# Supplementary material for: Transcriptomic–Proteomic Analysis Revealed the Regulatory Mechanism of Peanut in Response to Fusarium oxysporum
Source: Int J Mol Sci. 2024 Jan 3;25(1):619. doi: 10.3390/ijms25010619 (PMC10779420; doi:10.3390/ijms25010619)
Supplement: Supplementary file 1 [file ijms-25-00619-s001.zip]

Archive with 17 entries (17 files):
- Figure S1.jpg
- Figure S2.jpg
- Figure S3A.png
- Figure S3B.png
- Figure S3C.png
- Supplemental Captions.pdf
- Table S10. GO enrichment analysis of DEGs and DEPs in two expression levels.xlsx
- Table S11. KEGG enrichment analysis of DEGs and DEPs in two expression levels.xlsx
- Table S1All-DEGs.xls
- Table S2 DEGs-go.xls
- Table S3 DEGs-kegg.xls
- Table S4  The detail of differentially expressed proteins.xlsx
- Table S5 GO functional enrichment analysis  of all DEPs.xlsx
- Table S6 KEGG enrichment analysis of all DEPs.xlsx
- Table S7 the  predicted network of all DEPs.nodes.txt
- Table S8. Protein quantitation.xls
- Table S9. Protein and Transcript quantiation combine.xlsx
