# Supplementary material for: Transcriptomic–Proteomic Analysis Revealed the Regulatory Mechanism of Peanut in Response to Fusarium oxysporum
Source: Int J Mol Sci. 2024 Jan 3;25(1):619. doi: 10.3390/ijms25010619 (PMC10779420; doi:10.3390/ijms25010619)
Supplement: Supplementary file 1 [file ijms-25-00619-s001.zip › Table S10. GO enrichment analysis of DEGs and DEPs in two expression levels.xlsx]

## Sheet: up-unchange
GO Terms Level 1	GO Terms Description	GO Terms Level	GO Terms ID	Mapping	Background	All Mapping	All Background	Fold Enrichment	Fisher' exact test P value	-log10(p value)	Related Protein
Molecular Function	carbohydrate kinase activity	6	GO:0019200	3	30	71	5383	7.58	0.00691751	2.16	4ZP1HR.1 HTRQ4P.3 1T0QE3.1
	thiamine pyrophosphate binding	5	GO:0030976	2	10	71	5383	15.16	0.00720894	2.14	UI9B1P.1 KYQ4XK.1
	6-phosphofructokinase activity	8	GO:0003872	2	12	71	5383	12.64	0.0103946	1.98	HTRQ4P.3 1T0QE3.1
	sucrose synthase activity	8	GO:0016157	2	12	71	5383	12.64	0.0103946	1.98	53FINS.2 4VZ14Z.1
	phosphofructokinase activity	7	GO:0008443	2	13	71	5383	11.66	0.0121805	1.91	HTRQ4P.3 1T0QE3.1
	UDP-glycosyltransferase activity	5	GO:0008194	3	40	71	5383	5.69	0.0153282	1.81	53FINS.2 4VZ14Z.1 Z16TJ0.1
	sulfur compound binding	3	GO:1901681	2	19	71	5383	7.98	0.0253795	1.6	UI9B1P.1 KYQ4XK.1
	vitamin binding	4	GO:0019842	2	20	71	5383	7.58	0.0279623	1.55	UI9B1P.1 KYQ4XK.1
Biological Process	isoprenoid biosynthetic process	7	GO:0008299	5	31	56	4051	11.67	5.44024e-05	4.26	7Y2C76.1 UV4XXD.1 G3L2E7.1 3X9B1A.1 072U0I.1
	isoprenoid metabolic process	6	GO:0006720	5	31	56	4051	11.67	5.44024e-05	4.26	7Y2C76.1 UV4XXD.1 G3L2E7.1 3X9B1A.1 072U0I.1
	fructose 6-phosphate metabolic process	6	GO:0006002	2	10	56	4051	14.47	0.00786719	2.1	HTRQ4P.3 1T0QE3.1
	terpenoid metabolic process	7	GO:0006721	2	14	56	4051	10.33	0.0153559	1.81	G3L2E7.1 072U0I.1
	carboxylic acid metabolic process	7	GO:0019752	12	465	56	4051	1.87	0.022509	1.65	9A4JNA.1 3X9B1A.1 8PBE23.1 I9R4QS.1 C3F51K.1 HTRQ4P.3 1T0QE3.1 ZST20A.1 LMZT46.1 X76XU5.1 YR6AFM.2 ICZJ7L.1
	oxoacid metabolic process	6	GO:0043436	12	468	56	4051	1.85	0.0235641	1.63	9A4JNA.1 3X9B1A.1 8PBE23.1 I9R4QS.1 C3F51K.1 HTRQ4P.3 1T0QE3.1 ZST20A.1 LMZT46.1 X76XU5.1 YR6AFM.2 ICZJ7L.1
	disaccharide metabolic process	7	GO:0005984	2	22	56	4051	6.58	0.0363312	1.44	53FINS.2 4VZ14Z.1
	oligosaccharide metabolic process	6	GO:0009311	2	22	56	4051	6.58	0.0363312	1.44	53FINS.2 4VZ14Z.1
	single-organism carbohydrate catabolic process	6	GO:0044724	3	57	56	4051	3.81	0.0433018	1.36	HTRQ4P.3 1T0QE3.1 LMZT46.1

## Sheet: up-unchange GO2Protein
GO Terms Level 1	GO Terms ID	GO Terms Level	GO Terms Description	Fisher's exact test P value	Protein.accession	type	Transcription.ID	Protein.description
Cellular Component	GO:0005737	6	cytoplasm	0.276494	V0HTQD.4	up-unchange	V0HTQD	signal recognition particle receptor alpha subunit family protein; IPR007222 (Signal recognition particle receptor, alpha subunit, N-terminal), IPR011012 (Longin-like domain), IPR013822 (Signal recognition particle, SRP54 subunit, helical bundle), IPR027417 (P-loop containing nucleoside triphosphate hydrolase); GO:0000166 (nucleotide binding), GO:0003924 (GTPase activity), GO:0005047 (signal reco…
Cellular Component	GO:0005737	6	cytoplasm	0.276494	K7ZNDI.2	up-unchange	K7ZNDI	soluble inorganic pyrophosphatase; IPR008162 (Inorganic pyrophosphatase); GO:0000287 (magnesium ion binding), GO:0004427 (inorganic diphosphatase activity), GO:0005737 (cytoplasm), GO:0006796 (phosphate-containing compound metabolic process)
Cellular Component	GO:0005737	6	cytoplasm	0.276494	C5REQA.1	up-unchange	C5REQA	adenylyltransferase and sulfurtransferase MOCS3-like [Glycine max]; IPR001763 (Rhodanese-like domain), IPR016040 (NAD(P)-binding domain), IPR028885 (Adenylyltransferase and sulfurtransferase MOCS3/Uba4); GO:0002143 (tRNA wobble position uridine thiolation), GO:0003824 (catalytic activity), GO:0004792 (thiosulfate sulfurtransferase activity), GO:0005829 (cytosol)
Molecular Function	GO:0008194	5	UDP-glycosyltransferase activity	0.0153282	53FINS.2	up-unchange	53FINS	sucrose synthase 4; IPR012820 (Sucrose synthase, plant/cyanobacteria); GO:0005985 (sucrose metabolic process), GO:0009058 (biosynthetic process), GO:0016157 (sucrose synthase activity)
Molecular Function	GO:0008194	5	UDP-glycosyltransferase activity	0.0153282	4VZ14Z.1	up-unchange	4VZ14Z	sucrose synthase 4; IPR012820 (Sucrose synthase, plant/cyanobacteria); GO:0005985 (sucrose metabolic process), GO:0009058 (biosynthetic process), GO:0016157 (sucrose synthase activity)
Molecular Function	GO:0008194	5	UDP-glycosyltransferase activity	0.0153282	Z16TJ0.1	up-unchange	Z16TJ0	alpha-1,3-mannosyl-glycoprotein beta-1,2-N-acetylglucosaminyltransferase, putative; IPR004139 (Glycosyl transferase, family 13); GO:0000139 (Golgi membrane), GO:0006486 (protein glycosylation), GO:0008375 (acetylglucosaminyltransferase activity)
Molecular Function	GO:0003924	8	GTPase activity	0.245435	Z436FE.1	up-unchange	Z436FE	DYNAMIN-like 1E; IPR000375 (Dynamin central domain), IPR001401 (Dynamin, GTPase domain), IPR020850 (GTPase effector domain, GED), IPR022812 (Dynamin superfamily), IPR027417 (P-loop containing nucleoside triphosphate hydrolase); GO:0003924 (GTPase activity), GO:0005525 (GTP binding)
Molecular Function	GO:0003924	8	GTPase activity	0.245435	V0HTQD.4	up-unchange	V0HTQD	signal recognition particle receptor alpha subunit family protein; IPR007222 (Signal recognition particle receptor, alpha subunit, N-terminal), IPR011012 (Longin-like domain), IPR013822 (Signal recognition particle, SRP54 subunit, helical bundle), IPR027417 (P-loop containing nucleoside triphosphate hydrolase); GO:0000166 (nucleotide binding), GO:0003924 (GTPase activity), GO:0005047 (signal reco…
Molecular Function	GO:0000287	6	magnesium ion binding	0.0578672	UI9B1P.1	up-unchange	UI9B1P	Thiamine pyrophosphate enzyme TPP binding domain protein n=2 Tax=Betaproteobacteria RepID=A4SWJ1_POLSQ; IPR011766 (Thiamine pyrophosphate enzyme, C-terminal TPP-binding), IPR012000 (Thiamine pyrophosphate enzyme, central domain), IPR012001 (Thiamine pyrophosphate enzyme, N-terminal TPP-binding domain); GO:0000287 (magnesium ion binding), GO:0003824 (catalytic activity), GO:0030976 (thiamine pyrop…
Molecular Function	GO:0000287	6	magnesium ion binding	0.0578672	K7ZNDI.2	up-unchange	K7ZNDI	soluble inorganic pyrophosphatase; IPR008162 (Inorganic pyrophosphatase); GO:0000287 (magnesium ion binding), GO:0004427 (inorganic diphosphatase activity), GO:0005737 (cytoplasm), GO:0006796 (phosphate-containing compound metabolic process)
Molecular Function	GO:0000287	6	magnesium ion binding	0.0578672	KYQ4XK.1	up-unchange	KYQ4XK	Thiamine pyrophosphate enzyme TPP binding domain protein n=2 Tax=Betaproteobacteria RepID=A4SWJ1_POLSQ; IPR011766 (Thiamine pyrophosphate enzyme, C-terminal TPP-binding), IPR012000 (Thiamine pyrophosphate enzyme, central domain), IPR012001 (Thiamine pyrophosphate enzyme, N-terminal TPP-binding domain); GO:0000287 (magnesium ion binding), GO:0003824 (catalytic activity), GO:0030976 (thiamine pyrop…
Molecular Function	GO:0016758	5	transferase activity, transferring hexosyl groups	0.159566	53FINS.2	up-unchange	53FINS	sucrose synthase 4; IPR012820 (Sucrose synthase, plant/cyanobacteria); GO:0005985 (sucrose metabolic process), GO:0009058 (biosynthetic process), GO:0016157 (sucrose synthase activity)
Molecular Function	GO:0016758	5	transferase activity, transferring hexosyl groups	0.159566	4VZ14Z.1	up-unchange	4VZ14Z	sucrose synthase 4; IPR012820 (Sucrose synthase, plant/cyanobacteria); GO:0005985 (sucrose metabolic process), GO:0009058 (biosynthetic process), GO:0016157 (sucrose synthase activity)
Molecular Function	GO:0016758	5	transferase activity, transferring hexosyl groups	0.159566	Z16TJ0.1	up-unchange	Z16TJ0	alpha-1,3-mannosyl-glycoprotein beta-1,2-N-acetylglucosaminyltransferase, putative; IPR004139 (Glycosyl transferase, family 13); GO:0000139 (Golgi membrane), GO:0006486 (protein glycosylation), GO:0008375 (acetylglucosaminyltransferase activity)
Molecular Function	GO:0016758	5	transferase activity, transferring hexosyl groups	0.159566	31EZX1.1	up-unchange	31EZX1	UDP-Glycosyltransferase superfamily protein; IPR002213 (UDP-glucuronosyl/UDP-glucosyltransferase); GO:0008152 (metabolic process)
Molecular Function	GO:0016209	2	antioxidant activity	0.357809	C8QSDY.1	up-unchange	C8QSDY	Peroxidase superfamily protein; IPR010255 (Haem peroxidase); GO:0004601 (peroxidase activity), GO:0006979 (response to oxidative stress), GO:0020037 (heme binding), GO:0055114 (oxidation-reduction process)
Molecular Function	GO:0016209	2	antioxidant activity	0.357809	H2G8AX.3	up-unchange	H2G8AX	glutathione reductase; IPR006324 (Glutathione-disulphide reductase), IPR013027 (FAD-dependent pyridine nucleotide-disulphide oxidoreductase), IPR016156 (FAD/NAD-linked reductase, dimerisation domain), IPR023753 (Pyridine nucleotide-disulphide oxidoreductase, FAD/NAD(P)-binding domain); GO:0004362 (glutathione-disulfide reductase activity), GO:0006749 (glutathione metabolic process), GO:0016491 (o…
Molecular Function	GO:0008443	7	phosphofructokinase activity	0.0121805	HTRQ4P.3	up-unchange	HTRQ4P	phosphofructokinase 4; IPR000023 (Phosphofructokinase domain), IPR012004 (Pyrophosphate-dependent phosphofructokinase TP0108), IPR022953 (Phosphofructokinase); GO:0003872 (6-phosphofructokinase activity), GO:0005524 (ATP binding), GO:0005945 (6-phosphofructokinase complex), GO:0006002 (fructose 6-phosphate metabolic process), GO:0006096 (glycolysis)
Molecular Function	GO:0008443	7	phosphofructokinase activity	0.0121805	1T0QE3.1	up-unchange	1T0QE3	phosphofructokinase 3; IPR000023 (Phosphofructokinase domain), IPR012004 (Pyrophosphate-dependent phosphofructokinase TP0108), IPR022953 (Phosphofructokinase); GO:0003872 (6-phosphofructokinase activity), GO:0005524 (ATP binding), GO:0005945 (6-phosphofructokinase complex), GO:0006002 (fructose 6-phosphate metabolic process), GO:0006096 (glycolysis)
Molecular Function	GO:0016903	4	oxidoreductase activity, acting on the aldehyde or oxo group of donors	0.154225	XDSK4Z.1	up-unchange	XDSK4Z	formate dehydrogenase; IPR006139 (D-isomer specific 2-hydroxyacid dehydrogenase, catalytic domain), IPR016040 (NAD(P)-binding domain); GO:0008152 (metabolic process), GO:0048037 (cofactor binding), GO:0051287 (NAD binding), GO:0055114 (oxidation-reduction process)
Molecular Function	GO:0016903	4	oxidoreductase activity, acting on the aldehyde or oxo group of donors	0.154225	J17R0W.1	up-unchange	J17R0W	aldehyde dehydrogenase family 2 member C4-like [Glycine max]; IPR016161 (Aldehyde/histidinol dehydrogenase); GO:0008152 (metabolic process), GO:0016491 (oxidoreductase activity), GO:0055114 (oxidation-reduction process)
Molecular Function	GO:0016157	8	sucrose synthase activity	0.0103946	53FINS.2	up-unchange	53FINS	sucrose synthase 4; IPR012820 (Sucrose synthase, plant/cyanobacteria); GO:0005985 (sucrose metabolic process), GO:0009058 (biosynthetic process), GO:0016157 (sucrose synthase activity)
Molecular Function	GO:0016157	8	sucrose synthase activity	0.0103946	4VZ14Z.1	up-unchange	4VZ14Z	sucrose synthase 4; IPR012820 (Sucrose synthase, plant/cyanobacteria); GO:0005985 (sucrose metabolic process), GO:0009058 (biosynthetic process), GO:0016157 (sucrose synthase activity)
Molecular Function	GO:0070008	7	serine-type exopeptidase activity	0.0930386	C8Z92C.1	up-unchange	C8Z92C	serine carboxypeptidase-like 7; IPR001563 (Peptidase S10, serine carboxypeptidase); GO:0004185 (serine-type carboxypeptidase activity), GO:0006508 (proteolysis)
Molecular Function	GO:0070008	7	serine-type exopeptidase activity	0.0930386	A9E03W.2	up-unchange	A9E03W	serine carboxypeptidase-like 48; IPR001563 (Peptidase S10, serine carboxypeptidase); GO:0004185 (serine-type carboxypeptidase activity), GO:0006508 (proteolysis)
Molecular Function	GO:0016614	4	oxidoreductase activity, acting on CH-OH group of donors	0.10183	I9R4QS.1	up-unchange	I9R4QS	3-hydroxyacyl-CoA dehydrogenase family protein; IPR001753 (Crotonase superfamily), IPR008927 (6-phosphogluconate dehydrogenase, C-terminal-like), IPR016040 (NAD(P)-binding domain); GO:0003824 (catalytic activity), GO:0003857 (3-hydroxyacyl-CoA dehydrogenase activity), GO:0006631 (fatty acid metabolic process), GO:0008152 (metabolic process), GO:0016491 (oxidoreductase activity), GO:0050662 (coenz…
Molecular Function	GO:0016614	4	oxidoreductase activity, acting on CH-OH group of donors	0.10183	C3F51K.1	up-unchange	C3F51K	NAD-dependent malic enzyme 1; IPR001891 (Malic oxidoreductase); GO:0004470 (malic enzyme activity), GO:0004471 (malate dehydrogenase (decarboxylating) (NAD+) activity), GO:0006108 (malate metabolic process), GO:0051287 (NAD binding), GO:0055114 (oxidation-reduction process)
Molecular Function	GO:0016614	4	oxidoreductase activity, acting on CH-OH group of donors	0.10183	XDSK4Z.1	up-unchange	XDSK4Z	formate dehydrogenase; IPR006139 (D-isomer specific 2-hydroxyacid dehydrogenase, catalytic domain), IPR016040 (NAD(P)-binding domain); GO:0008152 (metabolic process), GO:0048037 (cofactor binding), GO:0051287 (NAD binding), GO:0055114 (oxidation-reduction process)
Molecular Function	GO:0016614	4	oxidoreductase activity, acting on CH-OH group of donors	0.10183	GNTH39.1	up-unchange	GNTH39	UDP-glucose 6-dehydrogenase family protein; IPR017476 (UDP-glucose/GDP-mannose dehydrogenase); GO:0003979 (UDP-glucose 6-dehydrogenase activity), GO:0051287 (NAD binding), GO:0055114 (oxidation-reduction process)
Molecular Function	GO:0008238	6	exopeptidase activity	0.191941	C8Z92C.1	up-unchange	C8Z92C	serine carboxypeptidase-like 7; IPR001563 (Peptidase S10, serine carboxypeptidase); GO:0004185 (serine-type carboxypeptidase activity), GO:0006508 (proteolysis)
Molecular Function	GO:0008238	6	exopeptidase activity	0.191941	A9E03W.2	up-unchange	A9E03W	serine carboxypeptidase-like 48; IPR001563 (Peptidase S10, serine carboxypeptidase); GO:0004185 (serine-type carboxypeptidase activity), GO:0006508 (proteolysis)
Molecular Function	GO:0016829	3	lyase activity	0.306372	X76XU5.1	up-unchange	X76XU5	chorismate synthase; IPR000453 (Chorismate synthase); GO:0004107 (chorismate synthase activity), GO:0009073 (aromatic amino acid family biosynthetic process)
Molecular Function	GO:0016829	3	lyase activity	0.306372	LMZT46.1	up-unchange	LMZT46	fructose-bisphosphate aldolase 2; IPR000741 (Fructose-bisphosphate aldolase, class-I), IPR013785 (Aldolase-type TIM barrel); GO:0003824 (catalytic activity), GO:0004332 (fructose-bisphosphate aldolase activity), GO:0006096 (glycolysis)
Molecular Function	GO:0016829	3	lyase activity	0.306372	072U0I.1	up-unchange	072U0I	2-C-methyl-D-erythritol 2,4-cyclodiphosphate synthase; IPR003526 (2-C-methyl-D-erythritol 2,4-cyclodiphosphate synthase); GO:0016114 (terpenoid biosynthetic process)
Molecular Function	GO:1901681	3	sulfur compound binding	0.0253795	UI9B1P.1	up-unchange	UI9B1P	Thiamine pyrophosphate enzyme TPP binding domain protein n=2 Tax=Betaproteobacteria RepID=A4SWJ1_POLSQ; IPR011766 (Thiamine pyrophosphate enzyme, C-terminal TPP-binding), IPR012000 (Thiamine pyrophosphate enzyme, central domain), IPR012001 (Thiamine pyrophosphate enzyme, N-terminal TPP-binding domain); GO:0000287 (magnesium ion binding), GO:0003824 (catalytic activity), GO:0030976 (thiamine pyrop…
Molecular Function	GO:1901681	3	sulfur compound binding	0.0253795	KYQ4XK.1	up-unchange	KYQ4XK	Thiamine pyrophosphate enzyme TPP binding domain protein n=2 Tax=Betaproteobacteria RepID=A4SWJ1_POLSQ; IPR011766 (Thiamine pyrophosphate enzyme, C-terminal TPP-binding), IPR012000 (Thiamine pyrophosphate enzyme, central domain), IPR012001 (Thiamine pyrophosphate enzyme, N-terminal TPP-binding domain); GO:0000287 (magnesium ion binding), GO:0003824 (catalytic activity), GO:0030976 (thiamine pyrop…
Molecular Function	GO:0016620	5	oxidoreductase activity, acting on the aldehyde or oxo group of donors, NAD or NADP as acceptor	0.1183	XDSK4Z.1	up-unchange	XDSK4Z	formate dehydrogenase; IPR006139 (D-isomer specific 2-hydroxyacid dehydrogenase, catalytic domain), IPR016040 (NAD(P)-binding domain); GO:0008152 (metabolic process), GO:0048037 (cofactor binding), GO:0051287 (NAD binding), GO:0055114 (oxidation-reduction process)
Molecular Function	GO:0016620	5	oxidoreductase activity, acting on the aldehyde or oxo group of donors, NAD or NADP as acceptor	0.1183	J17R0W.1	up-unchange	J17R0W	aldehyde dehydrogenase family 2 member C4-like [Glycine max]; IPR016161 (Aldehyde/histidinol dehydrogenase); GO:0008152 (metabolic process), GO:0016491 (oxidoreductase activity), GO:0055114 (oxidation-reduction process)
Molecular Function	GO:0015036	5	disulfide oxidoreductase activity	0.0454753	H2G8AX.3	up-unchange	H2G8AX	glutathione reductase; IPR006324 (Glutathione-disulphide reductase), IPR013027 (FAD-dependent pyridine nucleotide-disulphide oxidoreductase), IPR016156 (FAD/NAD-linked reductase, dimerisation domain), IPR023753 (Pyridine nucleotide-disulphide oxidoreductase, FAD/NAD(P)-binding domain); GO:0004362 (glutathione-disulfide reductase activity), GO:0006749 (glutathione metabolic process), GO:0016491 (o…
Molecular Function	GO:0015036	5	disulfide oxidoreductase activity	0.0454753	A3XBSF.1	up-unchange	A3XBSF	electron carrier/protein disulfide oxidoreductase; IPR006869 (Domain of unknown function DUF547), IPR011991 (Winged helix-turn-helix DNA-binding domain), IPR012336 (Thioredoxin-like fold); GO:0009055 (electron carrier activity), GO:0015035 (protein disulfide oxidoreductase activity), GO:0035556 (intracellular signal transduction), GO:0045454 (cell redox homeostasis)
Molecular Function	GO:0019200	6	carbohydrate kinase activity	0.00691751	4ZP1HR.1	up-unchange	4ZP1HR	pfkB-like carbohydrate kinase family protein; IPR002139 (Ribokinase); GO:0004747 (ribokinase activity), GO:0006014 (D-ribose metabolic process)
Molecular Function	GO:0019200	6	carbohydrate kinase activity	0.00691751	HTRQ4P.3	up-unchange	HTRQ4P	phosphofructokinase 4; IPR000023 (Phosphofructokinase domain), IPR012004 (Pyrophosphate-dependent phosphofructokinase TP0108), IPR022953 (Phosphofructokinase); GO:0003872 (6-phosphofructokinase activity), GO:0005524 (ATP binding), GO:0005945 (6-phosphofructokinase complex), GO:0006002 (fructose 6-phosphate metabolic process), GO:0006096 (glycolysis)
Molecular Function	GO:0019200	6	carbohydrate kinase activity	0.00691751	1T0QE3.1	up-unchange	1T0QE3	phosphofructokinase 3; IPR000023 (Phosphofructokinase domain), IPR012004 (Pyrophosphate-dependent phosphofructokinase TP0108), IPR022953 (Phosphofructokinase); GO:0003872 (6-phosphofructokinase activity), GO:0005524 (ATP binding), GO:0005945 (6-phosphofructokinase complex), GO:0006002 (fructose 6-phosphate metabolic process), GO:0006096 (glycolysis)
Molecular Function	GO:0016667	4	oxidoreductase activity, acting on a sulfur group of donors	0.101269	H2G8AX.3	up-unchange	H2G8AX	glutathione reductase; IPR006324 (Glutathione-disulphide reductase), IPR013027 (FAD-dependent pyridine nucleotide-disulphide oxidoreductase), IPR016156 (FAD/NAD-linked reductase, dimerisation domain), IPR023753 (Pyridine nucleotide-disulphide oxidoreductase, FAD/NAD(P)-binding domain); GO:0004362 (glutathione-disulfide reductase activity), GO:0006749 (glutathione metabolic process), GO:0016491 (o…
Molecular Function	GO:0016667	4	oxidoreductase activity, acting on a sulfur group of donors	0.101269	A3XBSF.1	up-unchange	A3XBSF	electron carrier/protein disulfide oxidoreductase; IPR006869 (Domain of unknown function DUF547), IPR011991 (Winged helix-turn-helix DNA-binding domain), IPR012336 (Thioredoxin-like fold); GO:0009055 (electron carrier activity), GO:0015035 (protein disulfide oxidoreductase activity), GO:0035556 (intracellular signal transduction), GO:0045454 (cell redox homeostasis)
Molecular Function	GO:0003872	8	6-phosphofructokinase activity	0.0103946	HTRQ4P.3	up-unchange	HTRQ4P	phosphofructokinase 4; IPR000023 (Phosphofructokinase domain), IPR012004 (Pyrophosphate-dependent phosphofructokinase TP0108), IPR022953 (Phosphofructokinase); GO:0003872 (6-phosphofructokinase activity), GO:0005524 (ATP binding), GO:0005945 (6-phosphofructokinase complex), GO:0006002 (fructose 6-phosphate metabolic process), GO:0006096 (glycolysis)
Molecular Function	GO:0003872	8	6-phosphofructokinase activity	0.0103946	1T0QE3.1	up-unchange	1T0QE3	phosphofructokinase 3; IPR000023 (Phosphofructokinase domain), IPR012004 (Pyrophosphate-dependent phosphofructokinase TP0108), IPR022953 (Phosphofructokinase); GO:0003872 (6-phosphofructokinase activity), GO:0005524 (ATP binding), GO:0005945 (6-phosphofructokinase complex), GO:0006002 (fructose 6-phosphate metabolic process), GO:0006096 (glycolysis)
Molecular Function	GO:0009055	2	electron carrier activity	0.245435	TZW06C.1	up-unchange	TZW06C	blue copper protein-like [Glycine max]; IPR008972 (Cupredoxin), IPR028871 (Blue (type 1) copper protein, binding site); GO:0005507 (copper ion binding), GO:0009055 (electron carrier activity)
Molecular Function	GO:0009055	2	electron carrier activity	0.245435	A3XBSF.1	up-unchange	A3XBSF	electron carrier/protein disulfide oxidoreductase; IPR006869 (Domain of unknown function DUF547), IPR011991 (Winged helix-turn-helix DNA-binding domain), IPR012336 (Thioredoxin-like fold); GO:0009055 (electron carrier activity), GO:0015035 (protein disulfide oxidoreductase activity), GO:0035556 (intracellular signal transduction), GO:0045454 (cell redox homeostasis)
Molecular Function	GO:0016746	4	transferase activity, transferring acyl groups	0.231043	TZ37EQ.1	up-unchange	TZ37EQ	chalcone synthase [Glycine max]; IPR011141 (Polyketide synthase, type III), IPR016039 (Thiolase-like); GO:0003824 (catalytic activity), GO:0008152 (metabolic process), GO:0009058 (biosynthetic process)
Molecular Function	GO:0016746	4	transferase activity, transferring acyl groups	0.231043	UV4XXD.1	up-unchange	UV4XXD	hydroxymethylglutaryl-CoA synthase-like [Glycine max]; IPR010122 (Hydroxymethylglutaryl-CoA synthase, eukaryotic); GO:0003824 (catalytic activity), GO:0004421 (hydroxymethylglutaryl-CoA synthase activity), GO:0008152 (metabolic process), GO:0008299 (isoprenoid biosynthetic process)
Molecular Function	GO:0016746	4	transferase activity, transferring acyl groups	0.231043	UMQ844.1	up-unchange	UMQ844	ATP-citrate synthase (ATP-citrate (Pro-S-)-lyase) n=2 Tax=Nautiliaceae RepID=B9L917_NAUPA; IPR002020 (Citrate synthase-like), IPR005810 (Succinyl-CoA ligase, alpha subunit), IPR016040 (NAD(P)-binding domain), IPR016102 (Succinyl-CoA synthetase-like); GO:0003824 (catalytic activity), GO:0003878 (ATP citrate synthase activity), GO:0004775 (succinate-CoA ligase (ADP-forming) activity), GO:0008152 (m…
Molecular Function	GO:0016765	4	transferase activity, transferring alkyl or aryl (other than methyl) groups	0.0454753	FJ1AK4.1	up-unchange	FJ1AK4	Methionine S-adenosyl transferase n=1 Tax=Detonula confervacea RepID=B9ZZX3_DETCO; IPR002133 (S-adenosylmethionine synthetase); GO:0004478 (methionine adenosyltransferase activity), GO:0005524 (ATP binding), GO:0006556 (S-adenosylmethionine biosynthetic process)
Molecular Function	GO:0016765	4	transferase activity, transferring alkyl or aryl (other than methyl) groups	0.0454753	9A4JNA.1	up-unchange	9A4JNA	3-phosphoshikimate 1-carboxyvinyltransferase; IPR006264 (3-phosphoshikimate 1-carboxyvinyltransferase), IPR013792 (RNA 3'-terminal phosphate cyclase/enolpyruvate transferase, alpha/beta), IPR023193 (3-phosphoshikimate 1-carboxyvinyltransferase, conserved site); GO:0003824 (catalytic activity), GO:0003866 (3-phosphoshikimate 1-carboxyvinyltransferase activity)
Molecular Function	GO:0046912	5	transferase activity, transferring acyl groups, acyl groups converted into alkyl on transfer	0.0140903	UV4XXD.1	up-unchange	UV4XXD	hydroxymethylglutaryl-CoA synthase-like [Glycine max]; IPR010122 (Hydroxymethylglutaryl-CoA synthase, eukaryotic); GO:0003824 (catalytic activity), GO:0004421 (hydroxymethylglutaryl-CoA synthase activity), GO:0008152 (metabolic process), GO:0008299 (isoprenoid biosynthetic process)
Molecular Function	GO:0046912	5	transferase activity, transferring acyl groups, acyl groups converted into alkyl on transfer	0.0140903	UMQ844.1	up-unchange	UMQ844	ATP-citrate synthase (ATP-citrate (Pro-S-)-lyase) n=2 Tax=Nautiliaceae RepID=B9L917_NAUPA; IPR002020 (Citrate synthase-like), IPR005810 (Succinyl-CoA ligase, alpha subunit), IPR016040 (NAD(P)-binding domain), IPR016102 (Succinyl-CoA synthetase-like); GO:0003824 (catalytic activity), GO:0003878 (ATP citrate synthase activity), GO:0004775 (succinate-CoA ligase (ADP-forming) activity), GO:0008152 (m…
Molecular Function	GO:0046527	6	glucosyltransferase activity	0.0850189	53FINS.2	up-unchange	53FINS	sucrose synthase 4; IPR012820 (Sucrose synthase, plant/cyanobacteria); GO:0005985 (sucrose metabolic process), GO:0009058 (biosynthetic process), GO:0016157 (sucrose synthase activity)
Molecular Function	GO:0046527	6	glucosyltransferase activity	0.0850189	4VZ14Z.1	up-unchange	4VZ14Z	sucrose synthase 4; IPR012820 (Sucrose synthase, plant/cyanobacteria); GO:0005985 (sucrose metabolic process), GO:0009058 (biosynthetic process), GO:0016157 (sucrose synthase activity)
Molecular Function	GO:0016491	3	oxidoreductase activity	0.045173	C8QSDY.1	up-unchange	C8QSDY	Peroxidase superfamily protein; IPR010255 (Haem peroxidase); GO:0004601 (peroxidase activity), GO:0006979 (response to oxidative stress), GO:0020037 (heme binding), GO:0055114 (oxidation-reduction process)
Molecular Function	GO:0016491	3	oxidoreductase activity	0.045173	J17R0W.1	up-unchange	J17R0W	aldehyde dehydrogenase family 2 member C4-like [Glycine max]; IPR016161 (Aldehyde/histidinol dehydrogenase); GO:0008152 (metabolic process), GO:0016491 (oxidoreductase activity), GO:0055114 (oxidation-reduction process)
Molecular Function	GO:0016491	3	oxidoreductase activity	0.045173	3X9B1A.1	up-unchange	3X9B1A	4-hydroxy-3-methylbut-2-enyl diphosphate reductase; IPR003451 (LytB protein); GO:0055114 (oxidation-reduction process)
Molecular Function	GO:0016491	3	oxidoreductase activity	0.045173	Y0LS4I.1	up-unchange	Y0LS4I	cinnamyl alcohol dehydrogenase 6; IPR002085 (Alcohol dehydrogenase superfamily, zinc-type), IPR016040 (NAD(P)-binding domain), IPR020843 (Polyketide synthase, enoylreductase); GO:0008270 (zinc ion binding), GO:0016491 (oxidoreductase activity), GO:0055114 (oxidation-reduction process)
Molecular Function	GO:0016491	3	oxidoreductase activity	0.045173	7B17UH.2	up-unchange	7B17UH	probable 2-oxoglutarate/Fe(II)-dependent dioxygenase-like [Glycine max]; IPR005123 (Oxoglutarate/iron-dependent dioxygenase), IPR026992 (Non-haem dioxygenase N-terminal domain), IPR027443 (Isopenicillin N synthase-like); GO:0016491 (oxidoreductase activity), GO:0055114 (oxidation-reduction process)
Molecular Function	GO:0016491	3	oxidoreductase activity	0.045173	C3F51K.1	up-unchange	C3F51K	NAD-dependent malic enzyme 1; IPR001891 (Malic oxidoreductase); GO:0004470 (malic enzyme activity), GO:0004471 (malate dehydrogenase (decarboxylating) (NAD+) activity), GO:0006108 (malate metabolic process), GO:0051287 (NAD binding), GO:0055114 (oxidation-reduction process)
Molecular Function	GO:0016491	3	oxidoreductase activity	0.045173	94DDXG.1	up-unchange	94DDXG	NADPH:quinone oxidoreductase; IPR005025 (NADPH-dependent FMN reductase-like); GO:0016491 (oxidoreductase activity)
Molecular Function	GO:0016491	3	oxidoreductase activity	0.045173	H2G8AX.3	up-unchange	H2G8AX	glutathione reductase; IPR006324 (Glutathione-disulphide reductase), IPR013027 (FAD-dependent pyridine nucleotide-disulphide oxidoreductase), IPR016156 (FAD/NAD-linked reductase, dimerisation domain), IPR023753 (Pyridine nucleotide-disulphide oxidoreductase, FAD/NAD(P)-binding domain); GO:0004362 (glutathione-disulfide reductase activity), GO:0006749 (glutathione metabolic process), GO:0016491 (o…
Molecular Function	GO:0016491	3	oxidoreductase activity	0.045173	A3XBSF.1	up-unchange	A3XBSF	electron carrier/protein disulfide oxidoreductase; IPR006869 (Domain of unknown function DUF547), IPR011991 (Winged helix-turn-helix DNA-binding domain), IPR012336 (Thioredoxin-like fold); GO:0009055 (electron carrier activity), GO:0015035 (protein disulfide oxidoreductase activity), GO:0035556 (intracellular signal transduction), GO:0045454 (cell redox homeostasis)
Molecular Function	GO:0016491	3	oxidoreductase activity	0.045173	H3WDBY.1	up-unchange	H3WDBY	taurine catabolism dioxygenase TauD/TfdA; IPR003819 (Taurine catabolism dioxygenase TauD/TfdA); GO:0016491 (oxidoreductase activity), GO:0055114 (oxidation-reduction process)
Molecular Function	GO:0016491	3	oxidoreductase activity	0.045173	B3E7YS.1	up-unchange	B3E7YS	aldo/keto reductase family oxidoreductase; IPR001395 (Aldo/keto reductase), IPR023210 (NADP-dependent oxidoreductase domain); GO:0016491 (oxidoreductase activity), GO:0055114 (oxidation-reduction process)
Molecular Function	GO:0016491	3	oxidoreductase activity	0.045173	7KI1S0.1	up-unchange	7KI1S0	short-chain dehydrogenase-reductase B; IPR002347 (Glucose/ribitol dehydrogenase); GO:0008152 (metabolic process), GO:0016491 (oxidoreductase activity)
Molecular Function	GO:0016491	3	oxidoreductase activity	0.045173	XDSK4Z.1	up-unchange	XDSK4Z	formate dehydrogenase; IPR006139 (D-isomer specific 2-hydroxyacid dehydrogenase, catalytic domain), IPR016040 (NAD(P)-binding domain); GO:0008152 (metabolic process), GO:0048037 (cofactor binding), GO:0051287 (NAD binding), GO:0055114 (oxidation-reduction process)
Molecular Function	GO:0016491	3	oxidoreductase activity	0.045173	I9R4QS.1	up-unchange	I9R4QS	3-hydroxyacyl-CoA dehydrogenase family protein; IPR001753 (Crotonase superfamily), IPR008927 (6-phosphogluconate dehydrogenase, C-terminal-like), IPR016040 (NAD(P)-binding domain); GO:0003824 (catalytic activity), GO:0003857 (3-hydroxyacyl-CoA dehydrogenase activity), GO:0006631 (fatty acid metabolic process), GO:0008152 (metabolic process), GO:0016491 (oxidoreductase activity), GO:0050662 (coenz…
Molecular Function	GO:0016491	3	oxidoreductase activity	0.045173	173QHH.1	up-unchange	173QHH	1-aminocyclopropane-1-carboxylate oxidase homolog 1-like [Glycine max]; IPR005123 (Oxoglutarate/iron-dependent dioxygenase), IPR026992 (Non-haem dioxygenase N-terminal domain), IPR027443 (Isopenicillin N synthase-like); GO:0016491 (oxidoreductase activity), GO:0055114 (oxidation-reduction process)
Molecular Function	GO:0016491	3	oxidoreductase activity	0.045173	779YCA.2	up-unchange	779YCA	Pyridoxamine 5'-phosphate oxidase-related, FMN-binding protein n=8 Tax=Pseudomonas RepID=A4XYL7_PSEMY; IPR012349 (FMN-binding split barrel), IPR019595 (Domain of unknown function DUF2470); GO:0010181 (FMN binding), GO:0016491 (oxidoreductase activity), GO:0055114 (oxidation-reduction process)
Molecular Function	GO:0016491	3	oxidoreductase activity	0.045173	GNTH39.1	up-unchange	GNTH39	UDP-glucose 6-dehydrogenase family protein; IPR017476 (UDP-glucose/GDP-mannose dehydrogenase); GO:0003979 (UDP-glucose 6-dehydrogenase activity), GO:0051287 (NAD binding), GO:0055114 (oxidation-reduction process)
Molecular Function	GO:0016879	4	ligase activity, forming carbon-nitrogen bonds	0.140501	ZST20A.1	up-unchange	ZST20A	acetyl-CoA carboxylase 1; IPR000022 (Carboxyl transferase), IPR000089 (Biotin/lipoyl attachment), IPR011761 (ATP-grasp fold), IPR011764 (Biotin carboxylation domain), IPR013537 (Acetyl-CoA carboxylase, central domain), IPR016185 (Pre-ATP-grasp domain); GO:0003824 (catalytic activity), GO:0003989 (acetyl-CoA carboxylase activity), GO:0004075 (biotin carboxylase activity), GO:0005524 (ATP binding),…
Molecular Function	GO:0016879	4	ligase activity, forming carbon-nitrogen bonds	0.140501	YR6AFM.2	up-unchange	YR6AFM	glutamate-ammonia ligase-like protein; IPR006992 (Amidohydrolase 2), IPR008147 (Glutamine synthetase, beta-Grasp), IPR014746 (Glutamine synthetase/guanido kinase, catalytic domain); GO:0003824 (catalytic activity), GO:0004356 (glutamate-ammonia ligase activity), GO:0006542 (glutamine biosynthetic process), GO:0006807 (nitrogen compound metabolic process), GO:0008152 (metabolic process)
Molecular Function	GO:0004185	8	serine-type carboxypeptidase activity	0.0772271	C8Z92C.1	up-unchange	C8Z92C	serine carboxypeptidase-like 7; IPR001563 (Peptidase S10, serine carboxypeptidase); GO:0004185 (serine-type carboxypeptidase activity), GO:0006508 (proteolysis)
Molecular Function	GO:0004185	8	serine-type carboxypeptidase activity	0.0772271	A9E03W.2	up-unchange	A9E03W	serine carboxypeptidase-like 48; IPR001563 (Peptidase S10, serine carboxypeptidase); GO:0004185 (serine-type carboxypeptidase activity), GO:0006508 (proteolysis)
Molecular Function	GO:0016757	4	transferase activity, transferring glycosyl groups	0.232418	53FINS.2	up-unchange	53FINS	sucrose synthase 4; IPR012820 (Sucrose synthase, plant/cyanobacteria); GO:0005985 (sucrose metabolic process), GO:0009058 (biosynthetic process), GO:0016157 (sucrose synthase activity)
Molecular Function	GO:0016757	4	transferase activity, transferring glycosyl groups	0.232418	4VZ14Z.1	up-unchange	4VZ14Z	sucrose synthase 4; IPR012820 (Sucrose synthase, plant/cyanobacteria); GO:0005985 (sucrose metabolic process), GO:0009058 (biosynthetic process), GO:0016157 (sucrose synthase activity)
Molecular Function	GO:0016757	4	transferase activity, transferring glycosyl groups	0.232418	Z16TJ0.1	up-unchange	Z16TJ0	alpha-1,3-mannosyl-glycoprotein beta-1,2-N-acetylglucosaminyltransferase, putative; IPR004139 (Glycosyl transferase, family 13); GO:0000139 (Golgi membrane), GO:0006486 (protein glycosylation), GO:0008375 (acetylglucosaminyltransferase activity)
Molecular Function	GO:0016757	4	transferase activity, transferring glycosyl groups	0.232418	31EZX1.1	up-unchange	31EZX1	UDP-Glycosyltransferase superfamily protein; IPR002213 (UDP-glucuronosyl/UDP-glucosyltransferase); GO:0008152 (metabolic process)
Molecular Function	GO:0016874	3	ligase activity	0.291841	ZST20A.1	up-unchange	ZST20A	acetyl-CoA carboxylase 1; IPR000022 (Carboxyl transferase), IPR000089 (Biotin/lipoyl attachment), IPR011761 (ATP-grasp fold), IPR011764 (Biotin carboxylation domain), IPR013537 (Acetyl-CoA carboxylase, central domain), IPR016185 (Pre-ATP-grasp domain); GO:0003824 (catalytic activity), GO:0003989 (acetyl-CoA carboxylase activity), GO:0004075 (biotin carboxylase activity), GO:0005524 (ATP binding),…
Molecular Function	GO:0016874	3	ligase activity	0.291841	YR6AFM.2	up-unchange	YR6AFM	glutamate-ammonia ligase-like protein; IPR006992 (Amidohydrolase 2), IPR008147 (Glutamine synthetase, beta-Grasp), IPR014746 (Glutamine synthetase/guanido kinase, catalytic domain); GO:0003824 (catalytic activity), GO:0004356 (glutamate-ammonia ligase activity), GO:0006542 (glutamine biosynthetic process), GO:0006807 (nitrogen compound metabolic process), GO:0008152 (metabolic process)
Molecular Function	GO:0016874	3	ligase activity	0.291841	C5REQA.1	up-unchange	C5REQA	adenylyltransferase and sulfurtransferase MOCS3-like [Glycine max]; IPR001763 (Rhodanese-like domain), IPR016040 (NAD(P)-binding domain), IPR028885 (Adenylyltransferase and sulfurtransferase MOCS3/Uba4); GO:0002143 (tRNA wobble position uridine thiolation), GO:0003824 (catalytic activity), GO:0004792 (thiosulfate sulfurtransferase activity), GO:0005829 (cytosol)
Molecular Function	GO:0016616	5	oxidoreductase activity, acting on the CH-OH group of donors, NAD or NADP as acceptor	0.0462954	I9R4QS.1	up-unchange	I9R4QS	3-hydroxyacyl-CoA dehydrogenase family protein; IPR001753 (Crotonase superfamily), IPR008927 (6-phosphogluconate dehydrogenase, C-terminal-like), IPR016040 (NAD(P)-binding domain); GO:0003824 (catalytic activity), GO:0003857 (3-hydroxyacyl-CoA dehydrogenase activity), GO:0006631 (fatty acid metabolic process), GO:0008152 (metabolic process), GO:0016491 (oxidoreductase activity), GO:0050662 (coenz…
Molecular Function	GO:0016616	5	oxidoreductase activity, acting on the CH-OH group of donors, NAD or NADP as acceptor	0.0462954	C3F51K.1	up-unchange	C3F51K	NAD-dependent malic enzyme 1; IPR001891 (Malic oxidoreductase); GO:0004470 (malic enzyme activity), GO:0004471 (malate dehydrogenase (decarboxylating) (NAD+) activity), GO:0006108 (malate metabolic process), GO:0051287 (NAD binding), GO:0055114 (oxidation-reduction process)
Molecular Function	GO:0016616	5	oxidoreductase activity, acting on the CH-OH group of donors, NAD or NADP as acceptor	0.0462954	XDSK4Z.1	up-unchange	XDSK4Z	formate dehydrogenase; IPR006139 (D-isomer specific 2-hydroxyacid dehydrogenase, catalytic domain), IPR016040 (NAD(P)-binding domain); GO:0008152 (metabolic process), GO:0048037 (cofactor binding), GO:0051287 (NAD binding), GO:0055114 (oxidation-reduction process)
Molecular Function	GO:0016616	5	oxidoreductase activity, acting on the CH-OH group of donors, NAD or NADP as acceptor	0.0462954	GNTH39.1	up-unchange	GNTH39	UDP-glucose 6-dehydrogenase family protein; IPR017476 (UDP-glucose/GDP-mannose dehydrogenase); GO:0003979 (UDP-glucose 6-dehydrogenase activity), GO:0051287 (NAD binding), GO:0055114 (oxidation-reduction process)
Molecular Function	GO:0035251	7	UDP-glucosyltransferase activity	0.0850189	53FINS.2	up-unchange	53FINS	sucrose synthase 4; IPR012820 (Sucrose synthase, plant/cyanobacteria); GO:0005985 (sucrose metabolic process), GO:0009058 (biosynthetic process), GO:0016157 (sucrose synthase activity)
Molecular Function	GO:0035251	7	UDP-glucosyltransferase activity	0.0850189	4VZ14Z.1	up-unchange	4VZ14Z	sucrose synthase 4; IPR012820 (Sucrose synthase, plant/cyanobacteria); GO:0005985 (sucrose metabolic process), GO:0009058 (biosynthetic process), GO:0016157 (sucrose synthase activity)
Molecular Function	GO:0004180	7	carboxypeptidase activity	0.0772271	C8Z92C.1	up-unchange	C8Z92C	serine carboxypeptidase-like 7; IPR001563 (Peptidase S10, serine carboxypeptidase); GO:0004185 (serine-type carboxypeptidase activity), GO:0006508 (proteolysis)
Molecular Function	GO:0004180	7	carboxypeptidase activity	0.0772271	A9E03W.2	up-unchange	A9E03W	serine carboxypeptidase-like 48; IPR001563 (Peptidase S10, serine carboxypeptidase); GO:0004185 (serine-type carboxypeptidase activity), GO:0006508 (proteolysis)
Molecular Function	GO:0019842	4	vitamin binding	0.0279623	UI9B1P.1	up-unchange	UI9B1P	Thiamine pyrophosphate enzyme TPP binding domain protein n=2 Tax=Betaproteobacteria RepID=A4SWJ1_POLSQ; IPR011766 (Thiamine pyrophosphate enzyme, C-terminal TPP-binding), IPR012000 (Thiamine pyrophosphate enzyme, central domain), IPR012001 (Thiamine pyrophosphate enzyme, N-terminal TPP-binding domain); GO:0000287 (magnesium ion binding), GO:0003824 (catalytic activity), GO:0030976 (thiamine pyrop…
Molecular Function	GO:0019842	4	vitamin binding	0.0279623	KYQ4XK.1	up-unchange	KYQ4XK	Thiamine pyrophosphate enzyme TPP binding domain protein n=2 Tax=Betaproteobacteria RepID=A4SWJ1_POLSQ; IPR011766 (Thiamine pyrophosphate enzyme, C-terminal TPP-binding), IPR012000 (Thiamine pyrophosphate enzyme, central domain), IPR012001 (Thiamine pyrophosphate enzyme, N-terminal TPP-binding domain); GO:0000287 (magnesium ion binding), GO:0003824 (catalytic activity), GO:0030976 (thiamine pyrop…
Molecular Function	GO:0048037	3	cofactor binding	0.058229	H2G8AX.3	up-unchange	H2G8AX	glutathione reductase; IPR006324 (Glutathione-disulphide reductase), IPR013027 (FAD-dependent pyridine nucleotide-disulphide oxidoreductase), IPR016156 (FAD/NAD-linked reductase, dimerisation domain), IPR023753 (Pyridine nucleotide-disulphide oxidoreductase, FAD/NAD(P)-binding domain); GO:0004362 (glutathione-disulfide reductase activity), GO:0006749 (glutathione metabolic process), GO:0016491 (o…
Molecular Function	GO:0048037	3	cofactor binding	0.058229	8A1TPW.2	up-unchange	8A1TPW	aspartate aminotransferase; IPR015424 (Pyridoxal phosphate-dependent transferase); GO:0003824 (catalytic activity), GO:0009058 (biosynthetic process), GO:0030170 (pyridoxal phosphate binding)
Molecular Function	GO:0048037	3	cofactor binding	0.058229	KYQ4XK.1	up-unchange	KYQ4XK	Thiamine pyrophosphate enzyme TPP binding domain protein n=2 Tax=Betaproteobacteria RepID=A4SWJ1_POLSQ; IPR011766 (Thiamine pyrophosphate enzyme, C-terminal TPP-binding), IPR012000 (Thiamine pyrophosphate enzyme, central domain), IPR012001 (Thiamine pyrophosphate enzyme, N-terminal TPP-binding domain); GO:0000287 (magnesium ion binding), GO:0003824 (catalytic activity), GO:0030976 (thiamine pyrop…
Molecular Function	GO:0048037	3	cofactor binding	0.058229	XDSK4Z.1	up-unchange	XDSK4Z	formate dehydrogenase; IPR006139 (D-isomer specific 2-hydroxyacid dehydrogenase, catalytic domain), IPR016040 (NAD(P)-binding domain); GO:0008152 (metabolic process), GO:0048037 (cofactor binding), GO:0051287 (NAD binding), GO:0055114 (oxidation-reduction process)
Molecular Function	GO:0048037	3	cofactor binding	0.058229	C3F51K.1	up-unchange	C3F51K	NAD-dependent malic enzyme 1; IPR001891 (Malic oxidoreductase); GO:0004470 (malic enzyme activity), GO:0004471 (malate dehydrogenase (decarboxylating) (NAD+) activity), GO:0006108 (malate metabolic process), GO:0051287 (NAD binding), GO:0055114 (oxidation-reduction process)
Molecular Function	GO:0048037	3	cofactor binding	0.058229	UI9B1P.1	up-unchange	UI9B1P	Thiamine pyrophosphate enzyme TPP binding domain protein n=2 Tax=Betaproteobacteria RepID=A4SWJ1_POLSQ; IPR011766 (Thiamine pyrophosphate enzyme, C-terminal TPP-binding), IPR012000 (Thiamine pyrophosphate enzyme, central domain), IPR012001 (Thiamine pyrophosphate enzyme, N-terminal TPP-binding domain); GO:0000287 (magnesium ion binding), GO:0003824 (catalytic activity), GO:0030976 (thiamine pyrop…
Molecular Function	GO:0048037	3	cofactor binding	0.058229	779YCA.2	up-unchange	779YCA	Pyridoxamine 5'-phosphate oxidase-related, FMN-binding protein n=8 Tax=Pseudomonas RepID=A4XYL7_PSEMY; IPR012349 (FMN-binding split barrel), IPR019595 (Domain of unknown function DUF2470); GO:0010181 (FMN binding), GO:0016491 (oxidoreductase activity), GO:0055114 (oxidation-reduction process)
Molecular Function	GO:0048037	3	cofactor binding	0.058229	GNTH39.1	up-unchange	GNTH39	UDP-glucose 6-dehydrogenase family protein; IPR017476 (UDP-glucose/GDP-mannose dehydrogenase); GO:0003979 (UDP-glucose 6-dehydrogenase activity), GO:0051287 (NAD binding), GO:0055114 (oxidation-reduction process)
Molecular Function	GO:0030976	5	thiamine pyrophosphate binding	0.00720894	UI9B1P.1	up-unchange	UI9B1P	Thiamine pyrophosphate enzyme TPP binding domain protein n=2 Tax=Betaproteobacteria RepID=A4SWJ1_POLSQ; IPR011766 (Thiamine pyrophosphate enzyme, C-terminal TPP-binding), IPR012000 (Thiamine pyrophosphate enzyme, central domain), IPR012001 (Thiamine pyrophosphate enzyme, N-terminal TPP-binding domain); GO:0000287 (magnesium ion binding), GO:0003824 (catalytic activity), GO:0030976 (thiamine pyrop…
Molecular Function	GO:0030976	5	thiamine pyrophosphate binding	0.00720894	KYQ4XK.1	up-unchange	KYQ4XK	Thiamine pyrophosphate enzyme TPP binding domain protein n=2 Tax=Betaproteobacteria RepID=A4SWJ1_POLSQ; IPR011766 (Thiamine pyrophosphate enzyme, C-terminal TPP-binding), IPR012000 (Thiamine pyrophosphate enzyme, central domain), IPR012001 (Thiamine pyrophosphate enzyme, N-terminal TPP-binding domain); GO:0000287 (magnesium ion binding), GO:0003824 (catalytic activity), GO:0030976 (thiamine pyrop…
Molecular Function	GO:0051287	6	NAD binding	0.0643266	C3F51K.1	up-unchange	C3F51K	NAD-dependent malic enzyme 1; IPR001891 (Malic oxidoreductase); GO:0004470 (malic enzyme activity), GO:0004471 (malate dehydrogenase (decarboxylating) (NAD+) activity), GO:0006108 (malate metabolic process), GO:0051287 (NAD binding), GO:0055114 (oxidation-reduction process)
Molecular Function	GO:0051287	6	NAD binding	0.0643266	XDSK4Z.1	up-unchange	XDSK4Z	formate dehydrogenase; IPR006139 (D-isomer specific 2-hydroxyacid dehydrogenase, catalytic domain), IPR016040 (NAD(P)-binding domain); GO:0008152 (metabolic process), GO:0048037 (cofactor binding), GO:0051287 (NAD binding), GO:0055114 (oxidation-reduction process)
Molecular Function	GO:0051287	6	NAD binding	0.0643266	GNTH39.1	up-unchange	GNTH39	UDP-glucose 6-dehydrogenase family protein; IPR017476 (UDP-glucose/GDP-mannose dehydrogenase); GO:0003979 (UDP-glucose 6-dehydrogenase activity), GO:0051287 (NAD binding), GO:0055114 (oxidation-reduction process)
Molecular Function	GO:0050662	4	coenzyme binding	0.0473195	C3F51K.1	up-unchange	C3F51K	NAD-dependent malic enzyme 1; IPR001891 (Malic oxidoreductase); GO:0004470 (malic enzyme activity), GO:0004471 (malate dehydrogenase (decarboxylating) (NAD+) activity), GO:0006108 (malate metabolic process), GO:0051287 (NAD binding), GO:0055114 (oxidation-reduction process)
Molecular Function	GO:0050662	4	coenzyme binding	0.0473195	XDSK4Z.1	up-unchange	XDSK4Z	formate dehydrogenase; IPR006139 (D-isomer specific 2-hydroxyacid dehydrogenase, catalytic domain), IPR016040 (NAD(P)-binding domain); GO:0008152 (metabolic process), GO:0048037 (cofactor binding), GO:0051287 (NAD binding), GO:0055114 (oxidation-reduction process)
Molecular Function	GO:0050662	4	coenzyme binding	0.0473195	H2G8AX.3	up-unchange	H2G8AX	glutathione reductase; IPR006324 (Glutathione-disulphide reductase), IPR013027 (FAD-dependent pyridine nucleotide-disulphide oxidoreductase), IPR016156 (FAD/NAD-linked reductase, dimerisation domain), IPR023753 (Pyridine nucleotide-disulphide oxidoreductase, FAD/NAD(P)-binding domain); GO:0004362 (glutathione-disulfide reductase activity), GO:0006749 (glutathione metabolic process), GO:0016491 (o…
Molecular Function	GO:0050662	4	coenzyme binding	0.0473195	UI9B1P.1	up-unchange	UI9B1P	Thiamine pyrophosphate enzyme TPP binding domain protein n=2 Tax=Betaproteobacteria RepID=A4SWJ1_POLSQ; IPR011766 (Thiamine pyrophosphate enzyme, C-terminal TPP-binding), IPR012000 (Thiamine pyrophosphate enzyme, central domain), IPR012001 (Thiamine pyrophosphate enzyme, N-terminal TPP-binding domain); GO:0000287 (magnesium ion binding), GO:0003824 (catalytic activity), GO:0030976 (thiamine pyrop…
Molecular Function	GO:0050662	4	coenzyme binding	0.0473195	KYQ4XK.1	up-unchange	KYQ4XK	Thiamine pyrophosphate enzyme TPP binding domain protein n=2 Tax=Betaproteobacteria RepID=A4SWJ1_POLSQ; IPR011766 (Thiamine pyrophosphate enzyme, C-terminal TPP-binding), IPR012000 (Thiamine pyrophosphate enzyme, central domain), IPR012001 (Thiamine pyrophosphate enzyme, N-terminal TPP-binding domain); GO:0000287 (magnesium ion binding), GO:0003824 (catalytic activity), GO:0030976 (thiamine pyrop…
Molecular Function	GO:0050662	4	coenzyme binding	0.0473195	GNTH39.1	up-unchange	GNTH39	UDP-glucose 6-dehydrogenase family protein; IPR017476 (UDP-glucose/GDP-mannose dehydrogenase); GO:0003979 (UDP-glucose 6-dehydrogenase activity), GO:0051287 (NAD binding), GO:0055114 (oxidation-reduction process)
Biological Process	GO:0065008	3	regulation of biological quality	0.379893	H2G8AX.3	up-unchange	H2G8AX	glutathione reductase; IPR006324 (Glutathione-disulphide reductase), IPR013027 (FAD-dependent pyridine nucleotide-disulphide oxidoreductase), IPR016156 (FAD/NAD-linked reductase, dimerisation domain), IPR023753 (Pyridine nucleotide-disulphide oxidoreductase, FAD/NAD(P)-binding domain); GO:0004362 (glutathione-disulfide reductase activity), GO:0006749 (glutathione metabolic process), GO:0016491 (o…
Biological Process	GO:0065008	3	regulation of biological quality	0.379893	A3XBSF.1	up-unchange	A3XBSF	electron carrier/protein disulfide oxidoreductase; IPR006869 (Domain of unknown function DUF547), IPR011991 (Winged helix-turn-helix DNA-binding domain), IPR012336 (Thioredoxin-like fold); GO:0009055 (electron carrier activity), GO:0015035 (protein disulfide oxidoreductase activity), GO:0035556 (intracellular signal transduction), GO:0045454 (cell redox homeostasis)
Biological Process	GO:0009116	7	nucleoside metabolic process	0.282392	HTRQ4P.3	up-unchange	HTRQ4P	phosphofructokinase 4; IPR000023 (Phosphofructokinase domain), IPR012004 (Pyrophosphate-dependent phosphofructokinase TP0108), IPR022953 (Phosphofructokinase); GO:0003872 (6-phosphofructokinase activity), GO:0005524 (ATP binding), GO:0005945 (6-phosphofructokinase complex), GO:0006002 (fructose 6-phosphate metabolic process), GO:0006096 (glycolysis)
Biological Process	GO:0009116	7	nucleoside metabolic process	0.282392	1T0QE3.1	up-unchange	1T0QE3	phosphofructokinase 3; IPR000023 (Phosphofructokinase domain), IPR012004 (Pyrophosphate-dependent phosphofructokinase TP0108), IPR022953 (Phosphofructokinase); GO:0003872 (6-phosphofructokinase activity), GO:0005524 (ATP binding), GO:0005945 (6-phosphofructokinase complex), GO:0006002 (fructose 6-phosphate metabolic process), GO:0006096 (glycolysis)
Biological Process	GO:0009116	7	nucleoside metabolic process	0.282392	LMZT46.1	up-unchange	LMZT46	fructose-bisphosphate aldolase 2; IPR000741 (Fructose-bisphosphate aldolase, class-I), IPR013785 (Aldolase-type TIM barrel); GO:0003824 (catalytic activity), GO:0004332 (fructose-bisphosphate aldolase activity), GO:0006096 (glycolysis)
Biological Process	GO:0019362	9	pyridine nucleotide metabolic process	0.0867932	HTRQ4P.3	up-unchange	HTRQ4P	phosphofructokinase 4; IPR000023 (Phosphofructokinase domain), IPR012004 (Pyrophosphate-dependent phosphofructokinase TP0108), IPR022953 (Phosphofructokinase); GO:0003872 (6-phosphofructokinase activity), GO:0005524 (ATP binding), GO:0005945 (6-phosphofructokinase complex), GO:0006002 (fructose 6-phosphate metabolic process), GO:0006096 (glycolysis)
Biological Process	GO:0019362	9	pyridine nucleotide metabolic process	0.0867932	1T0QE3.1	up-unchange	1T0QE3	phosphofructokinase 3; IPR000023 (Phosphofructokinase domain), IPR012004 (Pyrophosphate-dependent phosphofructokinase TP0108), IPR022953 (Phosphofructokinase); GO:0003872 (6-phosphofructokinase activity), GO:0005524 (ATP binding), GO:0005945 (6-phosphofructokinase complex), GO:0006002 (fructose 6-phosphate metabolic process), GO:0006096 (glycolysis)
Biological Process	GO:0019362	9	pyridine nucleotide metabolic process	0.0867932	LMZT46.1	up-unchange	LMZT46	fructose-bisphosphate aldolase 2; IPR000741 (Fructose-bisphosphate aldolase, class-I), IPR013785 (Aldolase-type TIM barrel); GO:0003824 (catalytic activity), GO:0004332 (fructose-bisphosphate aldolase activity), GO:0006096 (glycolysis)
Biological Process	GO:0006165	10	nucleoside diphosphate phosphorylation	0.0471963	HTRQ4P.3	up-unchange	HTRQ4P	phosphofructokinase 4; IPR000023 (Phosphofructokinase domain), IPR012004 (Pyrophosphate-dependent phosphofructokinase TP0108), IPR022953 (Phosphofructokinase); GO:0003872 (6-phosphofructokinase activity), GO:0005524 (ATP binding), GO:0005945 (6-phosphofructokinase complex), GO:0006002 (fructose 6-phosphate metabolic process), GO:0006096 (glycolysis)
Biological Process	GO:0006165	10	nucleoside diphosphate phosphorylation	0.0471963	1T0QE3.1	up-unchange	1T0QE3	phosphofructokinase 3; IPR000023 (Phosphofructokinase domain), IPR012004 (Pyrophosphate-dependent phosphofructokinase TP0108), IPR022953 (Phosphofructokinase); GO:0003872 (6-phosphofructokinase activity), GO:0005524 (ATP binding), GO:0005945 (6-phosphofructokinase complex), GO:0006002 (fructose 6-phosphate metabolic process), GO:0006096 (glycolysis)
Biological Process	GO:0006165	10	nucleoside diphosphate phosphorylation	0.0471963	LMZT46.1	up-unchange	LMZT46	fructose-bisphosphate aldolase 2; IPR000741 (Fructose-bisphosphate aldolase, class-I), IPR013785 (Aldolase-type TIM barrel); GO:0003824 (catalytic activity), GO:0004332 (fructose-bisphosphate aldolase activity), GO:0006096 (glycolysis)
Biological Process	GO:0006096	13	glycolytic process	0.0395777	HTRQ4P.3	up-unchange	HTRQ4P	phosphofructokinase 4; IPR000023 (Phosphofructokinase domain), IPR012004 (Pyrophosphate-dependent phosphofructokinase TP0108), IPR022953 (Phosphofructokinase); GO:0003872 (6-phosphofructokinase activity), GO:0005524 (ATP binding), GO:0005945 (6-phosphofructokinase complex), GO:0006002 (fructose 6-phosphate metabolic process), GO:0006096 (glycolysis)
Biological Process	GO:0006096	13	glycolytic process	0.0395777	1T0QE3.1	up-unchange	1T0QE3	phosphofructokinase 3; IPR000023 (Phosphofructokinase domain), IPR012004 (Pyrophosphate-dependent phosphofructokinase TP0108), IPR022953 (Phosphofructokinase); GO:0003872 (6-phosphofructokinase activity), GO:0005524 (ATP binding), GO:0005945 (6-phosphofructokinase complex), GO:0006002 (fructose 6-phosphate metabolic process), GO:0006096 (glycolysis)
Biological Process	GO:0006096	13	glycolytic process	0.0395777	LMZT46.1	up-unchange	LMZT46	fructose-bisphosphate aldolase 2; IPR000741 (Fructose-bisphosphate aldolase, class-I), IPR013785 (Aldolase-type TIM barrel); GO:0003824 (catalytic activity), GO:0004332 (fructose-bisphosphate aldolase activity), GO:0006096 (glycolysis)
Biological Process	GO:0006002	6	fructose 6-phosphate metabolic process	0.00786719	HTRQ4P.3	up-unchange	HTRQ4P	phosphofructokinase 4; IPR000023 (Phosphofructokinase domain), IPR012004 (Pyrophosphate-dependent phosphofructokinase TP0108), IPR022953 (Phosphofructokinase); GO:0003872 (6-phosphofructokinase activity), GO:0005524 (ATP binding), GO:0005945 (6-phosphofructokinase complex), GO:0006002 (fructose 6-phosphate metabolic process), GO:0006096 (glycolysis)
Biological Process	GO:0006002	6	fructose 6-phosphate metabolic process	0.00786719	1T0QE3.1	up-unchange	1T0QE3	phosphofructokinase 3; IPR000023 (Phosphofructokinase domain), IPR012004 (Pyrophosphate-dependent phosphofructokinase TP0108), IPR022953 (Phosphofructokinase); GO:0003872 (6-phosphofructokinase activity), GO:0005524 (ATP binding), GO:0005945 (6-phosphofructokinase complex), GO:0006002 (fructose 6-phosphate metabolic process), GO:0006096 (glycolysis)
Biological Process	GO:0044255	5	cellular lipid metabolic process	0.00055575	7Y2C76.1	up-unchange	7Y2C76	isopentenyl-diphosphate delta-isomerase; IPR011876 (Isopentenyl-diphosphate delta-isomerase, type 1), IPR015797 (NUDIX hydrolase domain-like); GO:0004452 (isopentenyl-diphosphate delta-isomerase activity), GO:0008299 (isoprenoid biosynthetic process), GO:0016787 (hydrolase activity)
Biological Process	GO:0044255	5	cellular lipid metabolic process	0.00055575	I9R4QS.1	up-unchange	I9R4QS	3-hydroxyacyl-CoA dehydrogenase family protein; IPR001753 (Crotonase superfamily), IPR008927 (6-phosphogluconate dehydrogenase, C-terminal-like), IPR016040 (NAD(P)-binding domain); GO:0003824 (catalytic activity), GO:0003857 (3-hydroxyacyl-CoA dehydrogenase activity), GO:0006631 (fatty acid metabolic process), GO:0008152 (metabolic process), GO:0016491 (oxidoreductase activity), GO:0050662 (coenz…
Biological Process	GO:0044255	5	cellular lipid metabolic process	0.00055575	UV4XXD.1	up-unchange	UV4XXD	hydroxymethylglutaryl-CoA synthase-like [Glycine max]; IPR010122 (Hydroxymethylglutaryl-CoA synthase, eukaryotic); GO:0003824 (catalytic activity), GO:0004421 (hydroxymethylglutaryl-CoA synthase activity), GO:0008152 (metabolic process), GO:0008299 (isoprenoid biosynthetic process)
Biological Process	GO:0044255	5	cellular lipid metabolic process	0.00055575	G3L2E7.1	up-unchange	G3L2E7	4-diphosphocytidyl-2-C-methyl-D-erythritol kinase; IPR004424 (4-diphosphocytidyl-2C-methyl-D-erythritol kinase); GO:0005524 (ATP binding), GO:0016114 (terpenoid biosynthetic process), GO:0050515 (4-(cytidine 5'-diphospho)-2-C-methyl-D-erythritol kinase activity)
Biological Process	GO:0044255	5	cellular lipid metabolic process	0.00055575	ZST20A.1	up-unchange	ZST20A	acetyl-CoA carboxylase 1; IPR000022 (Carboxyl transferase), IPR000089 (Biotin/lipoyl attachment), IPR011761 (ATP-grasp fold), IPR011764 (Biotin carboxylation domain), IPR013537 (Acetyl-CoA carboxylase, central domain), IPR016185 (Pre-ATP-grasp domain); GO:0003824 (catalytic activity), GO:0003989 (acetyl-CoA carboxylase activity), GO:0004075 (biotin carboxylase activity), GO:0005524 (ATP binding),…
Biological Process	GO:0044255	5	cellular lipid metabolic process	0.00055575	3X9B1A.1	up-unchange	3X9B1A	4-hydroxy-3-methylbut-2-enyl diphosphate reductase; IPR003451 (LytB protein); GO:0055114 (oxidation-reduction process)
Biological Process	GO:0044255	5	cellular lipid metabolic process	0.00055575	072U0I.1	up-unchange	072U0I	2-C-methyl-D-erythritol 2,4-cyclodiphosphate synthase; IPR003526 (2-C-methyl-D-erythritol 2,4-cyclodiphosphate synthase); GO:0016114 (terpenoid biosynthetic process)
Biological Process	GO:0009185	9	ribonucleoside diphosphate metabolic process	0.0395777	HTRQ4P.3	up-unchange	HTRQ4P	phosphofructokinase 4; IPR000023 (Phosphofructokinase domain), IPR012004 (Pyrophosphate-dependent phosphofructokinase TP0108), IPR022953 (Phosphofructokinase); GO:0003872 (6-phosphofructokinase activity), GO:0005524 (ATP binding), GO:0005945 (6-phosphofructokinase complex), GO:0006002 (fructose 6-phosphate metabolic process), GO:0006096 (glycolysis)
Biological Process	GO:0009185	9	ribonucleoside diphosphate metabolic process	0.0395777	1T0QE3.1	up-unchange	1T0QE3	phosphofructokinase 3; IPR000023 (Phosphofructokinase domain), IPR012004 (Pyrophosphate-dependent phosphofructokinase TP0108), IPR022953 (Phosphofructokinase); GO:0003872 (6-phosphofructokinase activity), GO:0005524 (ATP binding), GO:0005945 (6-phosphofructokinase complex), GO:0006002 (fructose 6-phosphate metabolic process), GO:0006096 (glycolysis)
Biological Process	GO:0009185	9	ribonucleoside diphosphate metabolic process	0.0395777	LMZT46.1	up-unchange	LMZT46	fructose-bisphosphate aldolase 2; IPR000741 (Fructose-bisphosphate aldolase, class-I), IPR013785 (Aldolase-type TIM barrel); GO:0003824 (catalytic activity), GO:0004332 (fructose-bisphosphate aldolase activity), GO:0006096 (glycolysis)
Biological Process	GO:0008610	5	lipid biosynthetic process	0.00067857	7Y2C76.1	up-unchange	7Y2C76	isopentenyl-diphosphate delta-isomerase; IPR011876 (Isopentenyl-diphosphate delta-isomerase, type 1), IPR015797 (NUDIX hydrolase domain-like); GO:0004452 (isopentenyl-diphosphate delta-isomerase activity), GO:0008299 (isoprenoid biosynthetic process), GO:0016787 (hydrolase activity)
Biological Process	GO:0008610	5	lipid biosynthetic process	0.00067857	UV4XXD.1	up-unchange	UV4XXD	hydroxymethylglutaryl-CoA synthase-like [Glycine max]; IPR010122 (Hydroxymethylglutaryl-CoA synthase, eukaryotic); GO:0003824 (catalytic activity), GO:0004421 (hydroxymethylglutaryl-CoA synthase activity), GO:0008152 (metabolic process), GO:0008299 (isoprenoid biosynthetic process)
Biological Process	GO:0008610	5	lipid biosynthetic process	0.00067857	G3L2E7.1	up-unchange	G3L2E7	4-diphosphocytidyl-2-C-methyl-D-erythritol kinase; IPR004424 (4-diphosphocytidyl-2C-methyl-D-erythritol kinase); GO:0005524 (ATP binding), GO:0016114 (terpenoid biosynthetic process), GO:0050515 (4-(cytidine 5'-diphospho)-2-C-methyl-D-erythritol kinase activity)
Biological Process	GO:0008610	5	lipid biosynthetic process	0.00067857	ZST20A.1	up-unchange	ZST20A	acetyl-CoA carboxylase 1; IPR000022 (Carboxyl transferase), IPR000089 (Biotin/lipoyl attachment), IPR011761 (ATP-grasp fold), IPR011764 (Biotin carboxylation domain), IPR013537 (Acetyl-CoA carboxylase, central domain), IPR016185 (Pre-ATP-grasp domain); GO:0003824 (catalytic activity), GO:0003989 (acetyl-CoA carboxylase activity), GO:0004075 (biotin carboxylase activity), GO:0005524 (ATP binding),…
Biological Process	GO:0008610	5	lipid biosynthetic process	0.00067857	3X9B1A.1	up-unchange	3X9B1A	4-hydroxy-3-methylbut-2-enyl diphosphate reductase; IPR003451 (LytB protein); GO:0055114 (oxidation-reduction process)
Biological Process	GO:0008610	5	lipid biosynthetic process	0.00067857	072U0I.1	up-unchange	072U0I	2-C-methyl-D-erythritol 2,4-cyclodiphosphate synthase; IPR003526 (2-C-methyl-D-erythritol 2,4-cyclodiphosphate synthase); GO:0016114 (terpenoid biosynthetic process)
Biological Process	GO:0006091	4	generation of precursor metabolites and energy	0.229888	HTRQ4P.3	up-unchange	HTRQ4P	phosphofructokinase 4; IPR000023 (Phosphofructokinase domain), IPR012004 (Pyrophosphate-dependent phosphofructokinase TP0108), IPR022953 (Phosphofructokinase); GO:0003872 (6-phosphofructokinase activity), GO:0005524 (ATP binding), GO:0005945 (6-phosphofructokinase complex), GO:0006002 (fructose 6-phosphate metabolic process), GO:0006096 (glycolysis)
Biological Process	GO:0006091	4	generation of precursor metabolites and energy	0.229888	1T0QE3.1	up-unchange	1T0QE3	phosphofructokinase 3; IPR000023 (Phosphofructokinase domain), IPR012004 (Pyrophosphate-dependent phosphofructokinase TP0108), IPR022953 (Phosphofructokinase); GO:0003872 (6-phosphofructokinase activity), GO:0005524 (ATP binding), GO:0005945 (6-phosphofructokinase complex), GO:0006002 (fructose 6-phosphate metabolic process), GO:0006096 (glycolysis)
Biological Process	GO:0006091	4	generation of precursor metabolites and energy	0.229888	LMZT46.1	up-unchange	LMZT46	fructose-bisphosphate aldolase 2; IPR000741 (Fructose-bisphosphate aldolase, class-I), IPR013785 (Aldolase-type TIM barrel); GO:0003824 (catalytic activity), GO:0004332 (fructose-bisphosphate aldolase activity), GO:0006096 (glycolysis)
Biological Process	GO:0044262	5	cellular carbohydrate metabolic process	0.329381	53FINS.2	up-unchange	53FINS	sucrose synthase 4; IPR012820 (Sucrose synthase, plant/cyanobacteria); GO:0005985 (sucrose metabolic process), GO:0009058 (biosynthetic process), GO:0016157 (sucrose synthase activity)
Biological Process	GO:0044262	5	cellular carbohydrate metabolic process	0.329381	4VZ14Z.1	up-unchange	4VZ14Z	sucrose synthase 4; IPR012820 (Sucrose synthase, plant/cyanobacteria); GO:0005985 (sucrose metabolic process), GO:0009058 (biosynthetic process), GO:0016157 (sucrose synthase activity)
Biological Process	GO:0005985	8	sucrose metabolic process	0.0153559	53FINS.2	up-unchange	53FINS	sucrose synthase 4; IPR012820 (Sucrose synthase, plant/cyanobacteria); GO:0005985 (sucrose metabolic process), GO:0009058 (biosynthetic process), GO:0016157 (sucrose synthase activity)
Biological Process	GO:0005985	8	sucrose metabolic process	0.0153559	4VZ14Z.1	up-unchange	4VZ14Z	sucrose synthase 4; IPR012820 (Sucrose synthase, plant/cyanobacteria); GO:0005985 (sucrose metabolic process), GO:0009058 (biosynthetic process), GO:0016157 (sucrose synthase activity)
Biological Process	GO:0019693	6	ribose phosphate metabolic process	0.274798	HTRQ4P.3	up-unchange	HTRQ4P	phosphofructokinase 4; IPR000023 (Phosphofructokinase domain), IPR012004 (Pyrophosphate-dependent phosphofructokinase TP0108), IPR022953 (Phosphofructokinase); GO:0003872 (6-phosphofructokinase activity), GO:0005524 (ATP binding), GO:0005945 (6-phosphofructokinase complex), GO:0006002 (fructose 6-phosphate metabolic process), GO:0006096 (glycolysis)
Biological Process	GO:0019693	6	ribose phosphate metabolic process	0.274798	1T0QE3.1	up-unchange	1T0QE3	phosphofructokinase 3; IPR000023 (Phosphofructokinase domain), IPR012004 (Pyrophosphate-dependent phosphofructokinase TP0108), IPR022953 (Phosphofructokinase); GO:0003872 (6-phosphofructokinase activity), GO:0005524 (ATP binding), GO:0005945 (6-phosphofructokinase complex), GO:0006002 (fructose 6-phosphate metabolic process), GO:0006096 (glycolysis)
Biological Process	GO:0019693	6	ribose phosphate metabolic process	0.274798	LMZT46.1	up-unchange	LMZT46	fructose-bisphosphate aldolase 2; IPR000741 (Fructose-bisphosphate aldolase, class-I), IPR013785 (Aldolase-type TIM barrel); GO:0003824 (catalytic activity), GO:0004332 (fructose-bisphosphate aldolase activity), GO:0006096 (glycolysis)
Biological Process	GO:0032787	8	monocarboxylic acid metabolic process	0.00787254	I9R4QS.1	up-unchange	I9R4QS	3-hydroxyacyl-CoA dehydrogenase family protein; IPR001753 (Crotonase superfamily), IPR008927 (6-phosphogluconate dehydrogenase, C-terminal-like), IPR016040 (NAD(P)-binding domain); GO:0003824 (catalytic activity), GO:0003857 (3-hydroxyacyl-CoA dehydrogenase activity), GO:0006631 (fatty acid metabolic process), GO:0008152 (metabolic process), GO:0016491 (oxidoreductase activity), GO:0050662 (coenz…
Biological Process	GO:0032787	8	monocarboxylic acid metabolic process	0.00787254	HTRQ4P.3	up-unchange	HTRQ4P	phosphofructokinase 4; IPR000023 (Phosphofructokinase domain), IPR012004 (Pyrophosphate-dependent phosphofructokinase TP0108), IPR022953 (Phosphofructokinase); GO:0003872 (6-phosphofructokinase activity), GO:0005524 (ATP binding), GO:0005945 (6-phosphofructokinase complex), GO:0006002 (fructose 6-phosphate metabolic process), GO:0006096 (glycolysis)
Biological Process	GO:0032787	8	monocarboxylic acid metabolic process	0.00787254	1T0QE3.1	up-unchange	1T0QE3	phosphofructokinase 3; IPR000023 (Phosphofructokinase domain), IPR012004 (Pyrophosphate-dependent phosphofructokinase TP0108), IPR022953 (Phosphofructokinase); GO:0003872 (6-phosphofructokinase activity), GO:0005524 (ATP binding), GO:0005945 (6-phosphofructokinase complex), GO:0006002 (fructose 6-phosphate metabolic process), GO:0006096 (glycolysis)
Biological Process	GO:0032787	8	monocarboxylic acid metabolic process	0.00787254	ZST20A.1	up-unchange	ZST20A	acetyl-CoA carboxylase 1; IPR000022 (Carboxyl transferase), IPR000089 (Biotin/lipoyl attachment), IPR011761 (ATP-grasp fold), IPR011764 (Biotin carboxylation domain), IPR013537 (Acetyl-CoA carboxylase, central domain), IPR016185 (Pre-ATP-grasp domain); GO:0003824 (catalytic activity), GO:0003989 (acetyl-CoA carboxylase activity), GO:0004075 (biotin carboxylase activity), GO:0005524 (ATP binding),…
Biological Process	GO:0032787	8	monocarboxylic acid metabolic process	0.00787254	3X9B1A.1	up-unchange	3X9B1A	4-hydroxy-3-methylbut-2-enyl diphosphate reductase; IPR003451 (LytB protein); GO:0055114 (oxidation-reduction process)
Biological Process	GO:0032787	8	monocarboxylic acid metabolic process	0.00787254	LMZT46.1	up-unchange	LMZT46	fructose-bisphosphate aldolase 2; IPR000741 (Fructose-bisphosphate aldolase, class-I), IPR013785 (Aldolase-type TIM barrel); GO:0003824 (catalytic activity), GO:0004332 (fructose-bisphosphate aldolase activity), GO:0006096 (glycolysis)
Biological Process	GO:0006790	4	sulfur compound metabolic process	0.334486	FJ1AK4.1	up-unchange	FJ1AK4	Methionine S-adenosyl transferase n=1 Tax=Detonula confervacea RepID=B9ZZX3_DETCO; IPR002133 (S-adenosylmethionine synthetase); GO:0004478 (methionine adenosyltransferase activity), GO:0005524 (ATP binding), GO:0006556 (S-adenosylmethionine biosynthetic process)
Biological Process	GO:0006790	4	sulfur compound metabolic process	0.334486	H2G8AX.3	up-unchange	H2G8AX	glutathione reductase; IPR006324 (Glutathione-disulphide reductase), IPR013027 (FAD-dependent pyridine nucleotide-disulphide oxidoreductase), IPR016156 (FAD/NAD-linked reductase, dimerisation domain), IPR023753 (Pyridine nucleotide-disulphide oxidoreductase, FAD/NAD(P)-binding domain); GO:0004362 (glutathione-disulfide reductase activity), GO:0006749 (glutathione metabolic process), GO:0016491 (o…
Biological Process	GO:0006396	8	RNA processing	0.267593	SUJ4K6.1	up-unchange	SUJ4K6	polyribonucleotide nucleotidyltransferase, putative; IPR012162 (Polyribonucleotide nucleotidyltransferase), IPR027408 (PNPase/RNase PH domain); GO:0000175 (3'-5'-exoribonuclease activity), GO:0003723 (RNA binding), GO:0004654 (polyribonucleotide nucleotidyltransferase activity), GO:0006396 (RNA processing), GO:0006402 (mRNA catabolic process)
Biological Process	GO:0006396	8	RNA processing	0.267593	C5REQA.1	up-unchange	C5REQA	adenylyltransferase and sulfurtransferase MOCS3-like [Glycine max]; IPR001763 (Rhodanese-like domain), IPR016040 (NAD(P)-binding domain), IPR028885 (Adenylyltransferase and sulfurtransferase MOCS3/Uba4); GO:0002143 (tRNA wobble position uridine thiolation), GO:0003824 (catalytic activity), GO:0004792 (thiosulfate sulfurtransferase activity), GO:0005829 (cytosol)
Biological Process	GO:0009072	9	aromatic amino acid family metabolic process	0.00470595	9A4JNA.1	up-unchange	9A4JNA	3-phosphoshikimate 1-carboxyvinyltransferase; IPR006264 (3-phosphoshikimate 1-carboxyvinyltransferase), IPR013792 (RNA 3'-terminal phosphate cyclase/enolpyruvate transferase, alpha/beta), IPR023193 (3-phosphoshikimate 1-carboxyvinyltransferase, conserved site); GO:0003824 (catalytic activity), GO:0003866 (3-phosphoshikimate 1-carboxyvinyltransferase activity)
Biological Process	GO:0009072	9	aromatic amino acid family metabolic process	0.00470595	8PBE23.1	up-unchange	8PBE23	fumarylacetoacetase, putative; IPR005959 (Fumarylacetoacetase), IPR011234 (Fumarylacetoacetase, C-terminal-related); GO:0003824 (catalytic activity), GO:0004334 (fumarylacetoacetase activity), GO:0008152 (metabolic process), GO:0009072 (aromatic amino acid family metabolic process)
Biological Process	GO:0009072	9	aromatic amino acid family metabolic process	0.00470595	X76XU5.1	up-unchange	X76XU5	chorismate synthase; IPR000453 (Chorismate synthase); GO:0004107 (chorismate synthase activity), GO:0009073 (aromatic amino acid family biosynthetic process)
Biological Process	GO:0009072	9	aromatic amino acid family metabolic process	0.00470595	ICZJ7L.1	up-unchange	ICZJ7L	chorismate mutase 1; IPR008238 (Chorismate mutase, AroQ class, eukaryotic type); GO:0004106 (chorismate mutase activity), GO:0009073 (aromatic amino acid family biosynthetic process), GO:0046417 (chorismate metabolic process)
Biological Process	GO:0009179	10	purine ribonucleoside diphosphate metabolic process	0.0395777	HTRQ4P.3	up-unchange	HTRQ4P	phosphofructokinase 4; IPR000023 (Phosphofructokinase domain), IPR012004 (Pyrophosphate-dependent phosphofructokinase TP0108), IPR022953 (Phosphofructokinase); GO:0003872 (6-phosphofructokinase activity), GO:0005524 (ATP binding), GO:0005945 (6-phosphofructokinase complex), GO:0006002 (fructose 6-phosphate metabolic process), GO:0006096 (glycolysis)
Biological Process	GO:0009179	10	purine ribonucleoside diphosphate metabolic process	0.0395777	1T0QE3.1	up-unchange	1T0QE3	phosphofructokinase 3; IPR000023 (Phosphofructokinase domain), IPR012004 (Pyrophosphate-dependent phosphofructokinase TP0108), IPR022953 (Phosphofructokinase); GO:0003872 (6-phosphofructokinase activity), GO:0005524 (ATP binding), GO:0005945 (6-phosphofructokinase complex), GO:0006002 (fructose 6-phosphate metabolic process), GO:0006096 (glycolysis)
Biological Process	GO:0009179	10	purine ribonucleoside diphosphate metabolic process	0.0395777	LMZT46.1	up-unchange	LMZT46	fructose-bisphosphate aldolase 2; IPR000741 (Fructose-bisphosphate aldolase, class-I), IPR013785 (Aldolase-type TIM barrel); GO:0003824 (catalytic activity), GO:0004332 (fructose-bisphosphate aldolase activity), GO:0006096 (glycolysis)
Biological Process	GO:0044763	3	single-organism cellular process	0.0114597	UV4XXD.1	up-unchange	UV4XXD	hydroxymethylglutaryl-CoA synthase-like [Glycine max]; IPR010122 (Hydroxymethylglutaryl-CoA synthase, eukaryotic); GO:0003824 (catalytic activity), GO:0004421 (hydroxymethylglutaryl-CoA synthase activity), GO:0008152 (metabolic process), GO:0008299 (isoprenoid biosynthetic process)
Biological Process	GO:0044763	3	single-organism cellular process	0.0114597	G3L2E7.1	up-unchange	G3L2E7	4-diphosphocytidyl-2-C-methyl-D-erythritol kinase; IPR004424 (4-diphosphocytidyl-2C-methyl-D-erythritol kinase); GO:0005524 (ATP binding), GO:0016114 (terpenoid biosynthetic process), GO:0050515 (4-(cytidine 5'-diphospho)-2-C-methyl-D-erythritol kinase activity)
Biological Process	GO:0044763	3	single-organism cellular process	0.0114597	4VZ14Z.1	up-unchange	4VZ14Z	sucrose synthase 4; IPR012820 (Sucrose synthase, plant/cyanobacteria); GO:0005985 (sucrose metabolic process), GO:0009058 (biosynthetic process), GO:0016157 (sucrose synthase activity)
Biological Process	GO:0044763	3	single-organism cellular process	0.0114597	3X9B1A.1	up-unchange	3X9B1A	4-hydroxy-3-methylbut-2-enyl diphosphate reductase; IPR003451 (LytB protein); GO:0055114 (oxidation-reduction process)
Biological Process	GO:0044763	3	single-organism cellular process	0.0114597	8PBE23.1	up-unchange	8PBE23	fumarylacetoacetase, putative; IPR005959 (Fumarylacetoacetase), IPR011234 (Fumarylacetoacetase, C-terminal-related); GO:0003824 (catalytic activity), GO:0004334 (fumarylacetoacetase activity), GO:0008152 (metabolic process), GO:0009072 (aromatic amino acid family metabolic process)
Biological Process	GO:0044763	3	single-organism cellular process	0.0114597	53FINS.2	up-unchange	53FINS	sucrose synthase 4; IPR012820 (Sucrose synthase, plant/cyanobacteria); GO:0005985 (sucrose metabolic process), GO:0009058 (biosynthetic process), GO:0016157 (sucrose synthase activity)
Biological Process	GO:0044763	3	single-organism cellular process	0.0114597	C3F51K.1	up-unchange	C3F51K	NAD-dependent malic enzyme 1; IPR001891 (Malic oxidoreductase); GO:0004470 (malic enzyme activity), GO:0004471 (malate dehydrogenase (decarboxylating) (NAD+) activity), GO:0006108 (malate metabolic process), GO:0051287 (NAD binding), GO:0055114 (oxidation-reduction process)
Biological Process	GO:0044763	3	single-organism cellular process	0.0114597	X76XU5.1	up-unchange	X76XU5	chorismate synthase; IPR000453 (Chorismate synthase); GO:0004107 (chorismate synthase activity), GO:0009073 (aromatic amino acid family biosynthetic process)
Biological Process	GO:0044763	3	single-organism cellular process	0.0114597	072U0I.1	up-unchange	072U0I	2-C-methyl-D-erythritol 2,4-cyclodiphosphate synthase; IPR003526 (2-C-methyl-D-erythritol 2,4-cyclodiphosphate synthase); GO:0016114 (terpenoid biosynthetic process)
Biological Process	GO:0044763	3	single-organism cellular process	0.0114597	H2G8AX.3	up-unchange	H2G8AX	glutathione reductase; IPR006324 (Glutathione-disulphide reductase), IPR013027 (FAD-dependent pyridine nucleotide-disulphide oxidoreductase), IPR016156 (FAD/NAD-linked reductase, dimerisation domain), IPR023753 (Pyridine nucleotide-disulphide oxidoreductase, FAD/NAD(P)-binding domain); GO:0004362 (glutathione-disulfide reductase activity), GO:0006749 (glutathione metabolic process), GO:0016491 (o…
Biological Process	GO:0044763	3	single-organism cellular process	0.0114597	9A4JNA.1	up-unchange	9A4JNA	3-phosphoshikimate 1-carboxyvinyltransferase; IPR006264 (3-phosphoshikimate 1-carboxyvinyltransferase), IPR013792 (RNA 3'-terminal phosphate cyclase/enolpyruvate transferase, alpha/beta), IPR023193 (3-phosphoshikimate 1-carboxyvinyltransferase, conserved site); GO:0003824 (catalytic activity), GO:0003866 (3-phosphoshikimate 1-carboxyvinyltransferase activity)
Biological Process	GO:0044763	3	single-organism cellular process	0.0114597	A3XBSF.1	up-unchange	A3XBSF	electron carrier/protein disulfide oxidoreductase; IPR006869 (Domain of unknown function DUF547), IPR011991 (Winged helix-turn-helix DNA-binding domain), IPR012336 (Thioredoxin-like fold); GO:0009055 (electron carrier activity), GO:0015035 (protein disulfide oxidoreductase activity), GO:0035556 (intracellular signal transduction), GO:0045454 (cell redox homeostasis)
Biological Process	GO:0044763	3	single-organism cellular process	0.0114597	7Y2C76.1	up-unchange	7Y2C76	isopentenyl-diphosphate delta-isomerase; IPR011876 (Isopentenyl-diphosphate delta-isomerase, type 1), IPR015797 (NUDIX hydrolase domain-like); GO:0004452 (isopentenyl-diphosphate delta-isomerase activity), GO:0008299 (isoprenoid biosynthetic process), GO:0016787 (hydrolase activity)
Biological Process	GO:0044763	3	single-organism cellular process	0.0114597	I9R4QS.1	up-unchange	I9R4QS	3-hydroxyacyl-CoA dehydrogenase family protein; IPR001753 (Crotonase superfamily), IPR008927 (6-phosphogluconate dehydrogenase, C-terminal-like), IPR016040 (NAD(P)-binding domain); GO:0003824 (catalytic activity), GO:0003857 (3-hydroxyacyl-CoA dehydrogenase activity), GO:0006631 (fatty acid metabolic process), GO:0008152 (metabolic process), GO:0016491 (oxidoreductase activity), GO:0050662 (coenz…
Biological Process	GO:0044763	3	single-organism cellular process	0.0114597	HTRQ4P.3	up-unchange	HTRQ4P	phosphofructokinase 4; IPR000023 (Phosphofructokinase domain), IPR012004 (Pyrophosphate-dependent phosphofructokinase TP0108), IPR022953 (Phosphofructokinase); GO:0003872 (6-phosphofructokinase activity), GO:0005524 (ATP binding), GO:0005945 (6-phosphofructokinase complex), GO:0006002 (fructose 6-phosphate metabolic process), GO:0006096 (glycolysis)
Biological Process	GO:0044763	3	single-organism cellular process	0.0114597	1T0QE3.1	up-unchange	1T0QE3	phosphofructokinase 3; IPR000023 (Phosphofructokinase domain), IPR012004 (Pyrophosphate-dependent phosphofructokinase TP0108), IPR022953 (Phosphofructokinase); GO:0003872 (6-phosphofructokinase activity), GO:0005524 (ATP binding), GO:0005945 (6-phosphofructokinase complex), GO:0006002 (fructose 6-phosphate metabolic process), GO:0006096 (glycolysis)
Biological Process	GO:0044763	3	single-organism cellular process	0.0114597	ZST20A.1	up-unchange	ZST20A	acetyl-CoA carboxylase 1; IPR000022 (Carboxyl transferase), IPR000089 (Biotin/lipoyl attachment), IPR011761 (ATP-grasp fold), IPR011764 (Biotin carboxylation domain), IPR013537 (Acetyl-CoA carboxylase, central domain), IPR016185 (Pre-ATP-grasp domain); GO:0003824 (catalytic activity), GO:0003989 (acetyl-CoA carboxylase activity), GO:0004075 (biotin carboxylase activity), GO:0005524 (ATP binding),…
Biological Process	GO:0044763	3	single-organism cellular process	0.0114597	LMZT46.1	up-unchange	LMZT46	fructose-bisphosphate aldolase 2; IPR000741 (Fructose-bisphosphate aldolase, class-I), IPR013785 (Aldolase-type TIM barrel); GO:0003824 (catalytic activity), GO:0004332 (fructose-bisphosphate aldolase activity), GO:0006096 (glycolysis)
Biological Process	GO:0044763	3	single-organism cellular process	0.0114597	YR6AFM.2	up-unchange	YR6AFM	glutamate-ammonia ligase-like protein; IPR006992 (Amidohydrolase 2), IPR008147 (Glutamine synthetase, beta-Grasp), IPR014746 (Glutamine synthetase/guanido kinase, catalytic domain); GO:0003824 (catalytic activity), GO:0004356 (glutamate-ammonia ligase activity), GO:0006542 (glutamine biosynthetic process), GO:0006807 (nitrogen compound metabolic process), GO:0008152 (metabolic process)
Biological Process	GO:0044763	3	single-organism cellular process	0.0114597	ICZJ7L.1	up-unchange	ICZJ7L	chorismate mutase 1; IPR008238 (Chorismate mutase, AroQ class, eukaryotic type); GO:0004106 (chorismate mutase activity), GO:0009073 (aromatic amino acid family biosynthetic process), GO:0046417 (chorismate metabolic process)
Biological Process	GO:0044763	3	single-organism cellular process	0.0114597	Z16TJ0.1	up-unchange	Z16TJ0	alpha-1,3-mannosyl-glycoprotein beta-1,2-N-acetylglucosaminyltransferase, putative; IPR004139 (Glycosyl transferase, family 13); GO:0000139 (Golgi membrane), GO:0006486 (protein glycosylation), GO:0008375 (acetylglucosaminyltransferase activity)
Biological Process	GO:0009205	10	purine ribonucleoside triphosphate metabolic process	0.155966	HTRQ4P.3	up-unchange	HTRQ4P	phosphofructokinase 4; IPR000023 (Phosphofructokinase domain), IPR012004 (Pyrophosphate-dependent phosphofructokinase TP0108), IPR022953 (Phosphofructokinase); GO:0003872 (6-phosphofructokinase activity), GO:0005524 (ATP binding), GO:0005945 (6-phosphofructokinase complex), GO:0006002 (fructose 6-phosphate metabolic process), GO:0006096 (glycolysis)
Biological Process	GO:0009205	10	purine ribonucleoside triphosphate metabolic process	0.155966	1T0QE3.1	up-unchange	1T0QE3	phosphofructokinase 3; IPR000023 (Phosphofructokinase domain), IPR012004 (Pyrophosphate-dependent phosphofructokinase TP0108), IPR022953 (Phosphofructokinase); GO:0003872 (6-phosphofructokinase activity), GO:0005524 (ATP binding), GO:0005945 (6-phosphofructokinase complex), GO:0006002 (fructose 6-phosphate metabolic process), GO:0006096 (glycolysis)
Biological Process	GO:0009205	10	purine ribonucleoside triphosphate metabolic process	0.155966	LMZT46.1	up-unchange	LMZT46	fructose-bisphosphate aldolase 2; IPR000741 (Fructose-bisphosphate aldolase, class-I), IPR013785 (Aldolase-type TIM barrel); GO:0003824 (catalytic activity), GO:0004332 (fructose-bisphosphate aldolase activity), GO:0006096 (glycolysis)
Biological Process	GO:0072521	5	purine-containing compound metabolic process	0.297642	HTRQ4P.3	up-unchange	HTRQ4P	phosphofructokinase 4; IPR000023 (Phosphofructokinase domain), IPR012004 (Pyrophosphate-dependent phosphofructokinase TP0108), IPR022953 (Phosphofructokinase); GO:0003872 (6-phosphofructokinase activity), GO:0005524 (ATP binding), GO:0005945 (6-phosphofructokinase complex), GO:0006002 (fructose 6-phosphate metabolic process), GO:0006096 (glycolysis)
Biological Process	GO:0072521	5	purine-containing compound metabolic process	0.297642	1T0QE3.1	up-unchange	1T0QE3	phosphofructokinase 3; IPR000023 (Phosphofructokinase domain), IPR012004 (Pyrophosphate-dependent phosphofructokinase TP0108), IPR022953 (Phosphofructokinase); GO:0003872 (6-phosphofructokinase activity), GO:0005524 (ATP binding), GO:0005945 (6-phosphofructokinase complex), GO:0006002 (fructose 6-phosphate metabolic process), GO:0006096 (glycolysis)
Biological Process	GO:0072521	5	purine-containing compound metabolic process	0.297642	LMZT46.1	up-unchange	LMZT46	fructose-bisphosphate aldolase 2; IPR000741 (Fructose-bisphosphate aldolase, class-I), IPR013785 (Aldolase-type TIM barrel); GO:0003824 (catalytic activity), GO:0004332 (fructose-bisphosphate aldolase activity), GO:0006096 (glycolysis)
Biological Process	GO:0006732	5	coenzyme metabolic process	0.092969	FJ1AK4.1	up-unchange	FJ1AK4	Methionine S-adenosyl transferase n=1 Tax=Detonula confervacea RepID=B9ZZX3_DETCO; IPR002133 (S-adenosylmethionine synthetase); GO:0004478 (methionine adenosyltransferase activity), GO:0005524 (ATP binding), GO:0006556 (S-adenosylmethionine biosynthetic process)
Biological Process	GO:0006732	5	coenzyme metabolic process	0.092969	HTRQ4P.3	up-unchange	HTRQ4P	phosphofructokinase 4; IPR000023 (Phosphofructokinase domain), IPR012004 (Pyrophosphate-dependent phosphofructokinase TP0108), IPR022953 (Phosphofructokinase); GO:0003872 (6-phosphofructokinase activity), GO:0005524 (ATP binding), GO:0005945 (6-phosphofructokinase complex), GO:0006002 (fructose 6-phosphate metabolic process), GO:0006096 (glycolysis)
Biological Process	GO:0006732	5	coenzyme metabolic process	0.092969	1T0QE3.1	up-unchange	1T0QE3	phosphofructokinase 3; IPR000023 (Phosphofructokinase domain), IPR012004 (Pyrophosphate-dependent phosphofructokinase TP0108), IPR022953 (Phosphofructokinase); GO:0003872 (6-phosphofructokinase activity), GO:0005524 (ATP binding), GO:0005945 (6-phosphofructokinase complex), GO:0006002 (fructose 6-phosphate metabolic process), GO:0006096 (glycolysis)
Biological Process	GO:0006732	5	coenzyme metabolic process	0.092969	LMZT46.1	up-unchange	LMZT46	fructose-bisphosphate aldolase 2; IPR000741 (Fructose-bisphosphate aldolase, class-I), IPR013785 (Aldolase-type TIM barrel); GO:0003824 (catalytic activity), GO:0004332 (fructose-bisphosphate aldolase activity), GO:0006096 (glycolysis)
Biological Process	GO:1901575	4	organic substance catabolic process	0.138506	SUJ4K6.1	up-unchange	SUJ4K6	polyribonucleotide nucleotidyltransferase, putative; IPR012162 (Polyribonucleotide nucleotidyltransferase), IPR027408 (PNPase/RNase PH domain); GO:0000175 (3'-5'-exoribonuclease activity), GO:0003723 (RNA binding), GO:0004654 (polyribonucleotide nucleotidyltransferase activity), GO:0006396 (RNA processing), GO:0006402 (mRNA catabolic process)
Biological Process	GO:1901575	4	organic substance catabolic process	0.138506	HTRQ4P.3	up-unchange	HTRQ4P	phosphofructokinase 4; IPR000023 (Phosphofructokinase domain), IPR012004 (Pyrophosphate-dependent phosphofructokinase TP0108), IPR022953 (Phosphofructokinase); GO:0003872 (6-phosphofructokinase activity), GO:0005524 (ATP binding), GO:0005945 (6-phosphofructokinase complex), GO:0006002 (fructose 6-phosphate metabolic process), GO:0006096 (glycolysis)
Biological Process	GO:1901575	4	organic substance catabolic process	0.138506	1T0QE3.1	up-unchange	1T0QE3	phosphofructokinase 3; IPR000023 (Phosphofructokinase domain), IPR012004 (Pyrophosphate-dependent phosphofructokinase TP0108), IPR022953 (Phosphofructokinase); GO:0003872 (6-phosphofructokinase activity), GO:0005524 (ATP binding), GO:0005945 (6-phosphofructokinase complex), GO:0006002 (fructose 6-phosphate metabolic process), GO:0006096 (glycolysis)
Biological Process	GO:1901575	4	organic substance catabolic process	0.138506	R808EC.1	up-unchange	R808EC	Chitinase family protein; IPR000726 (Glycoside hydrolase, family 19, catalytic), IPR001002 (Chitin-binding, type 1), IPR023346 (Lysozyme-like domain); GO:0004568 (chitinase activity), GO:0006032 (chitin catabolic process), GO:0008061 (chitin binding), GO:0016998 (cell wall macromolecule catabolic process)
Biological Process	GO:1901575	4	organic substance catabolic process	0.138506	LMZT46.1	up-unchange	LMZT46	fructose-bisphosphate aldolase 2; IPR000741 (Fructose-bisphosphate aldolase, class-I), IPR013785 (Aldolase-type TIM barrel); GO:0003824 (catalytic activity), GO:0004332 (fructose-bisphosphate aldolase activity), GO:0006096 (glycolysis)
Biological Process	GO:0009161	9	ribonucleoside monophosphate metabolic process	0.20085	HTRQ4P.3	up-unchange	HTRQ4P	phosphofructokinase 4; IPR000023 (Phosphofructokinase domain), IPR012004 (Pyrophosphate-dependent phosphofructokinase TP0108), IPR022953 (Phosphofructokinase); GO:0003872 (6-phosphofructokinase activity), GO:0005524 (ATP binding), GO:0005945 (6-phosphofructokinase complex), GO:0006002 (fructose 6-phosphate metabolic process), GO:0006096 (glycolysis)
Biological Process	GO:0009161	9	ribonucleoside monophosphate metabolic process	0.20085	1T0QE3.1	up-unchange	1T0QE3	phosphofructokinase 3; IPR000023 (Phosphofructokinase domain), IPR012004 (Pyrophosphate-dependent phosphofructokinase TP0108), IPR022953 (Phosphofructokinase); GO:0003872 (6-phosphofructokinase activity), GO:0005524 (ATP binding), GO:0005945 (6-phosphofructokinase complex), GO:0006002 (fructose 6-phosphate metabolic process), GO:0006096 (glycolysis)
Biological Process	GO:0009161	9	ribonucleoside monophosphate metabolic process	0.20085	LMZT46.1	up-unchange	LMZT46	fructose-bisphosphate aldolase 2; IPR000741 (Fructose-bisphosphate aldolase, class-I), IPR013785 (Aldolase-type TIM barrel); GO:0003824 (catalytic activity), GO:0004332 (fructose-bisphosphate aldolase activity), GO:0006096 (glycolysis)
Biological Process	GO:0044710	3	single-organism metabolic process	0.0015417	J17R0W.1	up-unchange	J17R0W	aldehyde dehydrogenase family 2 member C4-like [Glycine max]; IPR016161 (Aldehyde/histidinol dehydrogenase); GO:0008152 (metabolic process), GO:0016491 (oxidoreductase activity), GO:0055114 (oxidation-reduction process)
Biological Process	GO:0044710	3	single-organism metabolic process	0.0015417	UV4XXD.1	up-unchange	UV4XXD	hydroxymethylglutaryl-CoA synthase-like [Glycine max]; IPR010122 (Hydroxymethylglutaryl-CoA synthase, eukaryotic); GO:0003824 (catalytic activity), GO:0004421 (hydroxymethylglutaryl-CoA synthase activity), GO:0008152 (metabolic process), GO:0008299 (isoprenoid biosynthetic process)
Biological Process	GO:0044710	3	single-organism metabolic process	0.0015417	G3L2E7.1	up-unchange	G3L2E7	4-diphosphocytidyl-2-C-methyl-D-erythritol kinase; IPR004424 (4-diphosphocytidyl-2C-methyl-D-erythritol kinase); GO:0005524 (ATP binding), GO:0016114 (terpenoid biosynthetic process), GO:0050515 (4-(cytidine 5'-diphospho)-2-C-methyl-D-erythritol kinase activity)
Biological Process	GO:0044710	3	single-organism metabolic process	0.0015417	4VZ14Z.1	up-unchange	4VZ14Z	sucrose synthase 4; IPR012820 (Sucrose synthase, plant/cyanobacteria); GO:0005985 (sucrose metabolic process), GO:0009058 (biosynthetic process), GO:0016157 (sucrose synthase activity)
Biological Process	GO:0044710	3	single-organism metabolic process	0.0015417	3X9B1A.1	up-unchange	3X9B1A	4-hydroxy-3-methylbut-2-enyl diphosphate reductase; IPR003451 (LytB protein); GO:0055114 (oxidation-reduction process)
Biological Process	GO:0044710	3	single-organism metabolic process	0.0015417	53FINS.2	up-unchange	53FINS	sucrose synthase 4; IPR012820 (Sucrose synthase, plant/cyanobacteria); GO:0005985 (sucrose metabolic process), GO:0009058 (biosynthetic process), GO:0016157 (sucrose synthase activity)
Biological Process	GO:0044710	3	single-organism metabolic process	0.0015417	4ZP1HR.1	up-unchange	4ZP1HR	pfkB-like carbohydrate kinase family protein; IPR002139 (Ribokinase); GO:0004747 (ribokinase activity), GO:0006014 (D-ribose metabolic process)
Biological Process	GO:0044710	3	single-organism metabolic process	0.0015417	X76XU5.1	up-unchange	X76XU5	chorismate synthase; IPR000453 (Chorismate synthase); GO:0004107 (chorismate synthase activity), GO:0009073 (aromatic amino acid family biosynthetic process)
Biological Process	GO:0044710	3	single-organism metabolic process	0.0015417	9A4JNA.1	up-unchange	9A4JNA	3-phosphoshikimate 1-carboxyvinyltransferase; IPR006264 (3-phosphoshikimate 1-carboxyvinyltransferase), IPR013792 (RNA 3'-terminal phosphate cyclase/enolpyruvate transferase, alpha/beta), IPR023193 (3-phosphoshikimate 1-carboxyvinyltransferase, conserved site); GO:0003824 (catalytic activity), GO:0003866 (3-phosphoshikimate 1-carboxyvinyltransferase activity)
Biological Process	GO:0044710	3	single-organism metabolic process	0.0015417	H3WDBY.1	up-unchange	H3WDBY	taurine catabolism dioxygenase TauD/TfdA; IPR003819 (Taurine catabolism dioxygenase TauD/TfdA); GO:0016491 (oxidoreductase activity), GO:0055114 (oxidation-reduction process)
Biological Process	GO:0044710	3	single-organism metabolic process	0.0015417	7Y2C76.1	up-unchange	7Y2C76	isopentenyl-diphosphate delta-isomerase; IPR011876 (Isopentenyl-diphosphate delta-isomerase, type 1), IPR015797 (NUDIX hydrolase domain-like); GO:0004452 (isopentenyl-diphosphate delta-isomerase activity), GO:0008299 (isoprenoid biosynthetic process), GO:0016787 (hydrolase activity)
Biological Process	GO:0044710	3	single-organism metabolic process	0.0015417	XDSK4Z.1	up-unchange	XDSK4Z	formate dehydrogenase; IPR006139 (D-isomer specific 2-hydroxyacid dehydrogenase, catalytic domain), IPR016040 (NAD(P)-binding domain); GO:0008152 (metabolic process), GO:0048037 (cofactor binding), GO:0051287 (NAD binding), GO:0055114 (oxidation-reduction process)
Biological Process	GO:0044710	3	single-organism metabolic process	0.0015417	HTRQ4P.3	up-unchange	HTRQ4P	phosphofructokinase 4; IPR000023 (Phosphofructokinase domain), IPR012004 (Pyrophosphate-dependent phosphofructokinase TP0108), IPR022953 (Phosphofructokinase); GO:0003872 (6-phosphofructokinase activity), GO:0005524 (ATP binding), GO:0005945 (6-phosphofructokinase complex), GO:0006002 (fructose 6-phosphate metabolic process), GO:0006096 (glycolysis)
Biological Process	GO:0044710	3	single-organism metabolic process	0.0015417	1T0QE3.1	up-unchange	1T0QE3	phosphofructokinase 3; IPR000023 (Phosphofructokinase domain), IPR012004 (Pyrophosphate-dependent phosphofructokinase TP0108), IPR022953 (Phosphofructokinase); GO:0003872 (6-phosphofructokinase activity), GO:0005524 (ATP binding), GO:0005945 (6-phosphofructokinase complex), GO:0006002 (fructose 6-phosphate metabolic process), GO:0006096 (glycolysis)
Biological Process	GO:0044710	3	single-organism metabolic process	0.0015417	173QHH.1	up-unchange	173QHH	1-aminocyclopropane-1-carboxylate oxidase homolog 1-like [Glycine max]; IPR005123 (Oxoglutarate/iron-dependent dioxygenase), IPR026992 (Non-haem dioxygenase N-terminal domain), IPR027443 (Isopenicillin N synthase-like); GO:0016491 (oxidoreductase activity), GO:0055114 (oxidation-reduction process)
Biological Process	GO:0044710	3	single-organism metabolic process	0.0015417	ZST20A.1	up-unchange	ZST20A	acetyl-CoA carboxylase 1; IPR000022 (Carboxyl transferase), IPR000089 (Biotin/lipoyl attachment), IPR011761 (ATP-grasp fold), IPR011764 (Biotin carboxylation domain), IPR013537 (Acetyl-CoA carboxylase, central domain), IPR016185 (Pre-ATP-grasp domain); GO:0003824 (catalytic activity), GO:0003989 (acetyl-CoA carboxylase activity), GO:0004075 (biotin carboxylase activity), GO:0005524 (ATP binding),…
Biological Process	GO:0044710	3	single-organism metabolic process	0.0015417	LMZT46.1	up-unchange	LMZT46	fructose-bisphosphate aldolase 2; IPR000741 (Fructose-bisphosphate aldolase, class-I), IPR013785 (Aldolase-type TIM barrel); GO:0003824 (catalytic activity), GO:0004332 (fructose-bisphosphate aldolase activity), GO:0006096 (glycolysis)
Biological Process	GO:0044710	3	single-organism metabolic process	0.0015417	Z16TJ0.1	up-unchange	Z16TJ0	alpha-1,3-mannosyl-glycoprotein beta-1,2-N-acetylglucosaminyltransferase, putative; IPR004139 (Glycosyl transferase, family 13); GO:0000139 (Golgi membrane), GO:0006486 (protein glycosylation), GO:0008375 (acetylglucosaminyltransferase activity)
Biological Process	GO:0044710	3	single-organism metabolic process	0.0015417	ICZJ7L.1	up-unchange	ICZJ7L	chorismate mutase 1; IPR008238 (Chorismate mutase, AroQ class, eukaryotic type); GO:0004106 (chorismate mutase activity), GO:0009073 (aromatic amino acid family biosynthetic process), GO:0046417 (chorismate metabolic process)
Biological Process	GO:0044710	3	single-organism metabolic process	0.0015417	C8QSDY.1	up-unchange	C8QSDY	Peroxidase superfamily protein; IPR010255 (Haem peroxidase); GO:0004601 (peroxidase activity), GO:0006979 (response to oxidative stress), GO:0020037 (heme binding), GO:0055114 (oxidation-reduction process)
Biological Process	GO:0044710	3	single-organism metabolic process	0.0015417	V6P520.1	up-unchange	V6P520	enhanced disease susceptibility protein; IPR002921 (Lipase, class 3); GO:0004806 (triglyceride lipase activity), GO:0006629 (lipid metabolic process)
Biological Process	GO:0044710	3	single-organism metabolic process	0.0015417	8PBE23.1	up-unchange	8PBE23	fumarylacetoacetase, putative; IPR005959 (Fumarylacetoacetase), IPR011234 (Fumarylacetoacetase, C-terminal-related); GO:0003824 (catalytic activity), GO:0004334 (fumarylacetoacetase activity), GO:0008152 (metabolic process), GO:0009072 (aromatic amino acid family metabolic process)
Biological Process	GO:0044710	3	single-organism metabolic process	0.0015417	Y0LS4I.1	up-unchange	Y0LS4I	cinnamyl alcohol dehydrogenase 6; IPR002085 (Alcohol dehydrogenase superfamily, zinc-type), IPR016040 (NAD(P)-binding domain), IPR020843 (Polyketide synthase, enoylreductase); GO:0008270 (zinc ion binding), GO:0016491 (oxidoreductase activity), GO:0055114 (oxidation-reduction process)
Biological Process	GO:0044710	3	single-organism metabolic process	0.0015417	C3F51K.1	up-unchange	C3F51K	NAD-dependent malic enzyme 1; IPR001891 (Malic oxidoreductase); GO:0004470 (malic enzyme activity), GO:0004471 (malate dehydrogenase (decarboxylating) (NAD+) activity), GO:0006108 (malate metabolic process), GO:0051287 (NAD binding), GO:0055114 (oxidation-reduction process)
Biological Process	GO:0044710	3	single-organism metabolic process	0.0015417	7B17UH.2	up-unchange	7B17UH	probable 2-oxoglutarate/Fe(II)-dependent dioxygenase-like [Glycine max]; IPR005123 (Oxoglutarate/iron-dependent dioxygenase), IPR026992 (Non-haem dioxygenase N-terminal domain), IPR027443 (Isopenicillin N synthase-like); GO:0016491 (oxidoreductase activity), GO:0055114 (oxidation-reduction process)
Biological Process	GO:0044710	3	single-organism metabolic process	0.0015417	072U0I.1	up-unchange	072U0I	2-C-methyl-D-erythritol 2,4-cyclodiphosphate synthase; IPR003526 (2-C-methyl-D-erythritol 2,4-cyclodiphosphate synthase); GO:0016114 (terpenoid biosynthetic process)
Biological Process	GO:0044710	3	single-organism metabolic process	0.0015417	H2G8AX.3	up-unchange	H2G8AX	glutathione reductase; IPR006324 (Glutathione-disulphide reductase), IPR013027 (FAD-dependent pyridine nucleotide-disulphide oxidoreductase), IPR016156 (FAD/NAD-linked reductase, dimerisation domain), IPR023753 (Pyridine nucleotide-disulphide oxidoreductase, FAD/NAD(P)-binding domain); GO:0004362 (glutathione-disulfide reductase activity), GO:0006749 (glutathione metabolic process), GO:0016491 (o…
Biological Process	GO:0044710	3	single-organism metabolic process	0.0015417	I9R4QS.1	up-unchange	I9R4QS	3-hydroxyacyl-CoA dehydrogenase family protein; IPR001753 (Crotonase superfamily), IPR008927 (6-phosphogluconate dehydrogenase, C-terminal-like), IPR016040 (NAD(P)-binding domain); GO:0003824 (catalytic activity), GO:0003857 (3-hydroxyacyl-CoA dehydrogenase activity), GO:0006631 (fatty acid metabolic process), GO:0008152 (metabolic process), GO:0016491 (oxidoreductase activity), GO:0050662 (coenz…
Biological Process	GO:0044710	3	single-organism metabolic process	0.0015417	B3E7YS.1	up-unchange	B3E7YS	aldo/keto reductase family oxidoreductase; IPR001395 (Aldo/keto reductase), IPR023210 (NADP-dependent oxidoreductase domain); GO:0016491 (oxidoreductase activity), GO:0055114 (oxidation-reduction process)
Biological Process	GO:0044710	3	single-organism metabolic process	0.0015417	YR6AFM.2	up-unchange	YR6AFM	glutamate-ammonia ligase-like protein; IPR006992 (Amidohydrolase 2), IPR008147 (Glutamine synthetase, beta-Grasp), IPR014746 (Glutamine synthetase/guanido kinase, catalytic domain); GO:0003824 (catalytic activity), GO:0004356 (glutamate-ammonia ligase activity), GO:0006542 (glutamine biosynthetic process), GO:0006807 (nitrogen compound metabolic process), GO:0008152 (metabolic process)
Biological Process	GO:0044710	3	single-organism metabolic process	0.0015417	779YCA.2	up-unchange	779YCA	Pyridoxamine 5'-phosphate oxidase-related, FMN-binding protein n=8 Tax=Pseudomonas RepID=A4XYL7_PSEMY; IPR012349 (FMN-binding split barrel), IPR019595 (Domain of unknown function DUF2470); GO:0010181 (FMN binding), GO:0016491 (oxidoreductase activity), GO:0055114 (oxidation-reduction process)
Biological Process	GO:0044710	3	single-organism metabolic process	0.0015417	GNTH39.1	up-unchange	GNTH39	UDP-glucose 6-dehydrogenase family protein; IPR017476 (UDP-glucose/GDP-mannose dehydrogenase); GO:0003979 (UDP-glucose 6-dehydrogenase activity), GO:0051287 (NAD binding), GO:0055114 (oxidation-reduction process)
Biological Process	GO:0009126	9	purine nucleoside monophosphate metabolic process	0.179728	HTRQ4P.3	up-unchange	HTRQ4P	phosphofructokinase 4; IPR000023 (Phosphofructokinase domain), IPR012004 (Pyrophosphate-dependent phosphofructokinase TP0108), IPR022953 (Phosphofructokinase); GO:0003872 (6-phosphofructokinase activity), GO:0005524 (ATP binding), GO:0005945 (6-phosphofructokinase complex), GO:0006002 (fructose 6-phosphate metabolic process), GO:0006096 (glycolysis)
Biological Process	GO:0009126	9	purine nucleoside monophosphate metabolic process	0.179728	1T0QE3.1	up-unchange	1T0QE3	phosphofructokinase 3; IPR000023 (Phosphofructokinase domain), IPR012004 (Pyrophosphate-dependent phosphofructokinase TP0108), IPR022953 (Phosphofructokinase); GO:0003872 (6-phosphofructokinase activity), GO:0005524 (ATP binding), GO:0005945 (6-phosphofructokinase complex), GO:0006002 (fructose 6-phosphate metabolic process), GO:0006096 (glycolysis)
Biological Process	GO:0009126	9	purine nucleoside monophosphate metabolic process	0.179728	LMZT46.1	up-unchange	LMZT46	fructose-bisphosphate aldolase 2; IPR000741 (Fructose-bisphosphate aldolase, class-I), IPR013785 (Aldolase-type TIM barrel); GO:0003824 (catalytic activity), GO:0004332 (fructose-bisphosphate aldolase activity), GO:0006096 (glycolysis)
Biological Process	GO:0043436	6	oxoacid metabolic process	0.0235641	9A4JNA.1	up-unchange	9A4JNA	3-phosphoshikimate 1-carboxyvinyltransferase; IPR006264 (3-phosphoshikimate 1-carboxyvinyltransferase), IPR013792 (RNA 3'-terminal phosphate cyclase/enolpyruvate transferase, alpha/beta), IPR023193 (3-phosphoshikimate 1-carboxyvinyltransferase, conserved site); GO:0003824 (catalytic activity), GO:0003866 (3-phosphoshikimate 1-carboxyvinyltransferase activity)
Biological Process	GO:0043436	6	oxoacid metabolic process	0.0235641	3X9B1A.1	up-unchange	3X9B1A	4-hydroxy-3-methylbut-2-enyl diphosphate reductase; IPR003451 (LytB protein); GO:0055114 (oxidation-reduction process)
Biological Process	GO:0043436	6	oxoacid metabolic process	0.0235641	8PBE23.1	up-unchange	8PBE23	fumarylacetoacetase, putative; IPR005959 (Fumarylacetoacetase), IPR011234 (Fumarylacetoacetase, C-terminal-related); GO:0003824 (catalytic activity), GO:0004334 (fumarylacetoacetase activity), GO:0008152 (metabolic process), GO:0009072 (aromatic amino acid family metabolic process)
Biological Process	GO:0043436	6	oxoacid metabolic process	0.0235641	I9R4QS.1	up-unchange	I9R4QS	3-hydroxyacyl-CoA dehydrogenase family protein; IPR001753 (Crotonase superfamily), IPR008927 (6-phosphogluconate dehydrogenase, C-terminal-like), IPR016040 (NAD(P)-binding domain); GO:0003824 (catalytic activity), GO:0003857 (3-hydroxyacyl-CoA dehydrogenase activity), GO:0006631 (fatty acid metabolic process), GO:0008152 (metabolic process), GO:0016491 (oxidoreductase activity), GO:0050662 (coenz…
Biological Process	GO:0043436	6	oxoacid metabolic process	0.0235641	C3F51K.1	up-unchange	C3F51K	NAD-dependent malic enzyme 1; IPR001891 (Malic oxidoreductase); GO:0004470 (malic enzyme activity), GO:0004471 (malate dehydrogenase (decarboxylating) (NAD+) activity), GO:0006108 (malate metabolic process), GO:0051287 (NAD binding), GO:0055114 (oxidation-reduction process)
Biological Process	GO:0043436	6	oxoacid metabolic process	0.0235641	HTRQ4P.3	up-unchange	HTRQ4P	phosphofructokinase 4; IPR000023 (Phosphofructokinase domain), IPR012004 (Pyrophosphate-dependent phosphofructokinase TP0108), IPR022953 (Phosphofructokinase); GO:0003872 (6-phosphofructokinase activity), GO:0005524 (ATP binding), GO:0005945 (6-phosphofructokinase complex), GO:0006002 (fructose 6-phosphate metabolic process), GO:0006096 (glycolysis)
Biological Process	GO:0043436	6	oxoacid metabolic process	0.0235641	1T0QE3.1	up-unchange	1T0QE3	phosphofructokinase 3; IPR000023 (Phosphofructokinase domain), IPR012004 (Pyrophosphate-dependent phosphofructokinase TP0108), IPR022953 (Phosphofructokinase); GO:0003872 (6-phosphofructokinase activity), GO:0005524 (ATP binding), GO:0005945 (6-phosphofructokinase complex), GO:0006002 (fructose 6-phosphate metabolic process), GO:0006096 (glycolysis)
Biological Process	GO:0043436	6	oxoacid metabolic process	0.0235641	ZST20A.1	up-unchange	ZST20A	acetyl-CoA carboxylase 1; IPR000022 (Carboxyl transferase), IPR000089 (Biotin/lipoyl attachment), IPR011761 (ATP-grasp fold), IPR011764 (Biotin carboxylation domain), IPR013537 (Acetyl-CoA carboxylase, central domain), IPR016185 (Pre-ATP-grasp domain); GO:0003824 (catalytic activity), GO:0003989 (acetyl-CoA carboxylase activity), GO:0004075 (biotin carboxylase activity), GO:0005524 (ATP binding),…
Biological Process	GO:0043436	6	oxoacid metabolic process	0.0235641	LMZT46.1	up-unchange	LMZT46	fructose-bisphosphate aldolase 2; IPR000741 (Fructose-bisphosphate aldolase, class-I), IPR013785 (Aldolase-type TIM barrel); GO:0003824 (catalytic activity), GO:0004332 (fructose-bisphosphate aldolase activity), GO:0006096 (glycolysis)
Biological Process	GO:0043436	6	oxoacid metabolic process	0.0235641	X76XU5.1	up-unchange	X76XU5	chorismate synthase; IPR000453 (Chorismate synthase); GO:0004107 (chorismate synthase activity), GO:0009073 (aromatic amino acid family biosynthetic process)
Biological Process	GO:0043436	6	oxoacid metabolic process	0.0235641	YR6AFM.2	up-unchange	YR6AFM	glutamate-ammonia ligase-like protein; IPR006992 (Amidohydrolase 2), IPR008147 (Glutamine synthetase, beta-Grasp), IPR014746 (Glutamine synthetase/guanido kinase, catalytic domain); GO:0003824 (catalytic activity), GO:0004356 (glutamate-ammonia ligase activity), GO:0006542 (glutamine biosynthetic process), GO:0006807 (nitrogen compound metabolic process), GO:0008152 (metabolic process)
Biological Process	GO:0043436	6	oxoacid metabolic process	0.0235641	ICZJ7L.1	up-unchange	ICZJ7L	chorismate mutase 1; IPR008238 (Chorismate mutase, AroQ class, eukaryotic type); GO:0004106 (chorismate mutase activity), GO:0009073 (aromatic amino acid family biosynthetic process), GO:0046417 (chorismate metabolic process)
Biological Process	GO:0046496	10	nicotinamide nucleotide metabolic process	0.0867932	HTRQ4P.3	up-unchange	HTRQ4P	phosphofructokinase 4; IPR000023 (Phosphofructokinase domain), IPR012004 (Pyrophosphate-dependent phosphofructokinase TP0108), IPR022953 (Phosphofructokinase); GO:0003872 (6-phosphofructokinase activity), GO:0005524 (ATP binding), GO:0005945 (6-phosphofructokinase complex), GO:0006002 (fructose 6-phosphate metabolic process), GO:0006096 (glycolysis)
Biological Process	GO:0046496	10	nicotinamide nucleotide metabolic process	0.0867932	1T0QE3.1	up-unchange	1T0QE3	phosphofructokinase 3; IPR000023 (Phosphofructokinase domain), IPR012004 (Pyrophosphate-dependent phosphofructokinase TP0108), IPR022953 (Phosphofructokinase); GO:0003872 (6-phosphofructokinase activity), GO:0005524 (ATP binding), GO:0005945 (6-phosphofructokinase complex), GO:0006002 (fructose 6-phosphate metabolic process), GO:0006096 (glycolysis)
Biological Process	GO:0046496	10	nicotinamide nucleotide metabolic process	0.0867932	LMZT46.1	up-unchange	LMZT46	fructose-bisphosphate aldolase 2; IPR000741 (Fructose-bisphosphate aldolase, class-I), IPR013785 (Aldolase-type TIM barrel); GO:0003824 (catalytic activity), GO:0004332 (fructose-bisphosphate aldolase activity), GO:0006096 (glycolysis)
Biological Process	GO:0009259	9	ribonucleotide metabolic process	0.233576	HTRQ4P.3	up-unchange	HTRQ4P	phosphofructokinase 4; IPR000023 (Phosphofructokinase domain), IPR012004 (Pyrophosphate-dependent phosphofructokinase TP0108), IPR022953 (Phosphofructokinase); GO:0003872 (6-phosphofructokinase activity), GO:0005524 (ATP binding), GO:0005945 (6-phosphofructokinase complex), GO:0006002 (fructose 6-phosphate metabolic process), GO:0006096 (glycolysis)
Biological Process	GO:0009259	9	ribonucleotide metabolic process	0.233576	1T0QE3.1	up-unchange	1T0QE3	phosphofructokinase 3; IPR000023 (Phosphofructokinase domain), IPR012004 (Pyrophosphate-dependent phosphofructokinase TP0108), IPR022953 (Phosphofructokinase); GO:0003872 (6-phosphofructokinase activity), GO:0005524 (ATP binding), GO:0005945 (6-phosphofructokinase complex), GO:0006002 (fructose 6-phosphate metabolic process), GO:0006096 (glycolysis)
Biological Process	GO:0009259	9	ribonucleotide metabolic process	0.233576	LMZT46.1	up-unchange	LMZT46	fructose-bisphosphate aldolase 2; IPR000741 (Fructose-bisphosphate aldolase, class-I), IPR013785 (Aldolase-type TIM barrel); GO:0003824 (catalytic activity), GO:0004332 (fructose-bisphosphate aldolase activity), GO:0006096 (glycolysis)
Biological Process	GO:0045454	6	cell redox homeostasis	0.267593	H2G8AX.3	up-unchange	H2G8AX	glutathione reductase; IPR006324 (Glutathione-disulphide reductase), IPR013027 (FAD-dependent pyridine nucleotide-disulphide oxidoreductase), IPR016156 (FAD/NAD-linked reductase, dimerisation domain), IPR023753 (Pyridine nucleotide-disulphide oxidoreductase, FAD/NAD(P)-binding domain); GO:0004362 (glutathione-disulfide reductase activity), GO:0006749 (glutathione metabolic process), GO:0016491 (o…
Biological Process	GO:0045454	6	cell redox homeostasis	0.267593	A3XBSF.1	up-unchange	A3XBSF	electron carrier/protein disulfide oxidoreductase; IPR006869 (Domain of unknown function DUF547), IPR011991 (Winged helix-turn-helix DNA-binding domain), IPR012336 (Thioredoxin-like fold); GO:0009055 (electron carrier activity), GO:0015035 (protein disulfide oxidoreductase activity), GO:0035556 (intracellular signal transduction), GO:0045454 (cell redox homeostasis)
Biological Process	GO:1901135	4	carbohydrate derivative metabolic process	0.0742452	HTRQ4P.3	up-unchange	HTRQ4P	phosphofructokinase 4; IPR000023 (Phosphofructokinase domain), IPR012004 (Pyrophosphate-dependent phosphofructokinase TP0108), IPR022953 (Phosphofructokinase); GO:0003872 (6-phosphofructokinase activity), GO:0005524 (ATP binding), GO:0005945 (6-phosphofructokinase complex), GO:0006002 (fructose 6-phosphate metabolic process), GO:0006096 (glycolysis)
Biological Process	GO:1901135	4	carbohydrate derivative metabolic process	0.0742452	1T0QE3.1	up-unchange	1T0QE3	phosphofructokinase 3; IPR000023 (Phosphofructokinase domain), IPR012004 (Pyrophosphate-dependent phosphofructokinase TP0108), IPR022953 (Phosphofructokinase); GO:0003872 (6-phosphofructokinase activity), GO:0005524 (ATP binding), GO:0005945 (6-phosphofructokinase complex), GO:0006002 (fructose 6-phosphate metabolic process), GO:0006096 (glycolysis)
Biological Process	GO:1901135	4	carbohydrate derivative metabolic process	0.0742452	R808EC.1	up-unchange	R808EC	Chitinase family protein; IPR000726 (Glycoside hydrolase, family 19, catalytic), IPR001002 (Chitin-binding, type 1), IPR023346 (Lysozyme-like domain); GO:0004568 (chitinase activity), GO:0006032 (chitin catabolic process), GO:0008061 (chitin binding), GO:0016998 (cell wall macromolecule catabolic process)
Biological Process	GO:1901135	4	carbohydrate derivative metabolic process	0.0742452	3X9B1A.1	up-unchange	3X9B1A	4-hydroxy-3-methylbut-2-enyl diphosphate reductase; IPR003451 (LytB protein); GO:0055114 (oxidation-reduction process)
Biological Process	GO:1901135	4	carbohydrate derivative metabolic process	0.0742452	LMZT46.1	up-unchange	LMZT46	fructose-bisphosphate aldolase 2; IPR000741 (Fructose-bisphosphate aldolase, class-I), IPR013785 (Aldolase-type TIM barrel); GO:0003824 (catalytic activity), GO:0004332 (fructose-bisphosphate aldolase activity), GO:0006096 (glycolysis)
Biological Process	GO:1901135	4	carbohydrate derivative metabolic process	0.0742452	Z16TJ0.1	up-unchange	Z16TJ0	alpha-1,3-mannosyl-glycoprotein beta-1,2-N-acetylglucosaminyltransferase, putative; IPR004139 (Glycosyl transferase, family 13); GO:0000139 (Golgi membrane), GO:0006486 (protein glycosylation), GO:0008375 (acetylglucosaminyltransferase activity)
Biological Process	GO:0016114	8	terpenoid biosynthetic process	0.0153559	G3L2E7.1	up-unchange	G3L2E7	4-diphosphocytidyl-2-C-methyl-D-erythritol kinase; IPR004424 (4-diphosphocytidyl-2C-methyl-D-erythritol kinase); GO:0005524 (ATP binding), GO:0016114 (terpenoid biosynthetic process), GO:0050515 (4-(cytidine 5'-diphospho)-2-C-methyl-D-erythritol kinase activity)
Biological Process	GO:0016114	8	terpenoid biosynthetic process	0.0153559	072U0I.1	up-unchange	072U0I	2-C-methyl-D-erythritol 2,4-cyclodiphosphate synthase; IPR003526 (2-C-methyl-D-erythritol 2,4-cyclodiphosphate synthase); GO:0016114 (terpenoid biosynthetic process)
Biological Process	GO:0009119	8	ribonucleoside metabolic process	0.215258	HTRQ4P.3	up-unchange	HTRQ4P	phosphofructokinase 4; IPR000023 (Phosphofructokinase domain), IPR012004 (Pyrophosphate-dependent phosphofructokinase TP0108), IPR022953 (Phosphofructokinase); GO:0003872 (6-phosphofructokinase activity), GO:0005524 (ATP binding), GO:0005945 (6-phosphofructokinase complex), GO:0006002 (fructose 6-phosphate metabolic process), GO:0006096 (glycolysis)
Biological Process	GO:0009119	8	ribonucleoside metabolic process	0.215258	1T0QE3.1	up-unchange	1T0QE3	phosphofructokinase 3; IPR000023 (Phosphofructokinase domain), IPR012004 (Pyrophosphate-dependent phosphofructokinase TP0108), IPR022953 (Phosphofructokinase); GO:0003872 (6-phosphofructokinase activity), GO:0005524 (ATP binding), GO:0005945 (6-phosphofructokinase complex), GO:0006002 (fructose 6-phosphate metabolic process), GO:0006096 (glycolysis)
Biological Process	GO:0009119	8	ribonucleoside metabolic process	0.215258	LMZT46.1	up-unchange	LMZT46	fructose-bisphosphate aldolase 2; IPR000741 (Fructose-bisphosphate aldolase, class-I), IPR013785 (Aldolase-type TIM barrel); GO:0003824 (catalytic activity), GO:0004332 (fructose-bisphosphate aldolase activity), GO:0006096 (glycolysis)
Biological Process	GO:0008652	9	cellular amino acid biosynthetic process	0.0714258	9A4JNA.1	up-unchange	9A4JNA	3-phosphoshikimate 1-carboxyvinyltransferase; IPR006264 (3-phosphoshikimate 1-carboxyvinyltransferase), IPR013792 (RNA 3'-terminal phosphate cyclase/enolpyruvate transferase, alpha/beta), IPR023193 (3-phosphoshikimate 1-carboxyvinyltransferase, conserved site); GO:0003824 (catalytic activity), GO:0003866 (3-phosphoshikimate 1-carboxyvinyltransferase activity)
Biological Process	GO:0008652	9	cellular amino acid biosynthetic process	0.0714258	X76XU5.1	up-unchange	X76XU5	chorismate synthase; IPR000453 (Chorismate synthase); GO:0004107 (chorismate synthase activity), GO:0009073 (aromatic amino acid family biosynthetic process)
Biological Process	GO:0008652	9	cellular amino acid biosynthetic process	0.0714258	ICZJ7L.1	up-unchange	ICZJ7L	chorismate mutase 1; IPR008238 (Chorismate mutase, AroQ class, eukaryotic type); GO:0004106 (chorismate mutase activity), GO:0009073 (aromatic amino acid family biosynthetic process), GO:0046417 (chorismate metabolic process)
Biological Process	GO:0008652	9	cellular amino acid biosynthetic process	0.0714258	YR6AFM.2	up-unchange	YR6AFM	glutamate-ammonia ligase-like protein; IPR006992 (Amidohydrolase 2), IPR008147 (Glutamine synthetase, beta-Grasp), IPR014746 (Glutamine synthetase/guanido kinase, catalytic domain); GO:0003824 (catalytic activity), GO:0004356 (glutamate-ammonia ligase activity), GO:0006542 (glutamine biosynthetic process), GO:0006807 (nitrogen compound metabolic process), GO:0008152 (metabolic process)
Biological Process	GO:0006720	6	isoprenoid metabolic process	5.44024e-05	7Y2C76.1	up-unchange	7Y2C76	isopentenyl-diphosphate delta-isomerase; IPR011876 (Isopentenyl-diphosphate delta-isomerase, type 1), IPR015797 (NUDIX hydrolase domain-like); GO:0004452 (isopentenyl-diphosphate delta-isomerase activity), GO:0008299 (isoprenoid biosynthetic process), GO:0016787 (hydrolase activity)
Biological Process	GO:0006720	6	isoprenoid metabolic process	5.44024e-05	UV4XXD.1	up-unchange	UV4XXD	hydroxymethylglutaryl-CoA synthase-like [Glycine max]; IPR010122 (Hydroxymethylglutaryl-CoA synthase, eukaryotic); GO:0003824 (catalytic activity), GO:0004421 (hydroxymethylglutaryl-CoA synthase activity), GO:0008152 (metabolic process), GO:0008299 (isoprenoid biosynthetic process)
Biological Process	GO:0006720	6	isoprenoid metabolic process	5.44024e-05	G3L2E7.1	up-unchange	G3L2E7	4-diphosphocytidyl-2-C-methyl-D-erythritol kinase; IPR004424 (4-diphosphocytidyl-2C-methyl-D-erythritol kinase); GO:0005524 (ATP binding), GO:0016114 (terpenoid biosynthetic process), GO:0050515 (4-(cytidine 5'-diphospho)-2-C-methyl-D-erythritol kinase activity)
Biological Process	GO:0006720	6	isoprenoid metabolic process	5.44024e-05	3X9B1A.1	up-unchange	3X9B1A	4-hydroxy-3-methylbut-2-enyl diphosphate reductase; IPR003451 (LytB protein); GO:0055114 (oxidation-reduction process)
Biological Process	GO:0006720	6	isoprenoid metabolic process	5.44024e-05	072U0I.1	up-unchange	072U0I	2-C-methyl-D-erythritol 2,4-cyclodiphosphate synthase; IPR003526 (2-C-methyl-D-erythritol 2,4-cyclodiphosphate synthase); GO:0016114 (terpenoid biosynthetic process)
Biological Process	GO:0044711	4	single-organism biosynthetic process	0.0398097	9A4JNA.1	up-unchange	9A4JNA	3-phosphoshikimate 1-carboxyvinyltransferase; IPR006264 (3-phosphoshikimate 1-carboxyvinyltransferase), IPR013792 (RNA 3'-terminal phosphate cyclase/enolpyruvate transferase, alpha/beta), IPR023193 (3-phosphoshikimate 1-carboxyvinyltransferase, conserved site); GO:0003824 (catalytic activity), GO:0003866 (3-phosphoshikimate 1-carboxyvinyltransferase activity)
Biological Process	GO:0044711	4	single-organism biosynthetic process	0.0398097	UV4XXD.1	up-unchange	UV4XXD	hydroxymethylglutaryl-CoA synthase-like [Glycine max]; IPR010122 (Hydroxymethylglutaryl-CoA synthase, eukaryotic); GO:0003824 (catalytic activity), GO:0004421 (hydroxymethylglutaryl-CoA synthase activity), GO:0008152 (metabolic process), GO:0008299 (isoprenoid biosynthetic process)
Biological Process	GO:0044711	4	single-organism biosynthetic process	0.0398097	G3L2E7.1	up-unchange	G3L2E7	4-diphosphocytidyl-2-C-methyl-D-erythritol kinase; IPR004424 (4-diphosphocytidyl-2C-methyl-D-erythritol kinase); GO:0005524 (ATP binding), GO:0016114 (terpenoid biosynthetic process), GO:0050515 (4-(cytidine 5'-diphospho)-2-C-methyl-D-erythritol kinase activity)
Biological Process	GO:0044711	4	single-organism biosynthetic process	0.0398097	3X9B1A.1	up-unchange	3X9B1A	4-hydroxy-3-methylbut-2-enyl diphosphate reductase; IPR003451 (LytB protein); GO:0055114 (oxidation-reduction process)
Biological Process	GO:0044711	4	single-organism biosynthetic process	0.0398097	7Y2C76.1	up-unchange	7Y2C76	isopentenyl-diphosphate delta-isomerase; IPR011876 (Isopentenyl-diphosphate delta-isomerase, type 1), IPR015797 (NUDIX hydrolase domain-like); GO:0004452 (isopentenyl-diphosphate delta-isomerase activity), GO:0008299 (isoprenoid biosynthetic process), GO:0016787 (hydrolase activity)
Biological Process	GO:0044711	4	single-organism biosynthetic process	0.0398097	ZST20A.1	up-unchange	ZST20A	acetyl-CoA carboxylase 1; IPR000022 (Carboxyl transferase), IPR000089 (Biotin/lipoyl attachment), IPR011761 (ATP-grasp fold), IPR011764 (Biotin carboxylation domain), IPR013537 (Acetyl-CoA carboxylase, central domain), IPR016185 (Pre-ATP-grasp domain); GO:0003824 (catalytic activity), GO:0003989 (acetyl-CoA carboxylase activity), GO:0004075 (biotin carboxylase activity), GO:0005524 (ATP binding),…
Biological Process	GO:0044711	4	single-organism biosynthetic process	0.0398097	X76XU5.1	up-unchange	X76XU5	chorismate synthase; IPR000453 (Chorismate synthase); GO:0004107 (chorismate synthase activity), GO:0009073 (aromatic amino acid family biosynthetic process)
Biological Process	GO:0044711	4	single-organism biosynthetic process	0.0398097	YR6AFM.2	up-unchange	YR6AFM	glutamate-ammonia ligase-like protein; IPR006992 (Amidohydrolase 2), IPR008147 (Glutamine synthetase, beta-Grasp), IPR014746 (Glutamine synthetase/guanido kinase, catalytic domain); GO:0003824 (catalytic activity), GO:0004356 (glutamate-ammonia ligase activity), GO:0006542 (glutamine biosynthetic process), GO:0006807 (nitrogen compound metabolic process), GO:0008152 (metabolic process)
Biological Process	GO:0044711	4	single-organism biosynthetic process	0.0398097	ICZJ7L.1	up-unchange	ICZJ7L	chorismate mutase 1; IPR008238 (Chorismate mutase, AroQ class, eukaryotic type); GO:0004106 (chorismate mutase activity), GO:0009073 (aromatic amino acid family biosynthetic process), GO:0046417 (chorismate metabolic process)
Biological Process	GO:0044711	4	single-organism biosynthetic process	0.0398097	072U0I.1	up-unchange	072U0I	2-C-methyl-D-erythritol 2,4-cyclodiphosphate synthase; IPR003526 (2-C-methyl-D-erythritol 2,4-cyclodiphosphate synthase); GO:0016114 (terpenoid biosynthetic process)
Biological Process	GO:0009141	8	nucleoside triphosphate metabolic process	0.162648	HTRQ4P.3	up-unchange	HTRQ4P	phosphofructokinase 4; IPR000023 (Phosphofructokinase domain), IPR012004 (Pyrophosphate-dependent phosphofructokinase TP0108), IPR022953 (Phosphofructokinase); GO:0003872 (6-phosphofructokinase activity), GO:0005524 (ATP binding), GO:0005945 (6-phosphofructokinase complex), GO:0006002 (fructose 6-phosphate metabolic process), GO:0006096 (glycolysis)
Biological Process	GO:0009141	8	nucleoside triphosphate metabolic process	0.162648	1T0QE3.1	up-unchange	1T0QE3	phosphofructokinase 3; IPR000023 (Phosphofructokinase domain), IPR012004 (Pyrophosphate-dependent phosphofructokinase TP0108), IPR022953 (Phosphofructokinase); GO:0003872 (6-phosphofructokinase activity), GO:0005524 (ATP binding), GO:0005945 (6-phosphofructokinase complex), GO:0006002 (fructose 6-phosphate metabolic process), GO:0006096 (glycolysis)
Biological Process	GO:0009141	8	nucleoside triphosphate metabolic process	0.162648	LMZT46.1	up-unchange	LMZT46	fructose-bisphosphate aldolase 2; IPR000741 (Fructose-bisphosphate aldolase, class-I), IPR013785 (Aldolase-type TIM barrel); GO:0003824 (catalytic activity), GO:0004332 (fructose-bisphosphate aldolase activity), GO:0006096 (glycolysis)
Biological Process	GO:0006163	9	purine nucleotide metabolic process	0.24844	HTRQ4P.3	up-unchange	HTRQ4P	phosphofructokinase 4; IPR000023 (Phosphofructokinase domain), IPR012004 (Pyrophosphate-dependent phosphofructokinase TP0108), IPR022953 (Phosphofructokinase); GO:0003872 (6-phosphofructokinase activity), GO:0005524 (ATP binding), GO:0005945 (6-phosphofructokinase complex), GO:0006002 (fructose 6-phosphate metabolic process), GO:0006096 (glycolysis)
Biological Process	GO:0006163	9	purine nucleotide metabolic process	0.24844	1T0QE3.1	up-unchange	1T0QE3	phosphofructokinase 3; IPR000023 (Phosphofructokinase domain), IPR012004 (Pyrophosphate-dependent phosphofructokinase TP0108), IPR022953 (Phosphofructokinase); GO:0003872 (6-phosphofructokinase activity), GO:0005524 (ATP binding), GO:0005945 (6-phosphofructokinase complex), GO:0006002 (fructose 6-phosphate metabolic process), GO:0006096 (glycolysis)
Biological Process	GO:0006163	9	purine nucleotide metabolic process	0.24844	LMZT46.1	up-unchange	LMZT46	fructose-bisphosphate aldolase 2; IPR000741 (Fructose-bisphosphate aldolase, class-I), IPR013785 (Aldolase-type TIM barrel); GO:0003824 (catalytic activity), GO:0004332 (fructose-bisphosphate aldolase activity), GO:0006096 (glycolysis)
Biological Process	GO:0044283	5	small molecule biosynthetic process	0.12212	9A4JNA.1	up-unchange	9A4JNA	3-phosphoshikimate 1-carboxyvinyltransferase; IPR006264 (3-phosphoshikimate 1-carboxyvinyltransferase), IPR013792 (RNA 3'-terminal phosphate cyclase/enolpyruvate transferase, alpha/beta), IPR023193 (3-phosphoshikimate 1-carboxyvinyltransferase, conserved site); GO:0003824 (catalytic activity), GO:0003866 (3-phosphoshikimate 1-carboxyvinyltransferase activity)
Biological Process	GO:0044283	5	small molecule biosynthetic process	0.12212	ZST20A.1	up-unchange	ZST20A	acetyl-CoA carboxylase 1; IPR000022 (Carboxyl transferase), IPR000089 (Biotin/lipoyl attachment), IPR011761 (ATP-grasp fold), IPR011764 (Biotin carboxylation domain), IPR013537 (Acetyl-CoA carboxylase, central domain), IPR016185 (Pre-ATP-grasp domain); GO:0003824 (catalytic activity), GO:0003989 (acetyl-CoA carboxylase activity), GO:0004075 (biotin carboxylase activity), GO:0005524 (ATP binding),…
Biological Process	GO:0044283	5	small molecule biosynthetic process	0.12212	X76XU5.1	up-unchange	X76XU5	chorismate synthase; IPR000453 (Chorismate synthase); GO:0004107 (chorismate synthase activity), GO:0009073 (aromatic amino acid family biosynthetic process)
Biological Process	GO:0044283	5	small molecule biosynthetic process	0.12212	ICZJ7L.1	up-unchange	ICZJ7L	chorismate mutase 1; IPR008238 (Chorismate mutase, AroQ class, eukaryotic type); GO:0004106 (chorismate mutase activity), GO:0009073 (aromatic amino acid family biosynthetic process), GO:0046417 (chorismate metabolic process)
Biological Process	GO:0044283	5	small molecule biosynthetic process	0.12212	YR6AFM.2	up-unchange	YR6AFM	glutamate-ammonia ligase-like protein; IPR006992 (Amidohydrolase 2), IPR008147 (Glutamine synthetase, beta-Grasp), IPR014746 (Glutamine synthetase/guanido kinase, catalytic domain); GO:0003824 (catalytic activity), GO:0004356 (glutamate-ammonia ligase activity), GO:0006542 (glutamine biosynthetic process), GO:0006807 (nitrogen compound metabolic process), GO:0008152 (metabolic process)
Biological Process	GO:0009123	8	nucleoside monophosphate metabolic process	0.204429	HTRQ4P.3	up-unchange	HTRQ4P	phosphofructokinase 4; IPR000023 (Phosphofructokinase domain), IPR012004 (Pyrophosphate-dependent phosphofructokinase TP0108), IPR022953 (Phosphofructokinase); GO:0003872 (6-phosphofructokinase activity), GO:0005524 (ATP binding), GO:0005945 (6-phosphofructokinase complex), GO:0006002 (fructose 6-phosphate metabolic process), GO:0006096 (glycolysis)
Biological Process	GO:0009123	8	nucleoside monophosphate metabolic process	0.204429	1T0QE3.1	up-unchange	1T0QE3	phosphofructokinase 3; IPR000023 (Phosphofructokinase domain), IPR012004 (Pyrophosphate-dependent phosphofructokinase TP0108), IPR022953 (Phosphofructokinase); GO:0003872 (6-phosphofructokinase activity), GO:0005524 (ATP binding), GO:0005945 (6-phosphofructokinase complex), GO:0006002 (fructose 6-phosphate metabolic process), GO:0006096 (glycolysis)
Biological Process	GO:0009123	8	nucleoside monophosphate metabolic process	0.204429	LMZT46.1	up-unchange	LMZT46	fructose-bisphosphate aldolase 2; IPR000741 (Fructose-bisphosphate aldolase, class-I), IPR013785 (Aldolase-type TIM barrel); GO:0003824 (catalytic activity), GO:0004332 (fructose-bisphosphate aldolase activity), GO:0006096 (glycolysis)
Biological Process	GO:0006757	12	ATP generation from ADP	0.0395777	HTRQ4P.3	up-unchange	HTRQ4P	phosphofructokinase 4; IPR000023 (Phosphofructokinase domain), IPR012004 (Pyrophosphate-dependent phosphofructokinase TP0108), IPR022953 (Phosphofructokinase); GO:0003872 (6-phosphofructokinase activity), GO:0005524 (ATP binding), GO:0005945 (6-phosphofructokinase complex), GO:0006002 (fructose 6-phosphate metabolic process), GO:0006096 (glycolysis)
Biological Process	GO:0006757	12	ATP generation from ADP	0.0395777	1T0QE3.1	up-unchange	1T0QE3	phosphofructokinase 3; IPR000023 (Phosphofructokinase domain), IPR012004 (Pyrophosphate-dependent phosphofructokinase TP0108), IPR022953 (Phosphofructokinase); GO:0003872 (6-phosphofructokinase activity), GO:0005524 (ATP binding), GO:0005945 (6-phosphofructokinase complex), GO:0006002 (fructose 6-phosphate metabolic process), GO:0006096 (glycolysis)
Biological Process	GO:0006757	12	ATP generation from ADP	0.0395777	LMZT46.1	up-unchange	LMZT46	fructose-bisphosphate aldolase 2; IPR000741 (Fructose-bisphosphate aldolase, class-I), IPR013785 (Aldolase-type TIM barrel); GO:0003824 (catalytic activity), GO:0004332 (fructose-bisphosphate aldolase activity), GO:0006096 (glycolysis)
Biological Process	GO:0042278	8	purine nucleoside metabolic process	0.19374	HTRQ4P.3	up-unchange	HTRQ4P	phosphofructokinase 4; IPR000023 (Phosphofructokinase domain), IPR012004 (Pyrophosphate-dependent phosphofructokinase TP0108), IPR022953 (Phosphofructokinase); GO:0003872 (6-phosphofructokinase activity), GO:0005524 (ATP binding), GO:0005945 (6-phosphofructokinase complex), GO:0006002 (fructose 6-phosphate metabolic process), GO:0006096 (glycolysis)
Biological Process	GO:0042278	8	purine nucleoside metabolic process	0.19374	1T0QE3.1	up-unchange	1T0QE3	phosphofructokinase 3; IPR000023 (Phosphofructokinase domain), IPR012004 (Pyrophosphate-dependent phosphofructokinase TP0108), IPR022953 (Phosphofructokinase); GO:0003872 (6-phosphofructokinase activity), GO:0005524 (ATP binding), GO:0005945 (6-phosphofructokinase complex), GO:0006002 (fructose 6-phosphate metabolic process), GO:0006096 (glycolysis)
Biological Process	GO:0042278	8	purine nucleoside metabolic process	0.19374	LMZT46.1	up-unchange	LMZT46	fructose-bisphosphate aldolase 2; IPR000741 (Fructose-bisphosphate aldolase, class-I), IPR013785 (Aldolase-type TIM barrel); GO:0003824 (catalytic activity), GO:0004332 (fructose-bisphosphate aldolase activity), GO:0006096 (glycolysis)
Biological Process	GO:0046031	11	ADP metabolic process	0.0395777	HTRQ4P.3	up-unchange	HTRQ4P	phosphofructokinase 4; IPR000023 (Phosphofructokinase domain), IPR012004 (Pyrophosphate-dependent phosphofructokinase TP0108), IPR022953 (Phosphofructokinase); GO:0003872 (6-phosphofructokinase activity), GO:0005524 (ATP binding), GO:0005945 (6-phosphofructokinase complex), GO:0006002 (fructose 6-phosphate metabolic process), GO:0006096 (glycolysis)
Biological Process	GO:0046031	11	ADP metabolic process	0.0395777	1T0QE3.1	up-unchange	1T0QE3	phosphofructokinase 3; IPR000023 (Phosphofructokinase domain), IPR012004 (Pyrophosphate-dependent phosphofructokinase TP0108), IPR022953 (Phosphofructokinase); GO:0003872 (6-phosphofructokinase activity), GO:0005524 (ATP binding), GO:0005945 (6-phosphofructokinase complex), GO:0006002 (fructose 6-phosphate metabolic process), GO:0006096 (glycolysis)
Biological Process	GO:0046031	11	ADP metabolic process	0.0395777	LMZT46.1	up-unchange	LMZT46	fructose-bisphosphate aldolase 2; IPR000741 (Fructose-bisphosphate aldolase, class-I), IPR013785 (Aldolase-type TIM barrel); GO:0003824 (catalytic activity), GO:0004332 (fructose-bisphosphate aldolase activity), GO:0006096 (glycolysis)
Biological Process	GO:0009167	10	purine ribonucleoside monophosphate metabolic process	0.179728	HTRQ4P.3	up-unchange	HTRQ4P	phosphofructokinase 4; IPR000023 (Phosphofructokinase domain), IPR012004 (Pyrophosphate-dependent phosphofructokinase TP0108), IPR022953 (Phosphofructokinase); GO:0003872 (6-phosphofructokinase activity), GO:0005524 (ATP binding), GO:0005945 (6-phosphofructokinase complex), GO:0006002 (fructose 6-phosphate metabolic process), GO:0006096 (glycolysis)
Biological Process	GO:0009167	10	purine ribonucleoside monophosphate metabolic process	0.179728	1T0QE3.1	up-unchange	1T0QE3	phosphofructokinase 3; IPR000023 (Phosphofructokinase domain), IPR012004 (Pyrophosphate-dependent phosphofructokinase TP0108), IPR022953 (Phosphofructokinase); GO:0003872 (6-phosphofructokinase activity), GO:0005524 (ATP binding), GO:0005945 (6-phosphofructokinase complex), GO:0006002 (fructose 6-phosphate metabolic process), GO:0006096 (glycolysis)
Biological Process	GO:0009167	10	purine ribonucleoside monophosphate metabolic process	0.179728	LMZT46.1	up-unchange	LMZT46	fructose-bisphosphate aldolase 2; IPR000741 (Fructose-bisphosphate aldolase, class-I), IPR013785 (Aldolase-type TIM barrel); GO:0003824 (catalytic activity), GO:0004332 (fructose-bisphosphate aldolase activity), GO:0006096 (glycolysis)
Biological Process	GO:0016053	6	organic acid biosynthetic process	0.067018	9A4JNA.1	up-unchange	9A4JNA	3-phosphoshikimate 1-carboxyvinyltransferase; IPR006264 (3-phosphoshikimate 1-carboxyvinyltransferase), IPR013792 (RNA 3'-terminal phosphate cyclase/enolpyruvate transferase, alpha/beta), IPR023193 (3-phosphoshikimate 1-carboxyvinyltransferase, conserved site); GO:0003824 (catalytic activity), GO:0003866 (3-phosphoshikimate 1-carboxyvinyltransferase activity)
Biological Process	GO:0016053	6	organic acid biosynthetic process	0.067018	ZST20A.1	up-unchange	ZST20A	acetyl-CoA carboxylase 1; IPR000022 (Carboxyl transferase), IPR000089 (Biotin/lipoyl attachment), IPR011761 (ATP-grasp fold), IPR011764 (Biotin carboxylation domain), IPR013537 (Acetyl-CoA carboxylase, central domain), IPR016185 (Pre-ATP-grasp domain); GO:0003824 (catalytic activity), GO:0003989 (acetyl-CoA carboxylase activity), GO:0004075 (biotin carboxylase activity), GO:0005524 (ATP binding),…
Biological Process	GO:0016053	6	organic acid biosynthetic process	0.067018	X76XU5.1	up-unchange	X76XU5	chorismate synthase; IPR000453 (Chorismate synthase); GO:0004107 (chorismate synthase activity), GO:0009073 (aromatic amino acid family biosynthetic process)
Biological Process	GO:0016053	6	organic acid biosynthetic process	0.067018	ICZJ7L.1	up-unchange	ICZJ7L	chorismate mutase 1; IPR008238 (Chorismate mutase, AroQ class, eukaryotic type); GO:0004106 (chorismate mutase activity), GO:0009073 (aromatic amino acid family biosynthetic process), GO:0046417 (chorismate metabolic process)
Biological Process	GO:0016053	6	organic acid biosynthetic process	0.067018	YR6AFM.2	up-unchange	YR6AFM	glutamate-ammonia ligase-like protein; IPR006992 (Amidohydrolase 2), IPR008147 (Glutamine synthetase, beta-Grasp), IPR014746 (Glutamine synthetase/guanido kinase, catalytic domain); GO:0003824 (catalytic activity), GO:0004356 (glutamate-ammonia ligase activity), GO:0006542 (glutamine biosynthetic process), GO:0006807 (nitrogen compound metabolic process), GO:0008152 (metabolic process)
Biological Process	GO:0005984	7	disaccharide metabolic process	0.0363312	53FINS.2	up-unchange	53FINS	sucrose synthase 4; IPR012820 (Sucrose synthase, plant/cyanobacteria); GO:0005985 (sucrose metabolic process), GO:0009058 (biosynthetic process), GO:0016157 (sucrose synthase activity)
Biological Process	GO:0005984	7	disaccharide metabolic process	0.0363312	4VZ14Z.1	up-unchange	4VZ14Z	sucrose synthase 4; IPR012820 (Sucrose synthase, plant/cyanobacteria); GO:0005985 (sucrose metabolic process), GO:0009058 (biosynthetic process), GO:0016157 (sucrose synthase activity)
Biological Process	GO:0046939	9	nucleotide phosphorylation	0.0471963	HTRQ4P.3	up-unchange	HTRQ4P	phosphofructokinase 4; IPR000023 (Phosphofructokinase domain), IPR012004 (Pyrophosphate-dependent phosphofructokinase TP0108), IPR022953 (Phosphofructokinase); GO:0003872 (6-phosphofructokinase activity), GO:0005524 (ATP binding), GO:0005945 (6-phosphofructokinase complex), GO:0006002 (fructose 6-phosphate metabolic process), GO:0006096 (glycolysis)
Biological Process	GO:0046939	9	nucleotide phosphorylation	0.0471963	1T0QE3.1	up-unchange	1T0QE3	phosphofructokinase 3; IPR000023 (Phosphofructokinase domain), IPR012004 (Pyrophosphate-dependent phosphofructokinase TP0108), IPR022953 (Phosphofructokinase); GO:0003872 (6-phosphofructokinase activity), GO:0005524 (ATP binding), GO:0005945 (6-phosphofructokinase complex), GO:0006002 (fructose 6-phosphate metabolic process), GO:0006096 (glycolysis)
Biological Process	GO:0046939	9	nucleotide phosphorylation	0.0471963	LMZT46.1	up-unchange	LMZT46	fructose-bisphosphate aldolase 2; IPR000741 (Fructose-bisphosphate aldolase, class-I), IPR013785 (Aldolase-type TIM barrel); GO:0003824 (catalytic activity), GO:0004332 (fructose-bisphosphate aldolase activity), GO:0006096 (glycolysis)
Biological Process	GO:0009135	9	purine nucleoside diphosphate metabolic process	0.0395777	HTRQ4P.3	up-unchange	HTRQ4P	phosphofructokinase 4; IPR000023 (Phosphofructokinase domain), IPR012004 (Pyrophosphate-dependent phosphofructokinase TP0108), IPR022953 (Phosphofructokinase); GO:0003872 (6-phosphofructokinase activity), GO:0005524 (ATP binding), GO:0005945 (6-phosphofructokinase complex), GO:0006002 (fructose 6-phosphate metabolic process), GO:0006096 (glycolysis)
Biological Process	GO:0009135	9	purine nucleoside diphosphate metabolic process	0.0395777	1T0QE3.1	up-unchange	1T0QE3	phosphofructokinase 3; IPR000023 (Phosphofructokinase domain), IPR012004 (Pyrophosphate-dependent phosphofructokinase TP0108), IPR022953 (Phosphofructokinase); GO:0003872 (6-phosphofructokinase activity), GO:0005524 (ATP binding), GO:0005945 (6-phosphofructokinase complex), GO:0006002 (fructose 6-phosphate metabolic process), GO:0006096 (glycolysis)
Biological Process	GO:0009135	9	purine nucleoside diphosphate metabolic process	0.0395777	LMZT46.1	up-unchange	LMZT46	fructose-bisphosphate aldolase 2; IPR000741 (Fructose-bisphosphate aldolase, class-I), IPR013785 (Aldolase-type TIM barrel); GO:0003824 (catalytic activity), GO:0004332 (fructose-bisphosphate aldolase activity), GO:0006096 (glycolysis)
Biological Process	GO:0072524	5	pyridine-containing compound metabolic process	0.109068	HTRQ4P.3	up-unchange	HTRQ4P	phosphofructokinase 4; IPR000023 (Phosphofructokinase domain), IPR012004 (Pyrophosphate-dependent phosphofructokinase TP0108), IPR022953 (Phosphofructokinase); GO:0003872 (6-phosphofructokinase activity), GO:0005524 (ATP binding), GO:0005945 (6-phosphofructokinase complex), GO:0006002 (fructose 6-phosphate metabolic process), GO:0006096 (glycolysis)
Biological Process	GO:0072524	5	pyridine-containing compound metabolic process	0.109068	1T0QE3.1	up-unchange	1T0QE3	phosphofructokinase 3; IPR000023 (Phosphofructokinase domain), IPR012004 (Pyrophosphate-dependent phosphofructokinase TP0108), IPR022953 (Phosphofructokinase); GO:0003872 (6-phosphofructokinase activity), GO:0005524 (ATP binding), GO:0005945 (6-phosphofructokinase complex), GO:0006002 (fructose 6-phosphate metabolic process), GO:0006096 (glycolysis)
Biological Process	GO:0072524	5	pyridine-containing compound metabolic process	0.109068	LMZT46.1	up-unchange	LMZT46	fructose-bisphosphate aldolase 2; IPR000741 (Fructose-bisphosphate aldolase, class-I), IPR013785 (Aldolase-type TIM barrel); GO:0003824 (catalytic activity), GO:0004332 (fructose-bisphosphate aldolase activity), GO:0006096 (glycolysis)
Biological Process	GO:0008299	7	isoprenoid biosynthetic process	5.44024e-05	7Y2C76.1	up-unchange	7Y2C76	isopentenyl-diphosphate delta-isomerase; IPR011876 (Isopentenyl-diphosphate delta-isomerase, type 1), IPR015797 (NUDIX hydrolase domain-like); GO:0004452 (isopentenyl-diphosphate delta-isomerase activity), GO:0008299 (isoprenoid biosynthetic process), GO:0016787 (hydrolase activity)
Biological Process	GO:0008299	7	isoprenoid biosynthetic process	5.44024e-05	UV4XXD.1	up-unchange	UV4XXD	hydroxymethylglutaryl-CoA synthase-like [Glycine max]; IPR010122 (Hydroxymethylglutaryl-CoA synthase, eukaryotic); GO:0003824 (catalytic activity), GO:0004421 (hydroxymethylglutaryl-CoA synthase activity), GO:0008152 (metabolic process), GO:0008299 (isoprenoid biosynthetic process)
Biological Process	GO:0008299	7	isoprenoid biosynthetic process	5.44024e-05	G3L2E7.1	up-unchange	G3L2E7	4-diphosphocytidyl-2-C-methyl-D-erythritol kinase; IPR004424 (4-diphosphocytidyl-2C-methyl-D-erythritol kinase); GO:0005524 (ATP binding), GO:0016114 (terpenoid biosynthetic process), GO:0050515 (4-(cytidine 5'-diphospho)-2-C-methyl-D-erythritol kinase activity)
Biological Process	GO:0008299	7	isoprenoid biosynthetic process	5.44024e-05	3X9B1A.1	up-unchange	3X9B1A	4-hydroxy-3-methylbut-2-enyl diphosphate reductase; IPR003451 (LytB protein); GO:0055114 (oxidation-reduction process)
Biological Process	GO:0008299	7	isoprenoid biosynthetic process	5.44024e-05	072U0I.1	up-unchange	072U0I	2-C-methyl-D-erythritol 2,4-cyclodiphosphate synthase; IPR003526 (2-C-methyl-D-erythritol 2,4-cyclodiphosphate synthase); GO:0016114 (terpenoid biosynthetic process)
Biological Process	GO:0006629	4	lipid metabolic process	0.00100312	7Y2C76.1	up-unchange	7Y2C76	isopentenyl-diphosphate delta-isomerase; IPR011876 (Isopentenyl-diphosphate delta-isomerase, type 1), IPR015797 (NUDIX hydrolase domain-like); GO:0004452 (isopentenyl-diphosphate delta-isomerase activity), GO:0008299 (isoprenoid biosynthetic process), GO:0016787 (hydrolase activity)
Biological Process	GO:0006629	4	lipid metabolic process	0.00100312	I9R4QS.1	up-unchange	I9R4QS	3-hydroxyacyl-CoA dehydrogenase family protein; IPR001753 (Crotonase superfamily), IPR008927 (6-phosphogluconate dehydrogenase, C-terminal-like), IPR016040 (NAD(P)-binding domain); GO:0003824 (catalytic activity), GO:0003857 (3-hydroxyacyl-CoA dehydrogenase activity), GO:0006631 (fatty acid metabolic process), GO:0008152 (metabolic process), GO:0016491 (oxidoreductase activity), GO:0050662 (coenz…
Biological Process	GO:0006629	4	lipid metabolic process	0.00100312	UV4XXD.1	up-unchange	UV4XXD	hydroxymethylglutaryl-CoA synthase-like [Glycine max]; IPR010122 (Hydroxymethylglutaryl-CoA synthase, eukaryotic); GO:0003824 (catalytic activity), GO:0004421 (hydroxymethylglutaryl-CoA synthase activity), GO:0008152 (metabolic process), GO:0008299 (isoprenoid biosynthetic process)
Biological Process	GO:0006629	4	lipid metabolic process	0.00100312	G3L2E7.1	up-unchange	G3L2E7	4-diphosphocytidyl-2-C-methyl-D-erythritol kinase; IPR004424 (4-diphosphocytidyl-2C-methyl-D-erythritol kinase); GO:0005524 (ATP binding), GO:0016114 (terpenoid biosynthetic process), GO:0050515 (4-(cytidine 5'-diphospho)-2-C-methyl-D-erythritol kinase activity)
Biological Process	GO:0006629	4	lipid metabolic process	0.00100312	V6P520.1	up-unchange	V6P520	enhanced disease susceptibility protein; IPR002921 (Lipase, class 3); GO:0004806 (triglyceride lipase activity), GO:0006629 (lipid metabolic process)
Biological Process	GO:0006629	4	lipid metabolic process	0.00100312	ZST20A.1	up-unchange	ZST20A	acetyl-CoA carboxylase 1; IPR000022 (Carboxyl transferase), IPR000089 (Biotin/lipoyl attachment), IPR011761 (ATP-grasp fold), IPR011764 (Biotin carboxylation domain), IPR013537 (Acetyl-CoA carboxylase, central domain), IPR016185 (Pre-ATP-grasp domain); GO:0003824 (catalytic activity), GO:0003989 (acetyl-CoA carboxylase activity), GO:0004075 (biotin carboxylase activity), GO:0005524 (ATP binding),…
Biological Process	GO:0006629	4	lipid metabolic process	0.00100312	3X9B1A.1	up-unchange	3X9B1A	4-hydroxy-3-methylbut-2-enyl diphosphate reductase; IPR003451 (LytB protein); GO:0055114 (oxidation-reduction process)
Biological Process	GO:0006629	4	lipid metabolic process	0.00100312	072U0I.1	up-unchange	072U0I	2-C-methyl-D-erythritol 2,4-cyclodiphosphate synthase; IPR003526 (2-C-methyl-D-erythritol 2,4-cyclodiphosphate synthase); GO:0016114 (terpenoid biosynthetic process)
Biological Process	GO:0006733	6	oxidoreduction coenzyme metabolic process	0.100468	HTRQ4P.3	up-unchange	HTRQ4P	phosphofructokinase 4; IPR000023 (Phosphofructokinase domain), IPR012004 (Pyrophosphate-dependent phosphofructokinase TP0108), IPR022953 (Phosphofructokinase); GO:0003872 (6-phosphofructokinase activity), GO:0005524 (ATP binding), GO:0005945 (6-phosphofructokinase complex), GO:0006002 (fructose 6-phosphate metabolic process), GO:0006096 (glycolysis)
Biological Process	GO:0006733	6	oxidoreduction coenzyme metabolic process	0.100468	1T0QE3.1	up-unchange	1T0QE3	phosphofructokinase 3; IPR000023 (Phosphofructokinase domain), IPR012004 (Pyrophosphate-dependent phosphofructokinase TP0108), IPR022953 (Phosphofructokinase); GO:0003872 (6-phosphofructokinase activity), GO:0005524 (ATP binding), GO:0005945 (6-phosphofructokinase complex), GO:0006002 (fructose 6-phosphate metabolic process), GO:0006096 (glycolysis)
Biological Process	GO:0006733	6	oxidoreduction coenzyme metabolic process	0.100468	LMZT46.1	up-unchange	LMZT46	fructose-bisphosphate aldolase 2; IPR000741 (Fructose-bisphosphate aldolase, class-I), IPR013785 (Aldolase-type TIM barrel); GO:0003824 (catalytic activity), GO:0004332 (fructose-bisphosphate aldolase activity), GO:0006096 (glycolysis)
Biological Process	GO:0019725	5	cellular homeostasis	0.324266	H2G8AX.3	up-unchange	H2G8AX	glutathione reductase; IPR006324 (Glutathione-disulphide reductase), IPR013027 (FAD-dependent pyridine nucleotide-disulphide oxidoreductase), IPR016156 (FAD/NAD-linked reductase, dimerisation domain), IPR023753 (Pyridine nucleotide-disulphide oxidoreductase, FAD/NAD(P)-binding domain); GO:0004362 (glutathione-disulfide reductase activity), GO:0006749 (glutathione metabolic process), GO:0016491 (o…
Biological Process	GO:0019725	5	cellular homeostasis	0.324266	A3XBSF.1	up-unchange	A3XBSF	electron carrier/protein disulfide oxidoreductase; IPR006869 (Domain of unknown function DUF547), IPR011991 (Winged helix-turn-helix DNA-binding domain), IPR012336 (Thioredoxin-like fold); GO:0009055 (electron carrier activity), GO:0015035 (protein disulfide oxidoreductase activity), GO:0035556 (intracellular signal transduction), GO:0045454 (cell redox homeostasis)
Biological Process	GO:0009199	9	ribonucleoside triphosphate metabolic process	0.162648	HTRQ4P.3	up-unchange	HTRQ4P	phosphofructokinase 4; IPR000023 (Phosphofructokinase domain), IPR012004 (Pyrophosphate-dependent phosphofructokinase TP0108), IPR022953 (Phosphofructokinase); GO:0003872 (6-phosphofructokinase activity), GO:0005524 (ATP binding), GO:0005945 (6-phosphofructokinase complex), GO:0006002 (fructose 6-phosphate metabolic process), GO:0006096 (glycolysis)
Biological Process	GO:0009199	9	ribonucleoside triphosphate metabolic process	0.162648	1T0QE3.1	up-unchange	1T0QE3	phosphofructokinase 3; IPR000023 (Phosphofructokinase domain), IPR012004 (Pyrophosphate-dependent phosphofructokinase TP0108), IPR022953 (Phosphofructokinase); GO:0003872 (6-phosphofructokinase activity), GO:0005524 (ATP binding), GO:0005945 (6-phosphofructokinase complex), GO:0006002 (fructose 6-phosphate metabolic process), GO:0006096 (glycolysis)
Biological Process	GO:0009199	9	ribonucleoside triphosphate metabolic process	0.162648	LMZT46.1	up-unchange	LMZT46	fructose-bisphosphate aldolase 2; IPR000741 (Fructose-bisphosphate aldolase, class-I), IPR013785 (Aldolase-type TIM barrel); GO:0003824 (catalytic activity), GO:0004332 (fructose-bisphosphate aldolase activity), GO:0006096 (glycolysis)
Biological Process	GO:0016052	5	carbohydrate catabolic process	0.0554868	HTRQ4P.3	up-unchange	HTRQ4P	phosphofructokinase 4; IPR000023 (Phosphofructokinase domain), IPR012004 (Pyrophosphate-dependent phosphofructokinase TP0108), IPR022953 (Phosphofructokinase); GO:0003872 (6-phosphofructokinase activity), GO:0005524 (ATP binding), GO:0005945 (6-phosphofructokinase complex), GO:0006002 (fructose 6-phosphate metabolic process), GO:0006096 (glycolysis)
Biological Process	GO:0016052	5	carbohydrate catabolic process	0.0554868	1T0QE3.1	up-unchange	1T0QE3	phosphofructokinase 3; IPR000023 (Phosphofructokinase domain), IPR012004 (Pyrophosphate-dependent phosphofructokinase TP0108), IPR022953 (Phosphofructokinase); GO:0003872 (6-phosphofructokinase activity), GO:0005524 (ATP binding), GO:0005945 (6-phosphofructokinase complex), GO:0006002 (fructose 6-phosphate metabolic process), GO:0006096 (glycolysis)
Biological Process	GO:0016052	5	carbohydrate catabolic process	0.0554868	LMZT46.1	up-unchange	LMZT46	fructose-bisphosphate aldolase 2; IPR000741 (Fructose-bisphosphate aldolase, class-I), IPR013785 (Aldolase-type TIM barrel); GO:0003824 (catalytic activity), GO:0004332 (fructose-bisphosphate aldolase activity), GO:0006096 (glycolysis)
Biological Process	GO:0051186	4	cofactor metabolic process	0.170406	FJ1AK4.1	up-unchange	FJ1AK4	Methionine S-adenosyl transferase n=1 Tax=Detonula confervacea RepID=B9ZZX3_DETCO; IPR002133 (S-adenosylmethionine synthetase); GO:0004478 (methionine adenosyltransferase activity), GO:0005524 (ATP binding), GO:0006556 (S-adenosylmethionine biosynthetic process)
Biological Process	GO:0051186	4	cofactor metabolic process	0.170406	HTRQ4P.3	up-unchange	HTRQ4P	phosphofructokinase 4; IPR000023 (Phosphofructokinase domain), IPR012004 (Pyrophosphate-dependent phosphofructokinase TP0108), IPR022953 (Phosphofructokinase); GO:0003872 (6-phosphofructokinase activity), GO:0005524 (ATP binding), GO:0005945 (6-phosphofructokinase complex), GO:0006002 (fructose 6-phosphate metabolic process), GO:0006096 (glycolysis)
Biological Process	GO:0051186	4	cofactor metabolic process	0.170406	1T0QE3.1	up-unchange	1T0QE3	phosphofructokinase 3; IPR000023 (Phosphofructokinase domain), IPR012004 (Pyrophosphate-dependent phosphofructokinase TP0108), IPR022953 (Phosphofructokinase); GO:0003872 (6-phosphofructokinase activity), GO:0005524 (ATP binding), GO:0005945 (6-phosphofructokinase complex), GO:0006002 (fructose 6-phosphate metabolic process), GO:0006096 (glycolysis)
Biological Process	GO:0051186	4	cofactor metabolic process	0.170406	LMZT46.1	up-unchange	LMZT46	fructose-bisphosphate aldolase 2; IPR000741 (Fructose-bisphosphate aldolase, class-I), IPR013785 (Aldolase-type TIM barrel); GO:0003824 (catalytic activity), GO:0004332 (fructose-bisphosphate aldolase activity), GO:0006096 (glycolysis)
Biological Process	GO:0044723	5	single-organism carbohydrate metabolic process	0.0315474	53FINS.2	up-unchange	53FINS	sucrose synthase 4; IPR012820 (Sucrose synthase, plant/cyanobacteria); GO:0005985 (sucrose metabolic process), GO:0009058 (biosynthetic process), GO:0016157 (sucrose synthase activity)
Biological Process	GO:0044723	5	single-organism carbohydrate metabolic process	0.0315474	4ZP1HR.1	up-unchange	4ZP1HR	pfkB-like carbohydrate kinase family protein; IPR002139 (Ribokinase); GO:0004747 (ribokinase activity), GO:0006014 (D-ribose metabolic process)
Biological Process	GO:0044723	5	single-organism carbohydrate metabolic process	0.0315474	HTRQ4P.3	up-unchange	HTRQ4P	phosphofructokinase 4; IPR000023 (Phosphofructokinase domain), IPR012004 (Pyrophosphate-dependent phosphofructokinase TP0108), IPR022953 (Phosphofructokinase); GO:0003872 (6-phosphofructokinase activity), GO:0005524 (ATP binding), GO:0005945 (6-phosphofructokinase complex), GO:0006002 (fructose 6-phosphate metabolic process), GO:0006096 (glycolysis)
Biological Process	GO:0044723	5	single-organism carbohydrate metabolic process	0.0315474	1T0QE3.1	up-unchange	1T0QE3	phosphofructokinase 3; IPR000023 (Phosphofructokinase domain), IPR012004 (Pyrophosphate-dependent phosphofructokinase TP0108), IPR022953 (Phosphofructokinase); GO:0003872 (6-phosphofructokinase activity), GO:0005524 (ATP binding), GO:0005945 (6-phosphofructokinase complex), GO:0006002 (fructose 6-phosphate metabolic process), GO:0006096 (glycolysis)
Biological Process	GO:0044723	5	single-organism carbohydrate metabolic process	0.0315474	4VZ14Z.1	up-unchange	4VZ14Z	sucrose synthase 4; IPR012820 (Sucrose synthase, plant/cyanobacteria); GO:0005985 (sucrose metabolic process), GO:0009058 (biosynthetic process), GO:0016157 (sucrose synthase activity)
Biological Process	GO:0044723	5	single-organism carbohydrate metabolic process	0.0315474	LMZT46.1	up-unchange	LMZT46	fructose-bisphosphate aldolase 2; IPR000741 (Fructose-bisphosphate aldolase, class-I), IPR013785 (Aldolase-type TIM barrel); GO:0003824 (catalytic activity), GO:0004332 (fructose-bisphosphate aldolase activity), GO:0006096 (glycolysis)
Biological Process	GO:0046394	8	carboxylic acid biosynthetic process	0.067018	9A4JNA.1	up-unchange	9A4JNA	3-phosphoshikimate 1-carboxyvinyltransferase; IPR006264 (3-phosphoshikimate 1-carboxyvinyltransferase), IPR013792 (RNA 3'-terminal phosphate cyclase/enolpyruvate transferase, alpha/beta), IPR023193 (3-phosphoshikimate 1-carboxyvinyltransferase, conserved site); GO:0003824 (catalytic activity), GO:0003866 (3-phosphoshikimate 1-carboxyvinyltransferase activity)
Biological Process	GO:0046394	8	carboxylic acid biosynthetic process	0.067018	ZST20A.1	up-unchange	ZST20A	acetyl-CoA carboxylase 1; IPR000022 (Carboxyl transferase), IPR000089 (Biotin/lipoyl attachment), IPR011761 (ATP-grasp fold), IPR011764 (Biotin carboxylation domain), IPR013537 (Acetyl-CoA carboxylase, central domain), IPR016185 (Pre-ATP-grasp domain); GO:0003824 (catalytic activity), GO:0003989 (acetyl-CoA carboxylase activity), GO:0004075 (biotin carboxylase activity), GO:0005524 (ATP binding),…
Biological Process	GO:0046394	8	carboxylic acid biosynthetic process	0.067018	X76XU5.1	up-unchange	X76XU5	chorismate synthase; IPR000453 (Chorismate synthase); GO:0004107 (chorismate synthase activity), GO:0009073 (aromatic amino acid family biosynthetic process)
Biological Process	GO:0046394	8	carboxylic acid biosynthetic process	0.067018	ICZJ7L.1	up-unchange	ICZJ7L	chorismate mutase 1; IPR008238 (Chorismate mutase, AroQ class, eukaryotic type); GO:0004106 (chorismate mutase activity), GO:0009073 (aromatic amino acid family biosynthetic process), GO:0046417 (chorismate metabolic process)
Biological Process	GO:0046394	8	carboxylic acid biosynthetic process	0.067018	YR6AFM.2	up-unchange	YR6AFM	glutamate-ammonia ligase-like protein; IPR006992 (Amidohydrolase 2), IPR008147 (Glutamine synthetase, beta-Grasp), IPR014746 (Glutamine synthetase/guanido kinase, catalytic domain); GO:0003824 (catalytic activity), GO:0004356 (glutamate-ammonia ligase activity), GO:0006542 (glutamine biosynthetic process), GO:0006807 (nitrogen compound metabolic process), GO:0008152 (metabolic process)
Biological Process	GO:0019222	4	regulation of metabolic process	0.329381	SUJ4K6.1	up-unchange	SUJ4K6	polyribonucleotide nucleotidyltransferase, putative; IPR012162 (Polyribonucleotide nucleotidyltransferase), IPR027408 (PNPase/RNase PH domain); GO:0000175 (3'-5'-exoribonuclease activity), GO:0003723 (RNA binding), GO:0004654 (polyribonucleotide nucleotidyltransferase activity), GO:0006396 (RNA processing), GO:0006402 (mRNA catabolic process)
Biological Process	GO:0019222	4	regulation of metabolic process	0.329381	LHNV5V.1	up-unchange	LHNV5V	Ribonuclease E inhibitor RraA/Dimethylmenaquinone methyltransferase; IPR005493 (Ribonuclease E inhibitor RraA/Dimethylmenaquinone methyltransferase), IPR010203 (Regulator of ribonuclease activity A); GO:0008428 (ribonuclease inhibitor activity), GO:0051252 (regulation of RNA metabolic process)
Biological Process	GO:1901657	5	glycosyl compound metabolic process	0.282392	HTRQ4P.3	up-unchange	HTRQ4P	phosphofructokinase 4; IPR000023 (Phosphofructokinase domain), IPR012004 (Pyrophosphate-dependent phosphofructokinase TP0108), IPR022953 (Phosphofructokinase); GO:0003872 (6-phosphofructokinase activity), GO:0005524 (ATP binding), GO:0005945 (6-phosphofructokinase complex), GO:0006002 (fructose 6-phosphate metabolic process), GO:0006096 (glycolysis)
Biological Process	GO:1901657	5	glycosyl compound metabolic process	0.282392	1T0QE3.1	up-unchange	1T0QE3	phosphofructokinase 3; IPR000023 (Phosphofructokinase domain), IPR012004 (Pyrophosphate-dependent phosphofructokinase TP0108), IPR022953 (Phosphofructokinase); GO:0003872 (6-phosphofructokinase activity), GO:0005524 (ATP binding), GO:0005945 (6-phosphofructokinase complex), GO:0006002 (fructose 6-phosphate metabolic process), GO:0006096 (glycolysis)
Biological Process	GO:1901657	5	glycosyl compound metabolic process	0.282392	LMZT46.1	up-unchange	LMZT46	fructose-bisphosphate aldolase 2; IPR000741 (Fructose-bisphosphate aldolase, class-I), IPR013785 (Aldolase-type TIM barrel); GO:0003824 (catalytic activity), GO:0004332 (fructose-bisphosphate aldolase activity), GO:0006096 (glycolysis)
Biological Process	GO:0006082	5	organic acid metabolic process	0.024288	9A4JNA.1	up-unchange	9A4JNA	3-phosphoshikimate 1-carboxyvinyltransferase; IPR006264 (3-phosphoshikimate 1-carboxyvinyltransferase), IPR013792 (RNA 3'-terminal phosphate cyclase/enolpyruvate transferase, alpha/beta), IPR023193 (3-phosphoshikimate 1-carboxyvinyltransferase, conserved site); GO:0003824 (catalytic activity), GO:0003866 (3-phosphoshikimate 1-carboxyvinyltransferase activity)
Biological Process	GO:0006082	5	organic acid metabolic process	0.024288	3X9B1A.1	up-unchange	3X9B1A	4-hydroxy-3-methylbut-2-enyl diphosphate reductase; IPR003451 (LytB protein); GO:0055114 (oxidation-reduction process)
Biological Process	GO:0006082	5	organic acid metabolic process	0.024288	8PBE23.1	up-unchange	8PBE23	fumarylacetoacetase, putative; IPR005959 (Fumarylacetoacetase), IPR011234 (Fumarylacetoacetase, C-terminal-related); GO:0003824 (catalytic activity), GO:0004334 (fumarylacetoacetase activity), GO:0008152 (metabolic process), GO:0009072 (aromatic amino acid family metabolic process)
Biological Process	GO:0006082	5	organic acid metabolic process	0.024288	I9R4QS.1	up-unchange	I9R4QS	3-hydroxyacyl-CoA dehydrogenase family protein; IPR001753 (Crotonase superfamily), IPR008927 (6-phosphogluconate dehydrogenase, C-terminal-like), IPR016040 (NAD(P)-binding domain); GO:0003824 (catalytic activity), GO:0003857 (3-hydroxyacyl-CoA dehydrogenase activity), GO:0006631 (fatty acid metabolic process), GO:0008152 (metabolic process), GO:0016491 (oxidoreductase activity), GO:0050662 (coenz…
Biological Process	GO:0006082	5	organic acid metabolic process	0.024288	C3F51K.1	up-unchange	C3F51K	NAD-dependent malic enzyme 1; IPR001891 (Malic oxidoreductase); GO:0004470 (malic enzyme activity), GO:0004471 (malate dehydrogenase (decarboxylating) (NAD+) activity), GO:0006108 (malate metabolic process), GO:0051287 (NAD binding), GO:0055114 (oxidation-reduction process)
Biological Process	GO:0006082	5	organic acid metabolic process	0.024288	HTRQ4P.3	up-unchange	HTRQ4P	phosphofructokinase 4; IPR000023 (Phosphofructokinase domain), IPR012004 (Pyrophosphate-dependent phosphofructokinase TP0108), IPR022953 (Phosphofructokinase); GO:0003872 (6-phosphofructokinase activity), GO:0005524 (ATP binding), GO:0005945 (6-phosphofructokinase complex), GO:0006002 (fructose 6-phosphate metabolic process), GO:0006096 (glycolysis)
Biological Process	GO:0006082	5	organic acid metabolic process	0.024288	1T0QE3.1	up-unchange	1T0QE3	phosphofructokinase 3; IPR000023 (Phosphofructokinase domain), IPR012004 (Pyrophosphate-dependent phosphofructokinase TP0108), IPR022953 (Phosphofructokinase); GO:0003872 (6-phosphofructokinase activity), GO:0005524 (ATP binding), GO:0005945 (6-phosphofructokinase complex), GO:0006002 (fructose 6-phosphate metabolic process), GO:0006096 (glycolysis)
Biological Process	GO:0006082	5	organic acid metabolic process	0.024288	ZST20A.1	up-unchange	ZST20A	acetyl-CoA carboxylase 1; IPR000022 (Carboxyl transferase), IPR000089 (Biotin/lipoyl attachment), IPR011761 (ATP-grasp fold), IPR011764 (Biotin carboxylation domain), IPR013537 (Acetyl-CoA carboxylase, central domain), IPR016185 (Pre-ATP-grasp domain); GO:0003824 (catalytic activity), GO:0003989 (acetyl-CoA carboxylase activity), GO:0004075 (biotin carboxylase activity), GO:0005524 (ATP binding),…
Biological Process	GO:0006082	5	organic acid metabolic process	0.024288	LMZT46.1	up-unchange	LMZT46	fructose-bisphosphate aldolase 2; IPR000741 (Fructose-bisphosphate aldolase, class-I), IPR013785 (Aldolase-type TIM barrel); GO:0003824 (catalytic activity), GO:0004332 (fructose-bisphosphate aldolase activity), GO:0006096 (glycolysis)
Biological Process	GO:0006082	5	organic acid metabolic process	0.024288	X76XU5.1	up-unchange	X76XU5	chorismate synthase; IPR000453 (Chorismate synthase); GO:0004107 (chorismate synthase activity), GO:0009073 (aromatic amino acid family biosynthetic process)
Biological Process	GO:0006082	5	organic acid metabolic process	0.024288	YR6AFM.2	up-unchange	YR6AFM	glutamate-ammonia ligase-like protein; IPR006992 (Amidohydrolase 2), IPR008147 (Glutamine synthetase, beta-Grasp), IPR014746 (Glutamine synthetase/guanido kinase, catalytic domain); GO:0003824 (catalytic activity), GO:0004356 (glutamate-ammonia ligase activity), GO:0006542 (glutamine biosynthetic process), GO:0006807 (nitrogen compound metabolic process), GO:0008152 (metabolic process)
Biological Process	GO:0006082	5	organic acid metabolic process	0.024288	ICZJ7L.1	up-unchange	ICZJ7L	chorismate mutase 1; IPR008238 (Chorismate mutase, AroQ class, eukaryotic type); GO:0004106 (chorismate mutase activity), GO:0009073 (aromatic amino acid family biosynthetic process), GO:0046417 (chorismate metabolic process)
Biological Process	GO:0043648	8	dicarboxylic acid metabolic process	0.127592	C3F51K.1	up-unchange	C3F51K	NAD-dependent malic enzyme 1; IPR001891 (Malic oxidoreductase); GO:0004470 (malic enzyme activity), GO:0004471 (malate dehydrogenase (decarboxylating) (NAD+) activity), GO:0006108 (malate metabolic process), GO:0051287 (NAD binding), GO:0055114 (oxidation-reduction process)
Biological Process	GO:0043648	8	dicarboxylic acid metabolic process	0.127592	ICZJ7L.1	up-unchange	ICZJ7L	chorismate mutase 1; IPR008238 (Chorismate mutase, AroQ class, eukaryotic type); GO:0004106 (chorismate mutase activity), GO:0009073 (aromatic amino acid family biosynthetic process), GO:0046417 (chorismate metabolic process)
Biological Process	GO:0060255	5	regulation of macromolecule metabolic process	0.303725	SUJ4K6.1	up-unchange	SUJ4K6	polyribonucleotide nucleotidyltransferase, putative; IPR012162 (Polyribonucleotide nucleotidyltransferase), IPR027408 (PNPase/RNase PH domain); GO:0000175 (3'-5'-exoribonuclease activity), GO:0003723 (RNA binding), GO:0004654 (polyribonucleotide nucleotidyltransferase activity), GO:0006396 (RNA processing), GO:0006402 (mRNA catabolic process)
Biological Process	GO:0060255	5	regulation of macromolecule metabolic process	0.303725	LHNV5V.1	up-unchange	LHNV5V	Ribonuclease E inhibitor RraA/Dimethylmenaquinone methyltransferase; IPR005493 (Ribonuclease E inhibitor RraA/Dimethylmenaquinone methyltransferase), IPR010203 (Regulator of ribonuclease activity A); GO:0008428 (ribonuclease inhibitor activity), GO:0051252 (regulation of RNA metabolic process)
Biological Process	GO:0042592	4	homeostatic process	0.334486	H2G8AX.3	up-unchange	H2G8AX	glutathione reductase; IPR006324 (Glutathione-disulphide reductase), IPR013027 (FAD-dependent pyridine nucleotide-disulphide oxidoreductase), IPR016156 (FAD/NAD-linked reductase, dimerisation domain), IPR023753 (Pyridine nucleotide-disulphide oxidoreductase, FAD/NAD(P)-binding domain); GO:0004362 (glutathione-disulfide reductase activity), GO:0006749 (glutathione metabolic process), GO:0016491 (o…
Biological Process	GO:0042592	4	homeostatic process	0.334486	A3XBSF.1	up-unchange	A3XBSF	electron carrier/protein disulfide oxidoreductase; IPR006869 (Domain of unknown function DUF547), IPR011991 (Winged helix-turn-helix DNA-binding domain), IPR012336 (Thioredoxin-like fold); GO:0009055 (electron carrier activity), GO:0015035 (protein disulfide oxidoreductase activity), GO:0035556 (intracellular signal transduction), GO:0045454 (cell redox homeostasis)
Biological Process	GO:0006090	9	pyruvate metabolic process	0.0125125	HTRQ4P.3	up-unchange	HTRQ4P	phosphofructokinase 4; IPR000023 (Phosphofructokinase domain), IPR012004 (Pyrophosphate-dependent phosphofructokinase TP0108), IPR022953 (Phosphofructokinase); GO:0003872 (6-phosphofructokinase activity), GO:0005524 (ATP binding), GO:0005945 (6-phosphofructokinase complex), GO:0006002 (fructose 6-phosphate metabolic process), GO:0006096 (glycolysis)
Biological Process	GO:0006090	9	pyruvate metabolic process	0.0125125	1T0QE3.1	up-unchange	1T0QE3	phosphofructokinase 3; IPR000023 (Phosphofructokinase domain), IPR012004 (Pyrophosphate-dependent phosphofructokinase TP0108), IPR022953 (Phosphofructokinase); GO:0003872 (6-phosphofructokinase activity), GO:0005524 (ATP binding), GO:0005945 (6-phosphofructokinase complex), GO:0006002 (fructose 6-phosphate metabolic process), GO:0006096 (glycolysis)
Biological Process	GO:0006090	9	pyruvate metabolic process	0.0125125	3X9B1A.1	up-unchange	3X9B1A	4-hydroxy-3-methylbut-2-enyl diphosphate reductase; IPR003451 (LytB protein); GO:0055114 (oxidation-reduction process)
Biological Process	GO:0006090	9	pyruvate metabolic process	0.0125125	LMZT46.1	up-unchange	LMZT46	fructose-bisphosphate aldolase 2; IPR000741 (Fructose-bisphosphate aldolase, class-I), IPR013785 (Aldolase-type TIM barrel); GO:0003824 (catalytic activity), GO:0004332 (fructose-bisphosphate aldolase activity), GO:0006096 (glycolysis)
Biological Process	GO:0009311	6	oligosaccharide metabolic process	0.0363312	53FINS.2	up-unchange	53FINS	sucrose synthase 4; IPR012820 (Sucrose synthase, plant/cyanobacteria); GO:0005985 (sucrose metabolic process), GO:0009058 (biosynthetic process), GO:0016157 (sucrose synthase activity)
Biological Process	GO:0009311	6	oligosaccharide metabolic process	0.0363312	4VZ14Z.1	up-unchange	4VZ14Z	sucrose synthase 4; IPR012820 (Sucrose synthase, plant/cyanobacteria); GO:0005985 (sucrose metabolic process), GO:0009058 (biosynthetic process), GO:0016157 (sucrose synthase activity)
Biological Process	GO:0009144	9	purine nucleoside triphosphate metabolic process	0.155966	HTRQ4P.3	up-unchange	HTRQ4P	phosphofructokinase 4; IPR000023 (Phosphofructokinase domain), IPR012004 (Pyrophosphate-dependent phosphofructokinase TP0108), IPR022953 (Phosphofructokinase); GO:0003872 (6-phosphofructokinase activity), GO:0005524 (ATP binding), GO:0005945 (6-phosphofructokinase complex), GO:0006002 (fructose 6-phosphate metabolic process), GO:0006096 (glycolysis)
Biological Process	GO:0009144	9	purine nucleoside triphosphate metabolic process	0.155966	1T0QE3.1	up-unchange	1T0QE3	phosphofructokinase 3; IPR000023 (Phosphofructokinase domain), IPR012004 (Pyrophosphate-dependent phosphofructokinase TP0108), IPR022953 (Phosphofructokinase); GO:0003872 (6-phosphofructokinase activity), GO:0005524 (ATP binding), GO:0005945 (6-phosphofructokinase complex), GO:0006002 (fructose 6-phosphate metabolic process), GO:0006096 (glycolysis)
Biological Process	GO:0009144	9	purine nucleoside triphosphate metabolic process	0.155966	LMZT46.1	up-unchange	LMZT46	fructose-bisphosphate aldolase 2; IPR000741 (Fructose-bisphosphate aldolase, class-I), IPR013785 (Aldolase-type TIM barrel); GO:0003824 (catalytic activity), GO:0004332 (fructose-bisphosphate aldolase activity), GO:0006096 (glycolysis)
Biological Process	GO:0009132	8	nucleoside diphosphate metabolic process	0.0533523	HTRQ4P.3	up-unchange	HTRQ4P	phosphofructokinase 4; IPR000023 (Phosphofructokinase domain), IPR012004 (Pyrophosphate-dependent phosphofructokinase TP0108), IPR022953 (Phosphofructokinase); GO:0003872 (6-phosphofructokinase activity), GO:0005524 (ATP binding), GO:0005945 (6-phosphofructokinase complex), GO:0006002 (fructose 6-phosphate metabolic process), GO:0006096 (glycolysis)
Biological Process	GO:0009132	8	nucleoside diphosphate metabolic process	0.0533523	1T0QE3.1	up-unchange	1T0QE3	phosphofructokinase 3; IPR000023 (Phosphofructokinase domain), IPR012004 (Pyrophosphate-dependent phosphofructokinase TP0108), IPR022953 (Phosphofructokinase); GO:0003872 (6-phosphofructokinase activity), GO:0005524 (ATP binding), GO:0005945 (6-phosphofructokinase complex), GO:0006002 (fructose 6-phosphate metabolic process), GO:0006096 (glycolysis)
Biological Process	GO:0009132	8	nucleoside diphosphate metabolic process	0.0533523	LMZT46.1	up-unchange	LMZT46	fructose-bisphosphate aldolase 2; IPR000741 (Fructose-bisphosphate aldolase, class-I), IPR013785 (Aldolase-type TIM barrel); GO:0003824 (catalytic activity), GO:0004332 (fructose-bisphosphate aldolase activity), GO:0006096 (glycolysis)
Biological Process	GO:0046034	11	ATP metabolic process	0.139669	HTRQ4P.3	up-unchange	HTRQ4P	phosphofructokinase 4; IPR000023 (Phosphofructokinase domain), IPR012004 (Pyrophosphate-dependent phosphofructokinase TP0108), IPR022953 (Phosphofructokinase); GO:0003872 (6-phosphofructokinase activity), GO:0005524 (ATP binding), GO:0005945 (6-phosphofructokinase complex), GO:0006002 (fructose 6-phosphate metabolic process), GO:0006096 (glycolysis)
Biological Process	GO:0046034	11	ATP metabolic process	0.139669	1T0QE3.1	up-unchange	1T0QE3	phosphofructokinase 3; IPR000023 (Phosphofructokinase domain), IPR012004 (Pyrophosphate-dependent phosphofructokinase TP0108), IPR022953 (Phosphofructokinase); GO:0003872 (6-phosphofructokinase activity), GO:0005524 (ATP binding), GO:0005945 (6-phosphofructokinase complex), GO:0006002 (fructose 6-phosphate metabolic process), GO:0006096 (glycolysis)
Biological Process	GO:0046034	11	ATP metabolic process	0.139669	LMZT46.1	up-unchange	LMZT46	fructose-bisphosphate aldolase 2; IPR000741 (Fructose-bisphosphate aldolase, class-I), IPR013785 (Aldolase-type TIM barrel); GO:0003824 (catalytic activity), GO:0004332 (fructose-bisphosphate aldolase activity), GO:0006096 (glycolysis)
Biological Process	GO:0044724	6	single-organism carbohydrate catabolic process	0.0433018	HTRQ4P.3	up-unchange	HTRQ4P	phosphofructokinase 4; IPR000023 (Phosphofructokinase domain), IPR012004 (Pyrophosphate-dependent phosphofructokinase TP0108), IPR022953 (Phosphofructokinase); GO:0003872 (6-phosphofructokinase activity), GO:0005524 (ATP binding), GO:0005945 (6-phosphofructokinase complex), GO:0006002 (fructose 6-phosphate metabolic process), GO:0006096 (glycolysis)
Biological Process	GO:0044724	6	single-organism carbohydrate catabolic process	0.0433018	1T0QE3.1	up-unchange	1T0QE3	phosphofructokinase 3; IPR000023 (Phosphofructokinase domain), IPR012004 (Pyrophosphate-dependent phosphofructokinase TP0108), IPR022953 (Phosphofructokinase); GO:0003872 (6-phosphofructokinase activity), GO:0005524 (ATP binding), GO:0005945 (6-phosphofructokinase complex), GO:0006002 (fructose 6-phosphate metabolic process), GO:0006096 (glycolysis)
Biological Process	GO:0044724	6	single-organism carbohydrate catabolic process	0.0433018	LMZT46.1	up-unchange	LMZT46	fructose-bisphosphate aldolase 2; IPR000741 (Fructose-bisphosphate aldolase, class-I), IPR013785 (Aldolase-type TIM barrel); GO:0003824 (catalytic activity), GO:0004332 (fructose-bisphosphate aldolase activity), GO:0006096 (glycolysis)
Biological Process	GO:0044712	4	single-organism catabolic process	0.152658	HTRQ4P.3	up-unchange	HTRQ4P	phosphofructokinase 4; IPR000023 (Phosphofructokinase domain), IPR012004 (Pyrophosphate-dependent phosphofructokinase TP0108), IPR022953 (Phosphofructokinase); GO:0003872 (6-phosphofructokinase activity), GO:0005524 (ATP binding), GO:0005945 (6-phosphofructokinase complex), GO:0006002 (fructose 6-phosphate metabolic process), GO:0006096 (glycolysis)
Biological Process	GO:0044712	4	single-organism catabolic process	0.152658	1T0QE3.1	up-unchange	1T0QE3	phosphofructokinase 3; IPR000023 (Phosphofructokinase domain), IPR012004 (Pyrophosphate-dependent phosphofructokinase TP0108), IPR022953 (Phosphofructokinase); GO:0003872 (6-phosphofructokinase activity), GO:0005524 (ATP binding), GO:0005945 (6-phosphofructokinase complex), GO:0006002 (fructose 6-phosphate metabolic process), GO:0006096 (glycolysis)
Biological Process	GO:0044712	4	single-organism catabolic process	0.152658	LMZT46.1	up-unchange	LMZT46	fructose-bisphosphate aldolase 2; IPR000741 (Fructose-bisphosphate aldolase, class-I), IPR013785 (Aldolase-type TIM barrel); GO:0003824 (catalytic activity), GO:0004332 (fructose-bisphosphate aldolase activity), GO:0006096 (glycolysis)
Biological Process	GO:0006631	9	fatty acid metabolic process	0.109367	I9R4QS.1	up-unchange	I9R4QS	3-hydroxyacyl-CoA dehydrogenase family protein; IPR001753 (Crotonase superfamily), IPR008927 (6-phosphogluconate dehydrogenase, C-terminal-like), IPR016040 (NAD(P)-binding domain); GO:0003824 (catalytic activity), GO:0003857 (3-hydroxyacyl-CoA dehydrogenase activity), GO:0006631 (fatty acid metabolic process), GO:0008152 (metabolic process), GO:0016491 (oxidoreductase activity), GO:0050662 (coenz…
Biological Process	GO:0006631	9	fatty acid metabolic process	0.109367	ZST20A.1	up-unchange	ZST20A	acetyl-CoA carboxylase 1; IPR000022 (Carboxyl transferase), IPR000089 (Biotin/lipoyl attachment), IPR011761 (ATP-grasp fold), IPR011764 (Biotin carboxylation domain), IPR013537 (Acetyl-CoA carboxylase, central domain), IPR016185 (Pre-ATP-grasp domain); GO:0003824 (catalytic activity), GO:0003989 (acetyl-CoA carboxylase activity), GO:0004075 (biotin carboxylase activity), GO:0005524 (ATP binding),…
Biological Process	GO:0009073	10	aromatic amino acid family biosynthetic process	0.00578653	9A4JNA.1	up-unchange	9A4JNA	3-phosphoshikimate 1-carboxyvinyltransferase; IPR006264 (3-phosphoshikimate 1-carboxyvinyltransferase), IPR013792 (RNA 3'-terminal phosphate cyclase/enolpyruvate transferase, alpha/beta), IPR023193 (3-phosphoshikimate 1-carboxyvinyltransferase, conserved site); GO:0003824 (catalytic activity), GO:0003866 (3-phosphoshikimate 1-carboxyvinyltransferase activity)
Biological Process	GO:0009073	10	aromatic amino acid family biosynthetic process	0.00578653	X76XU5.1	up-unchange	X76XU5	chorismate synthase; IPR000453 (Chorismate synthase); GO:0004107 (chorismate synthase activity), GO:0009073 (aromatic amino acid family biosynthetic process)
Biological Process	GO:0009073	10	aromatic amino acid family biosynthetic process	0.00578653	ICZJ7L.1	up-unchange	ICZJ7L	chorismate mutase 1; IPR008238 (Chorismate mutase, AroQ class, eukaryotic type); GO:0004106 (chorismate mutase activity), GO:0009073 (aromatic amino acid family biosynthetic process), GO:0046417 (chorismate metabolic process)
Biological Process	GO:0046128	9	purine ribonucleoside metabolic process	0.19374	HTRQ4P.3	up-unchange	HTRQ4P	phosphofructokinase 4; IPR000023 (Phosphofructokinase domain), IPR012004 (Pyrophosphate-dependent phosphofructokinase TP0108), IPR022953 (Phosphofructokinase); GO:0003872 (6-phosphofructokinase activity), GO:0005524 (ATP binding), GO:0005945 (6-phosphofructokinase complex), GO:0006002 (fructose 6-phosphate metabolic process), GO:0006096 (glycolysis)
Biological Process	GO:0046128	9	purine ribonucleoside metabolic process	0.19374	1T0QE3.1	up-unchange	1T0QE3	phosphofructokinase 3; IPR000023 (Phosphofructokinase domain), IPR012004 (Pyrophosphate-dependent phosphofructokinase TP0108), IPR022953 (Phosphofructokinase); GO:0003872 (6-phosphofructokinase activity), GO:0005524 (ATP binding), GO:0005945 (6-phosphofructokinase complex), GO:0006002 (fructose 6-phosphate metabolic process), GO:0006096 (glycolysis)
Biological Process	GO:0046128	9	purine ribonucleoside metabolic process	0.19374	LMZT46.1	up-unchange	LMZT46	fructose-bisphosphate aldolase 2; IPR000741 (Fructose-bisphosphate aldolase, class-I), IPR013785 (Aldolase-type TIM barrel); GO:0003824 (catalytic activity), GO:0004332 (fructose-bisphosphate aldolase activity), GO:0006096 (glycolysis)
Biological Process	GO:0009057	5	macromolecule catabolic process	0.379893	SUJ4K6.1	up-unchange	SUJ4K6	polyribonucleotide nucleotidyltransferase, putative; IPR012162 (Polyribonucleotide nucleotidyltransferase), IPR027408 (PNPase/RNase PH domain); GO:0000175 (3'-5'-exoribonuclease activity), GO:0003723 (RNA binding), GO:0004654 (polyribonucleotide nucleotidyltransferase activity), GO:0006396 (RNA processing), GO:0006402 (mRNA catabolic process)
Biological Process	GO:0009057	5	macromolecule catabolic process	0.379893	R808EC.1	up-unchange	R808EC	Chitinase family protein; IPR000726 (Glycoside hydrolase, family 19, catalytic), IPR001002 (Chitin-binding, type 1), IPR023346 (Lysozyme-like domain); GO:0004568 (chitinase activity), GO:0006032 (chitin catabolic process), GO:0008061 (chitin binding), GO:0016998 (cell wall macromolecule catabolic process)
Biological Process	GO:0019752	7	carboxylic acid metabolic process	0.022509	9A4JNA.1	up-unchange	9A4JNA	3-phosphoshikimate 1-carboxyvinyltransferase; IPR006264 (3-phosphoshikimate 1-carboxyvinyltransferase), IPR013792 (RNA 3'-terminal phosphate cyclase/enolpyruvate transferase, alpha/beta), IPR023193 (3-phosphoshikimate 1-carboxyvinyltransferase, conserved site); GO:0003824 (catalytic activity), GO:0003866 (3-phosphoshikimate 1-carboxyvinyltransferase activity)
Biological Process	GO:0019752	7	carboxylic acid metabolic process	0.022509	3X9B1A.1	up-unchange	3X9B1A	4-hydroxy-3-methylbut-2-enyl diphosphate reductase; IPR003451 (LytB protein); GO:0055114 (oxidation-reduction process)
Biological Process	GO:0019752	7	carboxylic acid metabolic process	0.022509	8PBE23.1	up-unchange	8PBE23	fumarylacetoacetase, putative; IPR005959 (Fumarylacetoacetase), IPR011234 (Fumarylacetoacetase, C-terminal-related); GO:0003824 (catalytic activity), GO:0004334 (fumarylacetoacetase activity), GO:0008152 (metabolic process), GO:0009072 (aromatic amino acid family metabolic process)
Biological Process	GO:0019752	7	carboxylic acid metabolic process	0.022509	I9R4QS.1	up-unchange	I9R4QS	3-hydroxyacyl-CoA dehydrogenase family protein; IPR001753 (Crotonase superfamily), IPR008927 (6-phosphogluconate dehydrogenase, C-terminal-like), IPR016040 (NAD(P)-binding domain); GO:0003824 (catalytic activity), GO:0003857 (3-hydroxyacyl-CoA dehydrogenase activity), GO:0006631 (fatty acid metabolic process), GO:0008152 (metabolic process), GO:0016491 (oxidoreductase activity), GO:0050662 (coenz…
Biological Process	GO:0019752	7	carboxylic acid metabolic process	0.022509	C3F51K.1	up-unchange	C3F51K	NAD-dependent malic enzyme 1; IPR001891 (Malic oxidoreductase); GO:0004470 (malic enzyme activity), GO:0004471 (malate dehydrogenase (decarboxylating) (NAD+) activity), GO:0006108 (malate metabolic process), GO:0051287 (NAD binding), GO:0055114 (oxidation-reduction process)
Biological Process	GO:0019752	7	carboxylic acid metabolic process	0.022509	HTRQ4P.3	up-unchange	HTRQ4P	phosphofructokinase 4; IPR000023 (Phosphofructokinase domain), IPR012004 (Pyrophosphate-dependent phosphofructokinase TP0108), IPR022953 (Phosphofructokinase); GO:0003872 (6-phosphofructokinase activity), GO:0005524 (ATP binding), GO:0005945 (6-phosphofructokinase complex), GO:0006002 (fructose 6-phosphate metabolic process), GO:0006096 (glycolysis)
Biological Process	GO:0019752	7	carboxylic acid metabolic process	0.022509	1T0QE3.1	up-unchange	1T0QE3	phosphofructokinase 3; IPR000023 (Phosphofructokinase domain), IPR012004 (Pyrophosphate-dependent phosphofructokinase TP0108), IPR022953 (Phosphofructokinase); GO:0003872 (6-phosphofructokinase activity), GO:0005524 (ATP binding), GO:0005945 (6-phosphofructokinase complex), GO:0006002 (fructose 6-phosphate metabolic process), GO:0006096 (glycolysis)
Biological Process	GO:0019752	7	carboxylic acid metabolic process	0.022509	ZST20A.1	up-unchange	ZST20A	acetyl-CoA carboxylase 1; IPR000022 (Carboxyl transferase), IPR000089 (Biotin/lipoyl attachment), IPR011761 (ATP-grasp fold), IPR011764 (Biotin carboxylation domain), IPR013537 (Acetyl-CoA carboxylase, central domain), IPR016185 (Pre-ATP-grasp domain); GO:0003824 (catalytic activity), GO:0003989 (acetyl-CoA carboxylase activity), GO:0004075 (biotin carboxylase activity), GO:0005524 (ATP binding),…
Biological Process	GO:0019752	7	carboxylic acid metabolic process	0.022509	LMZT46.1	up-unchange	LMZT46	fructose-bisphosphate aldolase 2; IPR000741 (Fructose-bisphosphate aldolase, class-I), IPR013785 (Aldolase-type TIM barrel); GO:0003824 (catalytic activity), GO:0004332 (fructose-bisphosphate aldolase activity), GO:0006096 (glycolysis)
Biological Process	GO:0019752	7	carboxylic acid metabolic process	0.022509	X76XU5.1	up-unchange	X76XU5	chorismate synthase; IPR000453 (Chorismate synthase); GO:0004107 (chorismate synthase activity), GO:0009073 (aromatic amino acid family biosynthetic process)
Biological Process	GO:0019752	7	carboxylic acid metabolic process	0.022509	YR6AFM.2	up-unchange	YR6AFM	glutamate-ammonia ligase-like protein; IPR006992 (Amidohydrolase 2), IPR008147 (Glutamine synthetase, beta-Grasp), IPR014746 (Glutamine synthetase/guanido kinase, catalytic domain); GO:0003824 (catalytic activity), GO:0004356 (glutamate-ammonia ligase activity), GO:0006542 (glutamine biosynthetic process), GO:0006807 (nitrogen compound metabolic process), GO:0008152 (metabolic process)
Biological Process	GO:0019752	7	carboxylic acid metabolic process	0.022509	ICZJ7L.1	up-unchange	ICZJ7L	chorismate mutase 1; IPR008238 (Chorismate mutase, AroQ class, eukaryotic type); GO:0004106 (chorismate mutase activity), GO:0009073 (aromatic amino acid family biosynthetic process), GO:0046417 (chorismate metabolic process)
Biological Process	GO:0006721	7	terpenoid metabolic process	0.0153559	G3L2E7.1	up-unchange	G3L2E7	4-diphosphocytidyl-2-C-methyl-D-erythritol kinase; IPR004424 (4-diphosphocytidyl-2C-methyl-D-erythritol kinase); GO:0005524 (ATP binding), GO:0016114 (terpenoid biosynthetic process), GO:0050515 (4-(cytidine 5'-diphospho)-2-C-methyl-D-erythritol kinase activity)
Biological Process	GO:0006721	7	terpenoid metabolic process	0.0153559	072U0I.1	up-unchange	072U0I	2-C-methyl-D-erythritol 2,4-cyclodiphosphate synthase; IPR003526 (2-C-methyl-D-erythritol 2,4-cyclodiphosphate synthase); GO:0016114 (terpenoid biosynthetic process)
Biological Process	GO:0009150	10	purine ribonucleotide metabolic process	0.211634	HTRQ4P.3	up-unchange	HTRQ4P	phosphofructokinase 4; IPR000023 (Phosphofructokinase domain), IPR012004 (Pyrophosphate-dependent phosphofructokinase TP0108), IPR022953 (Phosphofructokinase); GO:0003872 (6-phosphofructokinase activity), GO:0005524 (ATP binding), GO:0005945 (6-phosphofructokinase complex), GO:0006002 (fructose 6-phosphate metabolic process), GO:0006096 (glycolysis)
Biological Process	GO:0009150	10	purine ribonucleotide metabolic process	0.211634	1T0QE3.1	up-unchange	1T0QE3	phosphofructokinase 3; IPR000023 (Phosphofructokinase domain), IPR012004 (Pyrophosphate-dependent phosphofructokinase TP0108), IPR022953 (Phosphofructokinase); GO:0003872 (6-phosphofructokinase activity), GO:0005524 (ATP binding), GO:0005945 (6-phosphofructokinase complex), GO:0006002 (fructose 6-phosphate metabolic process), GO:0006096 (glycolysis)
Biological Process	GO:0009150	10	purine ribonucleotide metabolic process	0.211634	LMZT46.1	up-unchange	LMZT46	fructose-bisphosphate aldolase 2; IPR000741 (Fructose-bisphosphate aldolase, class-I), IPR013785 (Aldolase-type TIM barrel); GO:0003824 (catalytic activity), GO:0004332 (fructose-bisphosphate aldolase activity), GO:0006096 (glycolysis)
Biological Process	GO:0009056	3	catabolic process	0.143349	SUJ4K6.1	up-unchange	SUJ4K6	polyribonucleotide nucleotidyltransferase, putative; IPR012162 (Polyribonucleotide nucleotidyltransferase), IPR027408 (PNPase/RNase PH domain); GO:0000175 (3'-5'-exoribonuclease activity), GO:0003723 (RNA binding), GO:0004654 (polyribonucleotide nucleotidyltransferase activity), GO:0006396 (RNA processing), GO:0006402 (mRNA catabolic process)
Biological Process	GO:0009056	3	catabolic process	0.143349	C8QSDY.1	up-unchange	C8QSDY	Peroxidase superfamily protein; IPR010255 (Haem peroxidase); GO:0004601 (peroxidase activity), GO:0006979 (response to oxidative stress), GO:0020037 (heme binding), GO:0055114 (oxidation-reduction process)
Biological Process	GO:0009056	3	catabolic process	0.143349	HTRQ4P.3	up-unchange	HTRQ4P	phosphofructokinase 4; IPR000023 (Phosphofructokinase domain), IPR012004 (Pyrophosphate-dependent phosphofructokinase TP0108), IPR022953 (Phosphofructokinase); GO:0003872 (6-phosphofructokinase activity), GO:0005524 (ATP binding), GO:0005945 (6-phosphofructokinase complex), GO:0006002 (fructose 6-phosphate metabolic process), GO:0006096 (glycolysis)
Biological Process	GO:0009056	3	catabolic process	0.143349	1T0QE3.1	up-unchange	1T0QE3	phosphofructokinase 3; IPR000023 (Phosphofructokinase domain), IPR012004 (Pyrophosphate-dependent phosphofructokinase TP0108), IPR022953 (Phosphofructokinase); GO:0003872 (6-phosphofructokinase activity), GO:0005524 (ATP binding), GO:0005945 (6-phosphofructokinase complex), GO:0006002 (fructose 6-phosphate metabolic process), GO:0006096 (glycolysis)
Biological Process	GO:0009056	3	catabolic process	0.143349	R808EC.1	up-unchange	R808EC	Chitinase family protein; IPR000726 (Glycoside hydrolase, family 19, catalytic), IPR001002 (Chitin-binding, type 1), IPR023346 (Lysozyme-like domain); GO:0004568 (chitinase activity), GO:0006032 (chitin catabolic process), GO:0008061 (chitin binding), GO:0016998 (cell wall macromolecule catabolic process)
Biological Process	GO:0009056	3	catabolic process	0.143349	LMZT46.1	up-unchange	LMZT46	fructose-bisphosphate aldolase 2; IPR000741 (Fructose-bisphosphate aldolase, class-I), IPR013785 (Aldolase-type TIM barrel); GO:0003824 (catalytic activity), GO:0004332 (fructose-bisphosphate aldolase activity), GO:0006096 (glycolysis)

## Sheet: down-down
GO Terms Level 1	GO Terms Description	GO Terms Level	GO Terms ID	Mapping	Background	All Mapping	All Background	Fold Enrichment	Fisher' exact test P value	-log10(p value)	Related Protein
Cellular Component	oxidoreductase complex	4	GO:1990204	3	29	4	1453	37.58	2.82618e-05	4.55	Y7HUGW.1 G1SUYP.1 G5Y6Q1.1
	extrinsic component of membrane	4	GO:0019898	2	12	4	1453	60.54	0.000371957	3.43	Y7HUGW.1 G1SUYP.1
	photosystem II oxygen evolving complex	11	GO:0009654	2	14	4	1453	51.89	0.000511904	3.29	Y7HUGW.1 G1SUYP.1
	photosystem II	10	GO:0009523	2	17	4	1453	42.74	0.000762925	3.12	Y7HUGW.1 G1SUYP.1
	thylakoid membrane	9	GO:0042651	2	19	4	1453	38.24	0.000957493	3.02	Y7HUGW.1 G1SUYP.1
	catalytic complex	3	GO:1902494	3	109	4	1453	10	0.00155563	2.81	Y7HUGW.1 G1SUYP.1 G5Y6Q1.1
	photosystem	9	GO:0009521	2	27	4	1453	26.91	0.00195086	2.71	Y7HUGW.1 G1SUYP.1
	membrane protein complex	4	GO:0098796	3	123	4	1453	8.86	0.00222526	2.65	Y7HUGW.1 KSV0XM.1 G1SUYP.1
Molecular Function	carbohydrate binding	3	GO:0030246	3	93	15	5383	11.58	0.00195412	2.71	TAR5IY.1 NG0Q3I.1 IYE9TT.1
	peroxidase activity	5	GO:0004601	2	76	15	5383	9.44	0.0183408	1.74	A6MVZL.1 VFYD46.1
	antioxidant activity	2	GO:0016209	2	95	15	5383	7.56	0.0278721	1.55	A6MVZL.1 VFYD46.1
	calcium ion binding	6	GO:0005509	2	101	15	5383	7.11	0.0312225	1.51	Y7HUGW.1 G1SUYP.1

## Sheet: down-down GO2Protein
GO Terms Level 1	GO Terms ID	GO Terms Level	GO Terms Description	Fisher's exact test P value	Protein.accession	type	Transcription.ID	Protein.description
Cellular Component	GO:0016020	2	membrane	0.163996	Y7HUGW.1	down-down	Y7HUGW	photosystem II oxygen-evolving enhancer protein; IPR002628 (Photosystem II PsbO, manganese-stabilising), IPR011250 (Outer membrane protein/outer membrane enzyme PagP , beta-barrel); GO:0005509 (calcium ion binding), GO:0009279 (cell outer membrane), GO:0009523 (photosystem II), GO:0009654 (photosystem II oxygen evolving complex), GO:0015979 (photosynthesis), GO:0016021 (integral component of memb…
Cellular Component	GO:0016020	2	membrane	0.163996	KSV0XM.1	down-down	KSV0XM	ATP synthase gamma chain 1 family protein n=3 Tax=Populus RepID=B9H1A7_POPTR; IPR000131 (ATPase, F1 complex, gamma subunit), IPR023632 (ATPase, F1 complex, gamma subunit conserved site), IPR023633 (ATPase, F1 complex, gamma subunit domain); GO:0015986 (ATP synthesis coupled proton transport)
Cellular Component	GO:0016020	2	membrane	0.163996	G1SUYP.1	down-down	G1SUYP	oxygen-evolving enhancer protein; IPR008797 (Photosystem II PsbQ, oxygen evolving complex), IPR023222 (PsbQ-like domain); GO:0005509 (calcium ion binding), GO:0009523 (photosystem II), GO:0009654 (photosystem II oxygen evolving complex), GO:0015979 (photosynthesis), GO:0019898 (extrinsic component of membrane)
Cellular Component	GO:0009523	10	photosystem II	0.000762925	Y7HUGW.1	down-down	Y7HUGW	photosystem II oxygen-evolving enhancer protein; IPR002628 (Photosystem II PsbO, manganese-stabilising), IPR011250 (Outer membrane protein/outer membrane enzyme PagP , beta-barrel); GO:0005509 (calcium ion binding), GO:0009279 (cell outer membrane), GO:0009523 (photosystem II), GO:0009654 (photosystem II oxygen evolving complex), GO:0015979 (photosynthesis), GO:0016021 (integral component of memb…
Cellular Component	GO:0009523	10	photosystem II	0.000762925	G1SUYP.1	down-down	G1SUYP	oxygen-evolving enhancer protein; IPR008797 (Photosystem II PsbQ, oxygen evolving complex), IPR023222 (PsbQ-like domain); GO:0005509 (calcium ion binding), GO:0009523 (photosystem II), GO:0009654 (photosystem II oxygen evolving complex), GO:0015979 (photosynthesis), GO:0019898 (extrinsic component of membrane)
Cellular Component	GO:0019898	4	extrinsic component of membrane	0.000371957	Y7HUGW.1	down-down	Y7HUGW	photosystem II oxygen-evolving enhancer protein; IPR002628 (Photosystem II PsbO, manganese-stabilising), IPR011250 (Outer membrane protein/outer membrane enzyme PagP , beta-barrel); GO:0005509 (calcium ion binding), GO:0009279 (cell outer membrane), GO:0009523 (photosystem II), GO:0009654 (photosystem II oxygen evolving complex), GO:0015979 (photosynthesis), GO:0016021 (integral component of memb…
Cellular Component	GO:0019898	4	extrinsic component of membrane	0.000371957	G1SUYP.1	down-down	G1SUYP	oxygen-evolving enhancer protein; IPR008797 (Photosystem II PsbQ, oxygen evolving complex), IPR023222 (PsbQ-like domain); GO:0005509 (calcium ion binding), GO:0009523 (photosystem II), GO:0009654 (photosystem II oxygen evolving complex), GO:0015979 (photosynthesis), GO:0019898 (extrinsic component of membrane)
Cellular Component	GO:0098796	4	membrane protein complex	0.00222526	Y7HUGW.1	down-down	Y7HUGW	photosystem II oxygen-evolving enhancer protein; IPR002628 (Photosystem II PsbO, manganese-stabilising), IPR011250 (Outer membrane protein/outer membrane enzyme PagP , beta-barrel); GO:0005509 (calcium ion binding), GO:0009279 (cell outer membrane), GO:0009523 (photosystem II), GO:0009654 (photosystem II oxygen evolving complex), GO:0015979 (photosynthesis), GO:0016021 (integral component of memb…
Cellular Component	GO:0098796	4	membrane protein complex	0.00222526	KSV0XM.1	down-down	KSV0XM	ATP synthase gamma chain 1 family protein n=3 Tax=Populus RepID=B9H1A7_POPTR; IPR000131 (ATPase, F1 complex, gamma subunit), IPR023632 (ATPase, F1 complex, gamma subunit conserved site), IPR023633 (ATPase, F1 complex, gamma subunit domain); GO:0015986 (ATP synthesis coupled proton transport)
Cellular Component	GO:0098796	4	membrane protein complex	0.00222526	G1SUYP.1	down-down	G1SUYP	oxygen-evolving enhancer protein; IPR008797 (Photosystem II PsbQ, oxygen evolving complex), IPR023222 (PsbQ-like domain); GO:0005509 (calcium ion binding), GO:0009523 (photosystem II), GO:0009654 (photosystem II oxygen evolving complex), GO:0015979 (photosynthesis), GO:0019898 (extrinsic component of membrane)
Cellular Component	GO:0042651	9	thylakoid membrane	0.000957493	Y7HUGW.1	down-down	Y7HUGW	photosystem II oxygen-evolving enhancer protein; IPR002628 (Photosystem II PsbO, manganese-stabilising), IPR011250 (Outer membrane protein/outer membrane enzyme PagP , beta-barrel); GO:0005509 (calcium ion binding), GO:0009279 (cell outer membrane), GO:0009523 (photosystem II), GO:0009654 (photosystem II oxygen evolving complex), GO:0015979 (photosynthesis), GO:0016021 (integral component of memb…
Cellular Component	GO:0042651	9	thylakoid membrane	0.000957493	G1SUYP.1	down-down	G1SUYP	oxygen-evolving enhancer protein; IPR008797 (Photosystem II PsbQ, oxygen evolving complex), IPR023222 (PsbQ-like domain); GO:0005509 (calcium ion binding), GO:0009523 (photosystem II), GO:0009654 (photosystem II oxygen evolving complex), GO:0015979 (photosynthesis), GO:0019898 (extrinsic component of membrane)
Cellular Component	GO:0009654	11	photosystem II oxygen evolving complex	0.000511904	Y7HUGW.1	down-down	Y7HUGW	photosystem II oxygen-evolving enhancer protein; IPR002628 (Photosystem II PsbO, manganese-stabilising), IPR011250 (Outer membrane protein/outer membrane enzyme PagP , beta-barrel); GO:0005509 (calcium ion binding), GO:0009279 (cell outer membrane), GO:0009523 (photosystem II), GO:0009654 (photosystem II oxygen evolving complex), GO:0015979 (photosynthesis), GO:0016021 (integral component of memb…
Cellular Component	GO:0009654	11	photosystem II oxygen evolving complex	0.000511904	G1SUYP.1	down-down	G1SUYP	oxygen-evolving enhancer protein; IPR008797 (Photosystem II PsbQ, oxygen evolving complex), IPR023222 (PsbQ-like domain); GO:0005509 (calcium ion binding), GO:0009523 (photosystem II), GO:0009654 (photosystem II oxygen evolving complex), GO:0015979 (photosynthesis), GO:0019898 (extrinsic component of membrane)
Cellular Component	GO:0032991	2	macromolecular complex	0.0222347	Y7HUGW.1	down-down	Y7HUGW	photosystem II oxygen-evolving enhancer protein; IPR002628 (Photosystem II PsbO, manganese-stabilising), IPR011250 (Outer membrane protein/outer membrane enzyme PagP , beta-barrel); GO:0005509 (calcium ion binding), GO:0009279 (cell outer membrane), GO:0009523 (photosystem II), GO:0009654 (photosystem II oxygen evolving complex), GO:0015979 (photosynthesis), GO:0016021 (integral component of memb…
Cellular Component	GO:0032991	2	macromolecular complex	0.0222347	KSV0XM.1	down-down	KSV0XM	ATP synthase gamma chain 1 family protein n=3 Tax=Populus RepID=B9H1A7_POPTR; IPR000131 (ATPase, F1 complex, gamma subunit), IPR023632 (ATPase, F1 complex, gamma subunit conserved site), IPR023633 (ATPase, F1 complex, gamma subunit domain); GO:0015986 (ATP synthesis coupled proton transport)
Cellular Component	GO:0032991	2	macromolecular complex	0.0222347	G1SUYP.1	down-down	G1SUYP	oxygen-evolving enhancer protein; IPR008797 (Photosystem II PsbQ, oxygen evolving complex), IPR023222 (PsbQ-like domain); GO:0005509 (calcium ion binding), GO:0009523 (photosystem II), GO:0009654 (photosystem II oxygen evolving complex), GO:0015979 (photosynthesis), GO:0019898 (extrinsic component of membrane)
Cellular Component	GO:0032991	2	macromolecular complex	0.0222347	G5Y6Q1.1	down-down	G5Y6Q1	glycine cleavage system H protein; IPR002930 (Glycine cleavage H-protein); GO:0005960 (glycine cleavage complex), GO:0006546 (glycine catabolic process), GO:0019464 (glycine decarboxylation via glycine cleavage system)
Cellular Component	GO:0044424	5	intracellular part	0.184657	Y7HUGW.1	down-down	Y7HUGW	photosystem II oxygen-evolving enhancer protein; IPR002628 (Photosystem II PsbO, manganese-stabilising), IPR011250 (Outer membrane protein/outer membrane enzyme PagP , beta-barrel); GO:0005509 (calcium ion binding), GO:0009279 (cell outer membrane), GO:0009523 (photosystem II), GO:0009654 (photosystem II oxygen evolving complex), GO:0015979 (photosynthesis), GO:0016021 (integral component of memb…
Cellular Component	GO:0044424	5	intracellular part	0.184657	KSV0XM.1	down-down	KSV0XM	ATP synthase gamma chain 1 family protein n=3 Tax=Populus RepID=B9H1A7_POPTR; IPR000131 (ATPase, F1 complex, gamma subunit), IPR023632 (ATPase, F1 complex, gamma subunit conserved site), IPR023633 (ATPase, F1 complex, gamma subunit domain); GO:0015986 (ATP synthesis coupled proton transport)
Cellular Component	GO:0044424	5	intracellular part	0.184657	G1SUYP.1	down-down	G1SUYP	oxygen-evolving enhancer protein; IPR008797 (Photosystem II PsbQ, oxygen evolving complex), IPR023222 (PsbQ-like domain); GO:0005509 (calcium ion binding), GO:0009523 (photosystem II), GO:0009654 (photosystem II oxygen evolving complex), GO:0015979 (photosynthesis), GO:0019898 (extrinsic component of membrane)
Cellular Component	GO:0044424	5	intracellular part	0.184657	G5Y6Q1.1	down-down	G5Y6Q1	glycine cleavage system H protein; IPR002930 (Glycine cleavage H-protein); GO:0005960 (glycine cleavage complex), GO:0006546 (glycine catabolic process), GO:0019464 (glycine decarboxylation via glycine cleavage system)
Cellular Component	GO:0034357	8	photosynthetic membrane	0.00257489	Y7HUGW.1	down-down	Y7HUGW	photosystem II oxygen-evolving enhancer protein; IPR002628 (Photosystem II PsbO, manganese-stabilising), IPR011250 (Outer membrane protein/outer membrane enzyme PagP , beta-barrel); GO:0005509 (calcium ion binding), GO:0009279 (cell outer membrane), GO:0009523 (photosystem II), GO:0009654 (photosystem II oxygen evolving complex), GO:0015979 (photosynthesis), GO:0016021 (integral component of memb…
Cellular Component	GO:0034357	8	photosynthetic membrane	0.00257489	G1SUYP.1	down-down	G1SUYP	oxygen-evolving enhancer protein; IPR008797 (Photosystem II PsbQ, oxygen evolving complex), IPR023222 (PsbQ-like domain); GO:0005509 (calcium ion binding), GO:0009523 (photosystem II), GO:0009654 (photosystem II oxygen evolving complex), GO:0015979 (photosynthesis), GO:0019898 (extrinsic component of membrane)
Cellular Component	GO:0009521	9	photosystem	0.00195086	Y7HUGW.1	down-down	Y7HUGW	photosystem II oxygen-evolving enhancer protein; IPR002628 (Photosystem II PsbO, manganese-stabilising), IPR011250 (Outer membrane protein/outer membrane enzyme PagP , beta-barrel); GO:0005509 (calcium ion binding), GO:0009279 (cell outer membrane), GO:0009523 (photosystem II), GO:0009654 (photosystem II oxygen evolving complex), GO:0015979 (photosynthesis), GO:0016021 (integral component of memb…
Cellular Component	GO:0009521	9	photosystem	0.00195086	G1SUYP.1	down-down	G1SUYP	oxygen-evolving enhancer protein; IPR008797 (Photosystem II PsbQ, oxygen evolving complex), IPR023222 (PsbQ-like domain); GO:0005509 (calcium ion binding), GO:0009523 (photosystem II), GO:0009654 (photosystem II oxygen evolving complex), GO:0015979 (photosynthesis), GO:0019898 (extrinsic component of membrane)
Cellular Component	GO:1902494	3	catalytic complex	0.00155563	Y7HUGW.1	down-down	Y7HUGW	photosystem II oxygen-evolving enhancer protein; IPR002628 (Photosystem II PsbO, manganese-stabilising), IPR011250 (Outer membrane protein/outer membrane enzyme PagP , beta-barrel); GO:0005509 (calcium ion binding), GO:0009279 (cell outer membrane), GO:0009523 (photosystem II), GO:0009654 (photosystem II oxygen evolving complex), GO:0015979 (photosynthesis), GO:0016021 (integral component of memb…
Cellular Component	GO:1902494	3	catalytic complex	0.00155563	G1SUYP.1	down-down	G1SUYP	oxygen-evolving enhancer protein; IPR008797 (Photosystem II PsbQ, oxygen evolving complex), IPR023222 (PsbQ-like domain); GO:0005509 (calcium ion binding), GO:0009523 (photosystem II), GO:0009654 (photosystem II oxygen evolving complex), GO:0015979 (photosynthesis), GO:0019898 (extrinsic component of membrane)
Cellular Component	GO:1902494	3	catalytic complex	0.00155563	G5Y6Q1.1	down-down	G5Y6Q1	glycine cleavage system H protein; IPR002930 (Glycine cleavage H-protein); GO:0005960 (glycine cleavage complex), GO:0006546 (glycine catabolic process), GO:0019464 (glycine decarboxylation via glycine cleavage system)
Cellular Component	GO:0044425	3	membrane part	0.0444932	Y7HUGW.1	down-down	Y7HUGW	photosystem II oxygen-evolving enhancer protein; IPR002628 (Photosystem II PsbO, manganese-stabilising), IPR011250 (Outer membrane protein/outer membrane enzyme PagP , beta-barrel); GO:0005509 (calcium ion binding), GO:0009279 (cell outer membrane), GO:0009523 (photosystem II), GO:0009654 (photosystem II oxygen evolving complex), GO:0015979 (photosynthesis), GO:0016021 (integral component of memb…
Cellular Component	GO:0044425	3	membrane part	0.0444932	KSV0XM.1	down-down	KSV0XM	ATP synthase gamma chain 1 family protein n=3 Tax=Populus RepID=B9H1A7_POPTR; IPR000131 (ATPase, F1 complex, gamma subunit), IPR023632 (ATPase, F1 complex, gamma subunit conserved site), IPR023633 (ATPase, F1 complex, gamma subunit domain); GO:0015986 (ATP synthesis coupled proton transport)
Cellular Component	GO:0044425	3	membrane part	0.0444932	G1SUYP.1	down-down	G1SUYP	oxygen-evolving enhancer protein; IPR008797 (Photosystem II PsbQ, oxygen evolving complex), IPR023222 (PsbQ-like domain); GO:0005509 (calcium ion binding), GO:0009523 (photosystem II), GO:0009654 (photosystem II oxygen evolving complex), GO:0015979 (photosynthesis), GO:0019898 (extrinsic component of membrane)
Cellular Component	GO:1990204	4	oxidoreductase complex	2.82618e-05	Y7HUGW.1	down-down	Y7HUGW	photosystem II oxygen-evolving enhancer protein; IPR002628 (Photosystem II PsbO, manganese-stabilising), IPR011250 (Outer membrane protein/outer membrane enzyme PagP , beta-barrel); GO:0005509 (calcium ion binding), GO:0009279 (cell outer membrane), GO:0009523 (photosystem II), GO:0009654 (photosystem II oxygen evolving complex), GO:0015979 (photosynthesis), GO:0016021 (integral component of memb…
Cellular Component	GO:1990204	4	oxidoreductase complex	2.82618e-05	G1SUYP.1	down-down	G1SUYP	oxygen-evolving enhancer protein; IPR008797 (Photosystem II PsbQ, oxygen evolving complex), IPR023222 (PsbQ-like domain); GO:0005509 (calcium ion binding), GO:0009523 (photosystem II), GO:0009654 (photosystem II oxygen evolving complex), GO:0015979 (photosynthesis), GO:0019898 (extrinsic component of membrane)
Cellular Component	GO:1990204	4	oxidoreductase complex	2.82618e-05	G5Y6Q1.1	down-down	G5Y6Q1	glycine cleavage system H protein; IPR002930 (Glycine cleavage H-protein); GO:0005960 (glycine cleavage complex), GO:0006546 (glycine catabolic process), GO:0019464 (glycine decarboxylation via glycine cleavage system)
Cellular Component	GO:0009579	6	thylakoid	0.00257489	Y7HUGW.1	down-down	Y7HUGW	photosystem II oxygen-evolving enhancer protein; IPR002628 (Photosystem II PsbO, manganese-stabilising), IPR011250 (Outer membrane protein/outer membrane enzyme PagP , beta-barrel); GO:0005509 (calcium ion binding), GO:0009279 (cell outer membrane), GO:0009523 (photosystem II), GO:0009654 (photosystem II oxygen evolving complex), GO:0015979 (photosynthesis), GO:0016021 (integral component of memb…
Cellular Component	GO:0009579	6	thylakoid	0.00257489	G1SUYP.1	down-down	G1SUYP	oxygen-evolving enhancer protein; IPR008797 (Photosystem II PsbQ, oxygen evolving complex), IPR023222 (PsbQ-like domain); GO:0005509 (calcium ion binding), GO:0009523 (photosystem II), GO:0009654 (photosystem II oxygen evolving complex), GO:0015979 (photosynthesis), GO:0019898 (extrinsic component of membrane)
Cellular Component	GO:0043234	3	protein complex	0.0158393	Y7HUGW.1	down-down	Y7HUGW	photosystem II oxygen-evolving enhancer protein; IPR002628 (Photosystem II PsbO, manganese-stabilising), IPR011250 (Outer membrane protein/outer membrane enzyme PagP , beta-barrel); GO:0005509 (calcium ion binding), GO:0009279 (cell outer membrane), GO:0009523 (photosystem II), GO:0009654 (photosystem II oxygen evolving complex), GO:0015979 (photosynthesis), GO:0016021 (integral component of memb…
Cellular Component	GO:0043234	3	protein complex	0.0158393	KSV0XM.1	down-down	KSV0XM	ATP synthase gamma chain 1 family protein n=3 Tax=Populus RepID=B9H1A7_POPTR; IPR000131 (ATPase, F1 complex, gamma subunit), IPR023632 (ATPase, F1 complex, gamma subunit conserved site), IPR023633 (ATPase, F1 complex, gamma subunit domain); GO:0015986 (ATP synthesis coupled proton transport)
Cellular Component	GO:0043234	3	protein complex	0.0158393	G1SUYP.1	down-down	G1SUYP	oxygen-evolving enhancer protein; IPR008797 (Photosystem II PsbQ, oxygen evolving complex), IPR023222 (PsbQ-like domain); GO:0005509 (calcium ion binding), GO:0009523 (photosystem II), GO:0009654 (photosystem II oxygen evolving complex), GO:0015979 (photosynthesis), GO:0019898 (extrinsic component of membrane)
Cellular Component	GO:0044436	7	thylakoid part	0.00257489	Y7HUGW.1	down-down	Y7HUGW	photosystem II oxygen-evolving enhancer protein; IPR002628 (Photosystem II PsbO, manganese-stabilising), IPR011250 (Outer membrane protein/outer membrane enzyme PagP , beta-barrel); GO:0005509 (calcium ion binding), GO:0009279 (cell outer membrane), GO:0009523 (photosystem II), GO:0009654 (photosystem II oxygen evolving complex), GO:0015979 (photosynthesis), GO:0016021 (integral component of memb…
Cellular Component	GO:0044436	7	thylakoid part	0.00257489	G1SUYP.1	down-down	G1SUYP	oxygen-evolving enhancer protein; IPR008797 (Photosystem II PsbQ, oxygen evolving complex), IPR023222 (PsbQ-like domain); GO:0005509 (calcium ion binding), GO:0009523 (photosystem II), GO:0009654 (photosystem II oxygen evolving complex), GO:0015979 (photosynthesis), GO:0019898 (extrinsic component of membrane)
Molecular Function	GO:0046906	4	tetrapyrrole binding	0.0771283	A6MVZL.1	down-down	A6MVZL	ascorbate peroxidase 4; IPR010255 (Haem peroxidase); GO:0004601 (peroxidase activity), GO:0006979 (response to oxidative stress), GO:0020037 (heme binding), GO:0055114 (oxidation-reduction process)
Molecular Function	GO:0046906	4	tetrapyrrole binding	0.0771283	VFYD46.1	down-down	VFYD46	Peroxidase superfamily protein; IPR010255 (Haem peroxidase); GO:0004601 (peroxidase activity), GO:0006979 (response to oxidative stress), GO:0020037 (heme binding), GO:0055114 (oxidation-reduction process)
Molecular Function	GO:0016209	2	antioxidant activity	0.0278721	A6MVZL.1	down-down	A6MVZL	ascorbate peroxidase 4; IPR010255 (Haem peroxidase); GO:0004601 (peroxidase activity), GO:0006979 (response to oxidative stress), GO:0020037 (heme binding), GO:0055114 (oxidation-reduction process)
Molecular Function	GO:0016209	2	antioxidant activity	0.0278721	VFYD46.1	down-down	VFYD46	Peroxidase superfamily protein; IPR010255 (Haem peroxidase); GO:0004601 (peroxidase activity), GO:0006979 (response to oxidative stress), GO:0020037 (heme binding), GO:0055114 (oxidation-reduction process)
Molecular Function	GO:0005509	6	calcium ion binding	0.0312225	Y7HUGW.1	down-down	Y7HUGW	photosystem II oxygen-evolving enhancer protein; IPR002628 (Photosystem II PsbO, manganese-stabilising), IPR011250 (Outer membrane protein/outer membrane enzyme PagP , beta-barrel); GO:0005509 (calcium ion binding), GO:0009279 (cell outer membrane), GO:0009523 (photosystem II), GO:0009654 (photosystem II oxygen evolving complex), GO:0015979 (photosynthesis), GO:0016021 (integral component of memb…
Molecular Function	GO:0005509	6	calcium ion binding	0.0312225	G1SUYP.1	down-down	G1SUYP	oxygen-evolving enhancer protein; IPR008797 (Photosystem II PsbQ, oxygen evolving complex), IPR023222 (PsbQ-like domain); GO:0005509 (calcium ion binding), GO:0009523 (photosystem II), GO:0009654 (photosystem II oxygen evolving complex), GO:0015979 (photosynthesis), GO:0019898 (extrinsic component of membrane)
Molecular Function	GO:0004601	5	peroxidase activity	0.0183408	A6MVZL.1	down-down	A6MVZL	ascorbate peroxidase 4; IPR010255 (Haem peroxidase); GO:0004601 (peroxidase activity), GO:0006979 (response to oxidative stress), GO:0020037 (heme binding), GO:0055114 (oxidation-reduction process)
Molecular Function	GO:0004601	5	peroxidase activity	0.0183408	VFYD46.1	down-down	VFYD46	Peroxidase superfamily protein; IPR010255 (Haem peroxidase); GO:0004601 (peroxidase activity), GO:0006979 (response to oxidative stress), GO:0020037 (heme binding), GO:0055114 (oxidation-reduction process)
Molecular Function	GO:0020037	5	heme binding	0.0739363	A6MVZL.1	down-down	A6MVZL	ascorbate peroxidase 4; IPR010255 (Haem peroxidase); GO:0004601 (peroxidase activity), GO:0006979 (response to oxidative stress), GO:0020037 (heme binding), GO:0055114 (oxidation-reduction process)
Molecular Function	GO:0020037	5	heme binding	0.0739363	VFYD46.1	down-down	VFYD46	Peroxidase superfamily protein; IPR010255 (Haem peroxidase); GO:0004601 (peroxidase activity), GO:0006979 (response to oxidative stress), GO:0020037 (heme binding), GO:0055114 (oxidation-reduction process)
Molecular Function	GO:0043169	4	cation binding	0.2988	Y7HUGW.1	down-down	Y7HUGW	photosystem II oxygen-evolving enhancer protein; IPR002628 (Photosystem II PsbO, manganese-stabilising), IPR011250 (Outer membrane protein/outer membrane enzyme PagP , beta-barrel); GO:0005509 (calcium ion binding), GO:0009279 (cell outer membrane), GO:0009523 (photosystem II), GO:0009654 (photosystem II oxygen evolving complex), GO:0015979 (photosynthesis), GO:0016021 (integral component of memb…
Molecular Function	GO:0043169	4	cation binding	0.2988	X5CP5W.1	down-down	X5CP5W	plastocyanin 1; IPR001235 (Blue (type 1) copper protein, plastocyanin-type), IPR028871 (Blue (type 1) copper protein, binding site); GO:0005507 (copper ion binding), GO:0009055 (electron carrier activity)
Molecular Function	GO:0043169	4	cation binding	0.2988	G1SUYP.1	down-down	G1SUYP	oxygen-evolving enhancer protein; IPR008797 (Photosystem II PsbQ, oxygen evolving complex), IPR023222 (PsbQ-like domain); GO:0005509 (calcium ion binding), GO:0009523 (photosystem II), GO:0009654 (photosystem II oxygen evolving complex), GO:0015979 (photosynthesis), GO:0019898 (extrinsic component of membrane)
Molecular Function	GO:0016684	4	oxidoreductase activity, acting on peroxide as acceptor	0.0197322	A6MVZL.1	down-down	A6MVZL	ascorbate peroxidase 4; IPR010255 (Haem peroxidase); GO:0004601 (peroxidase activity), GO:0006979 (response to oxidative stress), GO:0020037 (heme binding), GO:0055114 (oxidation-reduction process)
Molecular Function	GO:0016684	4	oxidoreductase activity, acting on peroxide as acceptor	0.0197322	VFYD46.1	down-down	VFYD46	Peroxidase superfamily protein; IPR010255 (Haem peroxidase); GO:0004601 (peroxidase activity), GO:0006979 (response to oxidative stress), GO:0020037 (heme binding), GO:0055114 (oxidation-reduction process)
Molecular Function	GO:0048037	3	cofactor binding	0.223031	E4P10T.1	down-down	E4P10T	NAD-dependent epimerase/dehydratase n=1 Tax=Calothrix sp. PCC 6303 RepID=K9V4S9_9CYAN; IPR016040 (NAD(P)-binding domain)
Molecular Function	GO:0048037	3	cofactor binding	0.223031	FN6RIW.1	down-down	FN6RIW	glyceraldehyde-3-phosphate dehydrogenase C2; IPR020831 (Glyceraldehyde/Erythrose phosphate dehydrogenase family); GO:0006006 (glucose metabolic process), GO:0050661 (NADP binding), GO:0051287 (NAD binding), GO:0055114 (oxidation-reduction process)
Molecular Function	GO:0030246	3	carbohydrate binding	0.00195412	TAR5IY.1	down-down	TAR5IY	receptor lectin kinase; IPR008985 (Concanavalin A-like lectin/glucanases superfamily), IPR013320 (Concanavalin A-like lectin/glucanase, subgroup), IPR016363 (Lectin); GO:0030246 (carbohydrate binding)
Molecular Function	GO:0030246	3	carbohydrate binding	0.00195412	NG0Q3I.1	down-down	NG0Q3I	alpha-glucosidase; IPR000322 (Glycoside hydrolase, family 31), IPR011013 (Galactose mutarotase-like domain); GO:0003824 (catalytic activity), GO:0005975 (carbohydrate metabolic process), GO:0030246 (carbohydrate binding)
Molecular Function	GO:0030246	3	carbohydrate binding	0.00195412	IYE9TT.1	down-down	IYE9TT	L-type lectin-domain containing receptor kinase IX.1-like [Glycine max]; IPR008985 (Concanavalin A-like lectin/glucanases superfamily), IPR013320 (Concanavalin A-like lectin/glucanase, subgroup), IPR016363 (Lectin); GO:0030246 (carbohydrate binding)
Molecular Function	GO:0046872	5	metal ion binding	0.286778	Y7HUGW.1	down-down	Y7HUGW	photosystem II oxygen-evolving enhancer protein; IPR002628 (Photosystem II PsbO, manganese-stabilising), IPR011250 (Outer membrane protein/outer membrane enzyme PagP , beta-barrel); GO:0005509 (calcium ion binding), GO:0009279 (cell outer membrane), GO:0009523 (photosystem II), GO:0009654 (photosystem II oxygen evolving complex), GO:0015979 (photosynthesis), GO:0016021 (integral component of memb…
Molecular Function	GO:0046872	5	metal ion binding	0.286778	X5CP5W.1	down-down	X5CP5W	plastocyanin 1; IPR001235 (Blue (type 1) copper protein, plastocyanin-type), IPR028871 (Blue (type 1) copper protein, binding site); GO:0005507 (copper ion binding), GO:0009055 (electron carrier activity)
Molecular Function	GO:0046872	5	metal ion binding	0.286778	G1SUYP.1	down-down	G1SUYP	oxygen-evolving enhancer protein; IPR008797 (Photosystem II PsbQ, oxygen evolving complex), IPR023222 (PsbQ-like domain); GO:0005509 (calcium ion binding), GO:0009523 (photosystem II), GO:0009654 (photosystem II oxygen evolving complex), GO:0015979 (photosynthesis), GO:0019898 (extrinsic component of membrane)
Molecular Function	GO:0050662	4	coenzyme binding	0.105074	E4P10T.1	down-down	E4P10T	NAD-dependent epimerase/dehydratase n=1 Tax=Calothrix sp. PCC 6303 RepID=K9V4S9_9CYAN; IPR016040 (NAD(P)-binding domain)
Molecular Function	GO:0050662	4	coenzyme binding	0.105074	FN6RIW.1	down-down	FN6RIW	glyceraldehyde-3-phosphate dehydrogenase C2; IPR020831 (Glyceraldehyde/Erythrose phosphate dehydrogenase family); GO:0006006 (glucose metabolic process), GO:0050661 (NADP binding), GO:0051287 (NAD binding), GO:0055114 (oxidation-reduction process)
Biological Process	GO:0009116	7	nucleoside metabolic process	0.0577027	KSV0XM.1	down-down	KSV0XM	ATP synthase gamma chain 1 family protein n=3 Tax=Populus RepID=B9H1A7_POPTR; IPR000131 (ATPase, F1 complex, gamma subunit), IPR023632 (ATPase, F1 complex, gamma subunit conserved site), IPR023633 (ATPase, F1 complex, gamma subunit domain); GO:0015986 (ATP synthesis coupled proton transport)
Biological Process	GO:0009116	7	nucleoside metabolic process	0.0577027	P96X61.2	down-down	P96X61	fructose-bisphosphate aldolase 2; IPR000741 (Fructose-bisphosphate aldolase, class-I), IPR013785 (Aldolase-type TIM barrel); GO:0003824 (catalytic activity), GO:0004332 (fructose-bisphosphate aldolase activity), GO:0006096 (glycolysis)
Biological Process	GO:0019693	6	ribose phosphate metabolic process	0.0561707	KSV0XM.1	down-down	KSV0XM	ATP synthase gamma chain 1 family protein n=3 Tax=Populus RepID=B9H1A7_POPTR; IPR000131 (ATPase, F1 complex, gamma subunit), IPR023632 (ATPase, F1 complex, gamma subunit conserved site), IPR023633 (ATPase, F1 complex, gamma subunit domain); GO:0015986 (ATP synthesis coupled proton transport)
Biological Process	GO:0019693	6	ribose phosphate metabolic process	0.0561707	P96X61.2	down-down	P96X61	fructose-bisphosphate aldolase 2; IPR000741 (Fructose-bisphosphate aldolase, class-I), IPR013785 (Aldolase-type TIM barrel); GO:0003824 (catalytic activity), GO:0004332 (fructose-bisphosphate aldolase activity), GO:0006096 (glycolysis)
Biological Process	GO:0044765	5	single-organism transport	0.0397112	L0R0IL.1	down-down	L0R0IL	Non-specific lipid-transfer protein, putative; IPR000528 (Plant lipid transfer protein/Par allergen), IPR016140 (Bifunctional inhibitor/plant lipid transfer protein/seed storage helical domain); GO:0006869 (lipid transport), GO:0008289 (lipid binding)
Biological Process	GO:0044765	5	single-organism transport	0.0397112	KSV0XM.1	down-down	KSV0XM	ATP synthase gamma chain 1 family protein n=3 Tax=Populus RepID=B9H1A7_POPTR; IPR000131 (ATPase, F1 complex, gamma subunit), IPR023632 (ATPase, F1 complex, gamma subunit conserved site), IPR023633 (ATPase, F1 complex, gamma subunit domain); GO:0015986 (ATP synthesis coupled proton transport)
Biological Process	GO:0044281	4	small molecule metabolic process	0.140495	FN6RIW.1	down-down	FN6RIW	glyceraldehyde-3-phosphate dehydrogenase C2; IPR020831 (Glyceraldehyde/Erythrose phosphate dehydrogenase family); GO:0006006 (glucose metabolic process), GO:0050661 (NADP binding), GO:0051287 (NAD binding), GO:0055114 (oxidation-reduction process)
Biological Process	GO:0044281	4	small molecule metabolic process	0.140495	KSV0XM.1	down-down	KSV0XM	ATP synthase gamma chain 1 family protein n=3 Tax=Populus RepID=B9H1A7_POPTR; IPR000131 (ATPase, F1 complex, gamma subunit), IPR023632 (ATPase, F1 complex, gamma subunit conserved site), IPR023633 (ATPase, F1 complex, gamma subunit domain); GO:0015986 (ATP synthesis coupled proton transport)
Biological Process	GO:0044281	4	small molecule metabolic process	0.140495	P96X61.2	down-down	P96X61	fructose-bisphosphate aldolase 2; IPR000741 (Fructose-bisphosphate aldolase, class-I), IPR013785 (Aldolase-type TIM barrel); GO:0003824 (catalytic activity), GO:0004332 (fructose-bisphosphate aldolase activity), GO:0006096 (glycolysis)
Biological Process	GO:0044281	4	small molecule metabolic process	0.140495	G5Y6Q1.1	down-down	G5Y6Q1	glycine cleavage system H protein; IPR002930 (Glycine cleavage H-protein); GO:0005960 (glycine cleavage complex), GO:0006546 (glycine catabolic process), GO:0019464 (glycine decarboxylation via glycine cleavage system)
Biological Process	GO:0072521	5	purine-containing compound metabolic process	0.060812	KSV0XM.1	down-down	KSV0XM	ATP synthase gamma chain 1 family protein n=3 Tax=Populus RepID=B9H1A7_POPTR; IPR000131 (ATPase, F1 complex, gamma subunit), IPR023632 (ATPase, F1 complex, gamma subunit conserved site), IPR023633 (ATPase, F1 complex, gamma subunit domain); GO:0015986 (ATP synthesis coupled proton transport)
Biological Process	GO:0072521	5	purine-containing compound metabolic process	0.060812	P96X61.2	down-down	P96X61	fructose-bisphosphate aldolase 2; IPR000741 (Fructose-bisphosphate aldolase, class-I), IPR013785 (Aldolase-type TIM barrel); GO:0003824 (catalytic activity), GO:0004332 (fructose-bisphosphate aldolase activity), GO:0006096 (glycolysis)
Biological Process	GO:0009205	10	purine ribonucleoside triphosphate metabolic process	0.0332705	KSV0XM.1	down-down	KSV0XM	ATP synthase gamma chain 1 family protein n=3 Tax=Populus RepID=B9H1A7_POPTR; IPR000131 (ATPase, F1 complex, gamma subunit), IPR023632 (ATPase, F1 complex, gamma subunit conserved site), IPR023633 (ATPase, F1 complex, gamma subunit domain); GO:0015986 (ATP synthesis coupled proton transport)
Biological Process	GO:0009205	10	purine ribonucleoside triphosphate metabolic process	0.0332705	P96X61.2	down-down	P96X61	fructose-bisphosphate aldolase 2; IPR000741 (Fructose-bisphosphate aldolase, class-I), IPR013785 (Aldolase-type TIM barrel); GO:0003824 (catalytic activity), GO:0004332 (fructose-bisphosphate aldolase activity), GO:0006096 (glycolysis)
Biological Process	GO:0005975	4	carbohydrate metabolic process	0.0381025	NG0Q3I.1	down-down	NG0Q3I	alpha-glucosidase; IPR000322 (Glycoside hydrolase, family 31), IPR011013 (Galactose mutarotase-like domain); GO:0003824 (catalytic activity), GO:0005975 (carbohydrate metabolic process), GO:0030246 (carbohydrate binding)
Biological Process	GO:0005975	4	carbohydrate metabolic process	0.0381025	FN6RIW.1	down-down	FN6RIW	glyceraldehyde-3-phosphate dehydrogenase C2; IPR020831 (Glyceraldehyde/Erythrose phosphate dehydrogenase family); GO:0006006 (glucose metabolic process), GO:0050661 (NADP binding), GO:0051287 (NAD binding), GO:0055114 (oxidation-reduction process)
Biological Process	GO:0005975	4	carbohydrate metabolic process	0.0381025	P6MJUK.1	down-down	P6MJUK	fructose-1,6-bisphosphatase; IPR000146 (Fructose-1,6-bisphosphatase class 1/Sedoheputulose-1,7-bisphosphatase); GO:0005975 (carbohydrate metabolic process), GO:0042578 (phosphoric ester hydrolase activity)
Biological Process	GO:0005975	4	carbohydrate metabolic process	0.0381025	P96X61.2	down-down	P96X61	fructose-bisphosphate aldolase 2; IPR000741 (Fructose-bisphosphate aldolase, class-I), IPR013785 (Aldolase-type TIM barrel); GO:0003824 (catalytic activity), GO:0004332 (fructose-bisphosphate aldolase activity), GO:0006096 (glycolysis)
Biological Process	GO:1901575	4	organic substance catabolic process	0.114688	P96X61.2	down-down	P96X61	fructose-bisphosphate aldolase 2; IPR000741 (Fructose-bisphosphate aldolase, class-I), IPR013785 (Aldolase-type TIM barrel); GO:0003824 (catalytic activity), GO:0004332 (fructose-bisphosphate aldolase activity), GO:0006096 (glycolysis)
Biological Process	GO:1901575	4	organic substance catabolic process	0.114688	G5Y6Q1.1	down-down	G5Y6Q1	glycine cleavage system H protein; IPR002930 (Glycine cleavage H-protein); GO:0005960 (glycine cleavage complex), GO:0006546 (glycine catabolic process), GO:0019464 (glycine decarboxylation via glycine cleavage system)
Biological Process	GO:0009161	9	ribonucleoside monophosphate metabolic process	0.0417315	KSV0XM.1	down-down	KSV0XM	ATP synthase gamma chain 1 family protein n=3 Tax=Populus RepID=B9H1A7_POPTR; IPR000131 (ATPase, F1 complex, gamma subunit), IPR023632 (ATPase, F1 complex, gamma subunit conserved site), IPR023633 (ATPase, F1 complex, gamma subunit domain); GO:0015986 (ATP synthesis coupled proton transport)
Biological Process	GO:0009161	9	ribonucleoside monophosphate metabolic process	0.0417315	P96X61.2	down-down	P96X61	fructose-bisphosphate aldolase 2; IPR000741 (Fructose-bisphosphate aldolase, class-I), IPR013785 (Aldolase-type TIM barrel); GO:0003824 (catalytic activity), GO:0004332 (fructose-bisphosphate aldolase activity), GO:0006096 (glycolysis)
Biological Process	GO:0009126	9	purine nucleoside monophosphate metabolic process	0.037731	KSV0XM.1	down-down	KSV0XM	ATP synthase gamma chain 1 family protein n=3 Tax=Populus RepID=B9H1A7_POPTR; IPR000131 (ATPase, F1 complex, gamma subunit), IPR023632 (ATPase, F1 complex, gamma subunit conserved site), IPR023633 (ATPase, F1 complex, gamma subunit domain); GO:0015986 (ATP synthesis coupled proton transport)
Biological Process	GO:0009126	9	purine nucleoside monophosphate metabolic process	0.037731	P96X61.2	down-down	P96X61	fructose-bisphosphate aldolase 2; IPR000741 (Fructose-bisphosphate aldolase, class-I), IPR013785 (Aldolase-type TIM barrel); GO:0003824 (catalytic activity), GO:0004332 (fructose-bisphosphate aldolase activity), GO:0006096 (glycolysis)
Biological Process	GO:0009259	9	ribonucleotide metabolic process	0.0480255	KSV0XM.1	down-down	KSV0XM	ATP synthase gamma chain 1 family protein n=3 Tax=Populus RepID=B9H1A7_POPTR; IPR000131 (ATPase, F1 complex, gamma subunit), IPR023632 (ATPase, F1 complex, gamma subunit conserved site), IPR023633 (ATPase, F1 complex, gamma subunit domain); GO:0015986 (ATP synthesis coupled proton transport)
Biological Process	GO:0009259	9	ribonucleotide metabolic process	0.0480255	P96X61.2	down-down	P96X61	fructose-bisphosphate aldolase 2; IPR000741 (Fructose-bisphosphate aldolase, class-I), IPR013785 (Aldolase-type TIM barrel); GO:0003824 (catalytic activity), GO:0004332 (fructose-bisphosphate aldolase activity), GO:0006096 (glycolysis)
Biological Process	GO:1902578	3	single-organism localization	0.0403802	L0R0IL.1	down-down	L0R0IL	Non-specific lipid-transfer protein, putative; IPR000528 (Plant lipid transfer protein/Par allergen), IPR016140 (Bifunctional inhibitor/plant lipid transfer protein/seed storage helical domain); GO:0006869 (lipid transport), GO:0008289 (lipid binding)
Biological Process	GO:1902578	3	single-organism localization	0.0403802	KSV0XM.1	down-down	KSV0XM	ATP synthase gamma chain 1 family protein n=3 Tax=Populus RepID=B9H1A7_POPTR; IPR000131 (ATPase, F1 complex, gamma subunit), IPR023632 (ATPase, F1 complex, gamma subunit conserved site), IPR023633 (ATPase, F1 complex, gamma subunit domain); GO:0015986 (ATP synthesis coupled proton transport)
Biological Process	GO:0006139	5	nucleobase-containing compound metabolic process	0.36701	KSV0XM.1	down-down	KSV0XM	ATP synthase gamma chain 1 family protein n=3 Tax=Populus RepID=B9H1A7_POPTR; IPR000131 (ATPase, F1 complex, gamma subunit), IPR023632 (ATPase, F1 complex, gamma subunit conserved site), IPR023633 (ATPase, F1 complex, gamma subunit domain); GO:0015986 (ATP synthesis coupled proton transport)
Biological Process	GO:0006139	5	nucleobase-containing compound metabolic process	0.36701	P96X61.2	down-down	P96X61	fructose-bisphosphate aldolase 2; IPR000741 (Fructose-bisphosphate aldolase, class-I), IPR013785 (Aldolase-type TIM barrel); GO:0003824 (catalytic activity), GO:0004332 (fructose-bisphosphate aldolase activity), GO:0006096 (glycolysis)
Biological Process	GO:0044248	4	cellular catabolic process	0.0921812	VFYD46.1	down-down	VFYD46	Peroxidase superfamily protein; IPR010255 (Haem peroxidase); GO:0004601 (peroxidase activity), GO:0006979 (response to oxidative stress), GO:0020037 (heme binding), GO:0055114 (oxidation-reduction process)
Biological Process	GO:0044248	4	cellular catabolic process	0.0921812	G5Y6Q1.1	down-down	G5Y6Q1	glycine cleavage system H protein; IPR002930 (Glycine cleavage H-protein); GO:0005960 (glycine cleavage complex), GO:0006546 (glycine catabolic process), GO:0019464 (glycine decarboxylation via glycine cleavage system)
Biological Process	GO:1901135	4	carbohydrate derivative metabolic process	0.130466	KSV0XM.1	down-down	KSV0XM	ATP synthase gamma chain 1 family protein n=3 Tax=Populus RepID=B9H1A7_POPTR; IPR000131 (ATPase, F1 complex, gamma subunit), IPR023632 (ATPase, F1 complex, gamma subunit conserved site), IPR023633 (ATPase, F1 complex, gamma subunit domain); GO:0015986 (ATP synthesis coupled proton transport)
Biological Process	GO:1901135	4	carbohydrate derivative metabolic process	0.130466	P96X61.2	down-down	P96X61	fructose-bisphosphate aldolase 2; IPR000741 (Fructose-bisphosphate aldolase, class-I), IPR013785 (Aldolase-type TIM barrel); GO:0003824 (catalytic activity), GO:0004332 (fructose-bisphosphate aldolase activity), GO:0006096 (glycolysis)
Biological Process	GO:0009119	8	ribonucleoside metabolic process	0.0444863	KSV0XM.1	down-down	KSV0XM	ATP synthase gamma chain 1 family protein n=3 Tax=Populus RepID=B9H1A7_POPTR; IPR000131 (ATPase, F1 complex, gamma subunit), IPR023632 (ATPase, F1 complex, gamma subunit conserved site), IPR023633 (ATPase, F1 complex, gamma subunit domain); GO:0015986 (ATP synthesis coupled proton transport)
Biological Process	GO:0009119	8	ribonucleoside metabolic process	0.0444863	P96X61.2	down-down	P96X61	fructose-bisphosphate aldolase 2; IPR000741 (Fructose-bisphosphate aldolase, class-I), IPR013785 (Aldolase-type TIM barrel); GO:0003824 (catalytic activity), GO:0004332 (fructose-bisphosphate aldolase activity), GO:0006096 (glycolysis)
Biological Process	GO:0006950	3	response to stress	0.0229965	A6MVZL.1	down-down	A6MVZL	ascorbate peroxidase 4; IPR010255 (Haem peroxidase); GO:0004601 (peroxidase activity), GO:0006979 (response to oxidative stress), GO:0020037 (heme binding), GO:0055114 (oxidation-reduction process)
Biological Process	GO:0006950	3	response to stress	0.0229965	GJ4Q3S.1	down-down	GJ4Q3S	MLP-like protein 43; IPR000916 (Bet v I domain), IPR023393 (START-like domain); GO:0006952 (defense response), GO:0009607 (response to biotic stimulus)
Biological Process	GO:0006950	3	response to stress	0.0229965	VFYD46.1	down-down	VFYD46	Peroxidase superfamily protein; IPR010255 (Haem peroxidase); GO:0004601 (peroxidase activity), GO:0006979 (response to oxidative stress), GO:0020037 (heme binding), GO:0055114 (oxidation-reduction process)
Biological Process	GO:0009141	8	nucleoside triphosphate metabolic process	0.0345217	KSV0XM.1	down-down	KSV0XM	ATP synthase gamma chain 1 family protein n=3 Tax=Populus RepID=B9H1A7_POPTR; IPR000131 (ATPase, F1 complex, gamma subunit), IPR023632 (ATPase, F1 complex, gamma subunit conserved site), IPR023633 (ATPase, F1 complex, gamma subunit domain); GO:0015986 (ATP synthesis coupled proton transport)
Biological Process	GO:0009141	8	nucleoside triphosphate metabolic process	0.0345217	P96X61.2	down-down	P96X61	fructose-bisphosphate aldolase 2; IPR000741 (Fructose-bisphosphate aldolase, class-I), IPR013785 (Aldolase-type TIM barrel); GO:0003824 (catalytic activity), GO:0004332 (fructose-bisphosphate aldolase activity), GO:0006096 (glycolysis)
Biological Process	GO:0006163	9	purine nucleotide metabolic process	0.0509314	KSV0XM.1	down-down	KSV0XM	ATP synthase gamma chain 1 family protein n=3 Tax=Populus RepID=B9H1A7_POPTR; IPR000131 (ATPase, F1 complex, gamma subunit), IPR023632 (ATPase, F1 complex, gamma subunit conserved site), IPR023633 (ATPase, F1 complex, gamma subunit domain); GO:0015986 (ATP synthesis coupled proton transport)
Biological Process	GO:0006163	9	purine nucleotide metabolic process	0.0509314	P96X61.2	down-down	P96X61	fructose-bisphosphate aldolase 2; IPR000741 (Fructose-bisphosphate aldolase, class-I), IPR013785 (Aldolase-type TIM barrel); GO:0003824 (catalytic activity), GO:0004332 (fructose-bisphosphate aldolase activity), GO:0006096 (glycolysis)
Biological Process	GO:0006793	4	phosphorus metabolic process	0.362492	KSV0XM.1	down-down	KSV0XM	ATP synthase gamma chain 1 family protein n=3 Tax=Populus RepID=B9H1A7_POPTR; IPR000131 (ATPase, F1 complex, gamma subunit), IPR023632 (ATPase, F1 complex, gamma subunit conserved site), IPR023633 (ATPase, F1 complex, gamma subunit domain); GO:0015986 (ATP synthesis coupled proton transport)
Biological Process	GO:0006793	4	phosphorus metabolic process	0.362492	P96X61.2	down-down	P96X61	fructose-bisphosphate aldolase 2; IPR000741 (Fructose-bisphosphate aldolase, class-I), IPR013785 (Aldolase-type TIM barrel); GO:0003824 (catalytic activity), GO:0004332 (fructose-bisphosphate aldolase activity), GO:0006096 (glycolysis)
Biological Process	GO:0019637	5	organophosphate metabolic process	0.122506	KSV0XM.1	down-down	KSV0XM	ATP synthase gamma chain 1 family protein n=3 Tax=Populus RepID=B9H1A7_POPTR; IPR000131 (ATPase, F1 complex, gamma subunit), IPR023632 (ATPase, F1 complex, gamma subunit conserved site), IPR023633 (ATPase, F1 complex, gamma subunit domain); GO:0015986 (ATP synthesis coupled proton transport)
Biological Process	GO:0019637	5	organophosphate metabolic process	0.122506	P96X61.2	down-down	P96X61	fructose-bisphosphate aldolase 2; IPR000741 (Fructose-bisphosphate aldolase, class-I), IPR013785 (Aldolase-type TIM barrel); GO:0003824 (catalytic activity), GO:0004332 (fructose-bisphosphate aldolase activity), GO:0006096 (glycolysis)
Biological Process	GO:0009123	8	nucleoside monophosphate metabolic process	0.0424137	KSV0XM.1	down-down	KSV0XM	ATP synthase gamma chain 1 family protein n=3 Tax=Populus RepID=B9H1A7_POPTR; IPR000131 (ATPase, F1 complex, gamma subunit), IPR023632 (ATPase, F1 complex, gamma subunit conserved site), IPR023633 (ATPase, F1 complex, gamma subunit domain); GO:0015986 (ATP synthesis coupled proton transport)
Biological Process	GO:0009123	8	nucleoside monophosphate metabolic process	0.0424137	P96X61.2	down-down	P96X61	fructose-bisphosphate aldolase 2; IPR000741 (Fructose-bisphosphate aldolase, class-I), IPR013785 (Aldolase-type TIM barrel); GO:0003824 (catalytic activity), GO:0004332 (fructose-bisphosphate aldolase activity), GO:0006096 (glycolysis)
Biological Process	GO:0042278	8	purine nucleoside metabolic process	0.0403802	KSV0XM.1	down-down	KSV0XM	ATP synthase gamma chain 1 family protein n=3 Tax=Populus RepID=B9H1A7_POPTR; IPR000131 (ATPase, F1 complex, gamma subunit), IPR023632 (ATPase, F1 complex, gamma subunit conserved site), IPR023633 (ATPase, F1 complex, gamma subunit domain); GO:0015986 (ATP synthesis coupled proton transport)
Biological Process	GO:0042278	8	purine nucleoside metabolic process	0.0403802	P96X61.2	down-down	P96X61	fructose-bisphosphate aldolase 2; IPR000741 (Fructose-bisphosphate aldolase, class-I), IPR013785 (Aldolase-type TIM barrel); GO:0003824 (catalytic activity), GO:0004332 (fructose-bisphosphate aldolase activity), GO:0006096 (glycolysis)
Biological Process	GO:0009167	10	purine ribonucleoside monophosphate metabolic process	0.037731	KSV0XM.1	down-down	KSV0XM	ATP synthase gamma chain 1 family protein n=3 Tax=Populus RepID=B9H1A7_POPTR; IPR000131 (ATPase, F1 complex, gamma subunit), IPR023632 (ATPase, F1 complex, gamma subunit conserved site), IPR023633 (ATPase, F1 complex, gamma subunit domain); GO:0015986 (ATP synthesis coupled proton transport)
Biological Process	GO:0009167	10	purine ribonucleoside monophosphate metabolic process	0.037731	P96X61.2	down-down	P96X61	fructose-bisphosphate aldolase 2; IPR000741 (Fructose-bisphosphate aldolase, class-I), IPR013785 (Aldolase-type TIM barrel); GO:0003824 (catalytic activity), GO:0004332 (fructose-bisphosphate aldolase activity), GO:0006096 (glycolysis)
Biological Process	GO:0009117	8	nucleotide metabolic process	0.0815255	KSV0XM.1	down-down	KSV0XM	ATP synthase gamma chain 1 family protein n=3 Tax=Populus RepID=B9H1A7_POPTR; IPR000131 (ATPase, F1 complex, gamma subunit), IPR023632 (ATPase, F1 complex, gamma subunit conserved site), IPR023633 (ATPase, F1 complex, gamma subunit domain); GO:0015986 (ATP synthesis coupled proton transport)
Biological Process	GO:0009117	8	nucleotide metabolic process	0.0815255	P96X61.2	down-down	P96X61	fructose-bisphosphate aldolase 2; IPR000741 (Fructose-bisphosphate aldolase, class-I), IPR013785 (Aldolase-type TIM barrel); GO:0003824 (catalytic activity), GO:0004332 (fructose-bisphosphate aldolase activity), GO:0006096 (glycolysis)
Biological Process	GO:0006796	5	phosphate-containing compound metabolic process	0.355702	KSV0XM.1	down-down	KSV0XM	ATP synthase gamma chain 1 family protein n=3 Tax=Populus RepID=B9H1A7_POPTR; IPR000131 (ATPase, F1 complex, gamma subunit), IPR023632 (ATPase, F1 complex, gamma subunit conserved site), IPR023633 (ATPase, F1 complex, gamma subunit domain); GO:0015986 (ATP synthesis coupled proton transport)
Biological Process	GO:0006796	5	phosphate-containing compound metabolic process	0.355702	P96X61.2	down-down	P96X61	fructose-bisphosphate aldolase 2; IPR000741 (Fructose-bisphosphate aldolase, class-I), IPR013785 (Aldolase-type TIM barrel); GO:0003824 (catalytic activity), GO:0004332 (fructose-bisphosphate aldolase activity), GO:0006096 (glycolysis)
Biological Process	GO:0006753	7	nucleoside phosphate metabolic process	0.0815255	KSV0XM.1	down-down	KSV0XM	ATP synthase gamma chain 1 family protein n=3 Tax=Populus RepID=B9H1A7_POPTR; IPR000131 (ATPase, F1 complex, gamma subunit), IPR023632 (ATPase, F1 complex, gamma subunit conserved site), IPR023633 (ATPase, F1 complex, gamma subunit domain); GO:0015986 (ATP synthesis coupled proton transport)
Biological Process	GO:0006753	7	nucleoside phosphate metabolic process	0.0815255	P96X61.2	down-down	P96X61	fructose-bisphosphate aldolase 2; IPR000741 (Fructose-bisphosphate aldolase, class-I), IPR013785 (Aldolase-type TIM barrel); GO:0003824 (catalytic activity), GO:0004332 (fructose-bisphosphate aldolase activity), GO:0006096 (glycolysis)
Biological Process	GO:0006979	4	response to oxidative stress	0.0202998	A6MVZL.1	down-down	A6MVZL	ascorbate peroxidase 4; IPR010255 (Haem peroxidase); GO:0004601 (peroxidase activity), GO:0006979 (response to oxidative stress), GO:0020037 (heme binding), GO:0055114 (oxidation-reduction process)
Biological Process	GO:0006979	4	response to oxidative stress	0.0202998	VFYD46.1	down-down	VFYD46	Peroxidase superfamily protein; IPR010255 (Haem peroxidase); GO:0004601 (peroxidase activity), GO:0006979 (response to oxidative stress), GO:0020037 (heme binding), GO:0055114 (oxidation-reduction process)
Biological Process	GO:0015979	4	photosynthesis	0.00505816	Y7HUGW.1	down-down	Y7HUGW	photosystem II oxygen-evolving enhancer protein; IPR002628 (Photosystem II PsbO, manganese-stabilising), IPR011250 (Outer membrane protein/outer membrane enzyme PagP , beta-barrel); GO:0005509 (calcium ion binding), GO:0009279 (cell outer membrane), GO:0009523 (photosystem II), GO:0009654 (photosystem II oxygen evolving complex), GO:0015979 (photosynthesis), GO:0016021 (integral component of memb…
Biological Process	GO:0015979	4	photosynthesis	0.00505816	G1SUYP.1	down-down	G1SUYP	oxygen-evolving enhancer protein; IPR008797 (Photosystem II PsbQ, oxygen evolving complex), IPR023222 (PsbQ-like domain); GO:0005509 (calcium ion binding), GO:0009523 (photosystem II), GO:0009654 (photosystem II oxygen evolving complex), GO:0015979 (photosynthesis), GO:0019898 (extrinsic component of membrane)
Biological Process	GO:0009199	9	ribonucleoside triphosphate metabolic process	0.0345217	KSV0XM.1	down-down	KSV0XM	ATP synthase gamma chain 1 family protein n=3 Tax=Populus RepID=B9H1A7_POPTR; IPR000131 (ATPase, F1 complex, gamma subunit), IPR023632 (ATPase, F1 complex, gamma subunit conserved site), IPR023633 (ATPase, F1 complex, gamma subunit domain); GO:0015986 (ATP synthesis coupled proton transport)
Biological Process	GO:0009199	9	ribonucleoside triphosphate metabolic process	0.0345217	P96X61.2	down-down	P96X61	fructose-bisphosphate aldolase 2; IPR000741 (Fructose-bisphosphate aldolase, class-I), IPR013785 (Aldolase-type TIM barrel); GO:0003824 (catalytic activity), GO:0004332 (fructose-bisphosphate aldolase activity), GO:0006096 (glycolysis)
Biological Process	GO:0044723	5	single-organism carbohydrate metabolic process	0.091277	FN6RIW.1	down-down	FN6RIW	glyceraldehyde-3-phosphate dehydrogenase C2; IPR020831 (Glyceraldehyde/Erythrose phosphate dehydrogenase family); GO:0006006 (glucose metabolic process), GO:0050661 (NADP binding), GO:0051287 (NAD binding), GO:0055114 (oxidation-reduction process)
Biological Process	GO:0044723	5	single-organism carbohydrate metabolic process	0.091277	P96X61.2	down-down	P96X61	fructose-bisphosphate aldolase 2; IPR000741 (Fructose-bisphosphate aldolase, class-I), IPR013785 (Aldolase-type TIM barrel); GO:0003824 (catalytic activity), GO:0004332 (fructose-bisphosphate aldolase activity), GO:0006096 (glycolysis)
Biological Process	GO:1901657	5	glycosyl compound metabolic process	0.0577027	KSV0XM.1	down-down	KSV0XM	ATP synthase gamma chain 1 family protein n=3 Tax=Populus RepID=B9H1A7_POPTR; IPR000131 (ATPase, F1 complex, gamma subunit), IPR023632 (ATPase, F1 complex, gamma subunit conserved site), IPR023633 (ATPase, F1 complex, gamma subunit domain); GO:0015986 (ATP synthesis coupled proton transport)
Biological Process	GO:1901657	5	glycosyl compound metabolic process	0.0577027	P96X61.2	down-down	P96X61	fructose-bisphosphate aldolase 2; IPR000741 (Fructose-bisphosphate aldolase, class-I), IPR013785 (Aldolase-type TIM barrel); GO:0003824 (catalytic activity), GO:0004332 (fructose-bisphosphate aldolase activity), GO:0006096 (glycolysis)
Biological Process	GO:0050896	2	response to stimulus	0.0614834	A6MVZL.1	down-down	A6MVZL	ascorbate peroxidase 4; IPR010255 (Haem peroxidase); GO:0004601 (peroxidase activity), GO:0006979 (response to oxidative stress), GO:0020037 (heme binding), GO:0055114 (oxidation-reduction process)
Biological Process	GO:0050896	2	response to stimulus	0.0614834	GJ4Q3S.1	down-down	GJ4Q3S	MLP-like protein 43; IPR000916 (Bet v I domain), IPR023393 (START-like domain); GO:0006952 (defense response), GO:0009607 (response to biotic stimulus)
Biological Process	GO:0050896	2	response to stimulus	0.0614834	VFYD46.1	down-down	VFYD46	Peroxidase superfamily protein; IPR010255 (Haem peroxidase); GO:0004601 (peroxidase activity), GO:0006979 (response to oxidative stress), GO:0020037 (heme binding), GO:0055114 (oxidation-reduction process)
Biological Process	GO:0055086	6	nucleobase-containing small molecule metabolic process	0.109878	KSV0XM.1	down-down	KSV0XM	ATP synthase gamma chain 1 family protein n=3 Tax=Populus RepID=B9H1A7_POPTR; IPR000131 (ATPase, F1 complex, gamma subunit), IPR023632 (ATPase, F1 complex, gamma subunit conserved site), IPR023633 (ATPase, F1 complex, gamma subunit domain); GO:0015986 (ATP synthesis coupled proton transport)
Biological Process	GO:0055086	6	nucleobase-containing small molecule metabolic process	0.109878	P96X61.2	down-down	P96X61	fructose-bisphosphate aldolase 2; IPR000741 (Fructose-bisphosphate aldolase, class-I), IPR013785 (Aldolase-type TIM barrel); GO:0003824 (catalytic activity), GO:0004332 (fructose-bisphosphate aldolase activity), GO:0006096 (glycolysis)
Biological Process	GO:0009144	9	purine nucleoside triphosphate metabolic process	0.0332705	KSV0XM.1	down-down	KSV0XM	ATP synthase gamma chain 1 family protein n=3 Tax=Populus RepID=B9H1A7_POPTR; IPR000131 (ATPase, F1 complex, gamma subunit), IPR023632 (ATPase, F1 complex, gamma subunit conserved site), IPR023633 (ATPase, F1 complex, gamma subunit domain); GO:0015986 (ATP synthesis coupled proton transport)
Biological Process	GO:0009144	9	purine nucleoside triphosphate metabolic process	0.0332705	P96X61.2	down-down	P96X61	fructose-bisphosphate aldolase 2; IPR000741 (Fructose-bisphosphate aldolase, class-I), IPR013785 (Aldolase-type TIM barrel); GO:0003824 (catalytic activity), GO:0004332 (fructose-bisphosphate aldolase activity), GO:0006096 (glycolysis)
Biological Process	GO:0046034	11	ATP metabolic process	0.0302257	KSV0XM.1	down-down	KSV0XM	ATP synthase gamma chain 1 family protein n=3 Tax=Populus RepID=B9H1A7_POPTR; IPR000131 (ATPase, F1 complex, gamma subunit), IPR023632 (ATPase, F1 complex, gamma subunit conserved site), IPR023633 (ATPase, F1 complex, gamma subunit domain); GO:0015986 (ATP synthesis coupled proton transport)
Biological Process	GO:0046034	11	ATP metabolic process	0.0302257	P96X61.2	down-down	P96X61	fructose-bisphosphate aldolase 2; IPR000741 (Fructose-bisphosphate aldolase, class-I), IPR013785 (Aldolase-type TIM barrel); GO:0003824 (catalytic activity), GO:0004332 (fructose-bisphosphate aldolase activity), GO:0006096 (glycolysis)
Biological Process	GO:0044712	4	single-organism catabolic process	0.0326519	P96X61.2	down-down	P96X61	fructose-bisphosphate aldolase 2; IPR000741 (Fructose-bisphosphate aldolase, class-I), IPR013785 (Aldolase-type TIM barrel); GO:0003824 (catalytic activity), GO:0004332 (fructose-bisphosphate aldolase activity), GO:0006096 (glycolysis)
Biological Process	GO:0044712	4	single-organism catabolic process	0.0326519	G5Y6Q1.1	down-down	G5Y6Q1	glycine cleavage system H protein; IPR002930 (Glycine cleavage H-protein); GO:0005960 (glycine cleavage complex), GO:0006546 (glycine catabolic process), GO:0019464 (glycine decarboxylation via glycine cleavage system)
Biological Process	GO:0046128	9	purine ribonucleoside metabolic process	0.0403802	KSV0XM.1	down-down	KSV0XM	ATP synthase gamma chain 1 family protein n=3 Tax=Populus RepID=B9H1A7_POPTR; IPR000131 (ATPase, F1 complex, gamma subunit), IPR023632 (ATPase, F1 complex, gamma subunit conserved site), IPR023633 (ATPase, F1 complex, gamma subunit domain); GO:0015986 (ATP synthesis coupled proton transport)
Biological Process	GO:0046128	9	purine ribonucleoside metabolic process	0.0403802	P96X61.2	down-down	P96X61	fructose-bisphosphate aldolase 2; IPR000741 (Fructose-bisphosphate aldolase, class-I), IPR013785 (Aldolase-type TIM barrel); GO:0003824 (catalytic activity), GO:0004332 (fructose-bisphosphate aldolase activity), GO:0006096 (glycolysis)
Biological Process	GO:0009150	10	purine ribonucleotide metabolic process	0.0437912	KSV0XM.1	down-down	KSV0XM	ATP synthase gamma chain 1 family protein n=3 Tax=Populus RepID=B9H1A7_POPTR; IPR000131 (ATPase, F1 complex, gamma subunit), IPR023632 (ATPase, F1 complex, gamma subunit conserved site), IPR023633 (ATPase, F1 complex, gamma subunit domain); GO:0015986 (ATP synthesis coupled proton transport)
Biological Process	GO:0009150	10	purine ribonucleotide metabolic process	0.0437912	P96X61.2	down-down	P96X61	fructose-bisphosphate aldolase 2; IPR000741 (Fructose-bisphosphate aldolase, class-I), IPR013785 (Aldolase-type TIM barrel); GO:0003824 (catalytic activity), GO:0004332 (fructose-bisphosphate aldolase activity), GO:0006096 (glycolysis)
Biological Process	GO:0009056	3	catabolic process	0.036573	VFYD46.1	down-down	VFYD46	Peroxidase superfamily protein; IPR010255 (Haem peroxidase); GO:0004601 (peroxidase activity), GO:0006979 (response to oxidative stress), GO:0020037 (heme binding), GO:0055114 (oxidation-reduction process)
Biological Process	GO:0009056	3	catabolic process	0.036573	P96X61.2	down-down	P96X61	fructose-bisphosphate aldolase 2; IPR000741 (Fructose-bisphosphate aldolase, class-I), IPR013785 (Aldolase-type TIM barrel); GO:0003824 (catalytic activity), GO:0004332 (fructose-bisphosphate aldolase activity), GO:0006096 (glycolysis)
Biological Process	GO:0009056	3	catabolic process	0.036573	G5Y6Q1.1	down-down	G5Y6Q1	glycine cleavage system H protein; IPR002930 (Glycine cleavage H-protein); GO:0005960 (glycine cleavage complex), GO:0006546 (glycine catabolic process), GO:0019464 (glycine decarboxylation via glycine cleavage system)

## Sheet: unchange-up
GO Terms Level 1	GO Terms Description	GO Terms Level	GO Terms ID	Mapping	Background	All Mapping	All Background	Fold Enrichment	Fisher' exact test P value	-log10(p value)	Related Protein
Cellular Component	external encapsulating structure	5	GO:0030312	9	40	45	1453	7.27	1.53889e-06	5.81	LY2JWZ.1 35IWU0.1 CQY21L.1 RCT9SE.1 7MZS4M.1 Y2VAH7.1 3BDP96.1 S987R3.1 2VGK54.1
	cell wall	6	GO:0005618	9	40	45	1453	7.27	1.53889e-06	5.81	LY2JWZ.1 35IWU0.1 CQY21L.1 RCT9SE.1 7MZS4M.1 Y2VAH7.1 3BDP96.1 S987R3.1 2VGK54.1
	cell periphery	4	GO:0071944	9	71	45	1453	4.09	0.000204887	3.69	LY2JWZ.1 35IWU0.1 CQY21L.1 RCT9SE.1 7MZS4M.1 Y2VAH7.1 3BDP96.1 S987R3.1 2VGK54.1
	membrane	2	GO:0016020	28	562	45	1453	1.61	0.000995884	3	XPR4K7.1 FH44NZ.1 S0X7MM.1 1IW9Y2.1 HXV4VT.1 DH8F8S.1 P6VCNZ.1 8D4CC7.1 8393AT.3 LS0J2N.1 F2MSTS.1 L6P940.1 LWR4SS.1 JRK96Z.1 J5SZ1I.1 85EBQ9.2 L9NF1I.1 6L045R.1 E8I1B0.2 9VF770.1 LXC7UV.1 IC01SW.1 1JUP22.1 YZD8WZ.1 37P1GN.2 HMA26X.1 SU8QF6.1 3X0BKP.1
	integral component of membrane	5	GO:0016021	14	220	45	1453	2.05	0.0046105	2.34	FH44NZ.1 S0X7MM.1 1IW9Y2.1 HXV4VT.1 DH8F8S.1 YZD8WZ.1 37P1GN.2 P6VCNZ.1 8393AT.3 SU8QF6.1 L6P940.1 85EBQ9.2 3X0BKP.1 E8I1B0.2
	intrinsic component of membrane	4	GO:0031224	14	222	45	1453	2.04	0.00502015	2.3	FH44NZ.1 S0X7MM.1 1IW9Y2.1 HXV4VT.1 DH8F8S.1 YZD8WZ.1 37P1GN.2 P6VCNZ.1 8393AT.3 SU8QF6.1 L6P940.1 85EBQ9.2 3X0BKP.1 E8I1B0.2
	chloroplast	9	GO:0009507	3	16	45	1453	6.05	0.011726	1.93	F4N1WH.1 V2FEV8.1 H5H05M.1
	plastid	8	GO:0009536	3	16	45	1453	6.05	0.011726	1.93	F4N1WH.1 V2FEV8.1 H5H05M.1
Molecular Function	heme binding	5	GO:0020037	35	163	357	5383	3.24	2.36964e-10	9.63	QJ0MNA.1 BH9RMT.1 XDA15Z.1 I71KET.1 FFL3CR.1 44LNHN.1 GS6JIA.1 AYA1A5.1 C70Y3X.1 2CFU61.1 W3WWNZ.1 XS7PLW.1 510VWF.1 8IZ54I.1 77KTPK.1 IFA20P.1 9QT5JT.1 W7Q4YE.1 3JCR0V.1 LW6UI8.1 C180KA.1 DI5QT1.1 B6E5H4.1 8TF3WB.1 3GHL6G.1 NXIZ0N.1 0UU5IV.1 Q1EQ94.1 9T04HJ.1 H0PP7S.1 K9QGVV.1 TI8LFW.1 750QUI.1 9J8RGD.1 IKG909.1
	tetrapyrrole binding	4	GO:0046906	35	167	357	5383	3.16	4.81615e-10	9.32	QJ0MNA.1 BH9RMT.1 XDA15Z.1 I71KET.1 FFL3CR.1 44LNHN.1 GS6JIA.1 AYA1A5.1 C70Y3X.1 2CFU61.1 W3WWNZ.1 XS7PLW.1 510VWF.1 8IZ54I.1 77KTPK.1 IFA20P.1 9QT5JT.1 W7Q4YE.1 3JCR0V.1 LW6UI8.1 C180KA.1 DI5QT1.1 B6E5H4.1 8TF3WB.1 3GHL6G.1 NXIZ0N.1 0UU5IV.1 Q1EQ94.1 9T04HJ.1 H0PP7S.1 K9QGVV.1 TI8LFW.1 750QUI.1 9J8RGD.1 IKG909.1
	chitinase activity	6	GO:0004568	9	13	357	5383	10.44	1.26947e-08	7.9	AK92GL.1 Q1PJAN.1 B9R3MB.1 SBZM2C.1 3K2WNH.1 6UB9ZP.1 A977GK.1 TC8Y09.1 Z23BQJ.1
	O-methyltransferase activity	6	GO:0008171	14	35	357	5383	6.03	1.59862e-08	7.8	UB7858.1 TMS86M.2 MALV6U.1 V6JT5K.1 RBR1AL.1 N59XX0.1 684P3R.1 XZJ3XS.1 DZ16HD.1 5D9CQE.1 UYQA7L.1 8D41M7.1 57HDGX.2 H6K0T5.1
	oxidoreductase activity	3	GO:0016491	94	846	357	5383	1.68	6.62187e-08	7.18	QJ0MNA.1 X94JKI.1 2XG0SD.1 BH9RMT.1 ZE0PKC.1 XDA15Z.1 JT8BQ6.1 1HI77Q.1 FFL3CR.1 HEV2WD.1 SM4L6W.2 NW9AW3.1 YXV5G1.1 PMAQ5N.1 G2CBFA.1 XS7PLW.1 4Y6QEN.1 8IZ54I.1 0UNU52.1 26BATJ.1 IFA20P.1 SV1F8B.1 9QT5JT.1 6LQ9DQ.2 NW487P.1 JDV80H.1 XGMD9S.1 3JCR0V.1 C180KA.1 8TF3WB.1 DA0NUJ.1 MV0L3R.1 NXIZ0N.1 9CJG1H.1 0UU5IV.1 KS8M6W.1 Q1EQ94.1 UC16N9.1 PI3URC.1 TRRP7J.1 H0PP7S.1 TI8LFW.1 K9QGVV.1 6I0SN9.1 M7W…
	iron ion binding	7	GO:0005506	23	106	357	5383	3.27	2.69308e-07	6.57	QJ0MNA.1 IFA20P.1 BH9RMT.1 XDA15Z.1 LW6UI8.1 C180KA.1 B6E5H4.1 8TF3WB.1 3GHL6G.1 GS6JIA.1 0UU5IV.1 9T04HJ.1 AYA1A5.1 H0PP7S.1 K9QGVV.1 TI8LFW.1 W3WWNZ.1 XS7PLW.1 068WZH.1 9J8RGD.1 8IZ54I.1 77KTPK.1 IKG909.1
	transferase activity, transferring acyl groups	4	GO:0016746	25	126	357	5383	2.99	4.98905e-07	6.3	BDJ8VI.2 F4GLWT.1 76HSK6.1 QZN0LQ.1 4IBX4Q.1 YS6PIM.1 1B4KK2.1 3WH5A3.1 U6WJF3.2 U6WHGD.1 PYMC5A.1 P1JLUS.1 QYND6D.1 UDJX6I.1 3Z4TCL.3 NS7LJX.1 S4FMHZ.1 8AYF8G.1 95I963.1 QVKQ5Y.1 9Q60JN.1 UKNP9M.1 303ZYM.1 FM6CZ7.1 EE1039.1
	transferase activity	3	GO:0016740	93	885	357	5383	1.58	1.15614e-06	5.94	MALV6U.1 BDJ8VI.2 FTDV76.1 K9YU9F.1 4IBX4Q.1 E2WYS1.1 CR3DPP.1 8D41M7.1 57HDGX.2 V4JZWV.8 E8I1B0.2 U6WHGD.1 3Z4TCL.3 0U2YQ3.1 S4FMHZ.1 I91RQE.1 95I963.1 HMA26X.1 WQJ971.1 QVKQ5Y.1 UKNP9M.1 SPKK1S.2 UN6GTT.1 PJFM9Q.1 UB7858.1 BC5GM2.1 W1E7UI.1 F4GLWT.1 3JC75E.1 PMT11X.1 FPT8AU.1 L0ZIY2.1 VZK86E.1 1B4KK2.1 3BDP96.1 S987R3.1 F8EDYM.1 TMS86M.2 E25NJK.1 V6JT5K.1 RBR1AL.1 S9YJAQ.1 N59XX0.1 HT9G48.1 UDJ…
Biological Process	aminoglycan catabolic process	6	GO:0006026	9	13	285	4051	9.84	2.08064e-08	7.68	AK92GL.1 Q1PJAN.1 B9R3MB.1 SBZM2C.1 3K2WNH.1 6UB9ZP.1 A977GK.1 TC8Y09.1 Z23BQJ.1
	amino sugar catabolic process	6	GO:0046348	9	13	285	4051	9.84	2.08064e-08	7.68	AK92GL.1 Q1PJAN.1 B9R3MB.1 SBZM2C.1 3K2WNH.1 6UB9ZP.1 A977GK.1 TC8Y09.1 Z23BQJ.1
	chitin metabolic process	7	GO:0006030	9	13	285	4051	9.84	2.08064e-08	7.68	AK92GL.1 Q1PJAN.1 B9R3MB.1 SBZM2C.1 3K2WNH.1 6UB9ZP.1 A977GK.1 TC8Y09.1 Z23BQJ.1
	glucosamine-containing compound metabolic process	6	GO:1901071	9	13	285	4051	9.84	2.08064e-08	7.68	AK92GL.1 Q1PJAN.1 B9R3MB.1 SBZM2C.1 3K2WNH.1 6UB9ZP.1 A977GK.1 TC8Y09.1 Z23BQJ.1
	glucosamine-containing compound catabolic process	7	GO:1901072	9	13	285	4051	9.84	2.08064e-08	7.68	AK92GL.1 Q1PJAN.1 B9R3MB.1 SBZM2C.1 3K2WNH.1 6UB9ZP.1 A977GK.1 TC8Y09.1 Z23BQJ.1
	cell wall macromolecule catabolic process	7	GO:0016998	6	8	285	4051	10.66	2.86124e-06	5.54	3K2WNH.1 SBZM2C.1 TC8Y09.1 AK92GL.1 Q1PJAN.1 Z23BQJ.1
	cell wall macromolecule metabolic process	6	GO:0044036	8	18	285	4051	6.32	1.27988e-05	4.89	AK92GL.1 Q1PJAN.1 SBZM2C.1 3K2WNH.1 TC8Y09.1 3BDP96.1 S987R3.1 Z23BQJ.1
	cell wall modification	6	GO:0042545	7	25	285	4051	3.98	0.00126353	2.9	RCT9SE.1 LY2JWZ.1 7MZS4M.1 Y2VAH7.1 35IWU0.1 CQY21L.1 2VGK54.1
	recognition of pollen	7	GO:0048544	4	8	285	4051	7.11	0.00133894	2.87	F8EDYM.1 NYGD4Z.3 V4JZWV.8 I91RQE.1
	pollen-pistil interaction	6	GO:0009875	4	8	285	4051	7.11	0.00133894	2.87	F8EDYM.1 NYGD4Z.3 V4JZWV.8 I91RQE.1
	hydrogen peroxide catabolic process	6	GO:0042744	11	56	285	4051	2.79	0.00147382	2.83	Q1EQ94.1 9QT5JT.1 W7Q4YE.1 3JCR0V.1 2CFU61.1 C70Y3X.1 FFL3CR.1 750QUI.1 DI5QT1.1 44LNHN.1 NXIZ0N.1

## Sheet: unchange-up GO2Protein
GO Terms Level 1	GO Terms ID	GO Terms Level	GO Terms Description	Fisher's exact test P value	Protein.accession	type	Transcription.ID	Protein.description
Cellular Component	GO:0016020	2	membrane	0.000995884	XPR4K7.1	unchange-up	XPR4K7	ATP-binding ABC transporter; IPR013525 (ABC-2 type transporter), IPR013581 (Plant PDR ABC transporter associated), IPR027417 (P-loop containing nucleoside triphosphate hydrolase); GO:0000166 (nucleotide binding), GO:0005524 (ATP binding), GO:0016020 (membrane), GO:0016887 (ATPase activity), GO:0017111 (nucleoside-triphosphatase activity)
Cellular Component	GO:0016020	2	membrane	0.000995884	FH44NZ.1	unchange-up	FH44NZ	ABC transporter family protein (ATP-binding component); IPR011527 (ABC transporter type 1, transmembrane domain), IPR027417 (P-loop containing nucleoside triphosphate hydrolase); GO:0000166 (nucleotide binding), GO:0005524 (ATP binding), GO:0006810 (transport), GO:0016021 (integral component of membrane), GO:0016887 (ATPase activity), GO:0017111 (nucleoside-triphosphatase activity), GO:0055085 (t…
Cellular Component	GO:0016020	2	membrane	0.000995884	S0X7MM.1	unchange-up	S0X7MM	calcium-transporting ATPase 4, plasma membrane-type protein; IPR001757 (Cation-transporting P-type ATPase), IPR023214 (HAD-like domain), IPR023298 (P-type ATPase, transmembrane domain), IPR024750 (Calcium-transporting P-type ATPase, N-terminal autoinhibitory domain); GO:0000166 (nucleotide binding), GO:0005388 (calcium-transporting ATPase activity), GO:0005516 (calmodulin binding), GO:0005524 (AT…
Cellular Component	GO:0016020	2	membrane	0.000995884	1IW9Y2.1	unchange-up	1IW9Y2	plasma membrane H+-ATPase; IPR001757 (Cation-transporting P-type ATPase), IPR023214 (HAD-like domain), IPR023298 (P-type ATPase, transmembrane domain); GO:0000166 (nucleotide binding), GO:0006200 (ATP catabolic process), GO:0006754 (ATP biosynthetic process), GO:0006812 (cation transport), GO:0016021 (integral component of membrane), GO:0016887 (ATPase activity), GO:0019829 (cation-transporting A…
Cellular Component	GO:0016020	2	membrane	0.000995884	HXV4VT.1	unchange-up	HXV4VT	putative phospholipid-transporting ATPase 9-like isoform X1 [Glycine max]; IPR001757 (Cation-transporting P-type ATPase), IPR023214 (HAD-like domain); GO:0000166 (nucleotide binding), GO:0000287 (magnesium ion binding), GO:0004012 (phospholipid-translocating ATPase activity), GO:0005524 (ATP binding), GO:0006812 (cation transport), GO:0015914 (phospholipid transport), GO:0016021 (integral compone…
Cellular Component	GO:0016020	2	membrane	0.000995884	DH8F8S.1	unchange-up	DH8F8S	calcium-transporting ATPase 2, plasma membrane-type protein; IPR001757 (Cation-transporting P-type ATPase), IPR023214 (HAD-like domain), IPR023298 (P-type ATPase, transmembrane domain), IPR024750 (Calcium-transporting P-type ATPase, N-terminal autoinhibitory domain); GO:0000166 (nucleotide binding), GO:0005388 (calcium-transporting ATPase activity), GO:0005516 (calmodulin binding), GO:0005524 (AT…
Cellular Component	GO:0016020	2	membrane	0.000995884	P6VCNZ.1	unchange-up	P6VCNZ	sugar porter (SP) family MFS transporter; IPR005828 (General substrate transporter), IPR016196 (Major facilitator superfamily domain, general substrate transporter); GO:0005215 (transporter activity), GO:0006810 (transport), GO:0016020 (membrane), GO:0016021 (integral component of membrane), GO:0022857 (transmembrane transporter activity), GO:0022891 (substrate-specific transmembrane transporter …
Cellular Component	GO:0016020	2	membrane	0.000995884	8D4CC7.1	unchange-up	8D4CC7	MATE efflux family protein; IPR002528 (Multi antimicrobial extrusion protein); GO:0006855 (drug transmembrane transport), GO:0015238 (drug transmembrane transporter activity), GO:0015297 (antiporter activity), GO:0016020 (membrane), GO:0055085 (transmembrane transport)
Cellular Component	GO:0016020	2	membrane	0.000995884	8393AT.3	unchange-up	8393AT	ATP-binding ABC transporter; IPR011527 (ABC transporter type 1, transmembrane domain), IPR027417 (P-loop containing nucleoside triphosphate hydrolase); GO:0000166 (nucleotide binding), GO:0005524 (ATP binding), GO:0006810 (transport), GO:0016021 (integral component of membrane), GO:0016887 (ATPase activity), GO:0017111 (nucleoside-triphosphatase activity), GO:0055085 (transmembrane transport)
Cellular Component	GO:0016020	2	membrane	0.000995884	LS0J2N.1	unchange-up	LS0J2N	Core-2/I-branching beta-1,6-N-acetylglucosaminyltransferase family protein; IPR003406 (Glycosyl transferase, family 14); GO:0008375 (acetylglucosaminyltransferase activity), GO:0016020 (membrane)
Cellular Component	GO:0016020	2	membrane	0.000995884	F2MSTS.1	unchange-up	F2MSTS	syntaxin-121-like [Glycine max]; IPR010989 (t-SNARE); GO:0005484 (SNAP receptor activity), GO:0005515 (protein binding), GO:0006886 (intracellular protein transport), GO:0016020 (membrane), GO:0016192 (vesicle-mediated transport)
Cellular Component	GO:0016020	2	membrane	0.000995884	L6P940.1	unchange-up	L6P940	phosphate transporter 1; 5; IPR005828 (General substrate transporter), IPR016196 (Major facilitator superfamily domain, general substrate transporter); GO:0005315 (inorganic phosphate transmembrane transporter activity), GO:0006817 (phosphate ion transport), GO:0016021 (integral component of membrane), GO:0022857 (transmembrane transporter activity), GO:0055085 (transmembrane transport)
Cellular Component	GO:0016020	2	membrane	0.000995884	LWR4SS.1	unchange-up	LWR4SS	syntaxin-121-like [Glycine max]; IPR010989 (t-SNARE); GO:0005484 (SNAP receptor activity), GO:0005515 (protein binding), GO:0006886 (intracellular protein transport), GO:0016020 (membrane), GO:0016192 (vesicle-mediated transport)
Cellular Component	GO:0016020	2	membrane	0.000995884	JRK96Z.1	unchange-up	JRK96Z	pleiotropic drug resistance 12; IPR013525 (ABC-2 type transporter), IPR013581 (Plant PDR ABC transporter associated), IPR027417 (P-loop containing nucleoside triphosphate hydrolase); GO:0000166 (nucleotide binding), GO:0005524 (ATP binding), GO:0016020 (membrane), GO:0016887 (ATPase activity), GO:0017111 (nucleoside-triphosphatase activity)
Cellular Component	GO:0016020	2	membrane	0.000995884	J5SZ1I.1	unchange-up	J5SZ1I	syntaxin of plants 121; IPR010989 (t-SNARE); GO:0005484 (SNAP receptor activity), GO:0005515 (protein binding), GO:0006886 (intracellular protein transport), GO:0016020 (membrane), GO:0016192 (vesicle-mediated transport)
Cellular Component	GO:0016020	2	membrane	0.000995884	85EBQ9.2	unchange-up	85EBQ9	ATP-binding ABC transporter; IPR011527 (ABC transporter type 1, transmembrane domain), IPR027417 (P-loop containing nucleoside triphosphate hydrolase); GO:0000166 (nucleotide binding), GO:0005524 (ATP binding), GO:0006810 (transport), GO:0016021 (integral component of membrane), GO:0016887 (ATPase activity), GO:0017111 (nucleoside-triphosphatase activity), GO:0055085 (transmembrane transport)
Cellular Component	GO:0016020	2	membrane	0.000995884	L9NF1I.1	unchange-up	L9NF1I	cationic amino acid transporter 5; IPR002293 (Amino acid/polyamine transporter I); GO:0003333 (amino acid transmembrane transport), GO:0015171 (amino acid transmembrane transporter activity), GO:0016020 (membrane)
Cellular Component	GO:0016020	2	membrane	0.000995884	6L045R.1	unchange-up	6L045R	Non-lysosomal glucosylceramidase; IPR014551 (Beta-glucosidase, GBA2 type), IPR024462 (Beta-glucosidase, GBA2 type, N-terminal); GO:0003824 (catalytic activity), GO:0004348 (glucosylceramidase activity), GO:0006665 (sphingolipid metabolic process), GO:0006680 (glucosylceramide catabolic process), GO:0016020 (membrane), GO:0016021 (integral component of membrane)
Cellular Component	GO:0016020	2	membrane	0.000995884	E8I1B0.2	unchange-up	E8I1B0	homogentisate phytyltransferase 1; IPR000537 (UbiA prenyltransferase family); GO:0004659 (prenyltransferase activity), GO:0016021 (integral component of membrane)
Cellular Component	GO:0016020	2	membrane	0.000995884	9VF770.1	unchange-up	9VF770	Potassium transporter family protein; IPR003855 (K+ potassium transporter); GO:0015079 (potassium ion transmembrane transporter activity), GO:0016020 (membrane), GO:0071805 (potassium ion transmembrane transport)
Cellular Component	GO:0016020	2	membrane	0.000995884	LXC7UV.1	unchange-up	LXC7UV	cellulose synthase like E1; IPR005150 (Cellulose synthase); GO:0016020 (membrane), GO:0016760 (cellulose synthase (UDP-forming) activity), GO:0030244 (cellulose biosynthetic process)
Cellular Component	GO:0016020	2	membrane	0.000995884	IC01SW.1	unchange-up	IC01SW	ABC transporter G family member 36-like [Glycine max]; IPR013525 (ABC-2 type transporter), IPR013581 (Plant PDR ABC transporter associated), IPR027417 (P-loop containing nucleoside triphosphate hydrolase); GO:0000166 (nucleotide binding), GO:0005524 (ATP binding), GO:0016020 (membrane), GO:0016887 (ATPase activity), GO:0017111 (nucleoside-triphosphatase activity)
Cellular Component	GO:0016020	2	membrane	0.000995884	1JUP22.1	unchange-up	1JUP22	ADP,ATP carrier protein 1, mitochondrial [Glycine max]; IPR002067 (Mitochondrial carrier protein), IPR023395 (Mitochondrial carrier domain); GO:0005215 (transporter activity), GO:0005743 (mitochondrial inner membrane), GO:0006810 (transport), GO:0055085 (transmembrane transport)
Cellular Component	GO:0016020	2	membrane	0.000995884	YZD8WZ.1	unchange-up	YZD8WZ	sugar porter (SP) family MFS transporter; IPR005828 (General substrate transporter), IPR016196 (Major facilitator superfamily domain, general substrate transporter); GO:0005215 (transporter activity), GO:0006810 (transport), GO:0016020 (membrane), GO:0016021 (integral component of membrane), GO:0022857 (transmembrane transporter activity), GO:0022891 (substrate-specific transmembrane transporter …
Cellular Component	GO:0016020	2	membrane	0.000995884	37P1GN.2	unchange-up	37P1GN	ABC transporter family protein (ATP-binding component); IPR011527 (ABC transporter type 1, transmembrane domain), IPR027417 (P-loop containing nucleoside triphosphate hydrolase); GO:0000166 (nucleotide binding), GO:0005524 (ATP binding), GO:0006810 (transport), GO:0016021 (integral component of membrane), GO:0016887 (ATPase activity), GO:0017111 (nucleoside-triphosphatase activity), GO:0055085 (t…
Cellular Component	GO:0016020	2	membrane	0.000995884	HMA26X.1	unchange-up	HMA26X	Galactosyltransferase family protein; IPR002659 (Glycosyl transferase, family 31), IPR025298 (Domain of unknown function DUF4094); GO:0006486 (protein glycosylation), GO:0008378 (galactosyltransferase activity), GO:0016020 (membrane)
Cellular Component	GO:0016020	2	membrane	0.000995884	SU8QF6.1	unchange-up	SU8QF6	ATP-binding ABC transporter; IPR011527 (ABC transporter type 1, transmembrane domain), IPR027417 (P-loop containing nucleoside triphosphate hydrolase); GO:0000166 (nucleotide binding), GO:0005524 (ATP binding), GO:0006810 (transport), GO:0016021 (integral component of membrane), GO:0016887 (ATPase activity), GO:0017111 (nucleoside-triphosphatase activity), GO:0055085 (transmembrane transport)
Cellular Component	GO:0016020	2	membrane	0.000995884	3X0BKP.1	unchange-up	3X0BKP	ATP-binding ABC transporter; IPR011527 (ABC transporter type 1, transmembrane domain), IPR027417 (P-loop containing nucleoside triphosphate hydrolase); GO:0000166 (nucleotide binding), GO:0005524 (ATP binding), GO:0006810 (transport), GO:0016021 (integral component of membrane), GO:0016887 (ATPase activity), GO:0017111 (nucleoside-triphosphatase activity), GO:0055085 (transmembrane transport)
Cellular Component	GO:0030312	5	external encapsulating structure	1.53889e-06	LY2JWZ.1	unchange-up	LY2JWZ	probable pectinesterase/pectinesterase inhibitor 41-like [Glycine max]; IPR006501 (Pectinesterase inhibitor domain), IPR011050 (Pectin lyase fold/virulence factor); GO:0004857 (enzyme inhibitor activity), GO:0005618 (cell wall), GO:0030599 (pectinesterase activity), GO:0042545 (cell wall modification)
Cellular Component	GO:0030312	5	external encapsulating structure	1.53889e-06	35IWU0.1	unchange-up	35IWU0	probable pectinesterase/pectinesterase inhibitor 41-like [Glycine max]; IPR006501 (Pectinesterase inhibitor domain), IPR011050 (Pectin lyase fold/virulence factor); GO:0004857 (enzyme inhibitor activity), GO:0005618 (cell wall), GO:0030599 (pectinesterase activity), GO:0042545 (cell wall modification)
Cellular Component	GO:0030312	5	external encapsulating structure	1.53889e-06	CQY21L.1	unchange-up	CQY21L	probable pectinesterase/pectinesterase inhibitor 17-like [Glycine max]; IPR006501 (Pectinesterase inhibitor domain), IPR011050 (Pectin lyase fold/virulence factor); GO:0004857 (enzyme inhibitor activity), GO:0005618 (cell wall), GO:0030599 (pectinesterase activity), GO:0042545 (cell wall modification)
Cellular Component	GO:0030312	5	external encapsulating structure	1.53889e-06	RCT9SE.1	unchange-up	RCT9SE	probable pectinesterase/pectinesterase inhibitor 17-like [Glycine max]; IPR006501 (Pectinesterase inhibitor domain), IPR011050 (Pectin lyase fold/virulence factor); GO:0004857 (enzyme inhibitor activity), GO:0005618 (cell wall), GO:0030599 (pectinesterase activity), GO:0042545 (cell wall modification)
Cellular Component	GO:0030312	5	external encapsulating structure	1.53889e-06	7MZS4M.1	unchange-up	7MZS4M	probable pectinesterase/pectinesterase inhibitor 17-like [Glycine max]; IPR006501 (Pectinesterase inhibitor domain), IPR011050 (Pectin lyase fold/virulence factor); GO:0004857 (enzyme inhibitor activity), GO:0005618 (cell wall), GO:0030599 (pectinesterase activity), GO:0042545 (cell wall modification)
Cellular Component	GO:0030312	5	external encapsulating structure	1.53889e-06	Y2VAH7.1	unchange-up	Y2VAH7	probable pectinesterase/pectinesterase inhibitor 17-like [Glycine max]; IPR006501 (Pectinesterase inhibitor domain), IPR011050 (Pectin lyase fold/virulence factor); GO:0004857 (enzyme inhibitor activity), GO:0005618 (cell wall), GO:0030599 (pectinesterase activity), GO:0042545 (cell wall modification)
Cellular Component	GO:0030312	5	external encapsulating structure	1.53889e-06	3BDP96.1	unchange-up	3BDP96	Xyloglucan endotransglucosylase/hydrolase family protein; IPR008264 (Beta-glucanase), IPR008985 (Concanavalin A-like lectin/glucanases superfamily), IPR016455 (Xyloglucan endotransglucosylase/hydrolase); GO:0005618 (cell wall), GO:0005975 (carbohydrate metabolic process), GO:0006073 (cellular glucan metabolic process), GO:0016762 (xyloglucan:xyloglucosyl transferase activity), GO:0048046 (apoplas…
Cellular Component	GO:0030312	5	external encapsulating structure	1.53889e-06	S987R3.1	unchange-up	S987R3	Xyloglucan endotransglucosylase/hydrolase family protein; IPR008985 (Concanavalin A-like lectin/glucanases superfamily), IPR016455 (Xyloglucan endotransglucosylase/hydrolase); GO:0005618 (cell wall), GO:0005975 (carbohydrate metabolic process), GO:0006073 (cellular glucan metabolic process), GO:0016762 (xyloglucan:xyloglucosyl transferase activity), GO:0048046 (apoplast)
Cellular Component	GO:0030312	5	external encapsulating structure	1.53889e-06	2VGK54.1	unchange-up	2VGK54	probable pectinesterase/pectinesterase inhibitor 7-like [Glycine max]; IPR006501 (Pectinesterase inhibitor domain), IPR011050 (Pectin lyase fold/virulence factor); GO:0004857 (enzyme inhibitor activity), GO:0005618 (cell wall), GO:0030599 (pectinesterase activity), GO:0042545 (cell wall modification)
Cellular Component	GO:0071944	4	cell periphery	0.000204887	LY2JWZ.1	unchange-up	LY2JWZ	probable pectinesterase/pectinesterase inhibitor 41-like [Glycine max]; IPR006501 (Pectinesterase inhibitor domain), IPR011050 (Pectin lyase fold/virulence factor); GO:0004857 (enzyme inhibitor activity), GO:0005618 (cell wall), GO:0030599 (pectinesterase activity), GO:0042545 (cell wall modification)
Cellular Component	GO:0071944	4	cell periphery	0.000204887	35IWU0.1	unchange-up	35IWU0	probable pectinesterase/pectinesterase inhibitor 41-like [Glycine max]; IPR006501 (Pectinesterase inhibitor domain), IPR011050 (Pectin lyase fold/virulence factor); GO:0004857 (enzyme inhibitor activity), GO:0005618 (cell wall), GO:0030599 (pectinesterase activity), GO:0042545 (cell wall modification)
Cellular Component	GO:0071944	4	cell periphery	0.000204887	CQY21L.1	unchange-up	CQY21L	probable pectinesterase/pectinesterase inhibitor 17-like [Glycine max]; IPR006501 (Pectinesterase inhibitor domain), IPR011050 (Pectin lyase fold/virulence factor); GO:0004857 (enzyme inhibitor activity), GO:0005618 (cell wall), GO:0030599 (pectinesterase activity), GO:0042545 (cell wall modification)
Cellular Component	GO:0071944	4	cell periphery	0.000204887	RCT9SE.1	unchange-up	RCT9SE	probable pectinesterase/pectinesterase inhibitor 17-like [Glycine max]; IPR006501 (Pectinesterase inhibitor domain), IPR011050 (Pectin lyase fold/virulence factor); GO:0004857 (enzyme inhibitor activity), GO:0005618 (cell wall), GO:0030599 (pectinesterase activity), GO:0042545 (cell wall modification)
Cellular Component	GO:0071944	4	cell periphery	0.000204887	7MZS4M.1	unchange-up	7MZS4M	probable pectinesterase/pectinesterase inhibitor 17-like [Glycine max]; IPR006501 (Pectinesterase inhibitor domain), IPR011050 (Pectin lyase fold/virulence factor); GO:0004857 (enzyme inhibitor activity), GO:0005618 (cell wall), GO:0030599 (pectinesterase activity), GO:0042545 (cell wall modification)
Cellular Component	GO:0071944	4	cell periphery	0.000204887	Y2VAH7.1	unchange-up	Y2VAH7	probable pectinesterase/pectinesterase inhibitor 17-like [Glycine max]; IPR006501 (Pectinesterase inhibitor domain), IPR011050 (Pectin lyase fold/virulence factor); GO:0004857 (enzyme inhibitor activity), GO:0005618 (cell wall), GO:0030599 (pectinesterase activity), GO:0042545 (cell wall modification)
Cellular Component	GO:0071944	4	cell periphery	0.000204887	3BDP96.1	unchange-up	3BDP96	Xyloglucan endotransglucosylase/hydrolase family protein; IPR008264 (Beta-glucanase), IPR008985 (Concanavalin A-like lectin/glucanases superfamily), IPR016455 (Xyloglucan endotransglucosylase/hydrolase); GO:0005618 (cell wall), GO:0005975 (carbohydrate metabolic process), GO:0006073 (cellular glucan metabolic process), GO:0016762 (xyloglucan:xyloglucosyl transferase activity), GO:0048046 (apoplas…
Cellular Component	GO:0071944	4	cell periphery	0.000204887	S987R3.1	unchange-up	S987R3	Xyloglucan endotransglucosylase/hydrolase family protein; IPR008985 (Concanavalin A-like lectin/glucanases superfamily), IPR016455 (Xyloglucan endotransglucosylase/hydrolase); GO:0005618 (cell wall), GO:0005975 (carbohydrate metabolic process), GO:0006073 (cellular glucan metabolic process), GO:0016762 (xyloglucan:xyloglucosyl transferase activity), GO:0048046 (apoplast)
Cellular Component	GO:0071944	4	cell periphery	0.000204887	2VGK54.1	unchange-up	2VGK54	probable pectinesterase/pectinesterase inhibitor 7-like [Glycine max]; IPR006501 (Pectinesterase inhibitor domain), IPR011050 (Pectin lyase fold/virulence factor); GO:0004857 (enzyme inhibitor activity), GO:0005618 (cell wall), GO:0030599 (pectinesterase activity), GO:0042545 (cell wall modification)
Cellular Component	GO:0031224	4	intrinsic component of membrane	0.00502015	FH44NZ.1	unchange-up	FH44NZ	ABC transporter family protein (ATP-binding component); IPR011527 (ABC transporter type 1, transmembrane domain), IPR027417 (P-loop containing nucleoside triphosphate hydrolase); GO:0000166 (nucleotide binding), GO:0005524 (ATP binding), GO:0006810 (transport), GO:0016021 (integral component of membrane), GO:0016887 (ATPase activity), GO:0017111 (nucleoside-triphosphatase activity), GO:0055085 (t…
Cellular Component	GO:0031224	4	intrinsic component of membrane	0.00502015	S0X7MM.1	unchange-up	S0X7MM	calcium-transporting ATPase 4, plasma membrane-type protein; IPR001757 (Cation-transporting P-type ATPase), IPR023214 (HAD-like domain), IPR023298 (P-type ATPase, transmembrane domain), IPR024750 (Calcium-transporting P-type ATPase, N-terminal autoinhibitory domain); GO:0000166 (nucleotide binding), GO:0005388 (calcium-transporting ATPase activity), GO:0005516 (calmodulin binding), GO:0005524 (AT…
Cellular Component	GO:0031224	4	intrinsic component of membrane	0.00502015	1IW9Y2.1	unchange-up	1IW9Y2	plasma membrane H+-ATPase; IPR001757 (Cation-transporting P-type ATPase), IPR023214 (HAD-like domain), IPR023298 (P-type ATPase, transmembrane domain); GO:0000166 (nucleotide binding), GO:0006200 (ATP catabolic process), GO:0006754 (ATP biosynthetic process), GO:0006812 (cation transport), GO:0016021 (integral component of membrane), GO:0016887 (ATPase activity), GO:0019829 (cation-transporting A…
Cellular Component	GO:0031224	4	intrinsic component of membrane	0.00502015	HXV4VT.1	unchange-up	HXV4VT	putative phospholipid-transporting ATPase 9-like isoform X1 [Glycine max]; IPR001757 (Cation-transporting P-type ATPase), IPR023214 (HAD-like domain); GO:0000166 (nucleotide binding), GO:0000287 (magnesium ion binding), GO:0004012 (phospholipid-translocating ATPase activity), GO:0005524 (ATP binding), GO:0006812 (cation transport), GO:0015914 (phospholipid transport), GO:0016021 (integral compone…
Cellular Component	GO:0031224	4	intrinsic component of membrane	0.00502015	DH8F8S.1	unchange-up	DH8F8S	calcium-transporting ATPase 2, plasma membrane-type protein; IPR001757 (Cation-transporting P-type ATPase), IPR023214 (HAD-like domain), IPR023298 (P-type ATPase, transmembrane domain), IPR024750 (Calcium-transporting P-type ATPase, N-terminal autoinhibitory domain); GO:0000166 (nucleotide binding), GO:0005388 (calcium-transporting ATPase activity), GO:0005516 (calmodulin binding), GO:0005524 (AT…
Cellular Component	GO:0031224	4	intrinsic component of membrane	0.00502015	YZD8WZ.1	unchange-up	YZD8WZ	sugar porter (SP) family MFS transporter; IPR005828 (General substrate transporter), IPR016196 (Major facilitator superfamily domain, general substrate transporter); GO:0005215 (transporter activity), GO:0006810 (transport), GO:0016020 (membrane), GO:0016021 (integral component of membrane), GO:0022857 (transmembrane transporter activity), GO:0022891 (substrate-specific transmembrane transporter …
Cellular Component	GO:0031224	4	intrinsic component of membrane	0.00502015	37P1GN.2	unchange-up	37P1GN	ABC transporter family protein (ATP-binding component); IPR011527 (ABC transporter type 1, transmembrane domain), IPR027417 (P-loop containing nucleoside triphosphate hydrolase); GO:0000166 (nucleotide binding), GO:0005524 (ATP binding), GO:0006810 (transport), GO:0016021 (integral component of membrane), GO:0016887 (ATPase activity), GO:0017111 (nucleoside-triphosphatase activity), GO:0055085 (t…
Cellular Component	GO:0031224	4	intrinsic component of membrane	0.00502015	P6VCNZ.1	unchange-up	P6VCNZ	sugar porter (SP) family MFS transporter; IPR005828 (General substrate transporter), IPR016196 (Major facilitator superfamily domain, general substrate transporter); GO:0005215 (transporter activity), GO:0006810 (transport), GO:0016020 (membrane), GO:0016021 (integral component of membrane), GO:0022857 (transmembrane transporter activity), GO:0022891 (substrate-specific transmembrane transporter …
Cellular Component	GO:0031224	4	intrinsic component of membrane	0.00502015	8393AT.3	unchange-up	8393AT	ATP-binding ABC transporter; IPR011527 (ABC transporter type 1, transmembrane domain), IPR027417 (P-loop containing nucleoside triphosphate hydrolase); GO:0000166 (nucleotide binding), GO:0005524 (ATP binding), GO:0006810 (transport), GO:0016021 (integral component of membrane), GO:0016887 (ATPase activity), GO:0017111 (nucleoside-triphosphatase activity), GO:0055085 (transmembrane transport)
Cellular Component	GO:0031224	4	intrinsic component of membrane	0.00502015	SU8QF6.1	unchange-up	SU8QF6	ATP-binding ABC transporter; IPR011527 (ABC transporter type 1, transmembrane domain), IPR027417 (P-loop containing nucleoside triphosphate hydrolase); GO:0000166 (nucleotide binding), GO:0005524 (ATP binding), GO:0006810 (transport), GO:0016021 (integral component of membrane), GO:0016887 (ATPase activity), GO:0017111 (nucleoside-triphosphatase activity), GO:0055085 (transmembrane transport)
Cellular Component	GO:0031224	4	intrinsic component of membrane	0.00502015	L6P940.1	unchange-up	L6P940	phosphate transporter 1; 5; IPR005828 (General substrate transporter), IPR016196 (Major facilitator superfamily domain, general substrate transporter); GO:0005315 (inorganic phosphate transmembrane transporter activity), GO:0006817 (phosphate ion transport), GO:0016021 (integral component of membrane), GO:0022857 (transmembrane transporter activity), GO:0055085 (transmembrane transport)
Cellular Component	GO:0031224	4	intrinsic component of membrane	0.00502015	85EBQ9.2	unchange-up	85EBQ9	ATP-binding ABC transporter; IPR011527 (ABC transporter type 1, transmembrane domain), IPR027417 (P-loop containing nucleoside triphosphate hydrolase); GO:0000166 (nucleotide binding), GO:0005524 (ATP binding), GO:0006810 (transport), GO:0016021 (integral component of membrane), GO:0016887 (ATPase activity), GO:0017111 (nucleoside-triphosphatase activity), GO:0055085 (transmembrane transport)
Cellular Component	GO:0031224	4	intrinsic component of membrane	0.00502015	3X0BKP.1	unchange-up	3X0BKP	ATP-binding ABC transporter; IPR011527 (ABC transporter type 1, transmembrane domain), IPR027417 (P-loop containing nucleoside triphosphate hydrolase); GO:0000166 (nucleotide binding), GO:0005524 (ATP binding), GO:0006810 (transport), GO:0016021 (integral component of membrane), GO:0016887 (ATPase activity), GO:0017111 (nucleoside-triphosphatase activity), GO:0055085 (transmembrane transport)
Cellular Component	GO:0031224	4	intrinsic component of membrane	0.00502015	E8I1B0.2	unchange-up	E8I1B0	homogentisate phytyltransferase 1; IPR000537 (UbiA prenyltransferase family); GO:0004659 (prenyltransferase activity), GO:0016021 (integral component of membrane)
Cellular Component	GO:0009536	8	plastid	0.011726	F4N1WH.1	unchange-up	F4N1WH	allene oxide cyclase 3; IPR009410 (Allene oxide cyclase); GO:0009507 (chloroplast), GO:0016853 (isomerase activity)
Cellular Component	GO:0009536	8	plastid	0.011726	V2FEV8.1	unchange-up	V2FEV8	allene oxide cyclase 4; IPR009410 (Allene oxide cyclase); GO:0009507 (chloroplast), GO:0016853 (isomerase activity)
Cellular Component	GO:0009536	8	plastid	0.011726	H5H05M.1	unchange-up	H5H05M	allene oxide cyclase 3; IPR009410 (Allene oxide cyclase); GO:0009507 (chloroplast), GO:0016853 (isomerase activity)
Cellular Component	GO:0048046	3	apoplast	0.0589101	3BDP96.1	unchange-up	3BDP96	Xyloglucan endotransglucosylase/hydrolase family protein; IPR008264 (Beta-glucanase), IPR008985 (Concanavalin A-like lectin/glucanases superfamily), IPR016455 (Xyloglucan endotransglucosylase/hydrolase); GO:0005618 (cell wall), GO:0005975 (carbohydrate metabolic process), GO:0006073 (cellular glucan metabolic process), GO:0016762 (xyloglucan:xyloglucosyl transferase activity), GO:0048046 (apoplas…
Cellular Component	GO:0048046	3	apoplast	0.0589101	S987R3.1	unchange-up	S987R3	Xyloglucan endotransglucosylase/hydrolase family protein; IPR008985 (Concanavalin A-like lectin/glucanases superfamily), IPR016455 (Xyloglucan endotransglucosylase/hydrolase); GO:0005618 (cell wall), GO:0005975 (carbohydrate metabolic process), GO:0006073 (cellular glucan metabolic process), GO:0016762 (xyloglucan:xyloglucosyl transferase activity), GO:0048046 (apoplast)
Cellular Component	GO:0016021	5	integral component of membrane	0.0046105	FH44NZ.1	unchange-up	FH44NZ	ABC transporter family protein (ATP-binding component); IPR011527 (ABC transporter type 1, transmembrane domain), IPR027417 (P-loop containing nucleoside triphosphate hydrolase); GO:0000166 (nucleotide binding), GO:0005524 (ATP binding), GO:0006810 (transport), GO:0016021 (integral component of membrane), GO:0016887 (ATPase activity), GO:0017111 (nucleoside-triphosphatase activity), GO:0055085 (t…
Cellular Component	GO:0016021	5	integral component of membrane	0.0046105	S0X7MM.1	unchange-up	S0X7MM	calcium-transporting ATPase 4, plasma membrane-type protein; IPR001757 (Cation-transporting P-type ATPase), IPR023214 (HAD-like domain), IPR023298 (P-type ATPase, transmembrane domain), IPR024750 (Calcium-transporting P-type ATPase, N-terminal autoinhibitory domain); GO:0000166 (nucleotide binding), GO:0005388 (calcium-transporting ATPase activity), GO:0005516 (calmodulin binding), GO:0005524 (AT…
Cellular Component	GO:0016021	5	integral component of membrane	0.0046105	1IW9Y2.1	unchange-up	1IW9Y2	plasma membrane H+-ATPase; IPR001757 (Cation-transporting P-type ATPase), IPR023214 (HAD-like domain), IPR023298 (P-type ATPase, transmembrane domain); GO:0000166 (nucleotide binding), GO:0006200 (ATP catabolic process), GO:0006754 (ATP biosynthetic process), GO:0006812 (cation transport), GO:0016021 (integral component of membrane), GO:0016887 (ATPase activity), GO:0019829 (cation-transporting A…
Cellular Component	GO:0016021	5	integral component of membrane	0.0046105	HXV4VT.1	unchange-up	HXV4VT	putative phospholipid-transporting ATPase 9-like isoform X1 [Glycine max]; IPR001757 (Cation-transporting P-type ATPase), IPR023214 (HAD-like domain); GO:0000166 (nucleotide binding), GO:0000287 (magnesium ion binding), GO:0004012 (phospholipid-translocating ATPase activity), GO:0005524 (ATP binding), GO:0006812 (cation transport), GO:0015914 (phospholipid transport), GO:0016021 (integral compone…
Cellular Component	GO:0016021	5	integral component of membrane	0.0046105	DH8F8S.1	unchange-up	DH8F8S	calcium-transporting ATPase 2, plasma membrane-type protein; IPR001757 (Cation-transporting P-type ATPase), IPR023214 (HAD-like domain), IPR023298 (P-type ATPase, transmembrane domain), IPR024750 (Calcium-transporting P-type ATPase, N-terminal autoinhibitory domain); GO:0000166 (nucleotide binding), GO:0005388 (calcium-transporting ATPase activity), GO:0005516 (calmodulin binding), GO:0005524 (AT…
Cellular Component	GO:0016021	5	integral component of membrane	0.0046105	YZD8WZ.1	unchange-up	YZD8WZ	sugar porter (SP) family MFS transporter; IPR005828 (General substrate transporter), IPR016196 (Major facilitator superfamily domain, general substrate transporter); GO:0005215 (transporter activity), GO:0006810 (transport), GO:0016020 (membrane), GO:0016021 (integral component of membrane), GO:0022857 (transmembrane transporter activity), GO:0022891 (substrate-specific transmembrane transporter …
Cellular Component	GO:0016021	5	integral component of membrane	0.0046105	37P1GN.2	unchange-up	37P1GN	ABC transporter family protein (ATP-binding component); IPR011527 (ABC transporter type 1, transmembrane domain), IPR027417 (P-loop containing nucleoside triphosphate hydrolase); GO:0000166 (nucleotide binding), GO:0005524 (ATP binding), GO:0006810 (transport), GO:0016021 (integral component of membrane), GO:0016887 (ATPase activity), GO:0017111 (nucleoside-triphosphatase activity), GO:0055085 (t…
Cellular Component	GO:0016021	5	integral component of membrane	0.0046105	P6VCNZ.1	unchange-up	P6VCNZ	sugar porter (SP) family MFS transporter; IPR005828 (General substrate transporter), IPR016196 (Major facilitator superfamily domain, general substrate transporter); GO:0005215 (transporter activity), GO:0006810 (transport), GO:0016020 (membrane), GO:0016021 (integral component of membrane), GO:0022857 (transmembrane transporter activity), GO:0022891 (substrate-specific transmembrane transporter …
Cellular Component	GO:0016021	5	integral component of membrane	0.0046105	8393AT.3	unchange-up	8393AT	ATP-binding ABC transporter; IPR011527 (ABC transporter type 1, transmembrane domain), IPR027417 (P-loop containing nucleoside triphosphate hydrolase); GO:0000166 (nucleotide binding), GO:0005524 (ATP binding), GO:0006810 (transport), GO:0016021 (integral component of membrane), GO:0016887 (ATPase activity), GO:0017111 (nucleoside-triphosphatase activity), GO:0055085 (transmembrane transport)
Cellular Component	GO:0016021	5	integral component of membrane	0.0046105	SU8QF6.1	unchange-up	SU8QF6	ATP-binding ABC transporter; IPR011527 (ABC transporter type 1, transmembrane domain), IPR027417 (P-loop containing nucleoside triphosphate hydrolase); GO:0000166 (nucleotide binding), GO:0005524 (ATP binding), GO:0006810 (transport), GO:0016021 (integral component of membrane), GO:0016887 (ATPase activity), GO:0017111 (nucleoside-triphosphatase activity), GO:0055085 (transmembrane transport)
Cellular Component	GO:0016021	5	integral component of membrane	0.0046105	L6P940.1	unchange-up	L6P940	phosphate transporter 1; 5; IPR005828 (General substrate transporter), IPR016196 (Major facilitator superfamily domain, general substrate transporter); GO:0005315 (inorganic phosphate transmembrane transporter activity), GO:0006817 (phosphate ion transport), GO:0016021 (integral component of membrane), GO:0022857 (transmembrane transporter activity), GO:0055085 (transmembrane transport)
Cellular Component	GO:0016021	5	integral component of membrane	0.0046105	85EBQ9.2	unchange-up	85EBQ9	ATP-binding ABC transporter; IPR011527 (ABC transporter type 1, transmembrane domain), IPR027417 (P-loop containing nucleoside triphosphate hydrolase); GO:0000166 (nucleotide binding), GO:0005524 (ATP binding), GO:0006810 (transport), GO:0016021 (integral component of membrane), GO:0016887 (ATPase activity), GO:0017111 (nucleoside-triphosphatase activity), GO:0055085 (transmembrane transport)
Cellular Component	GO:0016021	5	integral component of membrane	0.0046105	3X0BKP.1	unchange-up	3X0BKP	ATP-binding ABC transporter; IPR011527 (ABC transporter type 1, transmembrane domain), IPR027417 (P-loop containing nucleoside triphosphate hydrolase); GO:0000166 (nucleotide binding), GO:0005524 (ATP binding), GO:0006810 (transport), GO:0016021 (integral component of membrane), GO:0016887 (ATPase activity), GO:0017111 (nucleoside-triphosphatase activity), GO:0055085 (transmembrane transport)
Cellular Component	GO:0016021	5	integral component of membrane	0.0046105	E8I1B0.2	unchange-up	E8I1B0	homogentisate phytyltransferase 1; IPR000537 (UbiA prenyltransferase family); GO:0004659 (prenyltransferase activity), GO:0016021 (integral component of membrane)
Cellular Component	GO:0005576	2	extracellular region	0.0153194	X94JKI.1	unchange-up	X94JKI	L-ascorbate oxidase [Glycine max]; IPR017760 (L-ascorbate oxidase, plants); GO:0005507 (copper ion binding), GO:0005576 (extracellular region), GO:0016491 (oxidoreductase activity), GO:0055114 (oxidation-reduction process)
Cellular Component	GO:0005576	2	extracellular region	0.0153194	FW2V6H.1	unchange-up	FW2V6H	CAP (Cysteine-rich secretory proteins, Antigen 5, and Pathogenesis-related 1 protein) superfamily protein; IPR001283 (Cysteine-rich secretory protein, allergen V5/Tpx-1-related); GO:0005576 (extracellular region)
Cellular Component	GO:0005576	2	extracellular region	0.0153194	3BDP96.1	unchange-up	3BDP96	Xyloglucan endotransglucosylase/hydrolase family protein; IPR008264 (Beta-glucanase), IPR008985 (Concanavalin A-like lectin/glucanases superfamily), IPR016455 (Xyloglucan endotransglucosylase/hydrolase); GO:0005618 (cell wall), GO:0005975 (carbohydrate metabolic process), GO:0006073 (cellular glucan metabolic process), GO:0016762 (xyloglucan:xyloglucosyl transferase activity), GO:0048046 (apoplas…
Cellular Component	GO:0005576	2	extracellular region	0.0153194	S987R3.1	unchange-up	S987R3	Xyloglucan endotransglucosylase/hydrolase family protein; IPR008985 (Concanavalin A-like lectin/glucanases superfamily), IPR016455 (Xyloglucan endotransglucosylase/hydrolase); GO:0005618 (cell wall), GO:0005975 (carbohydrate metabolic process), GO:0006073 (cellular glucan metabolic process), GO:0016762 (xyloglucan:xyloglucosyl transferase activity), GO:0048046 (apoplast)
Cellular Component	GO:0009507	9	chloroplast	0.011726	F4N1WH.1	unchange-up	F4N1WH	allene oxide cyclase 3; IPR009410 (Allene oxide cyclase); GO:0009507 (chloroplast), GO:0016853 (isomerase activity)
Cellular Component	GO:0009507	9	chloroplast	0.011726	V2FEV8.1	unchange-up	V2FEV8	allene oxide cyclase 4; IPR009410 (Allene oxide cyclase); GO:0009507 (chloroplast), GO:0016853 (isomerase activity)
Cellular Component	GO:0009507	9	chloroplast	0.011726	H5H05M.1	unchange-up	H5H05M	allene oxide cyclase 3; IPR009410 (Allene oxide cyclase); GO:0009507 (chloroplast), GO:0016853 (isomerase activity)
Cellular Component	GO:0005618	6	cell wall	1.53889e-06	LY2JWZ.1	unchange-up	LY2JWZ	probable pectinesterase/pectinesterase inhibitor 41-like [Glycine max]; IPR006501 (Pectinesterase inhibitor domain), IPR011050 (Pectin lyase fold/virulence factor); GO:0004857 (enzyme inhibitor activity), GO:0005618 (cell wall), GO:0030599 (pectinesterase activity), GO:0042545 (cell wall modification)
Cellular Component	GO:0005618	6	cell wall	1.53889e-06	35IWU0.1	unchange-up	35IWU0	probable pectinesterase/pectinesterase inhibitor 41-like [Glycine max]; IPR006501 (Pectinesterase inhibitor domain), IPR011050 (Pectin lyase fold/virulence factor); GO:0004857 (enzyme inhibitor activity), GO:0005618 (cell wall), GO:0030599 (pectinesterase activity), GO:0042545 (cell wall modification)
Cellular Component	GO:0005618	6	cell wall	1.53889e-06	CQY21L.1	unchange-up	CQY21L	probable pectinesterase/pectinesterase inhibitor 17-like [Glycine max]; IPR006501 (Pectinesterase inhibitor domain), IPR011050 (Pectin lyase fold/virulence factor); GO:0004857 (enzyme inhibitor activity), GO:0005618 (cell wall), GO:0030599 (pectinesterase activity), GO:0042545 (cell wall modification)
Cellular Component	GO:0005618	6	cell wall	1.53889e-06	RCT9SE.1	unchange-up	RCT9SE	probable pectinesterase/pectinesterase inhibitor 17-like [Glycine max]; IPR006501 (Pectinesterase inhibitor domain), IPR011050 (Pectin lyase fold/virulence factor); GO:0004857 (enzyme inhibitor activity), GO:0005618 (cell wall), GO:0030599 (pectinesterase activity), GO:0042545 (cell wall modification)
Cellular Component	GO:0005618	6	cell wall	1.53889e-06	7MZS4M.1	unchange-up	7MZS4M	probable pectinesterase/pectinesterase inhibitor 17-like [Glycine max]; IPR006501 (Pectinesterase inhibitor domain), IPR011050 (Pectin lyase fold/virulence factor); GO:0004857 (enzyme inhibitor activity), GO:0005618 (cell wall), GO:0030599 (pectinesterase activity), GO:0042545 (cell wall modification)
Cellular Component	GO:0005618	6	cell wall	1.53889e-06	Y2VAH7.1	unchange-up	Y2VAH7	probable pectinesterase/pectinesterase inhibitor 17-like [Glycine max]; IPR006501 (Pectinesterase inhibitor domain), IPR011050 (Pectin lyase fold/virulence factor); GO:0004857 (enzyme inhibitor activity), GO:0005618 (cell wall), GO:0030599 (pectinesterase activity), GO:0042545 (cell wall modification)
Cellular Component	GO:0005618	6	cell wall	1.53889e-06	3BDP96.1	unchange-up	3BDP96	Xyloglucan endotransglucosylase/hydrolase family protein; IPR008264 (Beta-glucanase), IPR008985 (Concanavalin A-like lectin/glucanases superfamily), IPR016455 (Xyloglucan endotransglucosylase/hydrolase); GO:0005618 (cell wall), GO:0005975 (carbohydrate metabolic process), GO:0006073 (cellular glucan metabolic process), GO:0016762 (xyloglucan:xyloglucosyl transferase activity), GO:0048046 (apoplas…
Cellular Component	GO:0005618	6	cell wall	1.53889e-06	S987R3.1	unchange-up	S987R3	Xyloglucan endotransglucosylase/hydrolase family protein; IPR008985 (Concanavalin A-like lectin/glucanases superfamily), IPR016455 (Xyloglucan endotransglucosylase/hydrolase); GO:0005618 (cell wall), GO:0005975 (carbohydrate metabolic process), GO:0006073 (cellular glucan metabolic process), GO:0016762 (xyloglucan:xyloglucosyl transferase activity), GO:0048046 (apoplast)
Cellular Component	GO:0005618	6	cell wall	1.53889e-06	2VGK54.1	unchange-up	2VGK54	probable pectinesterase/pectinesterase inhibitor 7-like [Glycine max]; IPR006501 (Pectinesterase inhibitor domain), IPR011050 (Pectin lyase fold/virulence factor); GO:0004857 (enzyme inhibitor activity), GO:0005618 (cell wall), GO:0030599 (pectinesterase activity), GO:0042545 (cell wall modification)
Molecular Function	GO:0008171	6	O-methyltransferase activity	1.59862e-08	UB7858.1	unchange-up	UB7858	O-methyltransferase family protein; IPR016461 (Caffeate O-methyltransferase (COMT) family); GO:0008168 (methyltransferase activity), GO:0008171 (O-methyltransferase activity), GO:0046983 (protein dimerization activity)
Molecular Function	GO:0008171	6	O-methyltransferase activity	1.59862e-08	TMS86M.2	unchange-up	TMS86M	O-methyltransferase family protein; IPR016461 (Caffeate O-methyltransferase (COMT) family); GO:0008168 (methyltransferase activity), GO:0008171 (O-methyltransferase activity), GO:0046983 (protein dimerization activity)
Molecular Function	GO:0008171	6	O-methyltransferase activity	1.59862e-08	MALV6U.1	unchange-up	MALV6U	caffeoyl-CoA 3-O-methyltransferase; IPR002935 (O-methyltransferase, family 3); GO:0008171 (O-methyltransferase activity)
Molecular Function	GO:0008171	6	O-methyltransferase activity	1.59862e-08	V6JT5K.1	unchange-up	V6JT5K	O-methyltransferase 1; IPR016461 (Caffeate O-methyltransferase (COMT) family); GO:0008168 (methyltransferase activity), GO:0008171 (O-methyltransferase activity), GO:0046983 (protein dimerization activity)
Molecular Function	GO:0008171	6	O-methyltransferase activity	1.59862e-08	RBR1AL.1	unchange-up	RBR1AL	caffeoyl-CoA 3-O-methyltransferase; IPR002935 (O-methyltransferase, family 3); GO:0008171 (O-methyltransferase activity)
Molecular Function	GO:0008171	6	O-methyltransferase activity	1.59862e-08	N59XX0.1	unchange-up	N59XX0	O-methyltransferase 1; IPR016461 (Caffeate O-methyltransferase (COMT) family); GO:0008168 (methyltransferase activity), GO:0008171 (O-methyltransferase activity), GO:0046983 (protein dimerization activity)
Molecular Function	GO:0008171	6	O-methyltransferase activity	1.59862e-08	684P3R.1	unchange-up	684P3R	O-methyltransferase 1; IPR016461 (Caffeate O-methyltransferase (COMT) family); GO:0008168 (methyltransferase activity), GO:0008171 (O-methyltransferase activity), GO:0046983 (protein dimerization activity)
Molecular Function	GO:0008171	6	O-methyltransferase activity	1.59862e-08	XZJ3XS.1	unchange-up	XZJ3XS	O-methyltransferase 1; IPR016461 (Caffeate O-methyltransferase (COMT) family); GO:0008168 (methyltransferase activity), GO:0008171 (O-methyltransferase activity), GO:0046983 (protein dimerization activity)
Molecular Function	GO:0008171	6	O-methyltransferase activity	1.59862e-08	DZ16HD.1	unchange-up	DZ16HD	O-methyltransferase family protein; IPR016461 (Caffeate O-methyltransferase (COMT) family); GO:0008168 (methyltransferase activity), GO:0008171 (O-methyltransferase activity), GO:0046983 (protein dimerization activity)
Molecular Function	GO:0008171	6	O-methyltransferase activity	1.59862e-08	5D9CQE.1	unchange-up	5D9CQE	O-methyltransferase 1; IPR016461 (Caffeate O-methyltransferase (COMT) family); GO:0008168 (methyltransferase activity), GO:0008171 (O-methyltransferase activity), GO:0046983 (protein dimerization activity)
Molecular Function	GO:0008171	6	O-methyltransferase activity	1.59862e-08	UYQA7L.1	unchange-up	UYQA7L	O-methyltransferase family protein; IPR016461 (Caffeate O-methyltransferase (COMT) family); GO:0008168 (methyltransferase activity), GO:0008171 (O-methyltransferase activity), GO:0046983 (protein dimerization activity)
Molecular Function	GO:0008171	6	O-methyltransferase activity	1.59862e-08	8D41M7.1	unchange-up	8D41M7	O-methyltransferase family protein; IPR016461 (Caffeate O-methyltransferase (COMT) family); GO:0008168 (methyltransferase activity), GO:0008171 (O-methyltransferase activity), GO:0046983 (protein dimerization activity)
Molecular Function	GO:0008171	6	O-methyltransferase activity	1.59862e-08	57HDGX.2	unchange-up	57HDGX	O-methyltransferase 1; IPR016461 (Caffeate O-methyltransferase (COMT) family); GO:0008168 (methyltransferase activity), GO:0008171 (O-methyltransferase activity), GO:0046983 (protein dimerization activity)
Molecular Function	GO:0008171	6	O-methyltransferase activity	1.59862e-08	H6K0T5.1	unchange-up	H6K0T5	O-methyltransferase 1; IPR016461 (Caffeate O-methyltransferase (COMT) family); GO:0008168 (methyltransferase activity), GO:0008171 (O-methyltransferase activity), GO:0046983 (protein dimerization activity)
Molecular Function	GO:0004497	4	monooxygenase activity	0.175831	NW487P.1	unchange-up	NW487P	Flavin-binding monooxygenase family protein; IPR020946 (Flavin monooxygenase-like); GO:0050660 (flavin adenine dinucleotide binding), GO:0050661 (NADP binding), GO:0055114 (oxidation-reduction process)
Molecular Function	GO:0004497	4	monooxygenase activity	0.175831	XGMD9S.1	unchange-up	XGMD9S	Flavin-binding monooxygenase family protein; IPR020946 (Flavin monooxygenase-like); GO:0050660 (flavin adenine dinucleotide binding), GO:0050661 (NADP binding), GO:0055114 (oxidation-reduction process)
Molecular Function	GO:0004497	4	monooxygenase activity	0.175831	IF3X13.2	unchange-up	IF3X13	2-nitropropane dioxygenase-like protein; IPR013785 (Aldolase-type TIM barrel); GO:0003824 (catalytic activity), GO:0018580 (nitronate monooxygenase activity), GO:0055114 (oxidation-reduction process)
Molecular Function	GO:0016709	5	oxidoreductase activity, acting on paired donors, with incorporation or reduction of molecular oxygen, NAD(P)H as one donor, and incorporation of one atom of oxygen	0.115906	NW487P.1	unchange-up	NW487P	Flavin-binding monooxygenase family protein; IPR020946 (Flavin monooxygenase-like); GO:0050660 (flavin adenine dinucleotide binding), GO:0050661 (NADP binding), GO:0055114 (oxidation-reduction process)
Molecular Function	GO:0016709	5	oxidoreductase activity, acting on paired donors, with incorporation or reduction of molecular oxygen, NAD(P)H as one donor, and incorporation of one atom of oxygen	0.115906	XGMD9S.1	unchange-up	XGMD9S	Flavin-binding monooxygenase family protein; IPR020946 (Flavin monooxygenase-like); GO:0050660 (flavin adenine dinucleotide binding), GO:0050661 (NADP binding), GO:0055114 (oxidation-reduction process)
Molecular Function	GO:0016872	4	intramolecular lyase activity	0.162491	TJ3PHW.1	unchange-up	TJ3PHW	chalcone-flavanone isomerase family protein; IPR016087 (Chalcone isomerase); GO:0009813 (flavonoid biosynthetic process), GO:0016872 (intramolecular lyase activity), GO:0045430 (chalcone isomerase activity)
Molecular Function	GO:0016872	4	intramolecular lyase activity	0.162491	2GDU51.1	unchange-up	2GDU51	chalcone-flavanone isomerase family protein; IPR016087 (Chalcone isomerase); GO:0009813 (flavonoid biosynthetic process), GO:0016872 (intramolecular lyase activity), GO:0045430 (chalcone isomerase activity)
Molecular Function	GO:0016209	2	antioxidant activity	0.0484939	Q1EQ94.1	unchange-up	Q1EQ94	Peroxidase superfamily protein; IPR010255 (Haem peroxidase); GO:0004601 (peroxidase activity), GO:0006979 (response to oxidative stress), GO:0020037 (heme binding), GO:0055114 (oxidation-reduction process)
Molecular Function	GO:0016209	2	antioxidant activity	0.0484939	9QT5JT.1	unchange-up	9QT5JT	peroxidase 2; IPR010255 (Haem peroxidase); GO:0004601 (peroxidase activity), GO:0006979 (response to oxidative stress), GO:0020037 (heme binding), GO:0055114 (oxidation-reduction process)
Molecular Function	GO:0016209	2	antioxidant activity	0.0484939	W7Q4YE.1	unchange-up	W7Q4YE	Peroxidase superfamily protein; IPR010255 (Haem peroxidase); GO:0004601 (peroxidase activity), GO:0006979 (response to oxidative stress), GO:0020037 (heme binding), GO:0055114 (oxidation-reduction process)
Molecular Function	GO:0016209	2	antioxidant activity	0.0484939	3JCR0V.1	unchange-up	3JCR0V	peroxidase 2; IPR010255 (Haem peroxidase); GO:0004601 (peroxidase activity), GO:0006979 (response to oxidative stress), GO:0020037 (heme binding), GO:0055114 (oxidation-reduction process)
Molecular Function	GO:0016209	2	antioxidant activity	0.0484939	2CFU61.1	unchange-up	2CFU61	Peroxidase superfamily protein; IPR010255 (Haem peroxidase); GO:0004601 (peroxidase activity), GO:0006979 (response to oxidative stress), GO:0020037 (heme binding), GO:0055114 (oxidation-reduction process)
Molecular Function	GO:0016209	2	antioxidant activity	0.0484939	C70Y3X.1	unchange-up	C70Y3X	Peroxidase superfamily protein; IPR010255 (Haem peroxidase); GO:0004601 (peroxidase activity), GO:0006979 (response to oxidative stress), GO:0020037 (heme binding), GO:0055114 (oxidation-reduction process)
Molecular Function	GO:0016209	2	antioxidant activity	0.0484939	FFL3CR.1	unchange-up	FFL3CR	Peroxidase superfamily protein; IPR010255 (Haem peroxidase); GO:0004601 (peroxidase activity), GO:0006979 (response to oxidative stress), GO:0020037 (heme binding), GO:0055114 (oxidation-reduction process)
Molecular Function	GO:0016209	2	antioxidant activity	0.0484939	750QUI.1	unchange-up	750QUI	Peroxidase superfamily protein; IPR010255 (Haem peroxidase); GO:0004601 (peroxidase activity), GO:0006979 (response to oxidative stress), GO:0020037 (heme binding), GO:0055114 (oxidation-reduction process)
Molecular Function	GO:0016209	2	antioxidant activity	0.0484939	DI5QT1.1	unchange-up	DI5QT1	Peroxidase superfamily protein; IPR010255 (Haem peroxidase); GO:0004601 (peroxidase activity), GO:0006979 (response to oxidative stress), GO:0020037 (heme binding), GO:0055114 (oxidation-reduction process)
Molecular Function	GO:0016209	2	antioxidant activity	0.0484939	44LNHN.1	unchange-up	44LNHN	Peroxidase superfamily protein; IPR010255 (Haem peroxidase); GO:0004601 (peroxidase activity), GO:0006979 (response to oxidative stress), GO:0020037 (heme binding), GO:0055114 (oxidation-reduction process)
Molecular Function	GO:0016209	2	antioxidant activity	0.0484939	NXIZ0N.1	unchange-up	NXIZ0N	Peroxidase superfamily protein; IPR010255 (Haem peroxidase); GO:0004601 (peroxidase activity), GO:0006979 (response to oxidative stress), GO:0020037 (heme binding), GO:0055114 (oxidation-reduction process)
Molecular Function	GO:0016705	4	oxidoreductase activity, acting on paired donors, with incorporation or reduction of molecular oxygen	9.63691e-09	QJ0MNA.1	unchange-up	QJ0MNA	Cytochrome P450 superfamily protein; IPR001128 (Cytochrome P450); GO:0005506 (iron ion binding), GO:0020037 (heme binding), GO:0055114 (oxidation-reduction process)
Molecular Function	GO:0016705	4	oxidoreductase activity, acting on paired donors, with incorporation or reduction of molecular oxygen	9.63691e-09	IFA20P.1	unchange-up	IFA20P	Cytochrome P450 superfamily protein; IPR001128 (Cytochrome P450); GO:0005506 (iron ion binding), GO:0020037 (heme binding), GO:0055114 (oxidation-reduction process)
Molecular Function	GO:0016705	4	oxidoreductase activity, acting on paired donors, with incorporation or reduction of molecular oxygen	9.63691e-09	BH9RMT.1	unchange-up	BH9RMT	Cytochrome P450 superfamily protein; IPR001128 (Cytochrome P450); GO:0005506 (iron ion binding), GO:0020037 (heme binding), GO:0055114 (oxidation-reduction process)
Molecular Function	GO:0016705	4	oxidoreductase activity, acting on paired donors, with incorporation or reduction of molecular oxygen	9.63691e-09	NW487P.1	unchange-up	NW487P	Flavin-binding monooxygenase family protein; IPR020946 (Flavin monooxygenase-like); GO:0050660 (flavin adenine dinucleotide binding), GO:0050661 (NADP binding), GO:0055114 (oxidation-reduction process)
Molecular Function	GO:0016705	4	oxidoreductase activity, acting on paired donors, with incorporation or reduction of molecular oxygen	9.63691e-09	XDA15Z.1	unchange-up	XDA15Z	Cytochrome P450 superfamily protein; IPR001128 (Cytochrome P450); GO:0005506 (iron ion binding), GO:0020037 (heme binding), GO:0055114 (oxidation-reduction process)
Molecular Function	GO:0016705	4	oxidoreductase activity, acting on paired donors, with incorporation or reduction of molecular oxygen	9.63691e-09	XGMD9S.1	unchange-up	XGMD9S	Flavin-binding monooxygenase family protein; IPR020946 (Flavin monooxygenase-like); GO:0050660 (flavin adenine dinucleotide binding), GO:0050661 (NADP binding), GO:0055114 (oxidation-reduction process)
Molecular Function	GO:0016705	4	oxidoreductase activity, acting on paired donors, with incorporation or reduction of molecular oxygen	9.63691e-09	LW6UI8.1	unchange-up	LW6UI8	Cytochrome P450 superfamily protein; IPR001128 (Cytochrome P450); GO:0005506 (iron ion binding), GO:0020037 (heme binding), GO:0055114 (oxidation-reduction process)
Molecular Function	GO:0016705	4	oxidoreductase activity, acting on paired donors, with incorporation or reduction of molecular oxygen	9.63691e-09	C180KA.1	unchange-up	C180KA	Cytochrome P450 superfamily protein; IPR001128 (Cytochrome P450); GO:0005506 (iron ion binding), GO:0020037 (heme binding), GO:0055114 (oxidation-reduction process)
Molecular Function	GO:0016705	4	oxidoreductase activity, acting on paired donors, with incorporation or reduction of molecular oxygen	9.63691e-09	B6E5H4.1	unchange-up	B6E5H4	Cytochrome P450 superfamily protein; IPR001128 (Cytochrome P450); GO:0005506 (iron ion binding), GO:0020037 (heme binding), GO:0055114 (oxidation-reduction process)
Molecular Function	GO:0016705	4	oxidoreductase activity, acting on paired donors, with incorporation or reduction of molecular oxygen	9.63691e-09	8TF3WB.1	unchange-up	8TF3WB	Cytochrome P450 superfamily protein; IPR001128 (Cytochrome P450); GO:0005506 (iron ion binding), GO:0020037 (heme binding), GO:0055114 (oxidation-reduction process)
Molecular Function	GO:0016705	4	oxidoreductase activity, acting on paired donors, with incorporation or reduction of molecular oxygen	9.63691e-09	3GHL6G.1	unchange-up	3GHL6G	Cytochrome P450 superfamily protein; IPR001128 (Cytochrome P450); GO:0005506 (iron ion binding), GO:0020037 (heme binding), GO:0055114 (oxidation-reduction process)
Molecular Function	GO:0016705	4	oxidoreductase activity, acting on paired donors, with incorporation or reduction of molecular oxygen	9.63691e-09	GS6JIA.1	unchange-up	GS6JIA	Cytochrome P450 superfamily protein; IPR001128 (Cytochrome P450); GO:0005506 (iron ion binding), GO:0020037 (heme binding), GO:0055114 (oxidation-reduction process)
Molecular Function	GO:0016705	4	oxidoreductase activity, acting on paired donors, with incorporation or reduction of molecular oxygen	9.63691e-09	0UU5IV.1	unchange-up	0UU5IV	Cytochrome P450 superfamily protein; IPR001128 (Cytochrome P450); GO:0005506 (iron ion binding), GO:0020037 (heme binding), GO:0055114 (oxidation-reduction process)
Molecular Function	GO:0016705	4	oxidoreductase activity, acting on paired donors, with incorporation or reduction of molecular oxygen	9.63691e-09	9T04HJ.1	unchange-up	9T04HJ	Cytochrome P450 superfamily protein; IPR001128 (Cytochrome P450); GO:0005506 (iron ion binding), GO:0020037 (heme binding), GO:0055114 (oxidation-reduction process)
Molecular Function	GO:0016705	4	oxidoreductase activity, acting on paired donors, with incorporation or reduction of molecular oxygen	9.63691e-09	AYA1A5.1	unchange-up	AYA1A5	Cytochrome P450 superfamily protein; IPR001128 (Cytochrome P450); GO:0005506 (iron ion binding), GO:0020037 (heme binding), GO:0055114 (oxidation-reduction process)
Molecular Function	GO:0016705	4	oxidoreductase activity, acting on paired donors, with incorporation or reduction of molecular oxygen	9.63691e-09	H0PP7S.1	unchange-up	H0PP7S	Cytochrome P450 superfamily protein; IPR001128 (Cytochrome P450); GO:0005506 (iron ion binding), GO:0020037 (heme binding), GO:0055114 (oxidation-reduction process)
Molecular Function	GO:0016705	4	oxidoreductase activity, acting on paired donors, with incorporation or reduction of molecular oxygen	9.63691e-09	K9QGVV.1	unchange-up	K9QGVV	Cytochrome P450 superfamily protein; IPR001128 (Cytochrome P450); GO:0005506 (iron ion binding), GO:0020037 (heme binding), GO:0055114 (oxidation-reduction process)
Molecular Function	GO:0016705	4	oxidoreductase activity, acting on paired donors, with incorporation or reduction of molecular oxygen	9.63691e-09	TI8LFW.1	unchange-up	TI8LFW	Cytochrome P450 superfamily protein; IPR001128 (Cytochrome P450); GO:0005506 (iron ion binding), GO:0020037 (heme binding), GO:0055114 (oxidation-reduction process)
Molecular Function	GO:0016705	4	oxidoreductase activity, acting on paired donors, with incorporation or reduction of molecular oxygen	9.63691e-09	W3WWNZ.1	unchange-up	W3WWNZ	Cytochrome P450 superfamily protein; IPR001128 (Cytochrome P450); GO:0005506 (iron ion binding), GO:0020037 (heme binding), GO:0055114 (oxidation-reduction process)
Molecular Function	GO:0016705	4	oxidoreductase activity, acting on paired donors, with incorporation or reduction of molecular oxygen	9.63691e-09	XS7PLW.1	unchange-up	XS7PLW	Cytochrome P450 superfamily protein; IPR001128 (Cytochrome P450); GO:0005506 (iron ion binding), GO:0020037 (heme binding), GO:0055114 (oxidation-reduction process)
Molecular Function	GO:0016705	4	oxidoreductase activity, acting on paired donors, with incorporation or reduction of molecular oxygen	9.63691e-09	9J8RGD.1	unchange-up	9J8RGD	Cytochrome P450 superfamily protein; IPR001128 (Cytochrome P450); GO:0005506 (iron ion binding), GO:0020037 (heme binding), GO:0055114 (oxidation-reduction process)
Molecular Function	GO:0016705	4	oxidoreductase activity, acting on paired donors, with incorporation or reduction of molecular oxygen	9.63691e-09	8IZ54I.1	unchange-up	8IZ54I	Cytochrome P450 superfamily protein; IPR001128 (Cytochrome P450); GO:0005506 (iron ion binding), GO:0020037 (heme binding), GO:0055114 (oxidation-reduction process)
Molecular Function	GO:0016705	4	oxidoreductase activity, acting on paired donors, with incorporation or reduction of molecular oxygen	9.63691e-09	77KTPK.1	unchange-up	77KTPK	Cytochrome P450 superfamily protein; IPR001128 (Cytochrome P450), IPR011009 (Protein kinase-like domain); GO:0004672 (protein kinase activity), GO:0004674 (protein serine/threonine kinase activity), GO:0005506 (iron ion binding), GO:0005524 (ATP binding), GO:0006468 (protein phosphorylation), GO:0020037 (heme binding), GO:0055114 (oxidation-reduction process)
Molecular Function	GO:0016705	4	oxidoreductase activity, acting on paired donors, with incorporation or reduction of molecular oxygen	9.63691e-09	IKG909.1	unchange-up	IKG909	Cytochrome P450 superfamily protein; IPR001128 (Cytochrome P450); GO:0005506 (iron ion binding), GO:0020037 (heme binding), GO:0055114 (oxidation-reduction process)
Molecular Function	GO:0016747	5	transferase activity, transferring acyl groups other than amino-acyl groups	1.99843e-08	F4GLWT.1	unchange-up	F4GLWT	chalcone synthase-like [Glycine max]; IPR011141 (Polyketide synthase, type III), IPR016039 (Thiolase-like); GO:0003824 (catalytic activity), GO:0008152 (metabolic process), GO:0009058 (biosynthetic process)
Molecular Function	GO:0016747	5	transferase activity, transferring acyl groups other than amino-acyl groups	1.99843e-08	76HSK6.1	unchange-up	76HSK6	benzyl alcohol O-benzoyltransferase [Glycine max]; IPR003480 (Transferase), IPR023213 (Chloramphenicol acetyltransferase-like domain)
Molecular Function	GO:0016747	5	transferase activity, transferring acyl groups other than amino-acyl groups	1.99843e-08	QZN0LQ.1	unchange-up	QZN0LQ	chalcone synthase [Glycine max]; IPR011141 (Polyketide synthase, type III), IPR016039 (Thiolase-like); GO:0003824 (catalytic activity), GO:0008152 (metabolic process), GO:0009058 (biosynthetic process)
Molecular Function	GO:0016747	5	transferase activity, transferring acyl groups other than amino-acyl groups	1.99843e-08	4IBX4Q.1	unchange-up	4IBX4Q	chalcone synthase [Glycine max]; IPR011141 (Polyketide synthase, type III), IPR016039 (Thiolase-like); GO:0003824 (catalytic activity), GO:0008152 (metabolic process), GO:0009058 (biosynthetic process)
Molecular Function	GO:0016747	5	transferase activity, transferring acyl groups other than amino-acyl groups	1.99843e-08	1B4KK2.1	unchange-up	1B4KK2	chalcone synthase [Glycine max]; IPR011141 (Polyketide synthase, type III), IPR016039 (Thiolase-like); GO:0003824 (catalytic activity), GO:0008152 (metabolic process), GO:0009058 (biosynthetic process)
Molecular Function	GO:0016747	5	transferase activity, transferring acyl groups other than amino-acyl groups	1.99843e-08	U6WJF3.2	unchange-up	U6WJF3	chalcone synthase [Glycine max]; IPR011141 (Polyketide synthase, type III), IPR016039 (Thiolase-like); GO:0003824 (catalytic activity), GO:0008152 (metabolic process), GO:0009058 (biosynthetic process)
Molecular Function	GO:0016747	5	transferase activity, transferring acyl groups other than amino-acyl groups	1.99843e-08	3WH5A3.1	unchange-up	3WH5A3	chalcone synthase [Glycine max]; IPR011141 (Polyketide synthase, type III), IPR016039 (Thiolase-like); GO:0003824 (catalytic activity), GO:0008152 (metabolic process), GO:0009058 (biosynthetic process)
Molecular Function	GO:0016747	5	transferase activity, transferring acyl groups other than amino-acyl groups	1.99843e-08	U6WHGD.1	unchange-up	U6WHGD	acetyltransferase (GNAT) domain protein; IPR016181 (Acyl-CoA N-acyltransferase); GO:0008080 (N-acetyltransferase activity)
Molecular Function	GO:0016747	5	transferase activity, transferring acyl groups other than amino-acyl groups	1.99843e-08	PYMC5A.1	unchange-up	PYMC5A	HXXXD-type acyl-transferase family protein; IPR003480 (Transferase), IPR023213 (Chloramphenicol acetyltransferase-like domain)
Molecular Function	GO:0016747	5	transferase activity, transferring acyl groups other than amino-acyl groups	1.99843e-08	P1JLUS.1	unchange-up	P1JLUS	acetyltransferase (GNAT) domain protein; IPR016181 (Acyl-CoA N-acyltransferase); GO:0008080 (N-acetyltransferase activity)
Molecular Function	GO:0016747	5	transferase activity, transferring acyl groups other than amino-acyl groups	1.99843e-08	UDJX6I.1	unchange-up	UDJX6I	chalcone synthase [Glycine max]; IPR011141 (Polyketide synthase, type III), IPR016039 (Thiolase-like); GO:0003824 (catalytic activity), GO:0008152 (metabolic process), GO:0009058 (biosynthetic process)
Molecular Function	GO:0016747	5	transferase activity, transferring acyl groups other than amino-acyl groups	1.99843e-08	3Z4TCL.3	unchange-up	3Z4TCL	chalcone synthase [Glycine max]; IPR011141 (Polyketide synthase, type III), IPR016039 (Thiolase-like); GO:0003824 (catalytic activity), GO:0008152 (metabolic process), GO:0009058 (biosynthetic process)
Molecular Function	GO:0016747	5	transferase activity, transferring acyl groups other than amino-acyl groups	1.99843e-08	QYND6D.1	unchange-up	QYND6D	spermidine hydroxycinnamoyl transferase-like [Glycine max]; IPR003480 (Transferase), IPR023213 (Chloramphenicol acetyltransferase-like domain)
Molecular Function	GO:0016747	5	transferase activity, transferring acyl groups other than amino-acyl groups	1.99843e-08	NS7LJX.1	unchange-up	NS7LJX	chalcone synthase [Glycine max]; IPR011141 (Polyketide synthase, type III), IPR016039 (Thiolase-like); GO:0003824 (catalytic activity), GO:0008152 (metabolic process), GO:0009058 (biosynthetic process)
Molecular Function	GO:0016747	5	transferase activity, transferring acyl groups other than amino-acyl groups	1.99843e-08	S4FMHZ.1	unchange-up	S4FMHZ	chalcone synthase [Glycine max]; IPR011141 (Polyketide synthase, type III), IPR016039 (Thiolase-like); GO:0003824 (catalytic activity), GO:0008152 (metabolic process), GO:0009058 (biosynthetic process)
Molecular Function	GO:0016747	5	transferase activity, transferring acyl groups other than amino-acyl groups	1.99843e-08	8AYF8G.1	unchange-up	8AYF8G	HXXXD-type acyl-transferase family protein; IPR003480 (Transferase), IPR023213 (Chloramphenicol acetyltransferase-like domain)
Molecular Function	GO:0016747	5	transferase activity, transferring acyl groups other than amino-acyl groups	1.99843e-08	95I963.1	unchange-up	95I963	chalcone synthase [Glycine max]; IPR011141 (Polyketide synthase, type III), IPR016039 (Thiolase-like); GO:0003824 (catalytic activity), GO:0008152 (metabolic process), GO:0009058 (biosynthetic process)
Molecular Function	GO:0016747	5	transferase activity, transferring acyl groups other than amino-acyl groups	1.99843e-08	QVKQ5Y.1	unchange-up	QVKQ5Y	chalcone synthase [Glycine max]; IPR011141 (Polyketide synthase, type III), IPR016039 (Thiolase-like); GO:0003824 (catalytic activity), GO:0008152 (metabolic process), GO:0009058 (biosynthetic process)
Molecular Function	GO:0016747	5	transferase activity, transferring acyl groups other than amino-acyl groups	1.99843e-08	9Q60JN.1	unchange-up	9Q60JN	chalcone synthase [Glycine max]; IPR011141 (Polyketide synthase, type III), IPR016039 (Thiolase-like); GO:0003824 (catalytic activity), GO:0008152 (metabolic process), GO:0009058 (biosynthetic process)
Molecular Function	GO:0016747	5	transferase activity, transferring acyl groups other than amino-acyl groups	1.99843e-08	UKNP9M.1	unchange-up	UKNP9M	chalcone synthase [Glycine max]; IPR011141 (Polyketide synthase, type III), IPR016039 (Thiolase-like); GO:0003824 (catalytic activity), GO:0008152 (metabolic process), GO:0009058 (biosynthetic process)
Molecular Function	GO:0016747	5	transferase activity, transferring acyl groups other than amino-acyl groups	1.99843e-08	303ZYM.1	unchange-up	303ZYM	chalcone synthase [Glycine max]; IPR011141 (Polyketide synthase, type III), IPR016039 (Thiolase-like); GO:0003824 (catalytic activity), GO:0008152 (metabolic process), GO:0009058 (biosynthetic process)
Molecular Function	GO:0016747	5	transferase activity, transferring acyl groups other than amino-acyl groups	1.99843e-08	FM6CZ7.1	unchange-up	FM6CZ7	chalcone synthase-like [Glycine max]; IPR011141 (Polyketide synthase, type III), IPR016039 (Thiolase-like); GO:0003824 (catalytic activity), GO:0008152 (metabolic process), GO:0009058 (biosynthetic process)
Molecular Function	GO:0016747	5	transferase activity, transferring acyl groups other than amino-acyl groups	1.99843e-08	EE1039.1	unchange-up	EE1039	peroxisomal 3-ketoacyl-CoA thiolase 3; IPR002155 (Thiolase), IPR016039 (Thiolase-like); GO:0003824 (catalytic activity), GO:0008152 (metabolic process)
Molecular Function	GO:0072509	8	divalent inorganic cation transmembrane transporter activity	0.162491	S0X7MM.1	unchange-up	S0X7MM	calcium-transporting ATPase 4, plasma membrane-type protein; IPR001757 (Cation-transporting P-type ATPase), IPR023214 (HAD-like domain), IPR023298 (P-type ATPase, transmembrane domain), IPR024750 (Calcium-transporting P-type ATPase, N-terminal autoinhibitory domain); GO:0000166 (nucleotide binding), GO:0005388 (calcium-transporting ATPase activity), GO:0005516 (calmodulin binding), GO:0005524 (AT…
Molecular Function	GO:0072509	8	divalent inorganic cation transmembrane transporter activity	0.162491	DH8F8S.1	unchange-up	DH8F8S	calcium-transporting ATPase 2, plasma membrane-type protein; IPR001757 (Cation-transporting P-type ATPase), IPR023214 (HAD-like domain), IPR023298 (P-type ATPase, transmembrane domain), IPR024750 (Calcium-transporting P-type ATPase, N-terminal autoinhibitory domain); GO:0000166 (nucleotide binding), GO:0005388 (calcium-transporting ATPase activity), GO:0005516 (calmodulin binding), GO:0005524 (AT…
Molecular Function	GO:0004674	7	protein serine/threonine kinase activity	0.00142456	F8EDYM.1	unchange-up	F8EDYM	receptor serine/threonine kinase, putative; IPR000858 (S-locus glycoprotein), IPR001480 (Bulb-type lectin domain), IPR003609 (Apple-like), IPR011009 (Protein kinase-like domain), IPR013320 (Concanavalin A-like lectin/glucanase, subgroup), IPR024171 (S-receptor-like serine/threonine-protein kinase); GO:0004672 (protein kinase activity), GO:0004674 (protein serine/threonine kinase activity), GO:000…
Molecular Function	GO:0004674	7	protein serine/threonine kinase activity	0.00142456	BC5GM2.1	unchange-up	BC5GM2	Protein kinase superfamily protein; IPR011009 (Protein kinase-like domain); GO:0004672 (protein kinase activity), GO:0004674 (protein serine/threonine kinase activity), GO:0004707 (MAP kinase activity), GO:0005524 (ATP binding), GO:0006468 (protein phosphorylation)
Molecular Function	GO:0004674	7	protein serine/threonine kinase activity	0.00142456	NYGD4Z.3	unchange-up	NYGD4Z	receptor-like serine/threonine kinase 2; IPR000858 (S-locus glycoprotein), IPR001480 (Bulb-type lectin domain), IPR003609 (Apple-like), IPR011009 (Protein kinase-like domain), IPR013320 (Concanavalin A-like lectin/glucanase, subgroup), IPR021820 (S-locus receptor kinase, C-terminal), IPR024171 (S-receptor-like serine/threonine-protein kinase); GO:0004672 (protein kinase activity), GO:0004674 (pro…
Molecular Function	GO:0004674	7	protein serine/threonine kinase activity	0.00142456	AF4FIK.2	unchange-up	AF4FIK	Protein kinase superfamily protein; IPR011009 (Protein kinase-like domain); GO:0004672 (protein kinase activity), GO:0004674 (protein serine/threonine kinase activity), GO:0005524 (ATP binding), GO:0006468 (protein phosphorylation)
Molecular Function	GO:0004674	7	protein serine/threonine kinase activity	0.00142456	V4JZWV.8	unchange-up	V4JZWV	receptor-like serine/threonine kinase 2; IPR000742 (Epidermal growth factor-like domain), IPR000858 (S-locus glycoprotein), IPR001480 (Bulb-type lectin domain), IPR003609 (Apple-like), IPR011009 (Protein kinase-like domain), IPR013320 (Concanavalin A-like lectin/glucanase, subgroup), IPR021820 (S-locus receptor kinase, C-terminal), IPR022126 (S-locus, receptor kinase); GO:0004672 (protein kinase …
Molecular Function	GO:0004674	7	protein serine/threonine kinase activity	0.00142456	I91RQE.1	unchange-up	I91RQE	receptor-like serine/threonine kinase 2; IPR000742 (Epidermal growth factor-like domain), IPR000858 (S-locus glycoprotein), IPR001480 (Bulb-type lectin domain), IPR003609 (Apple-like), IPR011009 (Protein kinase-like domain), IPR013320 (Concanavalin A-like lectin/glucanase, subgroup), IPR021820 (S-locus receptor kinase, C-terminal), IPR022126 (S-locus, receptor kinase), IPR024171 (S-receptor-like …
Molecular Function	GO:0030599	6	pectinesterase activity	0.000900101	RCT9SE.1	unchange-up	RCT9SE	probable pectinesterase/pectinesterase inhibitor 17-like [Glycine max]; IPR006501 (Pectinesterase inhibitor domain), IPR011050 (Pectin lyase fold/virulence factor); GO:0004857 (enzyme inhibitor activity), GO:0005618 (cell wall), GO:0030599 (pectinesterase activity), GO:0042545 (cell wall modification)
Molecular Function	GO:0030599	6	pectinesterase activity	0.000900101	LY2JWZ.1	unchange-up	LY2JWZ	probable pectinesterase/pectinesterase inhibitor 41-like [Glycine max]; IPR006501 (Pectinesterase inhibitor domain), IPR011050 (Pectin lyase fold/virulence factor); GO:0004857 (enzyme inhibitor activity), GO:0005618 (cell wall), GO:0030599 (pectinesterase activity), GO:0042545 (cell wall modification)
Molecular Function	GO:0030599	6	pectinesterase activity	0.000900101	7MZS4M.1	unchange-up	7MZS4M	probable pectinesterase/pectinesterase inhibitor 17-like [Glycine max]; IPR006501 (Pectinesterase inhibitor domain), IPR011050 (Pectin lyase fold/virulence factor); GO:0004857 (enzyme inhibitor activity), GO:0005618 (cell wall), GO:0030599 (pectinesterase activity), GO:0042545 (cell wall modification)
Molecular Function	GO:0030599	6	pectinesterase activity	0.000900101	Y2VAH7.1	unchange-up	Y2VAH7	probable pectinesterase/pectinesterase inhibitor 17-like [Glycine max]; IPR006501 (Pectinesterase inhibitor domain), IPR011050 (Pectin lyase fold/virulence factor); GO:0004857 (enzyme inhibitor activity), GO:0005618 (cell wall), GO:0030599 (pectinesterase activity), GO:0042545 (cell wall modification)
Molecular Function	GO:0030599	6	pectinesterase activity	0.000900101	35IWU0.1	unchange-up	35IWU0	probable pectinesterase/pectinesterase inhibitor 41-like [Glycine max]; IPR006501 (Pectinesterase inhibitor domain), IPR011050 (Pectin lyase fold/virulence factor); GO:0004857 (enzyme inhibitor activity), GO:0005618 (cell wall), GO:0030599 (pectinesterase activity), GO:0042545 (cell wall modification)
Molecular Function	GO:0030599	6	pectinesterase activity	0.000900101	CQY21L.1	unchange-up	CQY21L	probable pectinesterase/pectinesterase inhibitor 17-like [Glycine max]; IPR006501 (Pectinesterase inhibitor domain), IPR011050 (Pectin lyase fold/virulence factor); GO:0004857 (enzyme inhibitor activity), GO:0005618 (cell wall), GO:0030599 (pectinesterase activity), GO:0042545 (cell wall modification)
Molecular Function	GO:0030599	6	pectinesterase activity	0.000900101	2VGK54.1	unchange-up	2VGK54	probable pectinesterase/pectinesterase inhibitor 7-like [Glycine max]; IPR006501 (Pectinesterase inhibitor domain), IPR011050 (Pectin lyase fold/virulence factor); GO:0004857 (enzyme inhibitor activity), GO:0005618 (cell wall), GO:0030599 (pectinesterase activity), GO:0042545 (cell wall modification)
Molecular Function	GO:0046983	4	protein dimerization activity	2.85316e-05	UB7858.1	unchange-up	UB7858	O-methyltransferase family protein; IPR016461 (Caffeate O-methyltransferase (COMT) family); GO:0008168 (methyltransferase activity), GO:0008171 (O-methyltransferase activity), GO:0046983 (protein dimerization activity)
Molecular Function	GO:0046983	4	protein dimerization activity	2.85316e-05	TMS86M.2	unchange-up	TMS86M	O-methyltransferase family protein; IPR016461 (Caffeate O-methyltransferase (COMT) family); GO:0008168 (methyltransferase activity), GO:0008171 (O-methyltransferase activity), GO:0046983 (protein dimerization activity)
Molecular Function	GO:0046983	4	protein dimerization activity	2.85316e-05	V6JT5K.1	unchange-up	V6JT5K	O-methyltransferase 1; IPR016461 (Caffeate O-methyltransferase (COMT) family); GO:0008168 (methyltransferase activity), GO:0008171 (O-methyltransferase activity), GO:0046983 (protein dimerization activity)
Molecular Function	GO:0046983	4	protein dimerization activity	2.85316e-05	N59XX0.1	unchange-up	N59XX0	O-methyltransferase 1; IPR016461 (Caffeate O-methyltransferase (COMT) family); GO:0008168 (methyltransferase activity), GO:0008171 (O-methyltransferase activity), GO:0046983 (protein dimerization activity)
Molecular Function	GO:0046983	4	protein dimerization activity	2.85316e-05	YFEV2R.2	unchange-up	YFEV2R	basic helix-loop-helix (bHLH) DNA-binding superfamily protein; IPR011598 (Myc-type, basic helix-loop-helix (bHLH) domain); GO:0046983 (protein dimerization activity)
Molecular Function	GO:0046983	4	protein dimerization activity	2.85316e-05	684P3R.1	unchange-up	684P3R	O-methyltransferase 1; IPR016461 (Caffeate O-methyltransferase (COMT) family); GO:0008168 (methyltransferase activity), GO:0008171 (O-methyltransferase activity), GO:0046983 (protein dimerization activity)
Molecular Function	GO:0046983	4	protein dimerization activity	2.85316e-05	XZJ3XS.1	unchange-up	XZJ3XS	O-methyltransferase 1; IPR016461 (Caffeate O-methyltransferase (COMT) family); GO:0008168 (methyltransferase activity), GO:0008171 (O-methyltransferase activity), GO:0046983 (protein dimerization activity)
Molecular Function	GO:0046983	4	protein dimerization activity	2.85316e-05	DZ16HD.1	unchange-up	DZ16HD	O-methyltransferase family protein; IPR016461 (Caffeate O-methyltransferase (COMT) family); GO:0008168 (methyltransferase activity), GO:0008171 (O-methyltransferase activity), GO:0046983 (protein dimerization activity)
Molecular Function	GO:0046983	4	protein dimerization activity	2.85316e-05	5D9CQE.1	unchange-up	5D9CQE	O-methyltransferase 1; IPR016461 (Caffeate O-methyltransferase (COMT) family); GO:0008168 (methyltransferase activity), GO:0008171 (O-methyltransferase activity), GO:0046983 (protein dimerization activity)
Molecular Function	GO:0046983	4	protein dimerization activity	2.85316e-05	UYQA7L.1	unchange-up	UYQA7L	O-methyltransferase family protein; IPR016461 (Caffeate O-methyltransferase (COMT) family); GO:0008168 (methyltransferase activity), GO:0008171 (O-methyltransferase activity), GO:0046983 (protein dimerization activity)
Molecular Function	GO:0046983	4	protein dimerization activity	2.85316e-05	8D41M7.1	unchange-up	8D41M7	O-methyltransferase family protein; IPR016461 (Caffeate O-methyltransferase (COMT) family); GO:0008168 (methyltransferase activity), GO:0008171 (O-methyltransferase activity), GO:0046983 (protein dimerization activity)
Molecular Function	GO:0046983	4	protein dimerization activity	2.85316e-05	57HDGX.2	unchange-up	57HDGX	O-methyltransferase 1; IPR016461 (Caffeate O-methyltransferase (COMT) family); GO:0008168 (methyltransferase activity), GO:0008171 (O-methyltransferase activity), GO:0046983 (protein dimerization activity)
Molecular Function	GO:0046983	4	protein dimerization activity	2.85316e-05	H6K0T5.1	unchange-up	H6K0T5	O-methyltransferase 1; IPR016461 (Caffeate O-methyltransferase (COMT) family); GO:0008168 (methyltransferase activity), GO:0008171 (O-methyltransferase activity), GO:0046983 (protein dimerization activity)
Molecular Function	GO:0098772	2	molecular function regulator	0.00485956	GT4ITC.1	unchange-up	GT4ITC	potato type II proteinase inhibitor family protein; IPR003465 (Proteinase inhibitor I20, Pin2); GO:0004867 (serine-type endopeptidase inhibitor activity)
Molecular Function	GO:0098772	2	molecular function regulator	0.00485956	K2SWWG.1	unchange-up	K2SWWG	kunitz trypsin inhibitor 1; IPR002160 (Proteinase inhibitor I3, Kunitz legume); GO:0004866 (endopeptidase inhibitor activity)
Molecular Function	GO:0098772	2	molecular function regulator	0.00485956	1T55P5.1	unchange-up	1T55P5	kunitz trypsin inhibitor 1; IPR002160 (Proteinase inhibitor I3, Kunitz legume); GO:0004866 (endopeptidase inhibitor activity)
Molecular Function	GO:0098772	2	molecular function regulator	0.00485956	LY2JWZ.1	unchange-up	LY2JWZ	probable pectinesterase/pectinesterase inhibitor 41-like [Glycine max]; IPR006501 (Pectinesterase inhibitor domain), IPR011050 (Pectin lyase fold/virulence factor); GO:0004857 (enzyme inhibitor activity), GO:0005618 (cell wall), GO:0030599 (pectinesterase activity), GO:0042545 (cell wall modification)
Molecular Function	GO:0098772	2	molecular function regulator	0.00485956	35IWU0.1	unchange-up	35IWU0	probable pectinesterase/pectinesterase inhibitor 41-like [Glycine max]; IPR006501 (Pectinesterase inhibitor domain), IPR011050 (Pectin lyase fold/virulence factor); GO:0004857 (enzyme inhibitor activity), GO:0005618 (cell wall), GO:0030599 (pectinesterase activity), GO:0042545 (cell wall modification)
Molecular Function	GO:0098772	2	molecular function regulator	0.00485956	CQY21L.1	unchange-up	CQY21L	probable pectinesterase/pectinesterase inhibitor 17-like [Glycine max]; IPR006501 (Pectinesterase inhibitor domain), IPR011050 (Pectin lyase fold/virulence factor); GO:0004857 (enzyme inhibitor activity), GO:0005618 (cell wall), GO:0030599 (pectinesterase activity), GO:0042545 (cell wall modification)
Molecular Function	GO:0098772	2	molecular function regulator	0.00485956	1J64TJ.1	unchange-up	1J64TJ	kunitz trypsin inhibitor 1; IPR002160 (Proteinase inhibitor I3, Kunitz legume); GO:0004866 (endopeptidase inhibitor activity)
Molecular Function	GO:0098772	2	molecular function regulator	0.00485956	RCT9SE.1	unchange-up	RCT9SE	probable pectinesterase/pectinesterase inhibitor 17-like [Glycine max]; IPR006501 (Pectinesterase inhibitor domain), IPR011050 (Pectin lyase fold/virulence factor); GO:0004857 (enzyme inhibitor activity), GO:0005618 (cell wall), GO:0030599 (pectinesterase activity), GO:0042545 (cell wall modification)
Molecular Function	GO:0098772	2	molecular function regulator	0.00485956	7MZS4M.1	unchange-up	7MZS4M	probable pectinesterase/pectinesterase inhibitor 17-like [Glycine max]; IPR006501 (Pectinesterase inhibitor domain), IPR011050 (Pectin lyase fold/virulence factor); GO:0004857 (enzyme inhibitor activity), GO:0005618 (cell wall), GO:0030599 (pectinesterase activity), GO:0042545 (cell wall modification)
Molecular Function	GO:0098772	2	molecular function regulator	0.00485956	RGL1S4.1	unchange-up	RGL1S4	kunitz trypsin inhibitor 1; IPR002160 (Proteinase inhibitor I3, Kunitz legume); GO:0004866 (endopeptidase inhibitor activity)
Molecular Function	GO:0098772	2	molecular function regulator	0.00485956	20IV4T.1	unchange-up	20IV4T	kunitz trypsin inhibitor 1; IPR002160 (Proteinase inhibitor I3, Kunitz legume); GO:0004866 (endopeptidase inhibitor activity)
Molecular Function	GO:0098772	2	molecular function regulator	0.00485956	Y2VAH7.1	unchange-up	Y2VAH7	probable pectinesterase/pectinesterase inhibitor 17-like [Glycine max]; IPR006501 (Pectinesterase inhibitor domain), IPR011050 (Pectin lyase fold/virulence factor); GO:0004857 (enzyme inhibitor activity), GO:0005618 (cell wall), GO:0030599 (pectinesterase activity), GO:0042545 (cell wall modification)
Molecular Function	GO:0098772	2	molecular function regulator	0.00485956	C0IST4.1	unchange-up	C0IST4	cysteine proteinase inhibitor-like isoform X5 [Glycine max]; IPR000010 (Proteinase inhibitor I25, cystatin), IPR027214 (Cystatin); GO:0004869 (cysteine-type endopeptidase inhibitor activity)
Molecular Function	GO:0098772	2	molecular function regulator	0.00485956	2VGK54.1	unchange-up	2VGK54	probable pectinesterase/pectinesterase inhibitor 7-like [Glycine max]; IPR006501 (Pectinesterase inhibitor domain), IPR011050 (Pectin lyase fold/virulence factor); GO:0004857 (enzyme inhibitor activity), GO:0005618 (cell wall), GO:0030599 (pectinesterase activity), GO:0042545 (cell wall modification)
Molecular Function	GO:0070008	7	serine-type exopeptidase activity	0.0414826	GQJ42M.1	unchange-up	GQJ42M	serine carboxypeptidase-like 34; IPR001563 (Peptidase S10, serine carboxypeptidase); GO:0004185 (serine-type carboxypeptidase activity), GO:0006508 (proteolysis)
Molecular Function	GO:0070008	7	serine-type exopeptidase activity	0.0414826	ZFC6L6.3	unchange-up	ZFC6L6	serine carboxypeptidase-like 2; IPR001563 (Peptidase S10, serine carboxypeptidase); GO:0004185 (serine-type carboxypeptidase activity), GO:0006508 (proteolysis)
Molecular Function	GO:0070008	7	serine-type exopeptidase activity	0.0414826	U3Z2PN.2	unchange-up	U3Z2PN	serine carboxypeptidase-like 11; IPR001563 (Peptidase S10, serine carboxypeptidase); GO:0004185 (serine-type carboxypeptidase activity), GO:0006508 (proteolysis)
Molecular Function	GO:0070008	7	serine-type exopeptidase activity	0.0414826	YW5T73.1	unchange-up	YW5T73	serine carboxypeptidase-like 20; IPR001563 (Peptidase S10, serine carboxypeptidase); GO:0004185 (serine-type carboxypeptidase activity), GO:0006508 (proteolysis)
Molecular Function	GO:0070008	7	serine-type exopeptidase activity	0.0414826	U3Z2PN.1	unchange-up	U3Z2PN	serine carboxypeptidase-like 11; IPR001563 (Peptidase S10, serine carboxypeptidase); GO:0004185 (serine-type carboxypeptidase activity), GO:0006508 (proteolysis)
Molecular Function	GO:0070008	7	serine-type exopeptidase activity	0.0414826	QH9D47.1	unchange-up	QH9D47	serine carboxypeptidase-like 50; IPR001563 (Peptidase S10, serine carboxypeptidase); GO:0004185 (serine-type carboxypeptidase activity), GO:0006508 (proteolysis)
Molecular Function	GO:0004470	6	malic enzyme activity	0.236813	M7W292.1	unchange-up	M7W292	NAD-dependent malic enzyme 1; IPR001891 (Malic oxidoreductase); GO:0004470 (malic enzyme activity), GO:0004471 (malate dehydrogenase (decarboxylating) (NAD+) activity), GO:0006108 (malate metabolic process), GO:0051287 (NAD binding), GO:0055114 (oxidation-reduction process)
Molecular Function	GO:0004470	6	malic enzyme activity	0.236813	SM45K0.1	unchange-up	SM45K0	NAD-dependent malic enzyme 1; IPR001891 (Malic oxidoreductase); GO:0004470 (malic enzyme activity), GO:0004471 (malate dehydrogenase (decarboxylating) (NAD+) activity), GO:0006108 (malate metabolic process), GO:0051287 (NAD binding), GO:0055114 (oxidation-reduction process)
Molecular Function	GO:0016740	3	transferase activity	1.15614e-06	MALV6U.1	unchange-up	MALV6U	caffeoyl-CoA 3-O-methyltransferase; IPR002935 (O-methyltransferase, family 3); GO:0008171 (O-methyltransferase activity)
Molecular Function	GO:0016740	3	transferase activity	1.15614e-06	BDJ8VI.2	unchange-up	BDJ8VI	chalcone synthase [Glycine max]; IPR016039 (Thiolase-like); GO:0003824 (catalytic activity), GO:0008152 (metabolic process), GO:0009058 (biosynthetic process)
Molecular Function	GO:0016740	3	transferase activity	1.15614e-06	FTDV76.1	unchange-up	FTDV76	ATP binding / kinase/ protein serine / threonine kinase n=3 Tax=Vitis vinifera RepID=C5DB47_VITVI; IPR001611 (Leucine-rich repeat), IPR011009 (Protein kinase-like domain), IPR013320 (Concanavalin A-like lectin/glucanase, subgroup); GO:0004672 (protein kinase activity), GO:0004674 (protein serine/threonine kinase activity), GO:0005515 (protein binding), GO:0005524 (ATP binding), GO:0006468 (protei…
Molecular Function	GO:0016740	3	transferase activity	1.15614e-06	K9YU9F.1	unchange-up	K9YU9F	UDP-Glycosyltransferase superfamily protein; IPR002048 (EF-hand domain), IPR002213 (UDP-glucuronosyl/UDP-glucosyltransferase), IPR018247 (EF-Hand 1, calcium-binding site); GO:0005509 (calcium ion binding), GO:0008152 (metabolic process)
Molecular Function	GO:0016740	3	transferase activity	1.15614e-06	4IBX4Q.1	unchange-up	4IBX4Q	chalcone synthase [Glycine max]; IPR011141 (Polyketide synthase, type III), IPR016039 (Thiolase-like); GO:0003824 (catalytic activity), GO:0008152 (metabolic process), GO:0009058 (biosynthetic process)
Molecular Function	GO:0016740	3	transferase activity	1.15614e-06	E2WYS1.1	unchange-up	E2WYS1	phosphofructokinase 3; IPR000023 (Phosphofructokinase domain), IPR012004 (Pyrophosphate-dependent phosphofructokinase TP0108), IPR022953 (Phosphofructokinase); GO:0003872 (6-phosphofructokinase activity), GO:0005524 (ATP binding), GO:0005945 (6-phosphofructokinase complex), GO:0006002 (fructose 6-phosphate metabolic process), GO:0006096 (glycolysis)
Molecular Function	GO:0016740	3	transferase activity	1.15614e-06	CR3DPP.1	unchange-up	CR3DPP	Glutathione S-transferase family protein; IPR005442 (Glutathione S-transferase, omega-class), IPR010987 (Glutathione S-transferase, C-terminal-like), IPR012336 (Thioredoxin-like fold); GO:0004364 (glutathione transferase activity), GO:0005515 (protein binding), GO:0005737 (cytoplasm), GO:0008152 (metabolic process)
Molecular Function	GO:0016740	3	transferase activity	1.15614e-06	8D41M7.1	unchange-up	8D41M7	O-methyltransferase family protein; IPR016461 (Caffeate O-methyltransferase (COMT) family); GO:0008168 (methyltransferase activity), GO:0008171 (O-methyltransferase activity), GO:0046983 (protein dimerization activity)
Molecular Function	GO:0016740	3	transferase activity	1.15614e-06	57HDGX.2	unchange-up	57HDGX	O-methyltransferase 1; IPR016461 (Caffeate O-methyltransferase (COMT) family); GO:0008168 (methyltransferase activity), GO:0008171 (O-methyltransferase activity), GO:0046983 (protein dimerization activity)
Molecular Function	GO:0016740	3	transferase activity	1.15614e-06	V4JZWV.8	unchange-up	V4JZWV	receptor-like serine/threonine kinase 2; IPR000742 (Epidermal growth factor-like domain), IPR000858 (S-locus glycoprotein), IPR001480 (Bulb-type lectin domain), IPR003609 (Apple-like), IPR011009 (Protein kinase-like domain), IPR013320 (Concanavalin A-like lectin/glucanase, subgroup), IPR021820 (S-locus receptor kinase, C-terminal), IPR022126 (S-locus, receptor kinase); GO:0004672 (protein kinase …
Molecular Function	GO:0016740	3	transferase activity	1.15614e-06	E8I1B0.2	unchange-up	E8I1B0	homogentisate phytyltransferase 1; IPR000537 (UbiA prenyltransferase family); GO:0004659 (prenyltransferase activity), GO:0016021 (integral component of membrane)
Molecular Function	GO:0016740	3	transferase activity	1.15614e-06	U6WHGD.1	unchange-up	U6WHGD	acetyltransferase (GNAT) domain protein; IPR016181 (Acyl-CoA N-acyltransferase); GO:0008080 (N-acetyltransferase activity)
Molecular Function	GO:0016740	3	transferase activity	1.15614e-06	3Z4TCL.3	unchange-up	3Z4TCL	chalcone synthase [Glycine max]; IPR011141 (Polyketide synthase, type III), IPR016039 (Thiolase-like); GO:0003824 (catalytic activity), GO:0008152 (metabolic process), GO:0009058 (biosynthetic process)
Molecular Function	GO:0016740	3	transferase activity	1.15614e-06	0U2YQ3.1	unchange-up	0U2YQ3	UDP-Glycosyltransferase superfamily protein; IPR002213 (UDP-glucuronosyl/UDP-glucosyltransferase); GO:0008152 (metabolic process)
Molecular Function	GO:0016740	3	transferase activity	1.15614e-06	S4FMHZ.1	unchange-up	S4FMHZ	chalcone synthase [Glycine max]; IPR011141 (Polyketide synthase, type III), IPR016039 (Thiolase-like); GO:0003824 (catalytic activity), GO:0008152 (metabolic process), GO:0009058 (biosynthetic process)
Molecular Function	GO:0016740	3	transferase activity	1.15614e-06	I91RQE.1	unchange-up	I91RQE	receptor-like serine/threonine kinase 2; IPR000742 (Epidermal growth factor-like domain), IPR000858 (S-locus glycoprotein), IPR001480 (Bulb-type lectin domain), IPR003609 (Apple-like), IPR011009 (Protein kinase-like domain), IPR013320 (Concanavalin A-like lectin/glucanase, subgroup), IPR021820 (S-locus receptor kinase, C-terminal), IPR022126 (S-locus, receptor kinase), IPR024171 (S-receptor-like …
Molecular Function	GO:0016740	3	transferase activity	1.15614e-06	95I963.1	unchange-up	95I963	chalcone synthase [Glycine max]; IPR011141 (Polyketide synthase, type III), IPR016039 (Thiolase-like); GO:0003824 (catalytic activity), GO:0008152 (metabolic process), GO:0009058 (biosynthetic process)
Molecular Function	GO:0016740	3	transferase activity	1.15614e-06	HMA26X.1	unchange-up	HMA26X	Galactosyltransferase family protein; IPR002659 (Glycosyl transferase, family 31), IPR025298 (Domain of unknown function DUF4094); GO:0006486 (protein glycosylation), GO:0008378 (galactosyltransferase activity), GO:0016020 (membrane)
Molecular Function	GO:0016740	3	transferase activity	1.15614e-06	WQJ971.1	unchange-up	WQJ971	ATP binding/protein serine/threonine kinase [Glycine max]; IPR001611 (Leucine-rich repeat), IPR003591 (Leucine-rich repeat, typical subtype), IPR011009 (Protein kinase-like domain), IPR013210 (Leucine-rich repeat-containing N-terminal, type 2), IPR025875 (Leucine rich repeat 4); GO:0004672 (protein kinase activity), GO:0004674 (protein serine/threonine kinase activity), GO:0005515 (protein bindin…
Molecular Function	GO:0016740	3	transferase activity	1.15614e-06	QVKQ5Y.1	unchange-up	QVKQ5Y	chalcone synthase [Glycine max]; IPR011141 (Polyketide synthase, type III), IPR016039 (Thiolase-like); GO:0003824 (catalytic activity), GO:0008152 (metabolic process), GO:0009058 (biosynthetic process)
Molecular Function	GO:0016740	3	transferase activity	1.15614e-06	UKNP9M.1	unchange-up	UKNP9M	chalcone synthase [Glycine max]; IPR011141 (Polyketide synthase, type III), IPR016039 (Thiolase-like); GO:0003824 (catalytic activity), GO:0008152 (metabolic process), GO:0009058 (biosynthetic process)
Molecular Function	GO:0016740	3	transferase activity	1.15614e-06	SPKK1S.2	unchange-up	SPKK1S	ATP-binding/protein serine/threonine kinase [Glycine max]; IPR001611 (Leucine-rich repeat), IPR011009 (Protein kinase-like domain), IPR013320 (Concanavalin A-like lectin/glucanase, subgroup), IPR021720 (Malectin); GO:0004672 (protein kinase activity), GO:0004674 (protein serine/threonine kinase activity), GO:0005515 (protein binding), GO:0005524 (ATP binding), GO:0006468 (protein phosphorylation)
Molecular Function	GO:0016740	3	transferase activity	1.15614e-06	UN6GTT.1	unchange-up	UN6GTT	1-deoxy-D-xylulose 5-phosphate synthase 1; IPR005477 (Deoxyxylulose-5-phosphate synthase), IPR009014 (Transketolase, C-terminal/Pyruvate-ferredoxin oxidoreductase, domain II); GO:0003824 (catalytic activity), GO:0008152 (metabolic process), GO:0008661 (1-deoxy-D-xylulose-5-phosphate synthase activity), GO:0016114 (terpenoid biosynthetic process)
Molecular Function	GO:0016740	3	transferase activity	1.15614e-06	PJFM9Q.1	unchange-up	PJFM9Q	UDP-Glycosyltransferase superfamily protein; IPR002213 (UDP-glucuronosyl/UDP-glucosyltransferase); GO:0008152 (metabolic process)
Molecular Function	GO:0016740	3	transferase activity	1.15614e-06	UB7858.1	unchange-up	UB7858	O-methyltransferase family protein; IPR016461 (Caffeate O-methyltransferase (COMT) family); GO:0008168 (methyltransferase activity), GO:0008171 (O-methyltransferase activity), GO:0046983 (protein dimerization activity)
Molecular Function	GO:0016740	3	transferase activity	1.15614e-06	BC5GM2.1	unchange-up	BC5GM2	Protein kinase superfamily protein; IPR011009 (Protein kinase-like domain); GO:0004672 (protein kinase activity), GO:0004674 (protein serine/threonine kinase activity), GO:0004707 (MAP kinase activity), GO:0005524 (ATP binding), GO:0006468 (protein phosphorylation)
Molecular Function	GO:0016740	3	transferase activity	1.15614e-06	W1E7UI.1	unchange-up	W1E7UI	jasmonic acid carboxyl methyltransferase; IPR005299 (SAM dependent carboxyl methyltransferase); GO:0008168 (methyltransferase activity)
Molecular Function	GO:0016740	3	transferase activity	1.15614e-06	F4GLWT.1	unchange-up	F4GLWT	chalcone synthase-like [Glycine max]; IPR011141 (Polyketide synthase, type III), IPR016039 (Thiolase-like); GO:0003824 (catalytic activity), GO:0008152 (metabolic process), GO:0009058 (biosynthetic process)
Molecular Function	GO:0016740	3	transferase activity	1.15614e-06	3JC75E.1	unchange-up	3JC75E	UDP-Glycosyltransferase superfamily protein; IPR002213 (UDP-glucuronosyl/UDP-glucosyltransferase); GO:0008152 (metabolic process)
Molecular Function	GO:0016740	3	transferase activity	1.15614e-06	PMT11X.1	unchange-up	PMT11X	putative glucuronosyltransferase PGSIP6-like isoform X2 [Glycine max]; IPR002495 (Glycosyl transferase, family 8)
Molecular Function	GO:0016740	3	transferase activity	1.15614e-06	FPT8AU.1	unchange-up	FPT8AU	UDP-Glycosyltransferase superfamily protein; IPR002213 (UDP-glucuronosyl/UDP-glucosyltransferase); GO:0008152 (metabolic process)
Molecular Function	GO:0016740	3	transferase activity	1.15614e-06	L0ZIY2.1	unchange-up	L0ZIY2	UDP-Glycosyltransferase superfamily protein; IPR002213 (UDP-glucuronosyl/UDP-glucosyltransferase); GO:0008152 (metabolic process)
Molecular Function	GO:0016740	3	transferase activity	1.15614e-06	VZK86E.1	unchange-up	VZK86E	UDP-Glycosyltransferase superfamily protein; IPR002213 (UDP-glucuronosyl/UDP-glucosyltransferase), IPR018247 (EF-Hand 1, calcium-binding site); GO:0008152 (metabolic process)
Molecular Function	GO:0016740	3	transferase activity	1.15614e-06	1B4KK2.1	unchange-up	1B4KK2	chalcone synthase [Glycine max]; IPR011141 (Polyketide synthase, type III), IPR016039 (Thiolase-like); GO:0003824 (catalytic activity), GO:0008152 (metabolic process), GO:0009058 (biosynthetic process)
Molecular Function	GO:0016740	3	transferase activity	1.15614e-06	3BDP96.1	unchange-up	3BDP96	Xyloglucan endotransglucosylase/hydrolase family protein; IPR008264 (Beta-glucanase), IPR008985 (Concanavalin A-like lectin/glucanases superfamily), IPR016455 (Xyloglucan endotransglucosylase/hydrolase); GO:0005618 (cell wall), GO:0005975 (carbohydrate metabolic process), GO:0006073 (cellular glucan metabolic process), GO:0016762 (xyloglucan:xyloglucosyl transferase activity), GO:0048046 (apoplas…
Molecular Function	GO:0016740	3	transferase activity	1.15614e-06	S987R3.1	unchange-up	S987R3	Xyloglucan endotransglucosylase/hydrolase family protein; IPR008985 (Concanavalin A-like lectin/glucanases superfamily), IPR016455 (Xyloglucan endotransglucosylase/hydrolase); GO:0005618 (cell wall), GO:0005975 (carbohydrate metabolic process), GO:0006073 (cellular glucan metabolic process), GO:0016762 (xyloglucan:xyloglucosyl transferase activity), GO:0048046 (apoplast)
Molecular Function	GO:0016740	3	transferase activity	1.15614e-06	F8EDYM.1	unchange-up	F8EDYM	receptor serine/threonine kinase, putative; IPR000858 (S-locus glycoprotein), IPR001480 (Bulb-type lectin domain), IPR003609 (Apple-like), IPR011009 (Protein kinase-like domain), IPR013320 (Concanavalin A-like lectin/glucanase, subgroup), IPR024171 (S-receptor-like serine/threonine-protein kinase); GO:0004672 (protein kinase activity), GO:0004674 (protein serine/threonine kinase activity), GO:000…
Molecular Function	GO:0016740	3	transferase activity	1.15614e-06	TMS86M.2	unchange-up	TMS86M	O-methyltransferase family protein; IPR016461 (Caffeate O-methyltransferase (COMT) family); GO:0008168 (methyltransferase activity), GO:0008171 (O-methyltransferase activity), GO:0046983 (protein dimerization activity)
Molecular Function	GO:0016740	3	transferase activity	1.15614e-06	E25NJK.1	unchange-up	E25NJK	Glutathione S-transferase family protein; IPR005442 (Glutathione S-transferase, omega-class), IPR010987 (Glutathione S-transferase, C-terminal-like), IPR012336 (Thioredoxin-like fold); GO:0004364 (glutathione transferase activity), GO:0005515 (protein binding), GO:0005737 (cytoplasm), GO:0008152 (metabolic process)
Molecular Function	GO:0016740	3	transferase activity	1.15614e-06	V6JT5K.1	unchange-up	V6JT5K	O-methyltransferase 1; IPR016461 (Caffeate O-methyltransferase (COMT) family); GO:0008168 (methyltransferase activity), GO:0008171 (O-methyltransferase activity), GO:0046983 (protein dimerization activity)
Molecular Function	GO:0016740	3	transferase activity	1.15614e-06	RBR1AL.1	unchange-up	RBR1AL	caffeoyl-CoA 3-O-methyltransferase; IPR002935 (O-methyltransferase, family 3); GO:0008171 (O-methyltransferase activity)
Molecular Function	GO:0016740	3	transferase activity	1.15614e-06	S9YJAQ.1	unchange-up	S9YJAQ	ATP binding/protein serine/threonine kinase [Glycine max]; IPR011009 (Protein kinase-like domain), IPR013320 (Concanavalin A-like lectin/glucanase, subgroup), IPR018392 (LysM domain); GO:0004672 (protein kinase activity), GO:0004674 (protein serine/threonine kinase activity), GO:0005524 (ATP binding), GO:0006468 (protein phosphorylation), GO:0016998 (cell wall macromolecule catabolic process)
Molecular Function	GO:0016740	3	transferase activity	1.15614e-06	N59XX0.1	unchange-up	N59XX0	O-methyltransferase 1; IPR016461 (Caffeate O-methyltransferase (COMT) family); GO:0008168 (methyltransferase activity), GO:0008171 (O-methyltransferase activity), GO:0046983 (protein dimerization activity)
Molecular Function	GO:0016740	3	transferase activity	1.15614e-06	HT9G48.1	unchange-up	HT9G48	UDP-Glycosyltransferase superfamily protein; IPR002213 (UDP-glucuronosyl/UDP-glucosyltransferase); GO:0008152 (metabolic process)
Molecular Function	GO:0016740	3	transferase activity	1.15614e-06	UDJX6I.1	unchange-up	UDJX6I	chalcone synthase [Glycine max]; IPR011141 (Polyketide synthase, type III), IPR016039 (Thiolase-like); GO:0003824 (catalytic activity), GO:0008152 (metabolic process), GO:0009058 (biosynthetic process)
Molecular Function	GO:0016740	3	transferase activity	1.15614e-06	NS7LJX.1	unchange-up	NS7LJX	chalcone synthase [Glycine max]; IPR011141 (Polyketide synthase, type III), IPR016039 (Thiolase-like); GO:0003824 (catalytic activity), GO:0008152 (metabolic process), GO:0009058 (biosynthetic process)
Molecular Function	GO:0016740	3	transferase activity	1.15614e-06	DZ16HD.1	unchange-up	DZ16HD	O-methyltransferase family protein; IPR016461 (Caffeate O-methyltransferase (COMT) family); GO:0008168 (methyltransferase activity), GO:0008171 (O-methyltransferase activity), GO:0046983 (protein dimerization activity)
Molecular Function	GO:0016740	3	transferase activity	1.15614e-06	J8TUD1.1	unchange-up	J8TUD1	calcium-dependent protein kinase 32; IPR011009 (Protein kinase-like domain), IPR011992 (EF-hand domain pair); GO:0004672 (protein kinase activity), GO:0004674 (protein serine/threonine kinase activity), GO:0005509 (calcium ion binding), GO:0005524 (ATP binding), GO:0006468 (protein phosphorylation)
Molecular Function	GO:0016740	3	transferase activity	1.15614e-06	8AYF8G.1	unchange-up	8AYF8G	HXXXD-type acyl-transferase family protein; IPR003480 (Transferase), IPR023213 (Chloramphenicol acetyltransferase-like domain)
Molecular Function	GO:0016740	3	transferase activity	1.15614e-06	UYQA7L.1	unchange-up	UYQA7L	O-methyltransferase family protein; IPR016461 (Caffeate O-methyltransferase (COMT) family); GO:0008168 (methyltransferase activity), GO:0008171 (O-methyltransferase activity), GO:0046983 (protein dimerization activity)
Molecular Function	GO:0016740	3	transferase activity	1.15614e-06	9Q60JN.1	unchange-up	9Q60JN	chalcone synthase [Glycine max]; IPR011141 (Polyketide synthase, type III), IPR016039 (Thiolase-like); GO:0003824 (catalytic activity), GO:0008152 (metabolic process), GO:0009058 (biosynthetic process)
Molecular Function	GO:0016740	3	transferase activity	1.15614e-06	E3VS3U.1	unchange-up	E3VS3U	UDP-Glycosyltransferase superfamily protein; IPR002213 (UDP-glucuronosyl/UDP-glucosyltransferase); GO:0008152 (metabolic process)
Molecular Function	GO:0016740	3	transferase activity	1.15614e-06	W1N7QF.1	unchange-up	W1N7QF	UDP-Glycosyltransferase superfamily protein; IPR002213 (UDP-glucuronosyl/UDP-glucosyltransferase), IPR018247 (EF-Hand 1, calcium-binding site); GO:0008152 (metabolic process)
Molecular Function	GO:0016740	3	transferase activity	1.15614e-06	QT2H54.1	unchange-up	QT2H54	UDP-Glycosyltransferase superfamily protein; IPR002213 (UDP-glucuronosyl/UDP-glucosyltransferase); GO:0008152 (metabolic process)
Molecular Function	GO:0016740	3	transferase activity	1.15614e-06	L4BQXH.1	unchange-up	L4BQXH	UDP-Glycosyltransferase superfamily protein; IPR002213 (UDP-glucuronosyl/UDP-glucosyltransferase); GO:0008152 (metabolic process)
Molecular Function	GO:0016740	3	transferase activity	1.15614e-06	BL385Q.1	unchange-up	BL385Q	Protein kinase superfamily protein; IPR011009 (Protein kinase-like domain); GO:0004672 (protein kinase activity), GO:0004674 (protein serine/threonine kinase activity), GO:0005524 (ATP binding), GO:0006468 (protein phosphorylation)
Molecular Function	GO:0016740	3	transferase activity	1.15614e-06	VTP8RR.1	unchange-up	VTP8RR	3-phosphoshikimate 1-carboxyvinyltransferase; IPR006264 (3-phosphoshikimate 1-carboxyvinyltransferase), IPR013792 (RNA 3'-terminal phosphate cyclase/enolpyruvate transferase, alpha/beta), IPR023193 (3-phosphoshikimate 1-carboxyvinyltransferase, conserved site); GO:0003824 (catalytic activity), GO:0003866 (3-phosphoshikimate 1-carboxyvinyltransferase activity)
Molecular Function	GO:0016740	3	transferase activity	1.15614e-06	T86JB7.1	unchange-up	T86JB7	UDP-Glycosyltransferase superfamily protein; IPR002213 (UDP-glucuronosyl/UDP-glucosyltransferase); GO:0008152 (metabolic process)
Molecular Function	GO:0016740	3	transferase activity	1.15614e-06	AF4FIK.2	unchange-up	AF4FIK	Protein kinase superfamily protein; IPR011009 (Protein kinase-like domain); GO:0004672 (protein kinase activity), GO:0004674 (protein serine/threonine kinase activity), GO:0005524 (ATP binding), GO:0006468 (protein phosphorylation)
Molecular Function	GO:0016740	3	transferase activity	1.15614e-06	5D9CQE.1	unchange-up	5D9CQE	O-methyltransferase 1; IPR016461 (Caffeate O-methyltransferase (COMT) family); GO:0008168 (methyltransferase activity), GO:0008171 (O-methyltransferase activity), GO:0046983 (protein dimerization activity)
Molecular Function	GO:0016740	3	transferase activity	1.15614e-06	76HSK6.1	unchange-up	76HSK6	benzyl alcohol O-benzoyltransferase [Glycine max]; IPR003480 (Transferase), IPR023213 (Chloramphenicol acetyltransferase-like domain)
Molecular Function	GO:0016740	3	transferase activity	1.15614e-06	L0QN5H.1	unchange-up	L0QN5H	UDP-Glycosyltransferase superfamily protein; IPR002213 (UDP-glucuronosyl/UDP-glucosyltransferase), IPR018247 (EF-Hand 1, calcium-binding site); GO:0008152 (metabolic process)
Molecular Function	GO:0016740	3	transferase activity	1.15614e-06	R5P48D.1	unchange-up	R5P48D	UDP-Glycosyltransferase superfamily protein; IPR002213 (UDP-glucuronosyl/UDP-glucosyltransferase); GO:0008152 (metabolic process)
Molecular Function	GO:0016740	3	transferase activity	1.15614e-06	MWT26D.1	unchange-up	MWT26D	UDP-Glycosyltransferase superfamily protein; IPR002213 (UDP-glucuronosyl/UDP-glucosyltransferase); GO:0008152 (metabolic process)
Molecular Function	GO:0016740	3	transferase activity	1.15614e-06	LXC7UV.1	unchange-up	LXC7UV	cellulose synthase like E1; IPR005150 (Cellulose synthase); GO:0016020 (membrane), GO:0016760 (cellulose synthase (UDP-forming) activity), GO:0030244 (cellulose biosynthetic process)
Molecular Function	GO:0016740	3	transferase activity	1.15614e-06	WT0JX9.1	unchange-up	WT0JX9	receptor lectin kinase; IPR008985 (Concanavalin A-like lectin/glucanases superfamily), IPR011009 (Protein kinase-like domain), IPR013320 (Concanavalin A-like lectin/glucanase, subgroup); GO:0004672 (protein kinase activity), GO:0004674 (protein serine/threonine kinase activity), GO:0005524 (ATP binding), GO:0006468 (protein phosphorylation), GO:0030246 (carbohydrate binding)
Molecular Function	GO:0016740	3	transferase activity	1.15614e-06	P1JLUS.1	unchange-up	P1JLUS	acetyltransferase (GNAT) domain protein; IPR016181 (Acyl-CoA N-acyltransferase); GO:0008080 (N-acetyltransferase activity)
Molecular Function	GO:0016740	3	transferase activity	1.15614e-06	VBG6VY.1	unchange-up	VBG6VY	UDP-Glycosyltransferase superfamily protein; IPR002213 (UDP-glucuronosyl/UDP-glucosyltransferase); GO:0008152 (metabolic process)
Molecular Function	GO:0016740	3	transferase activity	1.15614e-06	QYND6D.1	unchange-up	QYND6D	spermidine hydroxycinnamoyl transferase-like [Glycine max]; IPR003480 (Transferase), IPR023213 (Chloramphenicol acetyltransferase-like domain)
Molecular Function	GO:0016740	3	transferase activity	1.15614e-06	684P3R.1	unchange-up	684P3R	O-methyltransferase 1; IPR016461 (Caffeate O-methyltransferase (COMT) family); GO:0008168 (methyltransferase activity), GO:0008171 (O-methyltransferase activity), GO:0046983 (protein dimerization activity)
Molecular Function	GO:0016740	3	transferase activity	1.15614e-06	L6WGFW.1	unchange-up	L6WGFW	Protein kinase superfamily protein; IPR011009 (Protein kinase-like domain); GO:0004672 (protein kinase activity), GO:0005524 (ATP binding), GO:0006468 (protein phosphorylation)
Molecular Function	GO:0016740	3	transferase activity	1.15614e-06	XZJ3XS.1	unchange-up	XZJ3XS	O-methyltransferase 1; IPR016461 (Caffeate O-methyltransferase (COMT) family); GO:0008168 (methyltransferase activity), GO:0008171 (O-methyltransferase activity), GO:0046983 (protein dimerization activity)
Molecular Function	GO:0016740	3	transferase activity	1.15614e-06	TW2SCU.1	unchange-up	TW2SCU	UDP-Glycosyltransferase superfamily protein; IPR002213 (UDP-glucuronosyl/UDP-glucosyltransferase); GO:0008152 (metabolic process)
Molecular Function	GO:0016740	3	transferase activity	1.15614e-06	EI09ZL.1	unchange-up	EI09ZL	3-deoxy-7-phosphoheptulonate synthase (Phospho-2-dehydro-3-deoxyheptonate aldolase) n=163 Tax=Pseudomonas RepID=F2K9C2_PSEBN; IPR002480 (DAHP synthetase, class II); GO:0003849 (3-deoxy-7-phosphoheptulonate synthase activity), GO:0009073 (aromatic amino acid family biosynthetic process)
Molecular Function	GO:0016740	3	transferase activity	1.15614e-06	77KTPK.1	unchange-up	77KTPK	Cytochrome P450 superfamily protein; IPR001128 (Cytochrome P450), IPR011009 (Protein kinase-like domain); GO:0004672 (protein kinase activity), GO:0004674 (protein serine/threonine kinase activity), GO:0005506 (iron ion binding), GO:0005524 (ATP binding), GO:0006468 (protein phosphorylation), GO:0020037 (heme binding), GO:0055114 (oxidation-reduction process)
Molecular Function	GO:0016740	3	transferase activity	1.15614e-06	0V3EF3.1	unchange-up	0V3EF3	UDP-Glycosyltransferase superfamily protein; IPR002213 (UDP-glucuronosyl/UDP-glucosyltransferase), IPR004276 (Glycosyl transferase, family 28); GO:0005975 (carbohydrate metabolic process), GO:0008152 (metabolic process), GO:0030259 (lipid glycosylation)
Molecular Function	GO:0016740	3	transferase activity	1.15614e-06	LS0J2N.1	unchange-up	LS0J2N	Core-2/I-branching beta-1,6-N-acetylglucosaminyltransferase family protein; IPR003406 (Glycosyl transferase, family 14); GO:0008375 (acetylglucosaminyltransferase activity), GO:0016020 (membrane)
Molecular Function	GO:0016740	3	transferase activity	1.15614e-06	QZN0LQ.1	unchange-up	QZN0LQ	chalcone synthase [Glycine max]; IPR011141 (Polyketide synthase, type III), IPR016039 (Thiolase-like); GO:0003824 (catalytic activity), GO:0008152 (metabolic process), GO:0009058 (biosynthetic process)
Molecular Function	GO:0016740	3	transferase activity	1.15614e-06	Q44N8G.1	unchange-up	Q44N8G	UDP-Glycosyltransferase superfamily protein; IPR002213 (UDP-glucuronosyl/UDP-glucosyltransferase); GO:0008152 (metabolic process)
Molecular Function	GO:0016740	3	transferase activity	1.15614e-06	YS6PIM.1	unchange-up	YS6PIM	chalcone synthase [Glycine max]; IPR016039 (Thiolase-like); GO:0003824 (catalytic activity), GO:0008152 (metabolic process), GO:0009058 (biosynthetic process)
Molecular Function	GO:0016740	3	transferase activity	1.15614e-06	NYGD4Z.3	unchange-up	NYGD4Z	receptor-like serine/threonine kinase 2; IPR000858 (S-locus glycoprotein), IPR001480 (Bulb-type lectin domain), IPR003609 (Apple-like), IPR011009 (Protein kinase-like domain), IPR013320 (Concanavalin A-like lectin/glucanase, subgroup), IPR021820 (S-locus receptor kinase, C-terminal), IPR024171 (S-receptor-like serine/threonine-protein kinase); GO:0004672 (protein kinase activity), GO:0004674 (pro…
Molecular Function	GO:0016740	3	transferase activity	1.15614e-06	3S4WCE.1	unchange-up	3S4WCE	3-deoxy-7-phosphoheptulonate synthase (Phospho-2-dehydro-3-deoxyheptonate aldolase) n=163 Tax=Pseudomonas RepID=F2K9C2_PSEBN; IPR002480 (DAHP synthetase, class II); GO:0003849 (3-deoxy-7-phosphoheptulonate synthase activity), GO:0009073 (aromatic amino acid family biosynthetic process)
Molecular Function	GO:0016740	3	transferase activity	1.15614e-06	U6WJF3.2	unchange-up	U6WJF3	chalcone synthase [Glycine max]; IPR011141 (Polyketide synthase, type III), IPR016039 (Thiolase-like); GO:0003824 (catalytic activity), GO:0008152 (metabolic process), GO:0009058 (biosynthetic process)
Molecular Function	GO:0016740	3	transferase activity	1.15614e-06	3WH5A3.1	unchange-up	3WH5A3	chalcone synthase [Glycine max]; IPR011141 (Polyketide synthase, type III), IPR016039 (Thiolase-like); GO:0003824 (catalytic activity), GO:0008152 (metabolic process), GO:0009058 (biosynthetic process)
Molecular Function	GO:0016740	3	transferase activity	1.15614e-06	69MPHZ.3	unchange-up	69MPHZ	ATP binding / kinase/ protein serine / threonine kinase n=3 Tax=Vitis vinifera RepID=C5DB47_VITVI; IPR001611 (Leucine-rich repeat), IPR011009 (Protein kinase-like domain), IPR013320 (Concanavalin A-like lectin/glucanase, subgroup); GO:0004672 (protein kinase activity), GO:0004674 (protein serine/threonine kinase activity), GO:0005515 (protein binding), GO:0005524 (ATP binding), GO:0006468 (protei…
Molecular Function	GO:0016740	3	transferase activity	1.15614e-06	PYMC5A.1	unchange-up	PYMC5A	HXXXD-type acyl-transferase family protein; IPR003480 (Transferase), IPR023213 (Chloramphenicol acetyltransferase-like domain)
Molecular Function	GO:0016740	3	transferase activity	1.15614e-06	5QD0EV.1	unchange-up	5QD0EV	ATP-binding/protein serine/threonine kinase [Glycine max]; IPR011009 (Protein kinase-like domain), IPR013320 (Concanavalin A-like lectin/glucanase, subgroup); GO:0004672 (protein kinase activity), GO:0004674 (protein serine/threonine kinase activity), GO:0005524 (ATP binding), GO:0006468 (protein phosphorylation)
Molecular Function	GO:0016740	3	transferase activity	1.15614e-06	MFIY4C.4	unchange-up	MFIY4C	Protein kinase superfamily protein; IPR011009 (Protein kinase-like domain), IPR013320 (Concanavalin A-like lectin/glucanase, subgroup); GO:0004672 (protein kinase activity), GO:0004674 (protein serine/threonine kinase activity), GO:0005524 (ATP binding), GO:0006468 (protein phosphorylation)
Molecular Function	GO:0016740	3	transferase activity	1.15614e-06	303ZYM.1	unchange-up	303ZYM	chalcone synthase [Glycine max]; IPR011141 (Polyketide synthase, type III), IPR016039 (Thiolase-like); GO:0003824 (catalytic activity), GO:0008152 (metabolic process), GO:0009058 (biosynthetic process)
Molecular Function	GO:0016740	3	transferase activity	1.15614e-06	H6K0T5.1	unchange-up	H6K0T5	O-methyltransferase 1; IPR016461 (Caffeate O-methyltransferase (COMT) family); GO:0008168 (methyltransferase activity), GO:0008171 (O-methyltransferase activity), GO:0046983 (protein dimerization activity)
Molecular Function	GO:0016740	3	transferase activity	1.15614e-06	77GZB8.1	unchange-up	77GZB8	branched-chain amino acid transaminase 2; IPR001544 (Aminotransferase, class IV); GO:0003824 (catalytic activity), GO:0004084 (branched-chain-amino-acid transaminase activity), GO:0008152 (metabolic process), GO:0009081 (branched-chain amino acid metabolic process)
Molecular Function	GO:0016740	3	transferase activity	1.15614e-06	FM6CZ7.1	unchange-up	FM6CZ7	chalcone synthase-like [Glycine max]; IPR011141 (Polyketide synthase, type III), IPR016039 (Thiolase-like); GO:0003824 (catalytic activity), GO:0008152 (metabolic process), GO:0009058 (biosynthetic process)
Molecular Function	GO:0016740	3	transferase activity	1.15614e-06	EE1039.1	unchange-up	EE1039	peroxisomal 3-ketoacyl-CoA thiolase 3; IPR002155 (Thiolase), IPR016039 (Thiolase-like); GO:0003824 (catalytic activity), GO:0008152 (metabolic process)
Molecular Function	GO:0045430	5	chalcone isomerase activity	0.0737619	TJ3PHW.1	unchange-up	TJ3PHW	chalcone-flavanone isomerase family protein; IPR016087 (Chalcone isomerase); GO:0009813 (flavonoid biosynthetic process), GO:0016872 (intramolecular lyase activity), GO:0045430 (chalcone isomerase activity)
Molecular Function	GO:0045430	5	chalcone isomerase activity	0.0737619	2GDU51.1	unchange-up	2GDU51	chalcone-flavanone isomerase family protein; IPR016087 (Chalcone isomerase); GO:0009813 (flavonoid biosynthetic process), GO:0016872 (intramolecular lyase activity), GO:0045430 (chalcone isomerase activity)
Molecular Function	GO:0004664	6	prephenate dehydratase activity	0.0383607	A5D6C6.1	unchange-up	A5D6C6	arogenate dehydratase 6; IPR001086 (Prephenate dehydratase), IPR002912 (ACT domain); GO:0004664 (prephenate dehydratase activity), GO:0008152 (metabolic process), GO:0009094 (L-phenylalanine biosynthetic process), GO:0016597 (amino acid binding)
Molecular Function	GO:0004664	6	prephenate dehydratase activity	0.0383607	Z36GDV.1	unchange-up	Z36GDV	arogenate dehydratase 6; IPR001086 (Prephenate dehydratase), IPR002912 (ACT domain); GO:0004664 (prephenate dehydratase activity), GO:0008152 (metabolic process), GO:0009094 (L-phenylalanine biosynthetic process), GO:0016597 (amino acid binding)
Molecular Function	GO:0004499	6	N,N-dimethylaniline monooxygenase activity	0.0383607	NW487P.1	unchange-up	NW487P	Flavin-binding monooxygenase family protein; IPR020946 (Flavin monooxygenase-like); GO:0050660 (flavin adenine dinucleotide binding), GO:0050661 (NADP binding), GO:0055114 (oxidation-reduction process)
Molecular Function	GO:0004499	6	N,N-dimethylaniline monooxygenase activity	0.0383607	XGMD9S.1	unchange-up	XGMD9S	Flavin-binding monooxygenase family protein; IPR020946 (Flavin monooxygenase-like); GO:0050660 (flavin adenine dinucleotide binding), GO:0050661 (NADP binding), GO:0055114 (oxidation-reduction process)
Molecular Function	GO:0016655	5	oxidoreductase activity, acting on NAD(P)H, quinone or similar compound as acceptor	0.312537	W60QVJ.1	unchange-up	W60QVJ	Quinone reductase family protein; IPR005025 (NADPH-dependent FMN reductase-like), IPR010089 (Flavoprotein WrbA); GO:0010181 (FMN binding), GO:0016491 (oxidoreductase activity)
Molecular Function	GO:0016655	5	oxidoreductase activity, acting on NAD(P)H, quinone or similar compound as acceptor	0.312537	L7259M.1	unchange-up	L7259M	Quinone reductase family protein; IPR005025 (NADPH-dependent FMN reductase-like), IPR010089 (Flavoprotein WrbA); GO:0010181 (FMN binding), GO:0016491 (oxidoreductase activity)
Molecular Function	GO:0016746	4	transferase activity, transferring acyl groups	4.98905e-07	BDJ8VI.2	unchange-up	BDJ8VI	chalcone synthase [Glycine max]; IPR016039 (Thiolase-like); GO:0003824 (catalytic activity), GO:0008152 (metabolic process), GO:0009058 (biosynthetic process)
Molecular Function	GO:0016746	4	transferase activity, transferring acyl groups	4.98905e-07	F4GLWT.1	unchange-up	F4GLWT	chalcone synthase-like [Glycine max]; IPR011141 (Polyketide synthase, type III), IPR016039 (Thiolase-like); GO:0003824 (catalytic activity), GO:0008152 (metabolic process), GO:0009058 (biosynthetic process)
Molecular Function	GO:0016746	4	transferase activity, transferring acyl groups	4.98905e-07	76HSK6.1	unchange-up	76HSK6	benzyl alcohol O-benzoyltransferase [Glycine max]; IPR003480 (Transferase), IPR023213 (Chloramphenicol acetyltransferase-like domain)
Molecular Function	GO:0016746	4	transferase activity, transferring acyl groups	4.98905e-07	QZN0LQ.1	unchange-up	QZN0LQ	chalcone synthase [Glycine max]; IPR011141 (Polyketide synthase, type III), IPR016039 (Thiolase-like); GO:0003824 (catalytic activity), GO:0008152 (metabolic process), GO:0009058 (biosynthetic process)
Molecular Function	GO:0016746	4	transferase activity, transferring acyl groups	4.98905e-07	4IBX4Q.1	unchange-up	4IBX4Q	chalcone synthase [Glycine max]; IPR011141 (Polyketide synthase, type III), IPR016039 (Thiolase-like); GO:0003824 (catalytic activity), GO:0008152 (metabolic process), GO:0009058 (biosynthetic process)
Molecular Function	GO:0016746	4	transferase activity, transferring acyl groups	4.98905e-07	YS6PIM.1	unchange-up	YS6PIM	chalcone synthase [Glycine max]; IPR016039 (Thiolase-like); GO:0003824 (catalytic activity), GO:0008152 (metabolic process), GO:0009058 (biosynthetic process)
Molecular Function	GO:0016746	4	transferase activity, transferring acyl groups	4.98905e-07	1B4KK2.1	unchange-up	1B4KK2	chalcone synthase [Glycine max]; IPR011141 (Polyketide synthase, type III), IPR016039 (Thiolase-like); GO:0003824 (catalytic activity), GO:0008152 (metabolic process), GO:0009058 (biosynthetic process)
Molecular Function	GO:0016746	4	transferase activity, transferring acyl groups	4.98905e-07	3WH5A3.1	unchange-up	3WH5A3	chalcone synthase [Glycine max]; IPR011141 (Polyketide synthase, type III), IPR016039 (Thiolase-like); GO:0003824 (catalytic activity), GO:0008152 (metabolic process), GO:0009058 (biosynthetic process)
Molecular Function	GO:0016746	4	transferase activity, transferring acyl groups	4.98905e-07	U6WJF3.2	unchange-up	U6WJF3	chalcone synthase [Glycine max]; IPR011141 (Polyketide synthase, type III), IPR016039 (Thiolase-like); GO:0003824 (catalytic activity), GO:0008152 (metabolic process), GO:0009058 (biosynthetic process)
Molecular Function	GO:0016746	4	transferase activity, transferring acyl groups	4.98905e-07	U6WHGD.1	unchange-up	U6WHGD	acetyltransferase (GNAT) domain protein; IPR016181 (Acyl-CoA N-acyltransferase); GO:0008080 (N-acetyltransferase activity)
Molecular Function	GO:0016746	4	transferase activity, transferring acyl groups	4.98905e-07	PYMC5A.1	unchange-up	PYMC5A	HXXXD-type acyl-transferase family protein; IPR003480 (Transferase), IPR023213 (Chloramphenicol acetyltransferase-like domain)
Molecular Function	GO:0016746	4	transferase activity, transferring acyl groups	4.98905e-07	P1JLUS.1	unchange-up	P1JLUS	acetyltransferase (GNAT) domain protein; IPR016181 (Acyl-CoA N-acyltransferase); GO:0008080 (N-acetyltransferase activity)
Molecular Function	GO:0016746	4	transferase activity, transferring acyl groups	4.98905e-07	QYND6D.1	unchange-up	QYND6D	spermidine hydroxycinnamoyl transferase-like [Glycine max]; IPR003480 (Transferase), IPR023213 (Chloramphenicol acetyltransferase-like domain)
Molecular Function	GO:0016746	4	transferase activity, transferring acyl groups	4.98905e-07	UDJX6I.1	unchange-up	UDJX6I	chalcone synthase [Glycine max]; IPR011141 (Polyketide synthase, type III), IPR016039 (Thiolase-like); GO:0003824 (catalytic activity), GO:0008152 (metabolic process), GO:0009058 (biosynthetic process)
Molecular Function	GO:0016746	4	transferase activity, transferring acyl groups	4.98905e-07	3Z4TCL.3	unchange-up	3Z4TCL	chalcone synthase [Glycine max]; IPR011141 (Polyketide synthase, type III), IPR016039 (Thiolase-like); GO:0003824 (catalytic activity), GO:0008152 (metabolic process), GO:0009058 (biosynthetic process)
Molecular Function	GO:0016746	4	transferase activity, transferring acyl groups	4.98905e-07	NS7LJX.1	unchange-up	NS7LJX	chalcone synthase [Glycine max]; IPR011141 (Polyketide synthase, type III), IPR016039 (Thiolase-like); GO:0003824 (catalytic activity), GO:0008152 (metabolic process), GO:0009058 (biosynthetic process)
Molecular Function	GO:0016746	4	transferase activity, transferring acyl groups	4.98905e-07	S4FMHZ.1	unchange-up	S4FMHZ	chalcone synthase [Glycine max]; IPR011141 (Polyketide synthase, type III), IPR016039 (Thiolase-like); GO:0003824 (catalytic activity), GO:0008152 (metabolic process), GO:0009058 (biosynthetic process)
Molecular Function	GO:0016746	4	transferase activity, transferring acyl groups	4.98905e-07	8AYF8G.1	unchange-up	8AYF8G	HXXXD-type acyl-transferase family protein; IPR003480 (Transferase), IPR023213 (Chloramphenicol acetyltransferase-like domain)
Molecular Function	GO:0016746	4	transferase activity, transferring acyl groups	4.98905e-07	95I963.1	unchange-up	95I963	chalcone synthase [Glycine max]; IPR011141 (Polyketide synthase, type III), IPR016039 (Thiolase-like); GO:0003824 (catalytic activity), GO:0008152 (metabolic process), GO:0009058 (biosynthetic process)
Molecular Function	GO:0016746	4	transferase activity, transferring acyl groups	4.98905e-07	QVKQ5Y.1	unchange-up	QVKQ5Y	chalcone synthase [Glycine max]; IPR011141 (Polyketide synthase, type III), IPR016039 (Thiolase-like); GO:0003824 (catalytic activity), GO:0008152 (metabolic process), GO:0009058 (biosynthetic process)
Molecular Function	GO:0016746	4	transferase activity, transferring acyl groups	4.98905e-07	9Q60JN.1	unchange-up	9Q60JN	chalcone synthase [Glycine max]; IPR011141 (Polyketide synthase, type III), IPR016039 (Thiolase-like); GO:0003824 (catalytic activity), GO:0008152 (metabolic process), GO:0009058 (biosynthetic process)
Molecular Function	GO:0016746	4	transferase activity, transferring acyl groups	4.98905e-07	UKNP9M.1	unchange-up	UKNP9M	chalcone synthase [Glycine max]; IPR011141 (Polyketide synthase, type III), IPR016039 (Thiolase-like); GO:0003824 (catalytic activity), GO:0008152 (metabolic process), GO:0009058 (biosynthetic process)
Molecular Function	GO:0016746	4	transferase activity, transferring acyl groups	4.98905e-07	303ZYM.1	unchange-up	303ZYM	chalcone synthase [Glycine max]; IPR011141 (Polyketide synthase, type III), IPR016039 (Thiolase-like); GO:0003824 (catalytic activity), GO:0008152 (metabolic process), GO:0009058 (biosynthetic process)
Molecular Function	GO:0016746	4	transferase activity, transferring acyl groups	4.98905e-07	FM6CZ7.1	unchange-up	FM6CZ7	chalcone synthase-like [Glycine max]; IPR011141 (Polyketide synthase, type III), IPR016039 (Thiolase-like); GO:0003824 (catalytic activity), GO:0008152 (metabolic process), GO:0009058 (biosynthetic process)
Molecular Function	GO:0016746	4	transferase activity, transferring acyl groups	4.98905e-07	EE1039.1	unchange-up	EE1039	peroxisomal 3-ketoacyl-CoA thiolase 3; IPR002155 (Thiolase), IPR016039 (Thiolase-like); GO:0003824 (catalytic activity), GO:0008152 (metabolic process)
Molecular Function	GO:0016765	4	transferase activity, transferring alkyl or aryl (other than methyl) groups	0.00603199	E25NJK.1	unchange-up	E25NJK	Glutathione S-transferase family protein; IPR005442 (Glutathione S-transferase, omega-class), IPR010987 (Glutathione S-transferase, C-terminal-like), IPR012336 (Thioredoxin-like fold); GO:0004364 (glutathione transferase activity), GO:0005515 (protein binding), GO:0005737 (cytoplasm), GO:0008152 (metabolic process)
Molecular Function	GO:0016765	4	transferase activity, transferring alkyl or aryl (other than methyl) groups	0.00603199	VTP8RR.1	unchange-up	VTP8RR	3-phosphoshikimate 1-carboxyvinyltransferase; IPR006264 (3-phosphoshikimate 1-carboxyvinyltransferase), IPR013792 (RNA 3'-terminal phosphate cyclase/enolpyruvate transferase, alpha/beta), IPR023193 (3-phosphoshikimate 1-carboxyvinyltransferase, conserved site); GO:0003824 (catalytic activity), GO:0003866 (3-phosphoshikimate 1-carboxyvinyltransferase activity)
Molecular Function	GO:0016765	4	transferase activity, transferring alkyl or aryl (other than methyl) groups	0.00603199	CR3DPP.1	unchange-up	CR3DPP	Glutathione S-transferase family protein; IPR005442 (Glutathione S-transferase, omega-class), IPR010987 (Glutathione S-transferase, C-terminal-like), IPR012336 (Thioredoxin-like fold); GO:0004364 (glutathione transferase activity), GO:0005515 (protein binding), GO:0005737 (cytoplasm), GO:0008152 (metabolic process)
Molecular Function	GO:0016765	4	transferase activity, transferring alkyl or aryl (other than methyl) groups	0.00603199	EI09ZL.1	unchange-up	EI09ZL	3-deoxy-7-phosphoheptulonate synthase (Phospho-2-dehydro-3-deoxyheptonate aldolase) n=163 Tax=Pseudomonas RepID=F2K9C2_PSEBN; IPR002480 (DAHP synthetase, class II); GO:0003849 (3-deoxy-7-phosphoheptulonate synthase activity), GO:0009073 (aromatic amino acid family biosynthetic process)
Molecular Function	GO:0016765	4	transferase activity, transferring alkyl or aryl (other than methyl) groups	0.00603199	3S4WCE.1	unchange-up	3S4WCE	3-deoxy-7-phosphoheptulonate synthase (Phospho-2-dehydro-3-deoxyheptonate aldolase) n=163 Tax=Pseudomonas RepID=F2K9C2_PSEBN; IPR002480 (DAHP synthetase, class II); GO:0003849 (3-deoxy-7-phosphoheptulonate synthase activity), GO:0009073 (aromatic amino acid family biosynthetic process)
Molecular Function	GO:0016765	4	transferase activity, transferring alkyl or aryl (other than methyl) groups	0.00603199	E8I1B0.2	unchange-up	E8I1B0	homogentisate phytyltransferase 1; IPR000537 (UbiA prenyltransferase family); GO:0004659 (prenyltransferase activity), GO:0016021 (integral component of membrane)
Molecular Function	GO:0016615	5	malate dehydrogenase activity	0.246311	M7W292.1	unchange-up	M7W292	NAD-dependent malic enzyme 1; IPR001891 (Malic oxidoreductase); GO:0004470 (malic enzyme activity), GO:0004471 (malate dehydrogenase (decarboxylating) (NAD+) activity), GO:0006108 (malate metabolic process), GO:0051287 (NAD binding), GO:0055114 (oxidation-reduction process)
Molecular Function	GO:0016615	5	malate dehydrogenase activity	0.246311	JDV80H.1	unchange-up	JDV80H	malate dehydrogenase; IPR001557 (L-lactate/malate dehydrogenase); GO:0003824 (catalytic activity), GO:0005975 (carbohydrate metabolic process), GO:0006108 (malate metabolic process), GO:0016491 (oxidoreductase activity), GO:0016615 (malate dehydrogenase activity), GO:0030060 (L-malate dehydrogenase activity), GO:0044262 (cellular carbohydrate metabolic process), GO:0055114 (oxidation-reduction pr…
Molecular Function	GO:0016615	5	malate dehydrogenase activity	0.246311	SM45K0.1	unchange-up	SM45K0	NAD-dependent malic enzyme 1; IPR001891 (Malic oxidoreductase); GO:0004470 (malic enzyme activity), GO:0004471 (malate dehydrogenase (decarboxylating) (NAD+) activity), GO:0006108 (malate metabolic process), GO:0051287 (NAD binding), GO:0055114 (oxidation-reduction process)
Molecular Function	GO:0046906	4	tetrapyrrole binding	4.81615e-10	QJ0MNA.1	unchange-up	QJ0MNA	Cytochrome P450 superfamily protein; IPR001128 (Cytochrome P450); GO:0005506 (iron ion binding), GO:0020037 (heme binding), GO:0055114 (oxidation-reduction process)
Molecular Function	GO:0046906	4	tetrapyrrole binding	4.81615e-10	BH9RMT.1	unchange-up	BH9RMT	Cytochrome P450 superfamily protein; IPR001128 (Cytochrome P450); GO:0005506 (iron ion binding), GO:0020037 (heme binding), GO:0055114 (oxidation-reduction process)
Molecular Function	GO:0046906	4	tetrapyrrole binding	4.81615e-10	XDA15Z.1	unchange-up	XDA15Z	Cytochrome P450 superfamily protein; IPR001128 (Cytochrome P450); GO:0005506 (iron ion binding), GO:0020037 (heme binding), GO:0055114 (oxidation-reduction process)
Molecular Function	GO:0046906	4	tetrapyrrole binding	4.81615e-10	I71KET.1	unchange-up	I71KET	cytochrome b5-like heme/steroid-binding domain protein; IPR001199 (Cytochrome b5-like heme/steroid binding domain); GO:0020037 (heme binding)
Molecular Function	GO:0046906	4	tetrapyrrole binding	4.81615e-10	FFL3CR.1	unchange-up	FFL3CR	Peroxidase superfamily protein; IPR010255 (Haem peroxidase); GO:0004601 (peroxidase activity), GO:0006979 (response to oxidative stress), GO:0020037 (heme binding), GO:0055114 (oxidation-reduction process)
Molecular Function	GO:0046906	4	tetrapyrrole binding	4.81615e-10	44LNHN.1	unchange-up	44LNHN	Peroxidase superfamily protein; IPR010255 (Haem peroxidase); GO:0004601 (peroxidase activity), GO:0006979 (response to oxidative stress), GO:0020037 (heme binding), GO:0055114 (oxidation-reduction process)
Molecular Function	GO:0046906	4	tetrapyrrole binding	4.81615e-10	GS6JIA.1	unchange-up	GS6JIA	Cytochrome P450 superfamily protein; IPR001128 (Cytochrome P450); GO:0005506 (iron ion binding), GO:0020037 (heme binding), GO:0055114 (oxidation-reduction process)
Molecular Function	GO:0046906	4	tetrapyrrole binding	4.81615e-10	AYA1A5.1	unchange-up	AYA1A5	Cytochrome P450 superfamily protein; IPR001128 (Cytochrome P450); GO:0005506 (iron ion binding), GO:0020037 (heme binding), GO:0055114 (oxidation-reduction process)
Molecular Function	GO:0046906	4	tetrapyrrole binding	4.81615e-10	C70Y3X.1	unchange-up	C70Y3X	Peroxidase superfamily protein; IPR010255 (Haem peroxidase); GO:0004601 (peroxidase activity), GO:0006979 (response to oxidative stress), GO:0020037 (heme binding), GO:0055114 (oxidation-reduction process)
Molecular Function	GO:0046906	4	tetrapyrrole binding	4.81615e-10	2CFU61.1	unchange-up	2CFU61	Peroxidase superfamily protein; IPR010255 (Haem peroxidase); GO:0004601 (peroxidase activity), GO:0006979 (response to oxidative stress), GO:0020037 (heme binding), GO:0055114 (oxidation-reduction process)
Molecular Function	GO:0046906	4	tetrapyrrole binding	4.81615e-10	W3WWNZ.1	unchange-up	W3WWNZ	Cytochrome P450 superfamily protein; IPR001128 (Cytochrome P450); GO:0005506 (iron ion binding), GO:0020037 (heme binding), GO:0055114 (oxidation-reduction process)
Molecular Function	GO:0046906	4	tetrapyrrole binding	4.81615e-10	XS7PLW.1	unchange-up	XS7PLW	Cytochrome P450 superfamily protein; IPR001128 (Cytochrome P450); GO:0005506 (iron ion binding), GO:0020037 (heme binding), GO:0055114 (oxidation-reduction process)
Molecular Function	GO:0046906	4	tetrapyrrole binding	4.81615e-10	510VWF.1	unchange-up	510VWF	cytochrome c-2; IPR002327 (Cytochrome c, class IA/ IB), IPR009056 (Cytochrome c-like domain); GO:0005506 (iron ion binding), GO:0009055 (electron carrier activity), GO:0020037 (heme binding)
Molecular Function	GO:0046906	4	tetrapyrrole binding	4.81615e-10	8IZ54I.1	unchange-up	8IZ54I	Cytochrome P450 superfamily protein; IPR001128 (Cytochrome P450); GO:0005506 (iron ion binding), GO:0020037 (heme binding), GO:0055114 (oxidation-reduction process)
Molecular Function	GO:0046906	4	tetrapyrrole binding	4.81615e-10	77KTPK.1	unchange-up	77KTPK	Cytochrome P450 superfamily protein; IPR001128 (Cytochrome P450), IPR011009 (Protein kinase-like domain); GO:0004672 (protein kinase activity), GO:0004674 (protein serine/threonine kinase activity), GO:0005506 (iron ion binding), GO:0005524 (ATP binding), GO:0006468 (protein phosphorylation), GO:0020037 (heme binding), GO:0055114 (oxidation-reduction process)
Molecular Function	GO:0046906	4	tetrapyrrole binding	4.81615e-10	IFA20P.1	unchange-up	IFA20P	Cytochrome P450 superfamily protein; IPR001128 (Cytochrome P450); GO:0005506 (iron ion binding), GO:0020037 (heme binding), GO:0055114 (oxidation-reduction process)
Molecular Function	GO:0046906	4	tetrapyrrole binding	4.81615e-10	9QT5JT.1	unchange-up	9QT5JT	peroxidase 2; IPR010255 (Haem peroxidase); GO:0004601 (peroxidase activity), GO:0006979 (response to oxidative stress), GO:0020037 (heme binding), GO:0055114 (oxidation-reduction process)
Molecular Function	GO:0046906	4	tetrapyrrole binding	4.81615e-10	W7Q4YE.1	unchange-up	W7Q4YE	Peroxidase superfamily protein; IPR010255 (Haem peroxidase); GO:0004601 (peroxidase activity), GO:0006979 (response to oxidative stress), GO:0020037 (heme binding), GO:0055114 (oxidation-reduction process)
Molecular Function	GO:0046906	4	tetrapyrrole binding	4.81615e-10	3JCR0V.1	unchange-up	3JCR0V	peroxidase 2; IPR010255 (Haem peroxidase); GO:0004601 (peroxidase activity), GO:0006979 (response to oxidative stress), GO:0020037 (heme binding), GO:0055114 (oxidation-reduction process)
Molecular Function	GO:0046906	4	tetrapyrrole binding	4.81615e-10	LW6UI8.1	unchange-up	LW6UI8	Cytochrome P450 superfamily protein; IPR001128 (Cytochrome P450); GO:0005506 (iron ion binding), GO:0020037 (heme binding), GO:0055114 (oxidation-reduction process)
Molecular Function	GO:0046906	4	tetrapyrrole binding	4.81615e-10	C180KA.1	unchange-up	C180KA	Cytochrome P450 superfamily protein; IPR001128 (Cytochrome P450); GO:0005506 (iron ion binding), GO:0020037 (heme binding), GO:0055114 (oxidation-reduction process)
Molecular Function	GO:0046906	4	tetrapyrrole binding	4.81615e-10	DI5QT1.1	unchange-up	DI5QT1	Peroxidase superfamily protein; IPR010255 (Haem peroxidase); GO:0004601 (peroxidase activity), GO:0006979 (response to oxidative stress), GO:0020037 (heme binding), GO:0055114 (oxidation-reduction process)
Molecular Function	GO:0046906	4	tetrapyrrole binding	4.81615e-10	B6E5H4.1	unchange-up	B6E5H4	Cytochrome P450 superfamily protein; IPR001128 (Cytochrome P450); GO:0005506 (iron ion binding), GO:0020037 (heme binding), GO:0055114 (oxidation-reduction process)
Molecular Function	GO:0046906	4	tetrapyrrole binding	4.81615e-10	8TF3WB.1	unchange-up	8TF3WB	Cytochrome P450 superfamily protein; IPR001128 (Cytochrome P450); GO:0005506 (iron ion binding), GO:0020037 (heme binding), GO:0055114 (oxidation-reduction process)
Molecular Function	GO:0046906	4	tetrapyrrole binding	4.81615e-10	3GHL6G.1	unchange-up	3GHL6G	Cytochrome P450 superfamily protein; IPR001128 (Cytochrome P450); GO:0005506 (iron ion binding), GO:0020037 (heme binding), GO:0055114 (oxidation-reduction process)
Molecular Function	GO:0046906	4	tetrapyrrole binding	4.81615e-10	NXIZ0N.1	unchange-up	NXIZ0N	Peroxidase superfamily protein; IPR010255 (Haem peroxidase); GO:0004601 (peroxidase activity), GO:0006979 (response to oxidative stress), GO:0020037 (heme binding), GO:0055114 (oxidation-reduction process)
Molecular Function	GO:0046906	4	tetrapyrrole binding	4.81615e-10	0UU5IV.1	unchange-up	0UU5IV	Cytochrome P450 superfamily protein; IPR001128 (Cytochrome P450); GO:0005506 (iron ion binding), GO:0020037 (heme binding), GO:0055114 (oxidation-reduction process)
Molecular Function	GO:0046906	4	tetrapyrrole binding	4.81615e-10	Q1EQ94.1	unchange-up	Q1EQ94	Peroxidase superfamily protein; IPR010255 (Haem peroxidase); GO:0004601 (peroxidase activity), GO:0006979 (response to oxidative stress), GO:0020037 (heme binding), GO:0055114 (oxidation-reduction process)
Molecular Function	GO:0046906	4	tetrapyrrole binding	4.81615e-10	9T04HJ.1	unchange-up	9T04HJ	Cytochrome P450 superfamily protein; IPR001128 (Cytochrome P450); GO:0005506 (iron ion binding), GO:0020037 (heme binding), GO:0055114 (oxidation-reduction process)
Molecular Function	GO:0046906	4	tetrapyrrole binding	4.81615e-10	H0PP7S.1	unchange-up	H0PP7S	Cytochrome P450 superfamily protein; IPR001128 (Cytochrome P450); GO:0005506 (iron ion binding), GO:0020037 (heme binding), GO:0055114 (oxidation-reduction process)
Molecular Function	GO:0046906	4	tetrapyrrole binding	4.81615e-10	K9QGVV.1	unchange-up	K9QGVV	Cytochrome P450 superfamily protein; IPR001128 (Cytochrome P450); GO:0005506 (iron ion binding), GO:0020037 (heme binding), GO:0055114 (oxidation-reduction process)
Molecular Function	GO:0046906	4	tetrapyrrole binding	4.81615e-10	TI8LFW.1	unchange-up	TI8LFW	Cytochrome P450 superfamily protein; IPR001128 (Cytochrome P450); GO:0005506 (iron ion binding), GO:0020037 (heme binding), GO:0055114 (oxidation-reduction process)
Molecular Function	GO:0046906	4	tetrapyrrole binding	4.81615e-10	750QUI.1	unchange-up	750QUI	Peroxidase superfamily protein; IPR010255 (Haem peroxidase); GO:0004601 (peroxidase activity), GO:0006979 (response to oxidative stress), GO:0020037 (heme binding), GO:0055114 (oxidation-reduction process)
Molecular Function	GO:0046906	4	tetrapyrrole binding	4.81615e-10	9J8RGD.1	unchange-up	9J8RGD	Cytochrome P450 superfamily protein; IPR001128 (Cytochrome P450); GO:0005506 (iron ion binding), GO:0020037 (heme binding), GO:0055114 (oxidation-reduction process)
Molecular Function	GO:0046906	4	tetrapyrrole binding	4.81615e-10	IKG909.1	unchange-up	IKG909	Cytochrome P450 superfamily protein; IPR001128 (Cytochrome P450); GO:0005506 (iron ion binding), GO:0020037 (heme binding), GO:0055114 (oxidation-reduction process)
Molecular Function	GO:0015291	5	secondary active transmembrane transporter activity	0.211693	L6P940.1	unchange-up	L6P940	phosphate transporter 1; 5; IPR005828 (General substrate transporter), IPR016196 (Major facilitator superfamily domain, general substrate transporter); GO:0005315 (inorganic phosphate transmembrane transporter activity), GO:0006817 (phosphate ion transport), GO:0016021 (integral component of membrane), GO:0022857 (transmembrane transporter activity), GO:0055085 (transmembrane transport)
Molecular Function	GO:0015291	5	secondary active transmembrane transporter activity	0.211693	8D4CC7.1	unchange-up	8D4CC7	MATE efflux family protein; IPR002528 (Multi antimicrobial extrusion protein); GO:0006855 (drug transmembrane transport), GO:0015238 (drug transmembrane transporter activity), GO:0015297 (antiporter activity), GO:0016020 (membrane), GO:0055085 (transmembrane transport)
Molecular Function	GO:0016741	4	transferase activity, transferring one-carbon groups	0.0115289	UB7858.1	unchange-up	UB7858	O-methyltransferase family protein; IPR016461 (Caffeate O-methyltransferase (COMT) family); GO:0008168 (methyltransferase activity), GO:0008171 (O-methyltransferase activity), GO:0046983 (protein dimerization activity)
Molecular Function	GO:0016741	4	transferase activity, transferring one-carbon groups	0.0115289	TMS86M.2	unchange-up	TMS86M	O-methyltransferase family protein; IPR016461 (Caffeate O-methyltransferase (COMT) family); GO:0008168 (methyltransferase activity), GO:0008171 (O-methyltransferase activity), GO:0046983 (protein dimerization activity)
Molecular Function	GO:0016741	4	transferase activity, transferring one-carbon groups	0.0115289	MALV6U.1	unchange-up	MALV6U	caffeoyl-CoA 3-O-methyltransferase; IPR002935 (O-methyltransferase, family 3); GO:0008171 (O-methyltransferase activity)
Molecular Function	GO:0016741	4	transferase activity, transferring one-carbon groups	0.0115289	V6JT5K.1	unchange-up	V6JT5K	O-methyltransferase 1; IPR016461 (Caffeate O-methyltransferase (COMT) family); GO:0008168 (methyltransferase activity), GO:0008171 (O-methyltransferase activity), GO:0046983 (protein dimerization activity)
Molecular Function	GO:0016741	4	transferase activity, transferring one-carbon groups	0.0115289	RBR1AL.1	unchange-up	RBR1AL	caffeoyl-CoA 3-O-methyltransferase; IPR002935 (O-methyltransferase, family 3); GO:0008171 (O-methyltransferase activity)
Molecular Function	GO:0016741	4	transferase activity, transferring one-carbon groups	0.0115289	W1E7UI.1	unchange-up	W1E7UI	jasmonic acid carboxyl methyltransferase; IPR005299 (SAM dependent carboxyl methyltransferase); GO:0008168 (methyltransferase activity)
Molecular Function	GO:0016741	4	transferase activity, transferring one-carbon groups	0.0115289	N59XX0.1	unchange-up	N59XX0	O-methyltransferase 1; IPR016461 (Caffeate O-methyltransferase (COMT) family); GO:0008168 (methyltransferase activity), GO:0008171 (O-methyltransferase activity), GO:0046983 (protein dimerization activity)
Molecular Function	GO:0016741	4	transferase activity, transferring one-carbon groups	0.0115289	684P3R.1	unchange-up	684P3R	O-methyltransferase 1; IPR016461 (Caffeate O-methyltransferase (COMT) family); GO:0008168 (methyltransferase activity), GO:0008171 (O-methyltransferase activity), GO:0046983 (protein dimerization activity)
Molecular Function	GO:0016741	4	transferase activity, transferring one-carbon groups	0.0115289	XZJ3XS.1	unchange-up	XZJ3XS	O-methyltransferase 1; IPR016461 (Caffeate O-methyltransferase (COMT) family); GO:0008168 (methyltransferase activity), GO:0008171 (O-methyltransferase activity), GO:0046983 (protein dimerization activity)
Molecular Function	GO:0016741	4	transferase activity, transferring one-carbon groups	0.0115289	DZ16HD.1	unchange-up	DZ16HD	O-methyltransferase family protein; IPR016461 (Caffeate O-methyltransferase (COMT) family); GO:0008168 (methyltransferase activity), GO:0008171 (O-methyltransferase activity), GO:0046983 (protein dimerization activity)
Molecular Function	GO:0016741	4	transferase activity, transferring one-carbon groups	0.0115289	5D9CQE.1	unchange-up	5D9CQE	O-methyltransferase 1; IPR016461 (Caffeate O-methyltransferase (COMT) family); GO:0008168 (methyltransferase activity), GO:0008171 (O-methyltransferase activity), GO:0046983 (protein dimerization activity)
Molecular Function	GO:0016741	4	transferase activity, transferring one-carbon groups	0.0115289	UYQA7L.1	unchange-up	UYQA7L	O-methyltransferase family protein; IPR016461 (Caffeate O-methyltransferase (COMT) family); GO:0008168 (methyltransferase activity), GO:0008171 (O-methyltransferase activity), GO:0046983 (protein dimerization activity)
Molecular Function	GO:0016741	4	transferase activity, transferring one-carbon groups	0.0115289	8D41M7.1	unchange-up	8D41M7	O-methyltransferase family protein; IPR016461 (Caffeate O-methyltransferase (COMT) family); GO:0008168 (methyltransferase activity), GO:0008171 (O-methyltransferase activity), GO:0046983 (protein dimerization activity)
Molecular Function	GO:0016741	4	transferase activity, transferring one-carbon groups	0.0115289	57HDGX.2	unchange-up	57HDGX	O-methyltransferase 1; IPR016461 (Caffeate O-methyltransferase (COMT) family); GO:0008168 (methyltransferase activity), GO:0008171 (O-methyltransferase activity), GO:0046983 (protein dimerization activity)
Molecular Function	GO:0016741	4	transferase activity, transferring one-carbon groups	0.0115289	H6K0T5.1	unchange-up	H6K0T5	O-methyltransferase 1; IPR016461 (Caffeate O-methyltransferase (COMT) family); GO:0008168 (methyltransferase activity), GO:0008171 (O-methyltransferase activity), GO:0046983 (protein dimerization activity)
Molecular Function	GO:0008061	4	chitin binding	0.00107514	3K2WNH.1	unchange-up	3K2WNH	Chitinase family protein; IPR016283 (Glycoside hydrolase, family 19), IPR023346 (Lysozyme-like domain); GO:0004568 (chitinase activity), GO:0005975 (carbohydrate metabolic process), GO:0006032 (chitin catabolic process), GO:0008061 (chitin binding), GO:0016998 (cell wall macromolecule catabolic process)
Molecular Function	GO:0008061	4	chitin binding	0.00107514	SBZM2C.1	unchange-up	SBZM2C	Chitinase family protein; IPR016283 (Glycoside hydrolase, family 19), IPR023346 (Lysozyme-like domain); GO:0004568 (chitinase activity), GO:0005975 (carbohydrate metabolic process), GO:0006032 (chitin catabolic process), GO:0008061 (chitin binding), GO:0016998 (cell wall macromolecule catabolic process)
Molecular Function	GO:0008061	4	chitin binding	0.00107514	AK92GL.1	unchange-up	AK92GL	Chitinase family protein; IPR016283 (Glycoside hydrolase, family 19), IPR023346 (Lysozyme-like domain); GO:0004568 (chitinase activity), GO:0005975 (carbohydrate metabolic process), GO:0006032 (chitin catabolic process), GO:0008061 (chitin binding), GO:0016998 (cell wall macromolecule catabolic process)
Molecular Function	GO:0008061	4	chitin binding	0.00107514	Q1PJAN.1	unchange-up	Q1PJAN	Chitinase family protein; IPR016283 (Glycoside hydrolase, family 19), IPR023346 (Lysozyme-like domain); GO:0004568 (chitinase activity), GO:0005975 (carbohydrate metabolic process), GO:0006032 (chitin catabolic process), GO:0008061 (chitin binding), GO:0016998 (cell wall macromolecule catabolic process)
Molecular Function	GO:0004707	9	MAP kinase activity	0.0737619	BC5GM2.1	unchange-up	BC5GM2	Protein kinase superfamily protein; IPR011009 (Protein kinase-like domain); GO:0004672 (protein kinase activity), GO:0004674 (protein serine/threonine kinase activity), GO:0004707 (MAP kinase activity), GO:0005524 (ATP binding), GO:0006468 (protein phosphorylation)
Molecular Function	GO:0004707	9	MAP kinase activity	0.0737619	AF4FIK.2	unchange-up	AF4FIK	Protein kinase superfamily protein; IPR011009 (Protein kinase-like domain); GO:0004672 (protein kinase activity), GO:0004674 (protein serine/threonine kinase activity), GO:0005524 (ATP binding), GO:0006468 (protein phosphorylation)
Molecular Function	GO:0016757	4	transferase activity, transferring glycosyl groups	0.000220147	T86JB7.1	unchange-up	T86JB7	UDP-Glycosyltransferase superfamily protein; IPR002213 (UDP-glucuronosyl/UDP-glucosyltransferase); GO:0008152 (metabolic process)
Molecular Function	GO:0016757	4	transferase activity, transferring glycosyl groups	0.000220147	3JC75E.1	unchange-up	3JC75E	UDP-Glycosyltransferase superfamily protein; IPR002213 (UDP-glucuronosyl/UDP-glucosyltransferase); GO:0008152 (metabolic process)
Molecular Function	GO:0016757	4	transferase activity, transferring glycosyl groups	0.000220147	0V3EF3.1	unchange-up	0V3EF3	UDP-Glycosyltransferase superfamily protein; IPR002213 (UDP-glucuronosyl/UDP-glucosyltransferase), IPR004276 (Glycosyl transferase, family 28); GO:0005975 (carbohydrate metabolic process), GO:0008152 (metabolic process), GO:0030259 (lipid glycosylation)
Molecular Function	GO:0016757	4	transferase activity, transferring glycosyl groups	0.000220147	PMT11X.1	unchange-up	PMT11X	putative glucuronosyltransferase PGSIP6-like isoform X2 [Glycine max]; IPR002495 (Glycosyl transferase, family 8)
Molecular Function	GO:0016757	4	transferase activity, transferring glycosyl groups	0.000220147	LS0J2N.1	unchange-up	LS0J2N	Core-2/I-branching beta-1,6-N-acetylglucosaminyltransferase family protein; IPR003406 (Glycosyl transferase, family 14); GO:0008375 (acetylglucosaminyltransferase activity), GO:0016020 (membrane)
Molecular Function	GO:0016757	4	transferase activity, transferring glycosyl groups	0.000220147	L0QN5H.1	unchange-up	L0QN5H	UDP-Glycosyltransferase superfamily protein; IPR002213 (UDP-glucuronosyl/UDP-glucosyltransferase), IPR018247 (EF-Hand 1, calcium-binding site); GO:0008152 (metabolic process)
Molecular Function	GO:0016757	4	transferase activity, transferring glycosyl groups	0.000220147	FPT8AU.1	unchange-up	FPT8AU	UDP-Glycosyltransferase superfamily protein; IPR002213 (UDP-glucuronosyl/UDP-glucosyltransferase); GO:0008152 (metabolic process)
Molecular Function	GO:0016757	4	transferase activity, transferring glycosyl groups	0.000220147	L0ZIY2.1	unchange-up	L0ZIY2	UDP-Glycosyltransferase superfamily protein; IPR002213 (UDP-glucuronosyl/UDP-glucosyltransferase); GO:0008152 (metabolic process)
Molecular Function	GO:0016757	4	transferase activity, transferring glycosyl groups	0.000220147	K9YU9F.1	unchange-up	K9YU9F	UDP-Glycosyltransferase superfamily protein; IPR002048 (EF-hand domain), IPR002213 (UDP-glucuronosyl/UDP-glucosyltransferase), IPR018247 (EF-Hand 1, calcium-binding site); GO:0005509 (calcium ion binding), GO:0008152 (metabolic process)
Molecular Function	GO:0016757	4	transferase activity, transferring glycosyl groups	0.000220147	Q44N8G.1	unchange-up	Q44N8G	UDP-Glycosyltransferase superfamily protein; IPR002213 (UDP-glucuronosyl/UDP-glucosyltransferase); GO:0008152 (metabolic process)
Molecular Function	GO:0016757	4	transferase activity, transferring glycosyl groups	0.000220147	VZK86E.1	unchange-up	VZK86E	UDP-Glycosyltransferase superfamily protein; IPR002213 (UDP-glucuronosyl/UDP-glucosyltransferase), IPR018247 (EF-Hand 1, calcium-binding site); GO:0008152 (metabolic process)
Molecular Function	GO:0016757	4	transferase activity, transferring glycosyl groups	0.000220147	3BDP96.1	unchange-up	3BDP96	Xyloglucan endotransglucosylase/hydrolase family protein; IPR008264 (Beta-glucanase), IPR008985 (Concanavalin A-like lectin/glucanases superfamily), IPR016455 (Xyloglucan endotransglucosylase/hydrolase); GO:0005618 (cell wall), GO:0005975 (carbohydrate metabolic process), GO:0006073 (cellular glucan metabolic process), GO:0016762 (xyloglucan:xyloglucosyl transferase activity), GO:0048046 (apoplas…
Molecular Function	GO:0016757	4	transferase activity, transferring glycosyl groups	0.000220147	R5P48D.1	unchange-up	R5P48D	UDP-Glycosyltransferase superfamily protein; IPR002213 (UDP-glucuronosyl/UDP-glucosyltransferase); GO:0008152 (metabolic process)
Molecular Function	GO:0016757	4	transferase activity, transferring glycosyl groups	0.000220147	S987R3.1	unchange-up	S987R3	Xyloglucan endotransglucosylase/hydrolase family protein; IPR008985 (Concanavalin A-like lectin/glucanases superfamily), IPR016455 (Xyloglucan endotransglucosylase/hydrolase); GO:0005618 (cell wall), GO:0005975 (carbohydrate metabolic process), GO:0006073 (cellular glucan metabolic process), GO:0016762 (xyloglucan:xyloglucosyl transferase activity), GO:0048046 (apoplast)
Molecular Function	GO:0016757	4	transferase activity, transferring glycosyl groups	0.000220147	MWT26D.1	unchange-up	MWT26D	UDP-Glycosyltransferase superfamily protein; IPR002213 (UDP-glucuronosyl/UDP-glucosyltransferase); GO:0008152 (metabolic process)
Molecular Function	GO:0016757	4	transferase activity, transferring glycosyl groups	0.000220147	LXC7UV.1	unchange-up	LXC7UV	cellulose synthase like E1; IPR005150 (Cellulose synthase); GO:0016020 (membrane), GO:0016760 (cellulose synthase (UDP-forming) activity), GO:0030244 (cellulose biosynthetic process)
Molecular Function	GO:0016757	4	transferase activity, transferring glycosyl groups	0.000220147	VBG6VY.1	unchange-up	VBG6VY	UDP-Glycosyltransferase superfamily protein; IPR002213 (UDP-glucuronosyl/UDP-glucosyltransferase); GO:0008152 (metabolic process)
Molecular Function	GO:0016757	4	transferase activity, transferring glycosyl groups	0.000220147	HT9G48.1	unchange-up	HT9G48	UDP-Glycosyltransferase superfamily protein; IPR002213 (UDP-glucuronosyl/UDP-glucosyltransferase); GO:0008152 (metabolic process)
Molecular Function	GO:0016757	4	transferase activity, transferring glycosyl groups	0.000220147	0U2YQ3.1	unchange-up	0U2YQ3	UDP-Glycosyltransferase superfamily protein; IPR002213 (UDP-glucuronosyl/UDP-glucosyltransferase); GO:0008152 (metabolic process)
Molecular Function	GO:0016757	4	transferase activity, transferring glycosyl groups	0.000220147	TW2SCU.1	unchange-up	TW2SCU	UDP-Glycosyltransferase superfamily protein; IPR002213 (UDP-glucuronosyl/UDP-glucosyltransferase); GO:0008152 (metabolic process)
Molecular Function	GO:0016757	4	transferase activity, transferring glycosyl groups	0.000220147	HMA26X.1	unchange-up	HMA26X	Galactosyltransferase family protein; IPR002659 (Glycosyl transferase, family 31), IPR025298 (Domain of unknown function DUF4094); GO:0006486 (protein glycosylation), GO:0008378 (galactosyltransferase activity), GO:0016020 (membrane)
[truncated: 960 more rows]

## Sheet: down-unchange
GO Terms Level 1	GO Terms Description	GO Terms Level	GO Terms ID	Mapping	Background	All Mapping	All Background	Fold Enrichment	Fisher' exact test P value	-log10(p value)	Related Protein
[truncated: 13 more rows]

## Sheet: down-unchange GO2Protein
GO Terms Level 1	GO Terms ID	GO Terms Level	GO Terms Description	Fisher's exact test P value	Protein.accession	type	Transcription.ID	Protein.description
[truncated: 291 more rows]

[truncated: 4 more sheets: unchange-down, unchange-down GO2Protein, up-up, up-up GO2Protein]
