# Supplementary material for: Transcriptomic–Proteomic Analysis Revealed the Regulatory Mechanism of Peanut in Response to Fusarium oxysporum
Source: Int J Mol Sci. 2024 Jan 3;25(1):619. doi: 10.3390/ijms25010619 (PMC10779420; doi:10.3390/ijms25010619)
Supplement: Supplementary file 1 [file ijms-25-00619-s001.zip › Table S11. KEGG enrichment analysis of DEGs and DEPs in two expression levels.xlsx]

## Sheet: down-down
KEGG pathway	Mapping	Background	All Mapping	All Background	Fold enrichment	Fisher's exact test p value	-log10(p value)	Related proteins
aip00196 Photosynthesis - antenna proteins	3	10	14	3046	65.27	9.10787e-06	5.04	YZ06AV.1 JVEI5Y.1 CVJ130.1
aip00195 Photosynthesis	4	34	14	3046	25.6	1.19808e-05	4.92	Y7HUGW.1 X5CP5W.1 KSV0XM.1 G1SUYP.1
aip00710 Carbon fixation in photosynthetic organisms	4	91	14	3046	9.56	0.000593385	3.23	FN6RIW.1 P6MJUK.1 XT6T0B.1 P96X61.2
aip01200 Carbon metabolism	5	313	14	3046	3.48	0.010161	1.99	FN6RIW.1 P6MJUK.1 XT6T0B.1 P96X61.2 G5Y6Q1.1
aip00051 Fructose and mannose metabolism	2	63	14	3046	6.91	0.0326538	1.49	P6MJUK.1 P96X61.2
aip00030 Pentose phosphate pathway	2	64	14	3046	6.8	0.033619	1.47	P6MJUK.1 P96X61.2
aip00630 Glyoxylate and dicarboxylate metabolism	2	79	14	3046	5.51	0.0494037	1.31	XT6T0B.1 G5Y6Q1.1

## Sheet: down-down Pathway2Protein
KEGG pathway	Fisher's exact test p value	Protein.accession	type	Transcription.ID	Protein.description
aip00010 Glycolysis / Gluconeogenesis	0.160344	P6MJUK.1	down-down	P6MJUK	fructose-1,6-bisphosphatase; IPR000146 (Fructose-1,6-bisphosphatase class 1/Sedoheputulose-1,7-bisphosphatase); GO:0005975 (carbohydrate metabolic process), GO:0042578 (phosphoric ester hydrolase activity)	糖异生和糖酵解
aip00010 Glycolysis / Gluconeogenesis	0.160344	P96X61.2	down-down	P96X61	fructose-bisphosphate aldolase 2; IPR000741 (Fructose-bisphosphate aldolase, class-I), IPR013785 (Aldolase-type TIM barrel); GO:0003824 (catalytic activity), GO:0004332 (fructose-bisphosphate aldolase activity), GO:0006096 (glycolysis)
aip01200 Carbon metabolism	0.010161	FN6RIW.1	down-down	FN6RIW	glyceraldehyde-3-phosphate dehydrogenase C2; IPR020831 (Glyceraldehyde/Erythrose phosphate dehydrogenase family); GO:0006006 (glucose metabolic process), GO:0050661 (NADP binding), GO:0051287 (NAD binding), GO:0055114 (oxidation-reduction process)	碳代谢
aip01200 Carbon metabolism	0.010161	P6MJUK.1	down-down	P6MJUK	fructose-1,6-bisphosphatase; IPR000146 (Fructose-1,6-bisphosphatase class 1/Sedoheputulose-1,7-bisphosphatase); GO:0005975 (carbohydrate metabolic process), GO:0042578 (phosphoric ester hydrolase activity)
aip01200 Carbon metabolism	0.010161	XT6T0B.1	down-down	XT6T0B	Ribulose bisphosphate carboxylase (small chain) family protein; IPR000894 (Ribulose bisphosphate carboxylase small chain, domain), IPR024680 (Ribulose-1,5-bisphosphate carboxylase small subunit, N-terminal)
aip01200 Carbon metabolism	0.010161	P96X61.2	down-down	P96X61	fructose-bisphosphate aldolase 2; IPR000741 (Fructose-bisphosphate aldolase, class-I), IPR013785 (Aldolase-type TIM barrel); GO:0003824 (catalytic activity), GO:0004332 (fructose-bisphosphate aldolase activity), GO:0006096 (glycolysis)
aip01200 Carbon metabolism	0.010161	G5Y6Q1.1	down-down	G5Y6Q1	glycine cleavage system H protein; IPR002930 (Glycine cleavage H-protein); GO:0005960 (glycine cleavage complex), GO:0006546 (glycine catabolic process), GO:0019464 (glycine decarboxylation via glycine cleavage system)
aip00710 Carbon fixation in photosynthetic organisms	0.000593385	FN6RIW.1	down-down	FN6RIW	glyceraldehyde-3-phosphate dehydrogenase C2; IPR020831 (Glyceraldehyde/Erythrose phosphate dehydrogenase family); GO:0006006 (glucose metabolic process), GO:0050661 (NADP binding), GO:0051287 (NAD binding), GO:0055114 (oxidation-reduction process)	光合作用的碳固定
aip00710 Carbon fixation in photosynthetic organisms	0.000593385	P6MJUK.1	down-down	P6MJUK	fructose-1,6-bisphosphatase; IPR000146 (Fructose-1,6-bisphosphatase class 1/Sedoheputulose-1,7-bisphosphatase); GO:0005975 (carbohydrate metabolic process), GO:0042578 (phosphoric ester hydrolase activity)
aip00710 Carbon fixation in photosynthetic organisms	0.000593385	XT6T0B.1	down-down	XT6T0B	Ribulose bisphosphate carboxylase (small chain) family protein; IPR000894 (Ribulose bisphosphate carboxylase small chain, domain), IPR024680 (Ribulose-1,5-bisphosphate carboxylase small subunit, N-terminal)
aip00710 Carbon fixation in photosynthetic organisms	0.000593385	P96X61.2	down-down	P96X61	fructose-bisphosphate aldolase 2; IPR000741 (Fructose-bisphosphate aldolase, class-I), IPR013785 (Aldolase-type TIM barrel); GO:0003824 (catalytic activity), GO:0004332 (fructose-bisphosphate aldolase activity), GO:0006096 (glycolysis)
aip00195 Photosynthesis	1.19808e-05	Y7HUGW.1	down-down	Y7HUGW	photosystem II oxygen-evolving enhancer protein; IPR002628 (Photosystem II PsbO, manganese-stabilising), IPR011250 (Outer membrane protein/outer membrane enzyme PagP , beta-barrel); GO:0005509 (calcium ion binding), GO:0009279 (cell outer membrane), GO:0009523 (photosystem II), GO:0009654 (photosystem II oxygen evolving complex), GO:0015979 (photosynthesis), GO:0016021 (integral component of memb…	光合
aip00195 Photosynthesis	1.19808e-05	X5CP5W.1	down-down	X5CP5W	plastocyanin 1; IPR001235 (Blue (type 1) copper protein, plastocyanin-type), IPR028871 (Blue (type 1) copper protein, binding site); GO:0005507 (copper ion binding), GO:0009055 (electron carrier activity)
aip00195 Photosynthesis	1.19808e-05	KSV0XM.1	down-down	KSV0XM	ATP synthase gamma chain 1 family protein n=3 Tax=Populus RepID=B9H1A7_POPTR; IPR000131 (ATPase, F1 complex, gamma subunit), IPR023632 (ATPase, F1 complex, gamma subunit conserved site), IPR023633 (ATPase, F1 complex, gamma subunit domain); GO:0015986 (ATP synthesis coupled proton transport)
aip00195 Photosynthesis	1.19808e-05	G1SUYP.1	down-down	G1SUYP	oxygen-evolving enhancer protein; IPR008797 (Photosystem II PsbQ, oxygen evolving complex), IPR023222 (PsbQ-like domain); GO:0005509 (calcium ion binding), GO:0009523 (photosystem II), GO:0009654 (photosystem II oxygen evolving complex), GO:0015979 (photosynthesis), GO:0019898 (extrinsic component of membrane)
aip00051 Fructose and mannose metabolism	0.0326538	P6MJUK.1	down-down	P6MJUK	fructose-1,6-bisphosphatase; IPR000146 (Fructose-1,6-bisphosphatase class 1/Sedoheputulose-1,7-bisphosphatase); GO:0005975 (carbohydrate metabolic process), GO:0042578 (phosphoric ester hydrolase activity)	果糖
aip00051 Fructose and mannose metabolism	0.0326538	P96X61.2	down-down	P96X61	fructose-bisphosphate aldolase 2; IPR000741 (Fructose-bisphosphate aldolase, class-I), IPR013785 (Aldolase-type TIM barrel); GO:0003824 (catalytic activity), GO:0004332 (fructose-bisphosphate aldolase activity), GO:0006096 (glycolysis)
aip00030 Pentose phosphate pathway	0.033619	P6MJUK.1	down-down	P6MJUK	fructose-1,6-bisphosphatase; IPR000146 (Fructose-1,6-bisphosphatase class 1/Sedoheputulose-1,7-bisphosphatase); GO:0005975 (carbohydrate metabolic process), GO:0042578 (phosphoric ester hydrolase activity)	戊糖
aip00030 Pentose phosphate pathway	0.033619	P96X61.2	down-down	P96X61	fructose-bisphosphate aldolase 2; IPR000741 (Fructose-bisphosphate aldolase, class-I), IPR013785 (Aldolase-type TIM barrel); GO:0003824 (catalytic activity), GO:0004332 (fructose-bisphosphate aldolase activity), GO:0006096 (glycolysis)
aip00630 Glyoxylate and dicarboxylate metabolism	0.0494037	XT6T0B.1	down-down	XT6T0B	Ribulose bisphosphate carboxylase (small chain) family protein; IPR000894 (Ribulose bisphosphate carboxylase small chain, domain), IPR024680 (Ribulose-1,5-bisphosphate carboxylase small subunit, N-terminal)	二羧酸代谢
aip00630 Glyoxylate and dicarboxylate metabolism	0.0494037	G5Y6Q1.1	down-down	G5Y6Q1	glycine cleavage system H protein; IPR002930 (Glycine cleavage H-protein); GO:0005960 (glycine cleavage complex), GO:0006546 (glycine catabolic process), GO:0019464 (glycine decarboxylation via glycine cleavage system)
aip00196 Photosynthesis - antenna proteins	9.10787e-06	YZ06AV.1	down-down	YZ06AV	chlorophyll A/B binding protein 1; IPR022796 (Chlorophyll A-B binding protein), IPR023329 (Chlorophyll a/b binding protein domain); GO:0016020 (membrane)	光合作用触角
aip00196 Photosynthesis - antenna proteins	9.10787e-06	JVEI5Y.1	down-down	JVEI5Y	light-harvesting chlorophyll B-binding protein 3; IPR022796 (Chlorophyll A-B binding protein), IPR023329 (Chlorophyll a/b binding protein domain); GO:0016020 (membrane)
aip00196 Photosynthesis - antenna proteins	9.10787e-06	CVJ130.1	down-down	CVJ130	light-harvesting chlorophyll B-binding protein 3; IPR022796 (Chlorophyll A-B binding protein), IPR023329 (Chlorophyll a/b binding protein domain); GO:0016020 (membrane)

## Sheet: up-unchange
KEGG pathway	Mapping	Background	All Mapping	All Background	Fold enrichment	Fisher's exact test p value	-log10(p value)	Related proteins
aip00900 Terpenoid backbone biosynthesis	5	37	51	3046	8.07	0.000313477	3.5	7Y2C76.1 UV4XXD.1 G3L2E7.1 3X9B1A.1 072U0I.1
aip00480 Glutathione metabolism	6	104	51	3046	3.45	0.00708812	2.15	0U8PS9.1 H2G8AX.3 JL3DG7.1 7AR2IQ.1 983LEL.1 96WFPN.1
aip00400 Phenylalanine, tyrosine and tryptophan biosynthesis	4	50	51	3046	4.78	0.00910555	2.04	9A4JNA.1 8A1TPW.2 X76XU5.1 ICZJ7L.1
aip01212 Fatty acid metabolism	4	63	51	3046	3.79	0.0200865	1.7	I9R4QS.1 5X7XAP.2 7KI1S0.1 ZST20A.1
aip00051 Fructose and mannose metabolism	4	63	51	3046	3.79	0.0200865	1.7	4ZP1HR.1 HTRQ4P.3 1T0QE3.1 LMZT46.1
aip00061 Fatty acid biosynthesis	3	40	51	3046	4.48	0.0282798	1.55	5X7XAP.2 7KI1S0.1 ZST20A.1
aip01230 Biosynthesis of amino acids	8	245	51	3046	1.95	0.0482551	1.32	FJ1AK4.1 9A4JNA.1 8A1TPW.2 HTRQ4P.3 1T0QE3.1 LMZT46.1 X76XU5.1 ICZJ7L.1

## Sheet: up-unchange Pathway2Protein
KEGG pathway	Fisher's exact test p value	Protein.accession	type	Transcription.ID	Protein.description
aip00061 Fatty acid biosynthesis	0.0282798	5X7XAP.2	up-unchange	5X7XAP	acyl-CoA synthetase 5; IPR000873 (AMP-dependent synthetase/ligase), IPR025110 (AMP-binding enzyme C-terminal domain); GO:0003824 (catalytic activity), GO:0008152 (metabolic process)
aip00061 Fatty acid biosynthesis	0.0282798	7KI1S0.1	up-unchange	7KI1S0	short-chain dehydrogenase-reductase B; IPR002347 (Glucose/ribitol dehydrogenase); GO:0008152 (metabolic process), GO:0016491 (oxidoreductase activity)
aip00061 Fatty acid biosynthesis	0.0282798	ZST20A.1	up-unchange	ZST20A	acetyl-CoA carboxylase 1; IPR000022 (Carboxyl transferase), IPR000089 (Biotin/lipoyl attachment), IPR011761 (ATP-grasp fold), IPR011764 (Biotin carboxylation domain), IPR013537 (Acetyl-CoA carboxylase, central domain), IPR016185 (Pre-ATP-grasp domain); GO:0003824 (catalytic activity), GO:0003989 (acetyl-CoA carboxylase activity), GO:0004075 (biotin carboxylase activity), GO:0005524 (ATP binding),…
aip00640 Propanoate metabolism	0.155266	52U0T8.1	up-unchange	52U0T8	3-hydroxyisobutyryl-CoA hydrolase-like protein
aip00640 Propanoate metabolism	0.155266	ZST20A.1	up-unchange	ZST20A	acetyl-CoA carboxylase 1; IPR000022 (Carboxyl transferase), IPR000089 (Biotin/lipoyl attachment), IPR011761 (ATP-grasp fold), IPR011764 (Biotin carboxylation domain), IPR013537 (Acetyl-CoA carboxylase, central domain), IPR016185 (Pre-ATP-grasp domain); GO:0003824 (catalytic activity), GO:0003989 (acetyl-CoA carboxylase activity), GO:0004075 (biotin carboxylase activity), GO:0005524 (ATP binding),…
aip04626 Plant-pathogen interaction	0.20356	A992JM.1	up-unchange	A992JM	protein SGT1 homolog isoform X2 [Glycine max]; IPR007699 (SGS), IPR008978 (HSP20-like chaperone), IPR011990 (Tetratricopeptide-like helical); GO:0005515 (protein binding)
aip04626 Plant-pathogen interaction	0.20356	V6P520.1	up-unchange	V6P520	enhanced disease susceptibility protein; IPR002921 (Lipase, class 3); GO:0004806 (triglyceride lipase activity), GO:0006629 (lipid metabolic process)
aip00010 Glycolysis / Gluconeogenesis	0.267216	B3E7YS.1	up-unchange	B3E7YS	aldo/keto reductase family oxidoreductase; IPR001395 (Aldo/keto reductase), IPR023210 (NADP-dependent oxidoreductase domain); GO:0016491 (oxidoreductase activity), GO:0055114 (oxidation-reduction process)
aip00010 Glycolysis / Gluconeogenesis	0.267216	HTRQ4P.3	up-unchange	HTRQ4P	phosphofructokinase 4; IPR000023 (Phosphofructokinase domain), IPR012004 (Pyrophosphate-dependent phosphofructokinase TP0108), IPR022953 (Phosphofructokinase); GO:0003872 (6-phosphofructokinase activity), GO:0005524 (ATP binding), GO:0005945 (6-phosphofructokinase complex), GO:0006002 (fructose 6-phosphate metabolic process), GO:0006096 (glycolysis)
aip00010 Glycolysis / Gluconeogenesis	0.267216	1T0QE3.1	up-unchange	1T0QE3	phosphofructokinase 3; IPR000023 (Phosphofructokinase domain), IPR012004 (Pyrophosphate-dependent phosphofructokinase TP0108), IPR022953 (Phosphofructokinase); GO:0003872 (6-phosphofructokinase activity), GO:0005524 (ATP binding), GO:0005945 (6-phosphofructokinase complex), GO:0006002 (fructose 6-phosphate metabolic process), GO:0006096 (glycolysis)
aip00010 Glycolysis / Gluconeogenesis	0.267216	LMZT46.1	up-unchange	LMZT46	fructose-bisphosphate aldolase 2; IPR000741 (Fructose-bisphosphate aldolase, class-I), IPR013785 (Aldolase-type TIM barrel); GO:0003824 (catalytic activity), GO:0004332 (fructose-bisphosphate aldolase activity), GO:0006096 (glycolysis)
aip00400 Phenylalanine, tyrosine and tryptophan biosynthesis	0.00910555	9A4JNA.1	up-unchange	9A4JNA	3-phosphoshikimate 1-carboxyvinyltransferase; IPR006264 (3-phosphoshikimate 1-carboxyvinyltransferase), IPR013792 (RNA 3'-terminal phosphate cyclase/enolpyruvate transferase, alpha/beta), IPR023193 (3-phosphoshikimate 1-carboxyvinyltransferase, conserved site); GO:0003824 (catalytic activity), GO:0003866 (3-phosphoshikimate 1-carboxyvinyltransferase activity)
aip00400 Phenylalanine, tyrosine and tryptophan biosynthesis	0.00910555	8A1TPW.2	up-unchange	8A1TPW	aspartate aminotransferase; IPR015424 (Pyridoxal phosphate-dependent transferase); GO:0003824 (catalytic activity), GO:0009058 (biosynthetic process), GO:0030170 (pyridoxal phosphate binding)
aip00400 Phenylalanine, tyrosine and tryptophan biosynthesis	0.00910555	X76XU5.1	up-unchange	X76XU5	chorismate synthase; IPR000453 (Chorismate synthase); GO:0004107 (chorismate synthase activity), GO:0009073 (aromatic amino acid family biosynthetic process)
aip00400 Phenylalanine, tyrosine and tryptophan biosynthesis	0.00910555	ICZJ7L.1	up-unchange	ICZJ7L	chorismate mutase 1; IPR008238 (Chorismate mutase, AroQ class, eukaryotic type); GO:0004106 (chorismate mutase activity), GO:0009073 (aromatic amino acid family biosynthetic process), GO:0046417 (chorismate metabolic process)
aip00900 Terpenoid backbone biosynthesis	0.000313477	7Y2C76.1	up-unchange	7Y2C76	isopentenyl-diphosphate delta-isomerase; IPR011876 (Isopentenyl-diphosphate delta-isomerase, type 1), IPR015797 (NUDIX hydrolase domain-like); GO:0004452 (isopentenyl-diphosphate delta-isomerase activity), GO:0008299 (isoprenoid biosynthetic process), GO:0016787 (hydrolase activity)
aip00900 Terpenoid backbone biosynthesis	0.000313477	UV4XXD.1	up-unchange	UV4XXD	hydroxymethylglutaryl-CoA synthase-like [Glycine max]; IPR010122 (Hydroxymethylglutaryl-CoA synthase, eukaryotic); GO:0003824 (catalytic activity), GO:0004421 (hydroxymethylglutaryl-CoA synthase activity), GO:0008152 (metabolic process), GO:0008299 (isoprenoid biosynthetic process)
aip00900 Terpenoid backbone biosynthesis	0.000313477	G3L2E7.1	up-unchange	G3L2E7	4-diphosphocytidyl-2-C-methyl-D-erythritol kinase; IPR004424 (4-diphosphocytidyl-2C-methyl-D-erythritol kinase); GO:0005524 (ATP binding), GO:0016114 (terpenoid biosynthetic process), GO:0050515 (4-(cytidine 5'-diphospho)-2-C-methyl-D-erythritol kinase activity)
aip00900 Terpenoid backbone biosynthesis	0.000313477	3X9B1A.1	up-unchange	3X9B1A	4-hydroxy-3-methylbut-2-enyl diphosphate reductase; IPR003451 (LytB protein); GO:0055114 (oxidation-reduction process)
aip00900 Terpenoid backbone biosynthesis	0.000313477	072U0I.1	up-unchange	072U0I	2-C-methyl-D-erythritol 2,4-cyclodiphosphate synthase; IPR003526 (2-C-methyl-D-erythritol 2,4-cyclodiphosphate synthase); GO:0016114 (terpenoid biosynthetic process)
aip00500 Starch and sucrose metabolism	0.167762	53FINS.2	up-unchange	53FINS	sucrose synthase 4; IPR012820 (Sucrose synthase, plant/cyanobacteria); GO:0005985 (sucrose metabolic process), GO:0009058 (biosynthetic process), GO:0016157 (sucrose synthase activity)
aip00500 Starch and sucrose metabolism	0.167762	4ZP1HR.1	up-unchange	4ZP1HR	pfkB-like carbohydrate kinase family protein; IPR002139 (Ribokinase); GO:0004747 (ribokinase activity), GO:0006014 (D-ribose metabolic process)
aip00500 Starch and sucrose metabolism	0.167762	ZINR5T.1	up-unchange	ZINR5T	alpha-amylase-like; IPR015902 (Glycoside hydrolase, family 13); GO:0003824 (catalytic activity), GO:0004556 (alpha-amylase activity), GO:0005509 (calcium ion binding), GO:0005975 (carbohydrate metabolic process), GO:0043169 (cation binding)
aip00500 Starch and sucrose metabolism	0.167762	4VZ14Z.1	up-unchange	4VZ14Z	sucrose synthase 4; IPR012820 (Sucrose synthase, plant/cyanobacteria); GO:0005985 (sucrose metabolic process), GO:0009058 (biosynthetic process), GO:0016157 (sucrose synthase activity)
aip00030 Pentose phosphate pathway	0.0903933	HTRQ4P.3	up-unchange	HTRQ4P	phosphofructokinase 4; IPR000023 (Phosphofructokinase domain), IPR012004 (Pyrophosphate-dependent phosphofructokinase TP0108), IPR022953 (Phosphofructokinase); GO:0003872 (6-phosphofructokinase activity), GO:0005524 (ATP binding), GO:0005945 (6-phosphofructokinase complex), GO:0006002 (fructose 6-phosphate metabolic process), GO:0006096 (glycolysis)
aip00030 Pentose phosphate pathway	0.0903933	1T0QE3.1	up-unchange	1T0QE3	phosphofructokinase 3; IPR000023 (Phosphofructokinase domain), IPR012004 (Pyrophosphate-dependent phosphofructokinase TP0108), IPR022953 (Phosphofructokinase); GO:0003872 (6-phosphofructokinase activity), GO:0005524 (ATP binding), GO:0005945 (6-phosphofructokinase complex), GO:0006002 (fructose 6-phosphate metabolic process), GO:0006096 (glycolysis)
aip00030 Pentose phosphate pathway	0.0903933	LMZT46.1	up-unchange	LMZT46	fructose-bisphosphate aldolase 2; IPR000741 (Fructose-bisphosphate aldolase, class-I), IPR013785 (Aldolase-type TIM barrel); GO:0003824 (catalytic activity), GO:0004332 (fructose-bisphosphate aldolase activity), GO:0006096 (glycolysis)
aip00040 Pentose and glucuronate interconversions	0.228341	B3E7YS.1	up-unchange	B3E7YS	aldo/keto reductase family oxidoreductase; IPR001395 (Aldo/keto reductase), IPR023210 (NADP-dependent oxidoreductase domain); GO:0016491 (oxidoreductase activity), GO:0055114 (oxidation-reduction process)
aip00040 Pentose and glucuronate interconversions	0.228341	GNTH39.1	up-unchange	GNTH39	UDP-glucose 6-dehydrogenase family protein; IPR017476 (UDP-glucose/GDP-mannose dehydrogenase); GO:0003979 (UDP-glucose 6-dehydrogenase activity), GO:0051287 (NAD binding), GO:0055114 (oxidation-reduction process)
aip00520 Amino sugar and nucleotide sugar metabolism	0.127329	4ZP1HR.1	up-unchange	4ZP1HR	pfkB-like carbohydrate kinase family protein; IPR002139 (Ribokinase); GO:0004747 (ribokinase activity), GO:0006014 (D-ribose metabolic process)
aip00520 Amino sugar and nucleotide sugar metabolism	0.127329	R808EC.1	up-unchange	R808EC	Chitinase family protein; IPR000726 (Glycoside hydrolase, family 19, catalytic), IPR001002 (Chitin-binding, type 1), IPR023346 (Lysozyme-like domain); GO:0004568 (chitinase activity), GO:0006032 (chitin catabolic process), GO:0008061 (chitin binding), GO:0016998 (cell wall macromolecule catabolic process)
aip00520 Amino sugar and nucleotide sugar metabolism	0.127329	RUK088.1	up-unchange	RUK088	probable rhamnose biosynthetic enzyme 1-like isoform X3 [Glycine max]; IPR005913 (dTDP-4-dehydrorhamnose reductase); GO:0008831 (dTDP-4-dehydrorhamnose reductase activity), GO:0045226 (extracellular polysaccharide biosynthetic process)
aip00520 Amino sugar and nucleotide sugar metabolism	0.127329	GNTH39.1	up-unchange	GNTH39	UDP-glucose 6-dehydrogenase family protein; IPR017476 (UDP-glucose/GDP-mannose dehydrogenase); GO:0003979 (UDP-glucose 6-dehydrogenase activity), GO:0051287 (NAD binding), GO:0055114 (oxidation-reduction process)
aip03018 RNA degradation	0.136866	SUJ4K6.1	up-unchange	SUJ4K6	polyribonucleotide nucleotidyltransferase, putative; IPR012162 (Polyribonucleotide nucleotidyltransferase), IPR027408 (PNPase/RNase PH domain); GO:0000175 (3'-5'-exoribonuclease activity), GO:0003723 (RNA binding), GO:0004654 (polyribonucleotide nucleotidyltransferase activity), GO:0006396 (RNA processing), GO:0006402 (mRNA catabolic process)
aip03018 RNA degradation	0.136866	HTRQ4P.3	up-unchange	HTRQ4P	phosphofructokinase 4; IPR000023 (Phosphofructokinase domain), IPR012004 (Pyrophosphate-dependent phosphofructokinase TP0108), IPR022953 (Phosphofructokinase); GO:0003872 (6-phosphofructokinase activity), GO:0005524 (ATP binding), GO:0005945 (6-phosphofructokinase complex), GO:0006002 (fructose 6-phosphate metabolic process), GO:0006096 (glycolysis)
aip03018 RNA degradation	0.136866	1T0QE3.1	up-unchange	1T0QE3	phosphofructokinase 3; IPR000023 (Phosphofructokinase domain), IPR012004 (Pyrophosphate-dependent phosphofructokinase TP0108), IPR022953 (Phosphofructokinase); GO:0003872 (6-phosphofructokinase activity), GO:0005524 (ATP binding), GO:0005945 (6-phosphofructokinase complex), GO:0006002 (fructose 6-phosphate metabolic process), GO:0006096 (glycolysis)
aip04146 Peroxisome	0.290967	UI9B1P.1	up-unchange	UI9B1P	Thiamine pyrophosphate enzyme TPP binding domain protein n=2 Tax=Betaproteobacteria RepID=A4SWJ1_POLSQ; IPR011766 (Thiamine pyrophosphate enzyme, C-terminal TPP-binding), IPR012000 (Thiamine pyrophosphate enzyme, central domain), IPR012001 (Thiamine pyrophosphate enzyme, N-terminal TPP-binding domain); GO:0000287 (magnesium ion binding), GO:0003824 (catalytic activity), GO:0030976 (thiamine pyrop…
aip04146 Peroxisome	0.290967	KYQ4XK.1	up-unchange	KYQ4XK	Thiamine pyrophosphate enzyme TPP binding domain protein n=2 Tax=Betaproteobacteria RepID=A4SWJ1_POLSQ; IPR011766 (Thiamine pyrophosphate enzyme, C-terminal TPP-binding), IPR012000 (Thiamine pyrophosphate enzyme, central domain), IPR012001 (Thiamine pyrophosphate enzyme, N-terminal TPP-binding domain); GO:0000287 (magnesium ion binding), GO:0003824 (catalytic activity), GO:0030976 (thiamine pyrop…
aip01212 Fatty acid metabolism	0.0200865	I9R4QS.1	up-unchange	I9R4QS	3-hydroxyacyl-CoA dehydrogenase family protein; IPR001753 (Crotonase superfamily), IPR008927 (6-phosphogluconate dehydrogenase, C-terminal-like), IPR016040 (NAD(P)-binding domain); GO:0003824 (catalytic activity), GO:0003857 (3-hydroxyacyl-CoA dehydrogenase activity), GO:0006631 (fatty acid metabolic process), GO:0008152 (metabolic process), GO:0016491 (oxidoreductase activity), GO:0050662 (coenz…
aip01212 Fatty acid metabolism	0.0200865	5X7XAP.2	up-unchange	5X7XAP	acyl-CoA synthetase 5; IPR000873 (AMP-dependent synthetase/ligase), IPR025110 (AMP-binding enzyme C-terminal domain); GO:0003824 (catalytic activity), GO:0008152 (metabolic process)
aip01212 Fatty acid metabolism	0.0200865	7KI1S0.1	up-unchange	7KI1S0	short-chain dehydrogenase-reductase B; IPR002347 (Glucose/ribitol dehydrogenase); GO:0008152 (metabolic process), GO:0016491 (oxidoreductase activity)
aip01212 Fatty acid metabolism	0.0200865	ZST20A.1	up-unchange	ZST20A	acetyl-CoA carboxylase 1; IPR000022 (Carboxyl transferase), IPR000089 (Biotin/lipoyl attachment), IPR011761 (ATP-grasp fold), IPR011764 (Biotin carboxylation domain), IPR013537 (Acetyl-CoA carboxylase, central domain), IPR016185 (Pre-ATP-grasp domain); GO:0003824 (catalytic activity), GO:0003989 (acetyl-CoA carboxylase activity), GO:0004075 (biotin carboxylase activity), GO:0005524 (ATP binding),…
aip00051 Fructose and mannose metabolism	0.0200865	4ZP1HR.1	up-unchange	4ZP1HR	pfkB-like carbohydrate kinase family protein; IPR002139 (Ribokinase); GO:0004747 (ribokinase activity), GO:0006014 (D-ribose metabolic process)
aip00051 Fructose and mannose metabolism	0.0200865	HTRQ4P.3	up-unchange	HTRQ4P	phosphofructokinase 4; IPR000023 (Phosphofructokinase domain), IPR012004 (Pyrophosphate-dependent phosphofructokinase TP0108), IPR022953 (Phosphofructokinase); GO:0003872 (6-phosphofructokinase activity), GO:0005524 (ATP binding), GO:0005945 (6-phosphofructokinase complex), GO:0006002 (fructose 6-phosphate metabolic process), GO:0006096 (glycolysis)
aip00051 Fructose and mannose metabolism	0.0200865	1T0QE3.1	up-unchange	1T0QE3	phosphofructokinase 3; IPR000023 (Phosphofructokinase domain), IPR012004 (Pyrophosphate-dependent phosphofructokinase TP0108), IPR022953 (Phosphofructokinase); GO:0003872 (6-phosphofructokinase activity), GO:0005524 (ATP binding), GO:0005945 (6-phosphofructokinase complex), GO:0006002 (fructose 6-phosphate metabolic process), GO:0006096 (glycolysis)
aip00051 Fructose and mannose metabolism	0.0200865	LMZT46.1	up-unchange	LMZT46	fructose-bisphosphate aldolase 2; IPR000741 (Fructose-bisphosphate aldolase, class-I), IPR013785 (Aldolase-type TIM barrel); GO:0003824 (catalytic activity), GO:0004332 (fructose-bisphosphate aldolase activity), GO:0006096 (glycolysis)
aip00052 Galactose metabolism	0.278428	HTRQ4P.3	up-unchange	HTRQ4P	phosphofructokinase 4; IPR000023 (Phosphofructokinase domain), IPR012004 (Pyrophosphate-dependent phosphofructokinase TP0108), IPR022953 (Phosphofructokinase); GO:0003872 (6-phosphofructokinase activity), GO:0005524 (ATP binding), GO:0005945 (6-phosphofructokinase complex), GO:0006002 (fructose 6-phosphate metabolic process), GO:0006096 (glycolysis)
aip00052 Galactose metabolism	0.278428	1T0QE3.1	up-unchange	1T0QE3	phosphofructokinase 3; IPR000023 (Phosphofructokinase domain), IPR012004 (Pyrophosphate-dependent phosphofructokinase TP0108), IPR022953 (Phosphofructokinase); GO:0003872 (6-phosphofructokinase activity), GO:0005524 (ATP binding), GO:0005945 (6-phosphofructokinase complex), GO:0006002 (fructose 6-phosphate metabolic process), GO:0006096 (glycolysis)
aip00630 Glyoxylate and dicarboxylate metabolism	0.383585	XDSK4Z.1	up-unchange	XDSK4Z	formate dehydrogenase; IPR006139 (D-isomer specific 2-hydroxyacid dehydrogenase, catalytic domain), IPR016040 (NAD(P)-binding domain); GO:0008152 (metabolic process), GO:0048037 (cofactor binding), GO:0051287 (NAD binding), GO:0055114 (oxidation-reduction process)
aip00630 Glyoxylate and dicarboxylate metabolism	0.383585	4R282L.1	up-unchange	4R282L	acyl-CoA synthetase 5; IPR000873 (AMP-dependent synthetase/ligase), IPR025110 (AMP-binding enzyme C-terminal domain); GO:0003824 (catalytic activity), GO:0008152 (metabolic process)
aip00280 Valine, leucine and isoleucine degradation	0.0746929	5X7XAP.2	up-unchange	5X7XAP	acyl-CoA synthetase 5; IPR000873 (AMP-dependent synthetase/ligase), IPR025110 (AMP-binding enzyme C-terminal domain); GO:0003824 (catalytic activity), GO:0008152 (metabolic process)
aip00280 Valine, leucine and isoleucine degradation	0.0746929	UV4XXD.1	up-unchange	UV4XXD	hydroxymethylglutaryl-CoA synthase-like [Glycine max]; IPR010122 (Hydroxymethylglutaryl-CoA synthase, eukaryotic); GO:0003824 (catalytic activity), GO:0004421 (hydroxymethylglutaryl-CoA synthase activity), GO:0008152 (metabolic process), GO:0008299 (isoprenoid biosynthetic process)
aip00280 Valine, leucine and isoleucine degradation	0.0746929	52U0T8.1	up-unchange	52U0T8	3-hydroxyisobutyryl-CoA hydrolase-like protein
aip01230 Biosynthesis of amino acids	0.0482551	FJ1AK4.1	up-unchange	FJ1AK4	Methionine S-adenosyl transferase n=1 Tax=Detonula confervacea RepID=B9ZZX3_DETCO; IPR002133 (S-adenosylmethionine synthetase); GO:0004478 (methionine adenosyltransferase activity), GO:0005524 (ATP binding), GO:0006556 (S-adenosylmethionine biosynthetic process)
aip01230 Biosynthesis of amino acids	0.0482551	9A4JNA.1	up-unchange	9A4JNA	3-phosphoshikimate 1-carboxyvinyltransferase; IPR006264 (3-phosphoshikimate 1-carboxyvinyltransferase), IPR013792 (RNA 3'-terminal phosphate cyclase/enolpyruvate transferase, alpha/beta), IPR023193 (3-phosphoshikimate 1-carboxyvinyltransferase, conserved site); GO:0003824 (catalytic activity), GO:0003866 (3-phosphoshikimate 1-carboxyvinyltransferase activity)
aip01230 Biosynthesis of amino acids	0.0482551	8A1TPW.2	up-unchange	8A1TPW	aspartate aminotransferase; IPR015424 (Pyridoxal phosphate-dependent transferase); GO:0003824 (catalytic activity), GO:0009058 (biosynthetic process), GO:0030170 (pyridoxal phosphate binding)
aip01230 Biosynthesis of amino acids	0.0482551	HTRQ4P.3	up-unchange	HTRQ4P	phosphofructokinase 4; IPR000023 (Phosphofructokinase domain), IPR012004 (Pyrophosphate-dependent phosphofructokinase TP0108), IPR022953 (Phosphofructokinase); GO:0003872 (6-phosphofructokinase activity), GO:0005524 (ATP binding), GO:0005945 (6-phosphofructokinase complex), GO:0006002 (fructose 6-phosphate metabolic process), GO:0006096 (glycolysis)
aip01230 Biosynthesis of amino acids	0.0482551	1T0QE3.1	up-unchange	1T0QE3	phosphofructokinase 3; IPR000023 (Phosphofructokinase domain), IPR012004 (Pyrophosphate-dependent phosphofructokinase TP0108), IPR022953 (Phosphofructokinase); GO:0003872 (6-phosphofructokinase activity), GO:0005524 (ATP binding), GO:0005945 (6-phosphofructokinase complex), GO:0006002 (fructose 6-phosphate metabolic process), GO:0006096 (glycolysis)
aip01230 Biosynthesis of amino acids	0.0482551	LMZT46.1	up-unchange	LMZT46	fructose-bisphosphate aldolase 2; IPR000741 (Fructose-bisphosphate aldolase, class-I), IPR013785 (Aldolase-type TIM barrel); GO:0003824 (catalytic activity), GO:0004332 (fructose-bisphosphate aldolase activity), GO:0006096 (glycolysis)
aip01230 Biosynthesis of amino acids	0.0482551	X76XU5.1	up-unchange	X76XU5	chorismate synthase; IPR000453 (Chorismate synthase); GO:0004107 (chorismate synthase activity), GO:0009073 (aromatic amino acid family biosynthetic process)
aip01230 Biosynthesis of amino acids	0.0482551	ICZJ7L.1	up-unchange	ICZJ7L	chorismate mutase 1; IPR008238 (Chorismate mutase, AroQ class, eukaryotic type); GO:0004106 (chorismate mutase activity), GO:0009073 (aromatic amino acid family biosynthetic process), GO:0046417 (chorismate metabolic process)
aip00480 Glutathione metabolism	0.00708812	0U8PS9.1	up-unchange	0U8PS9	Glutathione S-transferase family protein; IPR010987 (Glutathione S-transferase, C-terminal-like), IPR012336 (Thioredoxin-like fold); GO:0005515 (protein binding)
aip00480 Glutathione metabolism	0.00708812	H2G8AX.3	up-unchange	H2G8AX	glutathione reductase; IPR006324 (Glutathione-disulphide reductase), IPR013027 (FAD-dependent pyridine nucleotide-disulphide oxidoreductase), IPR016156 (FAD/NAD-linked reductase, dimerisation domain), IPR023753 (Pyridine nucleotide-disulphide oxidoreductase, FAD/NAD(P)-binding domain); GO:0004362 (glutathione-disulfide reductase activity), GO:0006749 (glutathione metabolic process), GO:0016491 (o…
aip00480 Glutathione metabolism	0.00708812	JL3DG7.1	up-unchange	JL3DG7	Glutathione S-transferase family protein; IPR010987 (Glutathione S-transferase, C-terminal-like), IPR012336 (Thioredoxin-like fold); GO:0005515 (protein binding)
aip00480 Glutathione metabolism	0.00708812	7AR2IQ.1	up-unchange	7AR2IQ	Glutathione S-transferase family protein; IPR010987 (Glutathione S-transferase, C-terminal-like), IPR012336 (Thioredoxin-like fold); GO:0005515 (protein binding)
aip00480 Glutathione metabolism	0.00708812	983LEL.1	up-unchange	983LEL	Glutathione S-transferase family protein; IPR010987 (Glutathione S-transferase, C-terminal-like), IPR012336 (Thioredoxin-like fold); GO:0005515 (protein binding)
aip00480 Glutathione metabolism	0.00708812	96WFPN.1	up-unchange	96WFPN	Glutathione S-transferase family protein; IPR010987 (Glutathione S-transferase, C-terminal-like), IPR012336 (Thioredoxin-like fold); GO:0005515 (protein binding)
aip00350 Tyrosine metabolism	0.22212	8A1TPW.2	up-unchange	8A1TPW	aspartate aminotransferase; IPR015424 (Pyridoxal phosphate-dependent transferase); GO:0003824 (catalytic activity), GO:0009058 (biosynthetic process), GO:0030170 (pyridoxal phosphate binding)
aip00350 Tyrosine metabolism	0.22212	8PBE23.1	up-unchange	8PBE23	fumarylacetoacetase, putative; IPR005959 (Fumarylacetoacetase), IPR011234 (Fumarylacetoacetase, C-terminal-related); GO:0003824 (catalytic activity), GO:0004334 (fumarylacetoacetase activity), GO:0008152 (metabolic process), GO:0009072 (aromatic amino acid family metabolic process)

## Sheet: unchange-up
KEGG pathway	Mapping	Background	All Mapping	All Background	Fold enrichment	Fisher's exact test p value	-log10(p value)	Related proteins
aip00941 Flavonoid biosynthesis	29	49	197	3046	9.15	3.95761e-23	22.4	MALV6U.1 BDJ8VI.2 F4GLWT.1 607K5B.1 QZN0LQ.1 4IBX4Q.1 YS6PIM.1 1B4KK2.1 3WH5A3.1 U6WJF3.2 AYA1A5.1 TJ3PHW.1 RBR1AL.1 UDJX6I.1 3Z4TCL.3 QYND6D.1 K9QGVV.1 NS7LJX.1 S4FMHZ.1 W3WWNZ.1 95I963.1 28F6NF.1 QVKQ5Y.1 9Q60JN.1 UKNP9M.1 303ZYM.1 2GDU51.1 HE8J5U.1 FM6CZ7.1
aip04712 Circadian rhythm - plant	19	28	197	3046	10.49	4.50298e-17	16.35	BDJ8VI.2 F4GLWT.1 607K5B.1 QZN0LQ.1 4IBX4Q.1 YS6PIM.1 1B4KK2.1 U6WJF3.2 3WH5A3.1 3Z4TCL.3 UDJX6I.1 NS7LJX.1 S4FMHZ.1 95I963.1 QVKQ5Y.1 9Q60JN.1 UKNP9M.1 303ZYM.1 FM6CZ7.1
aip01110 Biosynthesis of secondary metabolites	110	922	197	3046	1.84	1.04671e-14	13.98	QJ0MNA.1 MALV6U.1 XDA15Z.1 BDJ8VI.2 JT8BQ6.1 Z36GDV.1 FFL3CR.1 4IBX4Q.1 E2WYS1.1 HEV2WD.1 SM4L6W.2 XZ9AUI.1 57HDGX.2 V1SQAY.1 E8I1B0.2 WJTY0M.1 TJ3PHW.1 3Z4TCL.3 0U2YQ3.1 S4FMHZ.1 95I963.1 XS7PLW.1 QVKQ5Y.1 UKNP9M.1 4Y6QEN.1 E3UQN0.1 UN6GTT.1 F4N1WH.1 IFA20P.1 6LQ9DQ.2 9QT5JT.1 JDV80H.1 607K5B.1 F4GLWT.1 3JCR0V.1 W3EFV3.1 28TKL1.2 K33YLS.1 1B4KK2.1 9CJG1H.1 0UU5IV.1 NXIZ0N.1 PI3URC.1 Q1EQ94.1 V6J…
aip00943 Isoflavonoid biosynthesis	10	15	197	3046	10.31	2.31967e-09	8.63	QJ0MNA.1 TMS86M.2 IFA20P.1 6LQ9DQ.2 XDA15Z.1 DZ16HD.1 LW6UI8.1 XS7PLW.1 B6E5H4.1 0UU5IV.1
aip00940 Phenylpropanoid biosynthesis	28	130	197	3046	3.33	5.36868e-09	8.27	MALV6U.1 ZE0PKC.1 9QT5JT.1 W7Q4YE.1 3JCR0V.1 5D9CQE.1 FFL3CR.1 DI5QT1.1 EQU2N6.1 V1SQAY.1 57HDGX.2 44LNHN.1 NXIZ0N.1 AYA1A5.1 Q1EQ94.1 V6JT5K.1 RBR1AL.1 N59XX0.1 QYND6D.1 K9QGVV.1 2CFU61.1 XZJ3XS.1 684P3R.1 C70Y3X.1 750QUI.1 W3WWNZ.1 IMLK5J.1 H6K0T5.1
aip00999 Biosynthesis of secondary metabolites - unclassified	7	21	197	3046	5.15	0.000227152	3.64	IMLK5J.1 MALV6U.1 AYA1A5.1 RBR1AL.1 EQU2N6.1 K9QGVV.1 W3WWNZ.1
aip00945 Stilbenoid, diarylheptanoid and gingerol biosynthesis	6	18	197	3046	5.15	0.000652977	3.19	MALV6U.1 AYA1A5.1 RBR1AL.1 K9QGVV.1 QYND6D.1 W3WWNZ.1
aip00591 Linoleic acid metabolism	7	25	197	3046	4.33	0.000751723	3.12	TRRP7J.1 J2XU5N.1 V9UCIZ.1 ZS7YSR.2 0UNU52.1 6TJ5BP.1 KS8M6W.1
aip00592 alpha-Linolenic acid metabolism	9	44	197	3046	3.16	0.00160745	2.79	F4N1WH.1 TRRP7J.1 V2FEV8.1 H5H05M.1 6TJ5BP.1 SM4L6W.2 HEV2WD.1 J2XU5N.1 EE1039.1
aip00130 Ubiquinone and other terpenoid-quinone biosynthesis	8	37	197	3046	3.34	0.00200847	2.7	W60QVJ.1 AYA1A5.1 L7259M.1 K9QGVV.1 W3WWNZ.1 IMLK5J.1 EQU2N6.1 E8I1B0.2
aip00480 Glutathione metabolism	15	104	197	3046	2.23	0.00237873	2.62	E25NJK.1 1PW7ZW.1 HC540V.1 69CMND.1 GM7MS6.1 2G56ZD.1 ZQ7VWH.1 I03WCG.1 Y5DXIN.3 CR3DPP.1 4UQ2XQ.1 JY7X0W.1 74SC4C.1 V3KF4A.1 34CRUF.1
aip00040 Pentose and glucuronate interconversions	9	54	197	3046	2.58	0.00686594	2.16	LY2JWZ.1 51UVQ0.1 35IWU0.1 CQY21L.1 RCT9SE.1 7MZS4M.1 Y2VAH7.1 2VGK54.1 9CJG1H.1
aip00400 Phenylalanine, tyrosine and tryptophan biosynthesis	8	50	197	3046	2.47	0.013543	1.87	A5D6C6.1 VTP8RR.1 EI09ZL.1 K33YLS.1 28TKL1.1 Z36GDV.1 3S4WCE.1 28TKL1.2
aip00910 Nitrogen metabolism	5	23	197	3046	3.36	0.0138859	1.86	G3AUWX.1 7CM6K7.1 5W5TAL.1 WE6MWD.1 Q2F4V5.1
aip00998 Biosynthesis of secondary metabolites - other antibiotics	2	4	197	3046	7.73	0.0228955	1.64	S447W1.1 WJTY0M.1
aip04626 Plant-pathogen interaction	7	50	197	3046	2.16	0.0396346	1.4	BL385Q.1 WQJ971.1 FW2V6H.1 HJJ4ZR.1 A0TJ2P.1 L6WGFW.1 J8TUD1.1
aip04016 MAPK signaling pathway - plant	7	52	197	3046	2.08	0.0476488	1.32	SBZM2C.1 WQJ971.1 BC5GM2.1 FW2V6H.1 AF4FIK.2 AK92GL.1 Z23BQJ.1

## Sheet: unchange-up Pathway2Protein
KEGG pathway	Fisher's exact test p value	Protein.accession	type	Transcription.ID	Protein.description
aip00940 Phenylpropanoid biosynthesis	5.36868e-09	MALV6U.1	unchange-up	MALV6U	caffeoyl-CoA 3-O-methyltransferase; IPR002935 (O-methyltransferase, family 3); GO:0008171 (O-methyltransferase activity)
aip00940 Phenylpropanoid biosynthesis	5.36868e-09	ZE0PKC.1	unchange-up	ZE0PKC	aldehyde dehydrogenase family 2 member C4-like [Glycine max]; IPR016161 (Aldehyde/histidinol dehydrogenase); GO:0008152 (metabolic process), GO:0016491 (oxidoreductase activity), GO:0055114 (oxidation-reduction process)
aip00940 Phenylpropanoid biosynthesis	5.36868e-09	9QT5JT.1	unchange-up	9QT5JT	peroxidase 2; IPR010255 (Haem peroxidase); GO:0004601 (peroxidase activity), GO:0006979 (response to oxidative stress), GO:0020037 (heme binding), GO:0055114 (oxidation-reduction process)
aip00940 Phenylpropanoid biosynthesis	5.36868e-09	W7Q4YE.1	unchange-up	W7Q4YE	Peroxidase superfamily protein; IPR010255 (Haem peroxidase); GO:0004601 (peroxidase activity), GO:0006979 (response to oxidative stress), GO:0020037 (heme binding), GO:0055114 (oxidation-reduction process)
aip00940 Phenylpropanoid biosynthesis	5.36868e-09	3JCR0V.1	unchange-up	3JCR0V	peroxidase 2; IPR010255 (Haem peroxidase); GO:0004601 (peroxidase activity), GO:0006979 (response to oxidative stress), GO:0020037 (heme binding), GO:0055114 (oxidation-reduction process)
aip00940 Phenylpropanoid biosynthesis	5.36868e-09	5D9CQE.1	unchange-up	5D9CQE	O-methyltransferase 1; IPR016461 (Caffeate O-methyltransferase (COMT) family); GO:0008168 (methyltransferase activity), GO:0008171 (O-methyltransferase activity), GO:0046983 (protein dimerization activity)
aip00940 Phenylpropanoid biosynthesis	5.36868e-09	FFL3CR.1	unchange-up	FFL3CR	Peroxidase superfamily protein; IPR010255 (Haem peroxidase); GO:0004601 (peroxidase activity), GO:0006979 (response to oxidative stress), GO:0020037 (heme binding), GO:0055114 (oxidation-reduction process)
aip00940 Phenylpropanoid biosynthesis	5.36868e-09	DI5QT1.1	unchange-up	DI5QT1	Peroxidase superfamily protein; IPR010255 (Haem peroxidase); GO:0004601 (peroxidase activity), GO:0006979 (response to oxidative stress), GO:0020037 (heme binding), GO:0055114 (oxidation-reduction process)
aip00940 Phenylpropanoid biosynthesis	5.36868e-09	EQU2N6.1	unchange-up	EQU2N6	4-coumarate:CoA ligase 3; IPR000873 (AMP-dependent synthetase/ligase), IPR025110 (AMP-binding enzyme C-terminal domain); GO:0003824 (catalytic activity), GO:0008152 (metabolic process)
aip00940 Phenylpropanoid biosynthesis	5.36868e-09	V1SQAY.1	unchange-up	V1SQAY	phenylalanine ammonia-lyase 2; IPR001106 (Aromatic amino acid lyase), IPR023144 (Phenylalanine ammonia-lyase, shielding domain), IPR024083 (Fumarase/histidase, N-terminal); GO:0003824 (catalytic activity), GO:0005737 (cytoplasm), GO:0006559 (L-phenylalanine catabolic process), GO:0009058 (biosynthetic process), GO:0016841 (ammonia-lyase activity)
aip00940 Phenylpropanoid biosynthesis	5.36868e-09	57HDGX.2	unchange-up	57HDGX	O-methyltransferase 1; IPR016461 (Caffeate O-methyltransferase (COMT) family); GO:0008168 (methyltransferase activity), GO:0008171 (O-methyltransferase activity), GO:0046983 (protein dimerization activity)
aip00940 Phenylpropanoid biosynthesis	5.36868e-09	44LNHN.1	unchange-up	44LNHN	Peroxidase superfamily protein; IPR010255 (Haem peroxidase); GO:0004601 (peroxidase activity), GO:0006979 (response to oxidative stress), GO:0020037 (heme binding), GO:0055114 (oxidation-reduction process)
aip00940 Phenylpropanoid biosynthesis	5.36868e-09	NXIZ0N.1	unchange-up	NXIZ0N	Peroxidase superfamily protein; IPR010255 (Haem peroxidase); GO:0004601 (peroxidase activity), GO:0006979 (response to oxidative stress), GO:0020037 (heme binding), GO:0055114 (oxidation-reduction process)
aip00940 Phenylpropanoid biosynthesis	5.36868e-09	AYA1A5.1	unchange-up	AYA1A5	Cytochrome P450 superfamily protein; IPR001128 (Cytochrome P450); GO:0005506 (iron ion binding), GO:0020037 (heme binding), GO:0055114 (oxidation-reduction process)
aip00940 Phenylpropanoid biosynthesis	5.36868e-09	Q1EQ94.1	unchange-up	Q1EQ94	Peroxidase superfamily protein; IPR010255 (Haem peroxidase); GO:0004601 (peroxidase activity), GO:0006979 (response to oxidative stress), GO:0020037 (heme binding), GO:0055114 (oxidation-reduction process)
aip00940 Phenylpropanoid biosynthesis	5.36868e-09	V6JT5K.1	unchange-up	V6JT5K	O-methyltransferase 1; IPR016461 (Caffeate O-methyltransferase (COMT) family); GO:0008168 (methyltransferase activity), GO:0008171 (O-methyltransferase activity), GO:0046983 (protein dimerization activity)
aip00940 Phenylpropanoid biosynthesis	5.36868e-09	RBR1AL.1	unchange-up	RBR1AL	caffeoyl-CoA 3-O-methyltransferase; IPR002935 (O-methyltransferase, family 3); GO:0008171 (O-methyltransferase activity)
aip00940 Phenylpropanoid biosynthesis	5.36868e-09	N59XX0.1	unchange-up	N59XX0	O-methyltransferase 1; IPR016461 (Caffeate O-methyltransferase (COMT) family); GO:0008168 (methyltransferase activity), GO:0008171 (O-methyltransferase activity), GO:0046983 (protein dimerization activity)
aip00940 Phenylpropanoid biosynthesis	5.36868e-09	QYND6D.1	unchange-up	QYND6D	spermidine hydroxycinnamoyl transferase-like [Glycine max]; IPR003480 (Transferase), IPR023213 (Chloramphenicol acetyltransferase-like domain)
aip00940 Phenylpropanoid biosynthesis	5.36868e-09	K9QGVV.1	unchange-up	K9QGVV	Cytochrome P450 superfamily protein; IPR001128 (Cytochrome P450); GO:0005506 (iron ion binding), GO:0020037 (heme binding), GO:0055114 (oxidation-reduction process)
aip00940 Phenylpropanoid biosynthesis	5.36868e-09	2CFU61.1	unchange-up	2CFU61	Peroxidase superfamily protein; IPR010255 (Haem peroxidase); GO:0004601 (peroxidase activity), GO:0006979 (response to oxidative stress), GO:0020037 (heme binding), GO:0055114 (oxidation-reduction process)
aip00940 Phenylpropanoid biosynthesis	5.36868e-09	XZJ3XS.1	unchange-up	XZJ3XS	O-methyltransferase 1; IPR016461 (Caffeate O-methyltransferase (COMT) family); GO:0008168 (methyltransferase activity), GO:0008171 (O-methyltransferase activity), GO:0046983 (protein dimerization activity)
aip00940 Phenylpropanoid biosynthesis	5.36868e-09	684P3R.1	unchange-up	684P3R	O-methyltransferase 1; IPR016461 (Caffeate O-methyltransferase (COMT) family); GO:0008168 (methyltransferase activity), GO:0008171 (O-methyltransferase activity), GO:0046983 (protein dimerization activity)
aip00940 Phenylpropanoid biosynthesis	5.36868e-09	C70Y3X.1	unchange-up	C70Y3X	Peroxidase superfamily protein; IPR010255 (Haem peroxidase); GO:0004601 (peroxidase activity), GO:0006979 (response to oxidative stress), GO:0020037 (heme binding), GO:0055114 (oxidation-reduction process)
aip00940 Phenylpropanoid biosynthesis	5.36868e-09	750QUI.1	unchange-up	750QUI	Peroxidase superfamily protein; IPR010255 (Haem peroxidase); GO:0004601 (peroxidase activity), GO:0006979 (response to oxidative stress), GO:0020037 (heme binding), GO:0055114 (oxidation-reduction process)
aip00940 Phenylpropanoid biosynthesis	5.36868e-09	W3WWNZ.1	unchange-up	W3WWNZ	Cytochrome P450 superfamily protein; IPR001128 (Cytochrome P450); GO:0005506 (iron ion binding), GO:0020037 (heme binding), GO:0055114 (oxidation-reduction process)
aip00940 Phenylpropanoid biosynthesis	5.36868e-09	IMLK5J.1	unchange-up	IMLK5J	4-coumarate:CoA ligase 3; IPR000873 (AMP-dependent synthetase/ligase), IPR025110 (AMP-binding enzyme C-terminal domain); GO:0003824 (catalytic activity), GO:0008152 (metabolic process)
aip00940 Phenylpropanoid biosynthesis	5.36868e-09	H6K0T5.1	unchange-up	H6K0T5	O-methyltransferase 1; IPR016461 (Caffeate O-methyltransferase (COMT) family); GO:0008168 (methyltransferase activity), GO:0008171 (O-methyltransferase activity), GO:0046983 (protein dimerization activity)
aip00999 Biosynthesis of secondary metabolites - unclassified	0.000227152	IMLK5J.1	unchange-up	IMLK5J	4-coumarate:CoA ligase 3; IPR000873 (AMP-dependent synthetase/ligase), IPR025110 (AMP-binding enzyme C-terminal domain); GO:0003824 (catalytic activity), GO:0008152 (metabolic process)
aip00999 Biosynthesis of secondary metabolites - unclassified	0.000227152	MALV6U.1	unchange-up	MALV6U	caffeoyl-CoA 3-O-methyltransferase; IPR002935 (O-methyltransferase, family 3); GO:0008171 (O-methyltransferase activity)
aip00999 Biosynthesis of secondary metabolites - unclassified	0.000227152	AYA1A5.1	unchange-up	AYA1A5	Cytochrome P450 superfamily protein; IPR001128 (Cytochrome P450); GO:0005506 (iron ion binding), GO:0020037 (heme binding), GO:0055114 (oxidation-reduction process)
aip00999 Biosynthesis of secondary metabolites - unclassified	0.000227152	RBR1AL.1	unchange-up	RBR1AL	caffeoyl-CoA 3-O-methyltransferase; IPR002935 (O-methyltransferase, family 3); GO:0008171 (O-methyltransferase activity)
aip00999 Biosynthesis of secondary metabolites - unclassified	0.000227152	EQU2N6.1	unchange-up	EQU2N6	4-coumarate:CoA ligase 3; IPR000873 (AMP-dependent synthetase/ligase), IPR025110 (AMP-binding enzyme C-terminal domain); GO:0003824 (catalytic activity), GO:0008152 (metabolic process)
aip00999 Biosynthesis of secondary metabolites - unclassified	0.000227152	K9QGVV.1	unchange-up	K9QGVV	Cytochrome P450 superfamily protein; IPR001128 (Cytochrome P450); GO:0005506 (iron ion binding), GO:0020037 (heme binding), GO:0055114 (oxidation-reduction process)
aip00999 Biosynthesis of secondary metabolites - unclassified	0.000227152	W3WWNZ.1	unchange-up	W3WWNZ	Cytochrome P450 superfamily protein; IPR001128 (Cytochrome P450); GO:0005506 (iron ion binding), GO:0020037 (heme binding), GO:0055114 (oxidation-reduction process)
aip04130 SNARE interactions in vesicular transport	0.270139	F2MSTS.1	unchange-up	F2MSTS	syntaxin-121-like [Glycine max]; IPR010989 (t-SNARE); GO:0005484 (SNAP receptor activity), GO:0005515 (protein binding), GO:0006886 (intracellular protein transport), GO:0016020 (membrane), GO:0016192 (vesicle-mediated transport)
aip04130 SNARE interactions in vesicular transport	0.270139	LWR4SS.1	unchange-up	LWR4SS	syntaxin-121-like [Glycine max]; IPR010989 (t-SNARE); GO:0005484 (SNAP receptor activity), GO:0005515 (protein binding), GO:0006886 (intracellular protein transport), GO:0016020 (membrane), GO:0016192 (vesicle-mediated transport)
aip04130 SNARE interactions in vesicular transport	0.270139	J5SZ1I.1	unchange-up	J5SZ1I	syntaxin of plants 121; IPR010989 (t-SNARE); GO:0005484 (SNAP receptor activity), GO:0005515 (protein binding), GO:0006886 (intracellular protein transport), GO:0016020 (membrane), GO:0016192 (vesicle-mediated transport)
aip00998 Biosynthesis of secondary metabolites - other antibiotics	0.0228955	S447W1.1	unchange-up	S447W1	isoflavone reductase homolog [Glycine max]; IPR008030 (NmrA-like), IPR016040 (NAD(P)-binding domain)
aip00998 Biosynthesis of secondary metabolites - other antibiotics	0.0228955	WJTY0M.1	unchange-up	WJTY0M	isoflavone reductase homolog [Glycine max]; IPR008030 (NmrA-like), IPR016040 (NAD(P)-binding domain)
aip00750 Vitamin B6 metabolism	0.179542	QAT0QL.2	unchange-up	QAT0QL	pyridoxine/pyridoxamine 5'-phosphate oxidase; IPR000659 (Pyridoxamine 5'-phosphate oxidase), IPR021198 (Pyridoxamine 5'-phosphate oxidase, plant), IPR026600 (NAD(P)H-hydrate epimerase); GO:0004733 (pyridoxamine-phosphate oxidase activity), GO:0008615 (pyridoxine biosynthetic process), GO:0010181 (FMN binding), GO:0016491 (oxidoreductase activity), GO:0055114 (oxidation-reduction process)
aip00750 Vitamin B6 metabolism	0.179542	6PF3XA.1	unchange-up	6PF3XA	Pyridoxal-5''''-phosphate-dependent enzyme family protein n=1 Tax=Theobroma cacao RepID=UPI00042B379E; IPR001926 (Tryptophan synthase beta subunit-like PLP-dependent enzymes superfamily), IPR004450 (Threonine synthase-like); GO:0006520 (cellular amino acid metabolic process), GO:0030170 (pyridoxal phosphate binding)
aip00960 Tropane, piperidine and pyridine alkaloid biosynthesis	0.0737823	PI3URC.1	unchange-up	PI3URC	NAD(P)-binding Rossmann-fold superfamily protein; IPR002347 (Glucose/ribitol dehydrogenase); GO:0008152 (metabolic process), GO:0016491 (oxidoreductase activity)
aip00960 Tropane, piperidine and pyridine alkaloid biosynthesis	0.0737823	K33YLS.1	unchange-up	K33YLS	aspartate aminotransferase; IPR015424 (Pyridoxal phosphate-dependent transferase); GO:0003824 (catalytic activity), GO:0009058 (biosynthetic process), GO:0030170 (pyridoxal phosphate binding)
aip00960 Tropane, piperidine and pyridine alkaloid biosynthesis	0.0737823	28TKL1.1	unchange-up	28TKL1	aspartate aminotransferase; IPR015424 (Pyridoxal phosphate-dependent transferase); GO:0003824 (catalytic activity), GO:0009058 (biosynthetic process), GO:0030170 (pyridoxal phosphate binding)
aip00960 Tropane, piperidine and pyridine alkaloid biosynthesis	0.0737823	28TKL1.2	unchange-up	28TKL1	aspartate aminotransferase; IPR015424 (Pyridoxal phosphate-dependent transferase); GO:0003824 (catalytic activity), GO:0009058 (biosynthetic process), GO:0030170 (pyridoxal phosphate binding)
aip00360 Phenylalanine metabolism	0.103697	R6RTRV.3	unchange-up	R6RTRV	Amidase family protein; IPR000120 (Amidase), IPR023631 (Amidase signature domain)
aip00360 Phenylalanine metabolism	0.103697	K33YLS.1	unchange-up	K33YLS	aspartate aminotransferase; IPR015424 (Pyridoxal phosphate-dependent transferase); GO:0003824 (catalytic activity), GO:0009058 (biosynthetic process), GO:0030170 (pyridoxal phosphate binding)
aip00360 Phenylalanine metabolism	0.103697	28TKL1.1	unchange-up	28TKL1	aspartate aminotransferase; IPR015424 (Pyridoxal phosphate-dependent transferase); GO:0003824 (catalytic activity), GO:0009058 (biosynthetic process), GO:0030170 (pyridoxal phosphate binding)
aip00360 Phenylalanine metabolism	0.103697	V1SQAY.1	unchange-up	V1SQAY	phenylalanine ammonia-lyase 2; IPR001106 (Aromatic amino acid lyase), IPR023144 (Phenylalanine ammonia-lyase, shielding domain), IPR024083 (Fumarase/histidase, N-terminal); GO:0003824 (catalytic activity), GO:0005737 (cytoplasm), GO:0006559 (L-phenylalanine catabolic process), GO:0009058 (biosynthetic process), GO:0016841 (ammonia-lyase activity)
aip00360 Phenylalanine metabolism	0.103697	28TKL1.2	unchange-up	28TKL1	aspartate aminotransferase; IPR015424 (Pyridoxal phosphate-dependent transferase); GO:0003824 (catalytic activity), GO:0009058 (biosynthetic process), GO:0030170 (pyridoxal phosphate binding)
aip00943 Isoflavonoid biosynthesis	2.31967e-09	QJ0MNA.1	unchange-up	QJ0MNA	Cytochrome P450 superfamily protein; IPR001128 (Cytochrome P450); GO:0005506 (iron ion binding), GO:0020037 (heme binding), GO:0055114 (oxidation-reduction process)
aip00943 Isoflavonoid biosynthesis	2.31967e-09	TMS86M.2	unchange-up	TMS86M	O-methyltransferase family protein; IPR016461 (Caffeate O-methyltransferase (COMT) family); GO:0008168 (methyltransferase activity), GO:0008171 (O-methyltransferase activity), GO:0046983 (protein dimerization activity)
aip00943 Isoflavonoid biosynthesis	2.31967e-09	IFA20P.1	unchange-up	IFA20P	Cytochrome P450 superfamily protein; IPR001128 (Cytochrome P450); GO:0005506 (iron ion binding), GO:0020037 (heme binding), GO:0055114 (oxidation-reduction process)
aip00943 Isoflavonoid biosynthesis	2.31967e-09	6LQ9DQ.2	unchange-up	6LQ9DQ	dihydroflavonol 4-reductase; IPR001509 (NAD-dependent epimerase/dehydratase), IPR016040 (NAD(P)-binding domain); GO:0003824 (catalytic activity), GO:0044237 (cellular metabolic process), GO:0050662 (coenzyme binding)
aip00943 Isoflavonoid biosynthesis	2.31967e-09	XDA15Z.1	unchange-up	XDA15Z	Cytochrome P450 superfamily protein; IPR001128 (Cytochrome P450); GO:0005506 (iron ion binding), GO:0020037 (heme binding), GO:0055114 (oxidation-reduction process)
aip00943 Isoflavonoid biosynthesis	2.31967e-09	DZ16HD.1	unchange-up	DZ16HD	O-methyltransferase family protein; IPR016461 (Caffeate O-methyltransferase (COMT) family); GO:0008168 (methyltransferase activity), GO:0008171 (O-methyltransferase activity), GO:0046983 (protein dimerization activity)
aip00943 Isoflavonoid biosynthesis	2.31967e-09	LW6UI8.1	unchange-up	LW6UI8	Cytochrome P450 superfamily protein; IPR001128 (Cytochrome P450); GO:0005506 (iron ion binding), GO:0020037 (heme binding), GO:0055114 (oxidation-reduction process)
aip00943 Isoflavonoid biosynthesis	2.31967e-09	XS7PLW.1	unchange-up	XS7PLW	Cytochrome P450 superfamily protein; IPR001128 (Cytochrome P450); GO:0005506 (iron ion binding), GO:0020037 (heme binding), GO:0055114 (oxidation-reduction process)
aip00943 Isoflavonoid biosynthesis	2.31967e-09	B6E5H4.1	unchange-up	B6E5H4	Cytochrome P450 superfamily protein; IPR001128 (Cytochrome P450); GO:0005506 (iron ion binding), GO:0020037 (heme binding), GO:0055114 (oxidation-reduction process)
aip00943 Isoflavonoid biosynthesis	2.31967e-09	0UU5IV.1	unchange-up	0UU5IV	Cytochrome P450 superfamily protein; IPR001128 (Cytochrome P450); GO:0005506 (iron ion binding), GO:0020037 (heme binding), GO:0055114 (oxidation-reduction process)
aip00910 Nitrogen metabolism	0.0138859	G3AUWX.1	unchange-up	G3AUWX	alpha carbonic anhydrase 7; IPR001148 (Alpha carbonic anhydrase), IPR023561 (Carbonic anhydrase, alpha-class)
aip00910 Nitrogen metabolism	0.0138859	7CM6K7.1	unchange-up	7CM6K7	alpha carbonic anhydrase 7; IPR001148 (Alpha carbonic anhydrase), IPR023561 (Carbonic anhydrase, alpha-class)
aip00910 Nitrogen metabolism	0.0138859	5W5TAL.1	unchange-up	5W5TAL	alpha carbonic anhydrase 7; IPR001148 (Alpha carbonic anhydrase), IPR023561 (Carbonic anhydrase, alpha-class)
aip00910 Nitrogen metabolism	0.0138859	WE6MWD.1	unchange-up	WE6MWD	glutamate dehydrogenase 1; IPR006095 (Glutamate/phenylalanine/leucine/valine dehydrogenase), IPR016040 (NAD(P)-binding domain); GO:0006520 (cellular amino acid metabolic process), GO:0016491 (oxidoreductase activity), GO:0055114 (oxidation-reduction process)
aip00910 Nitrogen metabolism	0.0138859	Q2F4V5.1	unchange-up	Q2F4V5	alpha carbonic anhydrase 7; IPR001148 (Alpha carbonic anhydrase), IPR023561 (Carbonic anhydrase, alpha-class)
aip00591 Linoleic acid metabolism	0.000751723	TRRP7J.1	unchange-up	TRRP7J	linoleate 13S-lipoxygenase 2-1, related protein; IPR000907 (Lipoxygenase), IPR008976 (Lipase/lipooxygenase, PLAT/LH2), IPR027433 (Lipoxygenase, domain 3); GO:0005506 (iron ion binding), GO:0005515 (protein binding), GO:0016165 (linoleate 13S-lipoxygenase activity), GO:0046872 (metal ion binding), GO:0055114 (oxidation-reduction process)
aip00591 Linoleic acid metabolism	0.000751723	J2XU5N.1	unchange-up	J2XU5N	linoleate 13S-lipoxygenase 2-1, related protein; IPR000907 (Lipoxygenase), IPR008976 (Lipase/lipooxygenase, PLAT/LH2), IPR027433 (Lipoxygenase, domain 3); GO:0005506 (iron ion binding), GO:0005515 (protein binding), GO:0016165 (linoleate 13S-lipoxygenase activity), GO:0046872 (metal ion binding), GO:0055114 (oxidation-reduction process)
aip00591 Linoleic acid metabolism	0.000751723	V9UCIZ.1	unchange-up	V9UCIZ	seed linoleate 9S-lipoxygenase; IPR000907 (Lipoxygenase), IPR008976 (Lipase/lipooxygenase, PLAT/LH2), IPR027433 (Lipoxygenase, domain 3); GO:0005506 (iron ion binding), GO:0005515 (protein binding), GO:0016165 (linoleate 13S-lipoxygenase activity), GO:0046872 (metal ion binding), GO:0055114 (oxidation-reduction process)
aip00591 Linoleic acid metabolism	0.000751723	ZS7YSR.2	unchange-up	ZS7YSR	seed linoleate 9S-lipoxygenase; IPR000907 (Lipoxygenase), IPR008976 (Lipase/lipooxygenase, PLAT/LH2), IPR027433 (Lipoxygenase, domain 3); GO:0005506 (iron ion binding), GO:0005515 (protein binding), GO:0016165 (linoleate 13S-lipoxygenase activity), GO:0046872 (metal ion binding), GO:0055114 (oxidation-reduction process)
aip00591 Linoleic acid metabolism	0.000751723	0UNU52.1	unchange-up	0UNU52	seed linoleate 9S-lipoxygenase; IPR000907 (Lipoxygenase), IPR008976 (Lipase/lipooxygenase, PLAT/LH2), IPR027433 (Lipoxygenase, domain 3); GO:0005506 (iron ion binding), GO:0005515 (protein binding), GO:0016165 (linoleate 13S-lipoxygenase activity), GO:0046872 (metal ion binding), GO:0055114 (oxidation-reduction process)
aip00591 Linoleic acid metabolism	0.000751723	6TJ5BP.1	unchange-up	6TJ5BP	linoleate 13S-lipoxygenase 2-1, related protein; IPR000907 (Lipoxygenase), IPR008976 (Lipase/lipooxygenase, PLAT/LH2), IPR027433 (Lipoxygenase, domain 3); GO:0005506 (iron ion binding), GO:0005515 (protein binding), GO:0016165 (linoleate 13S-lipoxygenase activity), GO:0046872 (metal ion binding), GO:0055114 (oxidation-reduction process)
aip00591 Linoleic acid metabolism	0.000751723	KS8M6W.1	unchange-up	KS8M6W	seed linoleate 9S-lipoxygenase; IPR000907 (Lipoxygenase), IPR008976 (Lipase/lipooxygenase, PLAT/LH2), IPR027433 (Lipoxygenase, domain 3); GO:0005506 (iron ion binding), GO:0005515 (protein binding), GO:0016165 (linoleate 13S-lipoxygenase activity), GO:0046872 (metal ion binding), GO:0055114 (oxidation-reduction process)
aip04016 MAPK signaling pathway - plant	0.0476488	SBZM2C.1	unchange-up	SBZM2C	Chitinase family protein; IPR016283 (Glycoside hydrolase, family 19), IPR023346 (Lysozyme-like domain); GO:0004568 (chitinase activity), GO:0005975 (carbohydrate metabolic process), GO:0006032 (chitin catabolic process), GO:0008061 (chitin binding), GO:0016998 (cell wall macromolecule catabolic process)
aip04016 MAPK signaling pathway - plant	0.0476488	WQJ971.1	unchange-up	WQJ971	ATP binding/protein serine/threonine kinase [Glycine max]; IPR001611 (Leucine-rich repeat), IPR003591 (Leucine-rich repeat, typical subtype), IPR011009 (Protein kinase-like domain), IPR013210 (Leucine-rich repeat-containing N-terminal, type 2), IPR025875 (Leucine rich repeat 4); GO:0004672 (protein kinase activity), GO:0004674 (protein serine/threonine kinase activity), GO:0005515 (protein bindin…
aip04016 MAPK signaling pathway - plant	0.0476488	BC5GM2.1	unchange-up	BC5GM2	Protein kinase superfamily protein; IPR011009 (Protein kinase-like domain); GO:0004672 (protein kinase activity), GO:0004674 (protein serine/threonine kinase activity), GO:0004707 (MAP kinase activity), GO:0005524 (ATP binding), GO:0006468 (protein phosphorylation)
aip04016 MAPK signaling pathway - plant	0.0476488	FW2V6H.1	unchange-up	FW2V6H	CAP (Cysteine-rich secretory proteins, Antigen 5, and Pathogenesis-related 1 protein) superfamily protein; IPR001283 (Cysteine-rich secretory protein, allergen V5/Tpx-1-related); GO:0005576 (extracellular region)
aip04016 MAPK signaling pathway - plant	0.0476488	AF4FIK.2	unchange-up	AF4FIK	Protein kinase superfamily protein; IPR011009 (Protein kinase-like domain); GO:0004672 (protein kinase activity), GO:0004674 (protein serine/threonine kinase activity), GO:0005524 (ATP binding), GO:0006468 (protein phosphorylation)
aip04016 MAPK signaling pathway - plant	0.0476488	AK92GL.1	unchange-up	AK92GL	Chitinase family protein; IPR016283 (Glycoside hydrolase, family 19), IPR023346 (Lysozyme-like domain); GO:0004568 (chitinase activity), GO:0005975 (carbohydrate metabolic process), GO:0006032 (chitin catabolic process), GO:0008061 (chitin binding), GO:0016998 (cell wall macromolecule catabolic process)
aip04016 MAPK signaling pathway - plant	0.0476488	Z23BQJ.1	unchange-up	Z23BQJ	Chitinase family protein; IPR016283 (Glycoside hydrolase, family 19), IPR023346 (Lysozyme-like domain); GO:0004568 (chitinase activity), GO:0005975 (carbohydrate metabolic process), GO:0006032 (chitin catabolic process), GO:0016998 (cell wall macromolecule catabolic process)
aip00950 Isoquinoline alkaloid biosynthesis	0.0737823	EW9UD1.1	unchange-up	EW9UD1	polyphenol oxidase A1, chloroplastic-like [Glycine max]; IPR008922 (Uncharacterised domain, di-copper centre), IPR016213 (Polyphenol oxidase); GO:0004097 (catechol oxidase activity), GO:0008152 (metabolic process), GO:0016491 (oxidoreductase activity), GO:0046148 (pigment biosynthetic process), GO:0055114 (oxidation-reduction process)
aip00950 Isoquinoline alkaloid biosynthesis	0.0737823	K33YLS.1	unchange-up	K33YLS	aspartate aminotransferase; IPR015424 (Pyridoxal phosphate-dependent transferase); GO:0003824 (catalytic activity), GO:0009058 (biosynthetic process), GO:0030170 (pyridoxal phosphate binding)
aip00950 Isoquinoline alkaloid biosynthesis	0.0737823	28TKL1.1	unchange-up	28TKL1	aspartate aminotransferase; IPR015424 (Pyridoxal phosphate-dependent transferase); GO:0003824 (catalytic activity), GO:0009058 (biosynthetic process), GO:0030170 (pyridoxal phosphate binding)
aip00950 Isoquinoline alkaloid biosynthesis	0.0737823	28TKL1.2	unchange-up	28TKL1	aspartate aminotransferase; IPR015424 (Pyridoxal phosphate-dependent transferase); GO:0003824 (catalytic activity), GO:0009058 (biosynthetic process), GO:0030170 (pyridoxal phosphate binding)
aip00945 Stilbenoid, diarylheptanoid and gingerol biosynthesis	0.000652977	MALV6U.1	unchange-up	MALV6U	caffeoyl-CoA 3-O-methyltransferase; IPR002935 (O-methyltransferase, family 3); GO:0008171 (O-methyltransferase activity)
aip00945 Stilbenoid, diarylheptanoid and gingerol biosynthesis	0.000652977	AYA1A5.1	unchange-up	AYA1A5	Cytochrome P450 superfamily protein; IPR001128 (Cytochrome P450); GO:0005506 (iron ion binding), GO:0020037 (heme binding), GO:0055114 (oxidation-reduction process)
aip00945 Stilbenoid, diarylheptanoid and gingerol biosynthesis	0.000652977	RBR1AL.1	unchange-up	RBR1AL	caffeoyl-CoA 3-O-methyltransferase; IPR002935 (O-methyltransferase, family 3); GO:0008171 (O-methyltransferase activity)
aip00945 Stilbenoid, diarylheptanoid and gingerol biosynthesis	0.000652977	K9QGVV.1	unchange-up	K9QGVV	Cytochrome P450 superfamily protein; IPR001128 (Cytochrome P450); GO:0005506 (iron ion binding), GO:0020037 (heme binding), GO:0055114 (oxidation-reduction process)
aip00945 Stilbenoid, diarylheptanoid and gingerol biosynthesis	0.000652977	QYND6D.1	unchange-up	QYND6D	spermidine hydroxycinnamoyl transferase-like [Glycine max]; IPR003480 (Transferase), IPR023213 (Chloramphenicol acetyltransferase-like domain)
aip00945 Stilbenoid, diarylheptanoid and gingerol biosynthesis	0.000652977	W3WWNZ.1	unchange-up	W3WWNZ	Cytochrome P450 superfamily protein; IPR001128 (Cytochrome P450); GO:0005506 (iron ion binding), GO:0020037 (heme binding), GO:0055114 (oxidation-reduction process)
aip00130 Ubiquinone and other terpenoid-quinone biosynthesis	0.00200847	W60QVJ.1	unchange-up	W60QVJ	Quinone reductase family protein; IPR005025 (NADPH-dependent FMN reductase-like), IPR010089 (Flavoprotein WrbA); GO:0010181 (FMN binding), GO:0016491 (oxidoreductase activity)
aip00130 Ubiquinone and other terpenoid-quinone biosynthesis	0.00200847	AYA1A5.1	unchange-up	AYA1A5	Cytochrome P450 superfamily protein; IPR001128 (Cytochrome P450); GO:0005506 (iron ion binding), GO:0020037 (heme binding), GO:0055114 (oxidation-reduction process)
aip00130 Ubiquinone and other terpenoid-quinone biosynthesis	0.00200847	L7259M.1	unchange-up	L7259M	Quinone reductase family protein; IPR005025 (NADPH-dependent FMN reductase-like), IPR010089 (Flavoprotein WrbA); GO:0010181 (FMN binding), GO:0016491 (oxidoreductase activity)
aip00130 Ubiquinone and other terpenoid-quinone biosynthesis	0.00200847	K9QGVV.1	unchange-up	K9QGVV	Cytochrome P450 superfamily protein; IPR001128 (Cytochrome P450); GO:0005506 (iron ion binding), GO:0020037 (heme binding), GO:0055114 (oxidation-reduction process)
aip00130 Ubiquinone and other terpenoid-quinone biosynthesis	0.00200847	W3WWNZ.1	unchange-up	W3WWNZ	Cytochrome P450 superfamily protein; IPR001128 (Cytochrome P450); GO:0005506 (iron ion binding), GO:0020037 (heme binding), GO:0055114 (oxidation-reduction process)
aip00130 Ubiquinone and other terpenoid-quinone biosynthesis	0.00200847	IMLK5J.1	unchange-up	IMLK5J	4-coumarate:CoA ligase 3; IPR000873 (AMP-dependent synthetase/ligase), IPR025110 (AMP-binding enzyme C-terminal domain); GO:0003824 (catalytic activity), GO:0008152 (metabolic process)
aip00130 Ubiquinone and other terpenoid-quinone biosynthesis	0.00200847	EQU2N6.1	unchange-up	EQU2N6	4-coumarate:CoA ligase 3; IPR000873 (AMP-dependent synthetase/ligase), IPR025110 (AMP-binding enzyme C-terminal domain); GO:0003824 (catalytic activity), GO:0008152 (metabolic process)
aip00130 Ubiquinone and other terpenoid-quinone biosynthesis	0.00200847	E8I1B0.2	unchange-up	E8I1B0	homogentisate phytyltransferase 1; IPR000537 (UbiA prenyltransferase family); GO:0004659 (prenyltransferase activity), GO:0016021 (integral component of membrane)
aip04712 Circadian rhythm - plant	4.50298e-17	BDJ8VI.2	unchange-up	BDJ8VI	chalcone synthase [Glycine max]; IPR016039 (Thiolase-like); GO:0003824 (catalytic activity), GO:0008152 (metabolic process), GO:0009058 (biosynthetic process)
aip04712 Circadian rhythm - plant	4.50298e-17	F4GLWT.1	unchange-up	F4GLWT	chalcone synthase-like [Glycine max]; IPR011141 (Polyketide synthase, type III), IPR016039 (Thiolase-like); GO:0003824 (catalytic activity), GO:0008152 (metabolic process), GO:0009058 (biosynthetic process)
aip04712 Circadian rhythm - plant	4.50298e-17	607K5B.1	unchange-up	607K5B	chalcone synthase [Glycine max]; IPR011141 (Polyketide synthase, type III), IPR016039 (Thiolase-like); GO:0003824 (catalytic activity), GO:0008152 (metabolic process), GO:0009058 (biosynthetic process)
aip04712 Circadian rhythm - plant	4.50298e-17	QZN0LQ.1	unchange-up	QZN0LQ	chalcone synthase [Glycine max]; IPR011141 (Polyketide synthase, type III), IPR016039 (Thiolase-like); GO:0003824 (catalytic activity), GO:0008152 (metabolic process), GO:0009058 (biosynthetic process)
aip04712 Circadian rhythm - plant	4.50298e-17	4IBX4Q.1	unchange-up	4IBX4Q	chalcone synthase [Glycine max]; IPR011141 (Polyketide synthase, type III), IPR016039 (Thiolase-like); GO:0003824 (catalytic activity), GO:0008152 (metabolic process), GO:0009058 (biosynthetic process)
aip04712 Circadian rhythm - plant	4.50298e-17	YS6PIM.1	unchange-up	YS6PIM	chalcone synthase [Glycine max]; IPR016039 (Thiolase-like); GO:0003824 (catalytic activity), GO:0008152 (metabolic process), GO:0009058 (biosynthetic process)
aip04712 Circadian rhythm - plant	4.50298e-17	1B4KK2.1	unchange-up	1B4KK2	chalcone synthase [Glycine max]; IPR011141 (Polyketide synthase, type III), IPR016039 (Thiolase-like); GO:0003824 (catalytic activity), GO:0008152 (metabolic process), GO:0009058 (biosynthetic process)
aip04712 Circadian rhythm - plant	4.50298e-17	U6WJF3.2	unchange-up	U6WJF3	chalcone synthase [Glycine max]; IPR011141 (Polyketide synthase, type III), IPR016039 (Thiolase-like); GO:0003824 (catalytic activity), GO:0008152 (metabolic process), GO:0009058 (biosynthetic process)
aip04712 Circadian rhythm - plant	4.50298e-17	3WH5A3.1	unchange-up	3WH5A3	chalcone synthase [Glycine max]; IPR011141 (Polyketide synthase, type III), IPR016039 (Thiolase-like); GO:0003824 (catalytic activity), GO:0008152 (metabolic process), GO:0009058 (biosynthetic process)
aip04712 Circadian rhythm - plant	4.50298e-17	3Z4TCL.3	unchange-up	3Z4TCL	chalcone synthase [Glycine max]; IPR011141 (Polyketide synthase, type III), IPR016039 (Thiolase-like); GO:0003824 (catalytic activity), GO:0008152 (metabolic process), GO:0009058 (biosynthetic process)
aip04712 Circadian rhythm - plant	4.50298e-17	UDJX6I.1	unchange-up	UDJX6I	chalcone synthase [Glycine max]; IPR011141 (Polyketide synthase, type III), IPR016039 (Thiolase-like); GO:0003824 (catalytic activity), GO:0008152 (metabolic process), GO:0009058 (biosynthetic process)
aip04712 Circadian rhythm - plant	4.50298e-17	NS7LJX.1	unchange-up	NS7LJX	chalcone synthase [Glycine max]; IPR011141 (Polyketide synthase, type III), IPR016039 (Thiolase-like); GO:0003824 (catalytic activity), GO:0008152 (metabolic process), GO:0009058 (biosynthetic process)
aip04712 Circadian rhythm - plant	4.50298e-17	S4FMHZ.1	unchange-up	S4FMHZ	chalcone synthase [Glycine max]; IPR011141 (Polyketide synthase, type III), IPR016039 (Thiolase-like); GO:0003824 (catalytic activity), GO:0008152 (metabolic process), GO:0009058 (biosynthetic process)
aip04712 Circadian rhythm - plant	4.50298e-17	95I963.1	unchange-up	95I963	chalcone synthase [Glycine max]; IPR011141 (Polyketide synthase, type III), IPR016039 (Thiolase-like); GO:0003824 (catalytic activity), GO:0008152 (metabolic process), GO:0009058 (biosynthetic process)
aip04712 Circadian rhythm - plant	4.50298e-17	QVKQ5Y.1	unchange-up	QVKQ5Y	chalcone synthase [Glycine max]; IPR011141 (Polyketide synthase, type III), IPR016039 (Thiolase-like); GO:0003824 (catalytic activity), GO:0008152 (metabolic process), GO:0009058 (biosynthetic process)
aip04712 Circadian rhythm - plant	4.50298e-17	9Q60JN.1	unchange-up	9Q60JN	chalcone synthase [Glycine max]; IPR011141 (Polyketide synthase, type III), IPR016039 (Thiolase-like); GO:0003824 (catalytic activity), GO:0008152 (metabolic process), GO:0009058 (biosynthetic process)
aip04712 Circadian rhythm - plant	4.50298e-17	UKNP9M.1	unchange-up	UKNP9M	chalcone synthase [Glycine max]; IPR011141 (Polyketide synthase, type III), IPR016039 (Thiolase-like); GO:0003824 (catalytic activity), GO:0008152 (metabolic process), GO:0009058 (biosynthetic process)
aip04712 Circadian rhythm - plant	4.50298e-17	303ZYM.1	unchange-up	303ZYM	chalcone synthase [Glycine max]; IPR011141 (Polyketide synthase, type III), IPR016039 (Thiolase-like); GO:0003824 (catalytic activity), GO:0008152 (metabolic process), GO:0009058 (biosynthetic process)
aip04712 Circadian rhythm - plant	4.50298e-17	FM6CZ7.1	unchange-up	FM6CZ7	chalcone synthase-like [Glycine max]; IPR011141 (Polyketide synthase, type III), IPR016039 (Thiolase-like); GO:0003824 (catalytic activity), GO:0008152 (metabolic process), GO:0009058 (biosynthetic process)
aip00480 Glutathione metabolism	0.00237873	E25NJK.1	unchange-up	E25NJK	Glutathione S-transferase family protein; IPR005442 (Glutathione S-transferase, omega-class), IPR010987 (Glutathione S-transferase, C-terminal-like), IPR012336 (Thioredoxin-like fold); GO:0004364 (glutathione transferase activity), GO:0005515 (protein binding), GO:0005737 (cytoplasm), GO:0008152 (metabolic process)
aip00480 Glutathione metabolism	0.00237873	1PW7ZW.1	unchange-up	1PW7ZW	Glutathione S-transferase family protein; IPR010987 (Glutathione S-transferase, C-terminal-like), IPR012336 (Thioredoxin-like fold); GO:0005515 (protein binding)
aip00480 Glutathione metabolism	0.00237873	HC540V.1	unchange-up	HC540V	Glutathione S-transferase family protein; IPR010987 (Glutathione S-transferase, C-terminal-like), IPR012336 (Thioredoxin-like fold); GO:0005515 (protein binding)
aip00480 Glutathione metabolism	0.00237873	69CMND.1	unchange-up	69CMND	Glutathione S-transferase family protein; IPR010987 (Glutathione S-transferase, C-terminal-like), IPR012336 (Thioredoxin-like fold); GO:0005515 (protein binding)
aip00480 Glutathione metabolism	0.00237873	GM7MS6.1	unchange-up	GM7MS6	Glutathione S-transferase family protein; IPR010987 (Glutathione S-transferase, C-terminal-like), IPR012336 (Thioredoxin-like fold); GO:0005515 (protein binding)
aip00480 Glutathione metabolism	0.00237873	2G56ZD.1	unchange-up	2G56ZD	Glutathione S-transferase family protein; IPR010987 (Glutathione S-transferase, C-terminal-like), IPR012336 (Thioredoxin-like fold); GO:0005515 (protein binding)
aip00480 Glutathione metabolism	0.00237873	ZQ7VWH.1	unchange-up	ZQ7VWH	Glutathione S-transferase family protein; IPR010987 (Glutathione S-transferase, C-terminal-like), IPR012336 (Thioredoxin-like fold); GO:0005515 (protein binding)
aip00480 Glutathione metabolism	0.00237873	I03WCG.1	unchange-up	I03WCG	Glutathione S-transferase family protein; IPR010987 (Glutathione S-transferase, C-terminal-like), IPR012336 (Thioredoxin-like fold); GO:0005515 (protein binding)
aip00480 Glutathione metabolism	0.00237873	Y5DXIN.3	unchange-up	Y5DXIN	Glutathione S-transferase family protein; IPR010987 (Glutathione S-transferase, C-terminal-like), IPR012336 (Thioredoxin-like fold); GO:0005515 (protein binding)
aip00480 Glutathione metabolism	0.00237873	CR3DPP.1	unchange-up	CR3DPP	Glutathione S-transferase family protein; IPR005442 (Glutathione S-transferase, omega-class), IPR010987 (Glutathione S-transferase, C-terminal-like), IPR012336 (Thioredoxin-like fold); GO:0004364 (glutathione transferase activity), GO:0005515 (protein binding), GO:0005737 (cytoplasm), GO:0008152 (metabolic process)
aip00480 Glutathione metabolism	0.00237873	4UQ2XQ.1	unchange-up	4UQ2XQ	Glutathione S-transferase family protein; IPR010987 (Glutathione S-transferase, C-terminal-like), IPR012336 (Thioredoxin-like fold); GO:0005515 (protein binding)
aip00480 Glutathione metabolism	0.00237873	JY7X0W.1	unchange-up	JY7X0W	Glutathione S-transferase family protein; IPR010987 (Glutathione S-transferase, C-terminal-like), IPR012336 (Thioredoxin-like fold); GO:0005515 (protein binding)
aip00480 Glutathione metabolism	0.00237873	74SC4C.1	unchange-up	74SC4C	Glutathione S-transferase family protein; IPR010987 (Glutathione S-transferase, C-terminal-like), IPR012336 (Thioredoxin-like fold); GO:0005515 (protein binding)
aip00480 Glutathione metabolism	0.00237873	V3KF4A.1	unchange-up	V3KF4A	Glutathione S-transferase family protein; IPR010987 (Glutathione S-transferase, C-terminal-like), IPR012336 (Thioredoxin-like fold); GO:0005515 (protein binding)
aip00480 Glutathione metabolism	0.00237873	34CRUF.1	unchange-up	34CRUF	Glutathione S-transferase family protein; IPR010987 (Glutathione S-transferase, C-terminal-like), IPR012336 (Thioredoxin-like fold); GO:0005515 (protein binding)
aip04626 Plant-pathogen interaction	0.0396346	BL385Q.1	unchange-up	BL385Q	Protein kinase superfamily protein; IPR011009 (Protein kinase-like domain); GO:0004672 (protein kinase activity), GO:0004674 (protein serine/threonine kinase activity), GO:0005524 (ATP binding), GO:0006468 (protein phosphorylation)
aip04626 Plant-pathogen interaction	0.0396346	WQJ971.1	unchange-up	WQJ971	ATP binding/protein serine/threonine kinase [Glycine max]; IPR001611 (Leucine-rich repeat), IPR003591 (Leucine-rich repeat, typical subtype), IPR011009 (Protein kinase-like domain), IPR013210 (Leucine-rich repeat-containing N-terminal, type 2), IPR025875 (Leucine rich repeat 4); GO:0004672 (protein kinase activity), GO:0004674 (protein serine/threonine kinase activity), GO:0005515 (protein bindin…
aip04626 Plant-pathogen interaction	0.0396346	FW2V6H.1	unchange-up	FW2V6H	CAP (Cysteine-rich secretory proteins, Antigen 5, and Pathogenesis-related 1 protein) superfamily protein; IPR001283 (Cysteine-rich secretory protein, allergen V5/Tpx-1-related); GO:0005576 (extracellular region)
aip04626 Plant-pathogen interaction	0.0396346	HJJ4ZR.1	unchange-up	HJJ4ZR	probable calcium-binding protein CML25-like [Glycine max]; IPR011992 (EF-hand domain pair); GO:0005509 (calcium ion binding)
aip04626 Plant-pathogen interaction	0.0396346	A0TJ2P.1	unchange-up	A0TJ2P	enhanced disease susceptibility protein; IPR002921 (Lipase, class 3), IPR010341 (Protein of unknown function DUF936, plant); GO:0004806 (triglyceride lipase activity), GO:0006629 (lipid metabolic process)
aip04626 Plant-pathogen interaction	0.0396346	L6WGFW.1	unchange-up	L6WGFW	Protein kinase superfamily protein; IPR011009 (Protein kinase-like domain); GO:0004672 (protein kinase activity), GO:0005524 (ATP binding), GO:0006468 (protein phosphorylation)
aip04626 Plant-pathogen interaction	0.0396346	J8TUD1.1	unchange-up	J8TUD1	calcium-dependent protein kinase 32; IPR011009 (Protein kinase-like domain), IPR011992 (EF-hand domain pair); GO:0004672 (protein kinase activity), GO:0004674 (protein serine/threonine kinase activity), GO:0005509 (calcium ion binding), GO:0005524 (ATP binding), GO:0006468 (protein phosphorylation)
aip00400 Phenylalanine, tyrosine and tryptophan biosynthesis	0.013543	A5D6C6.1	unchange-up	A5D6C6	arogenate dehydratase 6; IPR001086 (Prephenate dehydratase), IPR002912 (ACT domain); GO:0004664 (prephenate dehydratase activity), GO:0008152 (metabolic process), GO:0009094 (L-phenylalanine biosynthetic process), GO:0016597 (amino acid binding)
aip00400 Phenylalanine, tyrosine and tryptophan biosynthesis	0.013543	VTP8RR.1	unchange-up	VTP8RR	3-phosphoshikimate 1-carboxyvinyltransferase; IPR006264 (3-phosphoshikimate 1-carboxyvinyltransferase), IPR013792 (RNA 3'-terminal phosphate cyclase/enolpyruvate transferase, alpha/beta), IPR023193 (3-phosphoshikimate 1-carboxyvinyltransferase, conserved site); GO:0003824 (catalytic activity), GO:0003866 (3-phosphoshikimate 1-carboxyvinyltransferase activity)
aip00400 Phenylalanine, tyrosine and tryptophan biosynthesis	0.013543	EI09ZL.1	unchange-up	EI09ZL	3-deoxy-7-phosphoheptulonate synthase (Phospho-2-dehydro-3-deoxyheptonate aldolase) n=163 Tax=Pseudomonas RepID=F2K9C2_PSEBN; IPR002480 (DAHP synthetase, class II); GO:0003849 (3-deoxy-7-phosphoheptulonate synthase activity), GO:0009073 (aromatic amino acid family biosynthetic process)
aip00400 Phenylalanine, tyrosine and tryptophan biosynthesis	0.013543	K33YLS.1	unchange-up	K33YLS	aspartate aminotransferase; IPR015424 (Pyridoxal phosphate-dependent transferase); GO:0003824 (catalytic activity), GO:0009058 (biosynthetic process), GO:0030170 (pyridoxal phosphate binding)
aip00400 Phenylalanine, tyrosine and tryptophan biosynthesis	0.013543	28TKL1.1	unchange-up	28TKL1	aspartate aminotransferase; IPR015424 (Pyridoxal phosphate-dependent transferase); GO:0003824 (catalytic activity), GO:0009058 (biosynthetic process), GO:0030170 (pyridoxal phosphate binding)
aip00400 Phenylalanine, tyrosine and tryptophan biosynthesis	0.013543	Z36GDV.1	unchange-up	Z36GDV	arogenate dehydratase 6; IPR001086 (Prephenate dehydratase), IPR002912 (ACT domain); GO:0004664 (prephenate dehydratase activity), GO:0008152 (metabolic process), GO:0009094 (L-phenylalanine biosynthetic process), GO:0016597 (amino acid binding)
aip00400 Phenylalanine, tyrosine and tryptophan biosynthesis	0.013543	3S4WCE.1	unchange-up	3S4WCE	3-deoxy-7-phosphoheptulonate synthase (Phospho-2-dehydro-3-deoxyheptonate aldolase) n=163 Tax=Pseudomonas RepID=F2K9C2_PSEBN; IPR002480 (DAHP synthetase, class II); GO:0003849 (3-deoxy-7-phosphoheptulonate synthase activity), GO:0009073 (aromatic amino acid family biosynthetic process)
aip00400 Phenylalanine, tyrosine and tryptophan biosynthesis	0.013543	28TKL1.2	unchange-up	28TKL1	aspartate aminotransferase; IPR015424 (Pyridoxal phosphate-dependent transferase); GO:0003824 (catalytic activity), GO:0009058 (biosynthetic process), GO:0030170 (pyridoxal phosphate binding)
aip00040 Pentose and glucuronate interconversions	0.00686594	LY2JWZ.1	unchange-up	LY2JWZ	probable pectinesterase/pectinesterase inhibitor 41-like [Glycine max]; IPR006501 (Pectinesterase inhibitor domain), IPR011050 (Pectin lyase fold/virulence factor); GO:0004857 (enzyme inhibitor activity), GO:0005618 (cell wall), GO:0030599 (pectinesterase activity), GO:0042545 (cell wall modification)
aip00040 Pentose and glucuronate interconversions	0.00686594	51UVQ0.1	unchange-up	51UVQ0	aldo/keto reductase family oxidoreductase; IPR001395 (Aldo/keto reductase), IPR023210 (NADP-dependent oxidoreductase domain); GO:0016491 (oxidoreductase activity), GO:0055114 (oxidation-reduction process)
aip00040 Pentose and glucuronate interconversions	0.00686594	35IWU0.1	unchange-up	35IWU0	probable pectinesterase/pectinesterase inhibitor 41-like [Glycine max]; IPR006501 (Pectinesterase inhibitor domain), IPR011050 (Pectin lyase fold/virulence factor); GO:0004857 (enzyme inhibitor activity), GO:0005618 (cell wall), GO:0030599 (pectinesterase activity), GO:0042545 (cell wall modification)
aip00040 Pentose and glucuronate interconversions	0.00686594	CQY21L.1	unchange-up	CQY21L	probable pectinesterase/pectinesterase inhibitor 17-like [Glycine max]; IPR006501 (Pectinesterase inhibitor domain), IPR011050 (Pectin lyase fold/virulence factor); GO:0004857 (enzyme inhibitor activity), GO:0005618 (cell wall), GO:0030599 (pectinesterase activity), GO:0042545 (cell wall modification)
aip00040 Pentose and glucuronate interconversions	0.00686594	RCT9SE.1	unchange-up	RCT9SE	probable pectinesterase/pectinesterase inhibitor 17-like [Glycine max]; IPR006501 (Pectinesterase inhibitor domain), IPR011050 (Pectin lyase fold/virulence factor); GO:0004857 (enzyme inhibitor activity), GO:0005618 (cell wall), GO:0030599 (pectinesterase activity), GO:0042545 (cell wall modification)
aip00040 Pentose and glucuronate interconversions	0.00686594	7MZS4M.1	unchange-up	7MZS4M	probable pectinesterase/pectinesterase inhibitor 17-like [Glycine max]; IPR006501 (Pectinesterase inhibitor domain), IPR011050 (Pectin lyase fold/virulence factor); GO:0004857 (enzyme inhibitor activity), GO:0005618 (cell wall), GO:0030599 (pectinesterase activity), GO:0042545 (cell wall modification)
aip00040 Pentose and glucuronate interconversions	0.00686594	Y2VAH7.1	unchange-up	Y2VAH7	probable pectinesterase/pectinesterase inhibitor 17-like [Glycine max]; IPR006501 (Pectinesterase inhibitor domain), IPR011050 (Pectin lyase fold/virulence factor); GO:0004857 (enzyme inhibitor activity), GO:0005618 (cell wall), GO:0030599 (pectinesterase activity), GO:0042545 (cell wall modification)
aip00040 Pentose and glucuronate interconversions	0.00686594	2VGK54.1	unchange-up	2VGK54	probable pectinesterase/pectinesterase inhibitor 7-like [Glycine max]; IPR006501 (Pectinesterase inhibitor domain), IPR011050 (Pectin lyase fold/virulence factor); GO:0004857 (enzyme inhibitor activity), GO:0005618 (cell wall), GO:0030599 (pectinesterase activity), GO:0042545 (cell wall modification)
aip00040 Pentose and glucuronate interconversions	0.00686594	9CJG1H.1	unchange-up	9CJG1H	aldo/keto reductase family oxidoreductase; IPR001395 (Aldo/keto reductase), IPR023210 (NADP-dependent oxidoreductase domain); GO:0016491 (oxidoreductase activity), GO:0055114 (oxidation-reduction process)
aip00908 Zeatin biosynthesis	0.052517	0U2YQ3.1	unchange-up	0U2YQ3	UDP-Glycosyltransferase superfamily protein; IPR002213 (UDP-glucuronosyl/UDP-glucosyltransferase); GO:0008152 (metabolic process)
aip00908 Zeatin biosynthesis	0.052517	E3VS3U.1	unchange-up	E3VS3U	UDP-Glycosyltransferase superfamily protein; IPR002213 (UDP-glucuronosyl/UDP-glucosyltransferase); GO:0008152 (metabolic process)
aip00941 Flavonoid biosynthesis	3.95761e-23	MALV6U.1	unchange-up	MALV6U	caffeoyl-CoA 3-O-methyltransferase; IPR002935 (O-methyltransferase, family 3); GO:0008171 (O-methyltransferase activity)
aip00941 Flavonoid biosynthesis	3.95761e-23	BDJ8VI.2	unchange-up	BDJ8VI	chalcone synthase [Glycine max]; IPR016039 (Thiolase-like); GO:0003824 (catalytic activity), GO:0008152 (metabolic process), GO:0009058 (biosynthetic process)
aip00941 Flavonoid biosynthesis	3.95761e-23	F4GLWT.1	unchange-up	F4GLWT	chalcone synthase-like [Glycine max]; IPR011141 (Polyketide synthase, type III), IPR016039 (Thiolase-like); GO:0003824 (catalytic activity), GO:0008152 (metabolic process), GO:0009058 (biosynthetic process)
aip00941 Flavonoid biosynthesis	3.95761e-23	607K5B.1	unchange-up	607K5B	chalcone synthase [Glycine max]; IPR011141 (Polyketide synthase, type III), IPR016039 (Thiolase-like); GO:0003824 (catalytic activity), GO:0008152 (metabolic process), GO:0009058 (biosynthetic process)
aip00941 Flavonoid biosynthesis	3.95761e-23	QZN0LQ.1	unchange-up	QZN0LQ	chalcone synthase [Glycine max]; IPR011141 (Polyketide synthase, type III), IPR016039 (Thiolase-like); GO:0003824 (catalytic activity), GO:0008152 (metabolic process), GO:0009058 (biosynthetic process)
aip00941 Flavonoid biosynthesis	3.95761e-23	4IBX4Q.1	unchange-up	4IBX4Q	chalcone synthase [Glycine max]; IPR011141 (Polyketide synthase, type III), IPR016039 (Thiolase-like); GO:0003824 (catalytic activity), GO:0008152 (metabolic process), GO:0009058 (biosynthetic process)
aip00941 Flavonoid biosynthesis	3.95761e-23	YS6PIM.1	unchange-up	YS6PIM	chalcone synthase [Glycine max]; IPR016039 (Thiolase-like); GO:0003824 (catalytic activity), GO:0008152 (metabolic process), GO:0009058 (biosynthetic process)
aip00941 Flavonoid biosynthesis	3.95761e-23	1B4KK2.1	unchange-up	1B4KK2	chalcone synthase [Glycine max]; IPR011141 (Polyketide synthase, type III), IPR016039 (Thiolase-like); GO:0003824 (catalytic activity), GO:0008152 (metabolic process), GO:0009058 (biosynthetic process)
aip00941 Flavonoid biosynthesis	3.95761e-23	3WH5A3.1	unchange-up	3WH5A3	chalcone synthase [Glycine max]; IPR011141 (Polyketide synthase, type III), IPR016039 (Thiolase-like); GO:0003824 (catalytic activity), GO:0008152 (metabolic process), GO:0009058 (biosynthetic process)
aip00941 Flavonoid biosynthesis	3.95761e-23	U6WJF3.2	unchange-up	U6WJF3	chalcone synthase [Glycine max]; IPR011141 (Polyketide synthase, type III), IPR016039 (Thiolase-like); GO:0003824 (catalytic activity), GO:0008152 (metabolic process), GO:0009058 (biosynthetic process)
aip00941 Flavonoid biosynthesis	3.95761e-23	AYA1A5.1	unchange-up	AYA1A5	Cytochrome P450 superfamily protein; IPR001128 (Cytochrome P450); GO:0005506 (iron ion binding), GO:0020037 (heme binding), GO:0055114 (oxidation-reduction process)
aip00941 Flavonoid biosynthesis	3.95761e-23	TJ3PHW.1	unchange-up	TJ3PHW	chalcone-flavanone isomerase family protein; IPR016087 (Chalcone isomerase); GO:0009813 (flavonoid biosynthetic process), GO:0016872 (intramolecular lyase activity), GO:0045430 (chalcone isomerase activity)
aip00941 Flavonoid biosynthesis	3.95761e-23	RBR1AL.1	unchange-up	RBR1AL	caffeoyl-CoA 3-O-methyltransferase; IPR002935 (O-methyltransferase, family 3); GO:0008171 (O-methyltransferase activity)
aip00941 Flavonoid biosynthesis	3.95761e-23	UDJX6I.1	unchange-up	UDJX6I	chalcone synthase [Glycine max]; IPR011141 (Polyketide synthase, type III), IPR016039 (Thiolase-like); GO:0003824 (catalytic activity), GO:0008152 (metabolic process), GO:0009058 (biosynthetic process)
aip00941 Flavonoid biosynthesis	3.95761e-23	3Z4TCL.3	unchange-up	3Z4TCL	chalcone synthase [Glycine max]; IPR011141 (Polyketide synthase, type III), IPR016039 (Thiolase-like); GO:0003824 (catalytic activity), GO:0008152 (metabolic process), GO:0009058 (biosynthetic process)
aip00941 Flavonoid biosynthesis	3.95761e-23	QYND6D.1	unchange-up	QYND6D	spermidine hydroxycinnamoyl transferase-like [Glycine max]; IPR003480 (Transferase), IPR023213 (Chloramphenicol acetyltransferase-like domain)
aip00941 Flavonoid biosynthesis	3.95761e-23	K9QGVV.1	unchange-up	K9QGVV	Cytochrome P450 superfamily protein; IPR001128 (Cytochrome P450); GO:0005506 (iron ion binding), GO:0020037 (heme binding), GO:0055114 (oxidation-reduction process)
aip00941 Flavonoid biosynthesis	3.95761e-23	NS7LJX.1	unchange-up	NS7LJX	chalcone synthase [Glycine max]; IPR011141 (Polyketide synthase, type III), IPR016039 (Thiolase-like); GO:0003824 (catalytic activity), GO:0008152 (metabolic process), GO:0009058 (biosynthetic process)
aip00941 Flavonoid biosynthesis	3.95761e-23	S4FMHZ.1	unchange-up	S4FMHZ	chalcone synthase [Glycine max]; IPR011141 (Polyketide synthase, type III), IPR016039 (Thiolase-like); GO:0003824 (catalytic activity), GO:0008152 (metabolic process), GO:0009058 (biosynthetic process)
aip00941 Flavonoid biosynthesis	3.95761e-23	W3WWNZ.1	unchange-up	W3WWNZ	Cytochrome P450 superfamily protein; IPR001128 (Cytochrome P450); GO:0005506 (iron ion binding), GO:0020037 (heme binding), GO:0055114 (oxidation-reduction process)
aip00941 Flavonoid biosynthesis	3.95761e-23	95I963.1	unchange-up	95I963	chalcone synthase [Glycine max]; IPR011141 (Polyketide synthase, type III), IPR016039 (Thiolase-like); GO:0003824 (catalytic activity), GO:0008152 (metabolic process), GO:0009058 (biosynthetic process)
aip00941 Flavonoid biosynthesis	3.95761e-23	28F6NF.1	unchange-up	28F6NF	aldo/keto reductase family oxidoreductase; IPR001395 (Aldo/keto reductase), IPR023210 (NADP-dependent oxidoreductase domain); GO:0016491 (oxidoreductase activity), GO:0055114 (oxidation-reduction process)
aip00941 Flavonoid biosynthesis	3.95761e-23	QVKQ5Y.1	unchange-up	QVKQ5Y	chalcone synthase [Glycine max]; IPR011141 (Polyketide synthase, type III), IPR016039 (Thiolase-like); GO:0003824 (catalytic activity), GO:0008152 (metabolic process), GO:0009058 (biosynthetic process)
aip00941 Flavonoid biosynthesis	3.95761e-23	9Q60JN.1	unchange-up	9Q60JN	chalcone synthase [Glycine max]; IPR011141 (Polyketide synthase, type III), IPR016039 (Thiolase-like); GO:0003824 (catalytic activity), GO:0008152 (metabolic process), GO:0009058 (biosynthetic process)
aip00941 Flavonoid biosynthesis	3.95761e-23	UKNP9M.1	unchange-up	UKNP9M	chalcone synthase [Glycine max]; IPR011141 (Polyketide synthase, type III), IPR016039 (Thiolase-like); GO:0003824 (catalytic activity), GO:0008152 (metabolic process), GO:0009058 (biosynthetic process)
aip00941 Flavonoid biosynthesis	3.95761e-23	303ZYM.1	unchange-up	303ZYM	chalcone synthase [Glycine max]; IPR011141 (Polyketide synthase, type III), IPR016039 (Thiolase-like); GO:0003824 (catalytic activity), GO:0008152 (metabolic process), GO:0009058 (biosynthetic process)
aip00941 Flavonoid biosynthesis	3.95761e-23	2GDU51.1	unchange-up	2GDU51	chalcone-flavanone isomerase family protein; IPR016087 (Chalcone isomerase); GO:0009813 (flavonoid biosynthetic process), GO:0016872 (intramolecular lyase activity), GO:0045430 (chalcone isomerase activity)
aip00941 Flavonoid biosynthesis	3.95761e-23	HE8J5U.1	unchange-up	HE8J5U	flavanone 3-hydroxylase [Glycine max]; IPR005123 (Oxoglutarate/iron-dependent dioxygenase), IPR026992 (Non-haem dioxygenase N-terminal domain), IPR027443 (Isopenicillin N synthase-like); GO:0016491 (oxidoreductase activity), GO:0055114 (oxidation-reduction process)
aip00941 Flavonoid biosynthesis	3.95761e-23	FM6CZ7.1	unchange-up	FM6CZ7	chalcone synthase-like [Glycine max]; IPR011141 (Polyketide synthase, type III), IPR016039 (Thiolase-like); GO:0003824 (catalytic activity), GO:0008152 (metabolic process), GO:0009058 (biosynthetic process)
aip00565 Ether lipid metabolism	0.166567	P69YI0.1	unchange-up	P69YI0	non-specific phospholipase C3; IPR007312 (Phosphoesterase), IPR017850 (Alkaline-phosphatase-like, core domain); GO:0003824 (catalytic activity), GO:0008152 (metabolic process)
aip00565 Ether lipid metabolism	0.166567	X69TWL.1	unchange-up	X69TWL	non-specific phospholipase C3; IPR007312 (Phosphoesterase), IPR017850 (Alkaline-phosphatase-like, core domain); GO:0003824 (catalytic activity), GO:0008152 (metabolic process)
aip00565 Ether lipid metabolism	0.166567	XZ9AUI.1	unchange-up	XZ9AUI	phospholipase D Y; IPR001736 (Phospholipase D/Transphosphatidylase), IPR025202 (Phospholipase D-like domain); GO:0003824 (catalytic activity), GO:0008152 (metabolic process)
aip00290 Valine, leucine and isoleucine biosynthesis	0.252648	77GZB8.1	unchange-up	77GZB8	branched-chain amino acid transaminase 2; IPR001544 (Aminotransferase, class IV); GO:0003824 (catalytic activity), GO:0004084 (branched-chain-amino-acid transaminase activity), GO:0008152 (metabolic process), GO:0009081 (branched-chain amino acid metabolic process)
aip00290 Valine, leucine and isoleucine biosynthesis	0.252648	F7U1GP.3	unchange-up	F7U1GP	3-isopropylmalate dehydratase large subunit; IPR015937 (Aconitase/isopropylmalate dehydratase); GO:0003994 (aconitate hydratase activity), GO:0006099 (tricarboxylic acid cycle), GO:0008152 (metabolic process)
aip02010 ABC transporters	0.133023	FH44NZ.1	unchange-up	FH44NZ	ABC transporter family protein (ATP-binding component); IPR011527 (ABC transporter type 1, transmembrane domain), IPR027417 (P-loop containing nucleoside triphosphate hydrolase); GO:0000166 (nucleotide binding), GO:0005524 (ATP binding), GO:0006810 (transport), GO:0016021 (integral component of membrane), GO:0016887 (ATPase activity), GO:0017111 (nucleoside-triphosphatase activity), GO:0055085 (t…
aip02010 ABC transporters	0.133023	37P1GN.2	unchange-up	37P1GN	ABC transporter family protein (ATP-binding component); IPR011527 (ABC transporter type 1, transmembrane domain), IPR027417 (P-loop containing nucleoside triphosphate hydrolase); GO:0000166 (nucleotide binding), GO:0005524 (ATP binding), GO:0006810 (transport), GO:0016021 (integral component of membrane), GO:0016887 (ATPase activity), GO:0017111 (nucleoside-triphosphatase activity), GO:0055085 (t…
aip01110 Biosynthesis of secondary metabolites	1.04671e-14	QJ0MNA.1	unchange-up	QJ0MNA	Cytochrome P450 superfamily protein; IPR001128 (Cytochrome P450); GO:0005506 (iron ion binding), GO:0020037 (heme binding), GO:0055114 (oxidation-reduction process)
aip01110 Biosynthesis of secondary metabolites	1.04671e-14	MALV6U.1	unchange-up	MALV6U	caffeoyl-CoA 3-O-methyltransferase; IPR002935 (O-methyltransferase, family 3); GO:0008171 (O-methyltransferase activity)
aip01110 Biosynthesis of secondary metabolites	1.04671e-14	XDA15Z.1	unchange-up	XDA15Z	Cytochrome P450 superfamily protein; IPR001128 (Cytochrome P450); GO:0005506 (iron ion binding), GO:0020037 (heme binding), GO:0055114 (oxidation-reduction process)
aip01110 Biosynthesis of secondary metabolites	1.04671e-14	BDJ8VI.2	unchange-up	BDJ8VI	chalcone synthase [Glycine max]; IPR016039 (Thiolase-like); GO:0003824 (catalytic activity), GO:0008152 (metabolic process), GO:0009058 (biosynthetic process)
aip01110 Biosynthesis of secondary metabolites	1.04671e-14	JT8BQ6.1	unchange-up	JT8BQ6	2-oxoglutarate dehydrogenase, E1 component; IPR011603 (2-oxoglutarate dehydrogenase, E1 component); GO:0004591 (oxoglutarate dehydrogenase (succinyl-transferring) activity), GO:0006099 (tricarboxylic acid cycle), GO:0008152 (metabolic process), GO:0030976 (thiamine pyrophosphate binding), GO:0055114 (oxidation-reduction process)
aip01110 Biosynthesis of secondary metabolites	1.04671e-14	Z36GDV.1	unchange-up	Z36GDV	arogenate dehydratase 6; IPR001086 (Prephenate dehydratase), IPR002912 (ACT domain); GO:0004664 (prephenate dehydratase activity), GO:0008152 (metabolic process), GO:0009094 (L-phenylalanine biosynthetic process), GO:0016597 (amino acid binding)
aip01110 Biosynthesis of secondary metabolites	1.04671e-14	FFL3CR.1	unchange-up	FFL3CR	Peroxidase superfamily protein; IPR010255 (Haem peroxidase); GO:0004601 (peroxidase activity), GO:0006979 (response to oxidative stress), GO:0020037 (heme binding), GO:0055114 (oxidation-reduction process)
aip01110 Biosynthesis of secondary metabolites	1.04671e-14	4IBX4Q.1	unchange-up	4IBX4Q	chalcone synthase [Glycine max]; IPR011141 (Polyketide synthase, type III), IPR016039 (Thiolase-like); GO:0003824 (catalytic activity), GO:0008152 (metabolic process), GO:0009058 (biosynthetic process)
aip01110 Biosynthesis of secondary metabolites	1.04671e-14	E2WYS1.1	unchange-up	E2WYS1	phosphofructokinase 3; IPR000023 (Phosphofructokinase domain), IPR012004 (Pyrophosphate-dependent phosphofructokinase TP0108), IPR022953 (Phosphofructokinase); GO:0003872 (6-phosphofructokinase activity), GO:0005524 (ATP binding), GO:0005945 (6-phosphofructokinase complex), GO:0006002 (fructose 6-phosphate metabolic process), GO:0006096 (glycolysis)
aip01110 Biosynthesis of secondary metabolites	1.04671e-14	HEV2WD.1	unchange-up	HEV2WD	oxophytodienoate-reductase 3; IPR013785 (Aldolase-type TIM barrel); GO:0003824 (catalytic activity), GO:0010181 (FMN binding), GO:0016491 (oxidoreductase activity), GO:0055114 (oxidation-reduction process)
aip01110 Biosynthesis of secondary metabolites	1.04671e-14	SM4L6W.2	unchange-up	SM4L6W	12-oxophytodienoate reductase 2; IPR013785 (Aldolase-type TIM barrel); GO:0003824 (catalytic activity), GO:0010181 (FMN binding), GO:0016491 (oxidoreductase activity), GO:0055114 (oxidation-reduction process)
aip01110 Biosynthesis of secondary metabolites	1.04671e-14	XZ9AUI.1	unchange-up	XZ9AUI	phospholipase D Y; IPR001736 (Phospholipase D/Transphosphatidylase), IPR025202 (Phospholipase D-like domain); GO:0003824 (catalytic activity), GO:0008152 (metabolic process)
aip01110 Biosynthesis of secondary metabolites	1.04671e-14	57HDGX.2	unchange-up	57HDGX	O-methyltransferase 1; IPR016461 (Caffeate O-methyltransferase (COMT) family); GO:0008168 (methyltransferase activity), GO:0008171 (O-methyltransferase activity), GO:0046983 (protein dimerization activity)
aip01110 Biosynthesis of secondary metabolites	1.04671e-14	V1SQAY.1	unchange-up	V1SQAY	phenylalanine ammonia-lyase 2; IPR001106 (Aromatic amino acid lyase), IPR023144 (Phenylalanine ammonia-lyase, shielding domain), IPR024083 (Fumarase/histidase, N-terminal); GO:0003824 (catalytic activity), GO:0005737 (cytoplasm), GO:0006559 (L-phenylalanine catabolic process), GO:0009058 (biosynthetic process), GO:0016841 (ammonia-lyase activity)
aip01110 Biosynthesis of secondary metabolites	1.04671e-14	E8I1B0.2	unchange-up	E8I1B0	homogentisate phytyltransferase 1; IPR000537 (UbiA prenyltransferase family); GO:0004659 (prenyltransferase activity), GO:0016021 (integral component of membrane)
aip01110 Biosynthesis of secondary metabolites	1.04671e-14	WJTY0M.1	unchange-up	WJTY0M	isoflavone reductase homolog [Glycine max]; IPR008030 (NmrA-like), IPR016040 (NAD(P)-binding domain)
aip01110 Biosynthesis of secondary metabolites	1.04671e-14	TJ3PHW.1	unchange-up	TJ3PHW	chalcone-flavanone isomerase family protein; IPR016087 (Chalcone isomerase); GO:0009813 (flavonoid biosynthetic process), GO:0016872 (intramolecular lyase activity), GO:0045430 (chalcone isomerase activity)
aip01110 Biosynthesis of secondary metabolites	1.04671e-14	3Z4TCL.3	unchange-up	3Z4TCL	chalcone synthase [Glycine max]; IPR011141 (Polyketide synthase, type III), IPR016039 (Thiolase-like); GO:0003824 (catalytic activity), GO:0008152 (metabolic process), GO:0009058 (biosynthetic process)
aip01110 Biosynthesis of secondary metabolites	1.04671e-14	0U2YQ3.1	unchange-up	0U2YQ3	UDP-Glycosyltransferase superfamily protein; IPR002213 (UDP-glucuronosyl/UDP-glucosyltransferase); GO:0008152 (metabolic process)
aip01110 Biosynthesis of secondary metabolites	1.04671e-14	S4FMHZ.1	unchange-up	S4FMHZ	chalcone synthase [Glycine max]; IPR011141 (Polyketide synthase, type III), IPR016039 (Thiolase-like); GO:0003824 (catalytic activity), GO:0008152 (metabolic process), GO:0009058 (biosynthetic process)
aip01110 Biosynthesis of secondary metabolites	1.04671e-14	95I963.1	unchange-up	95I963	chalcone synthase [Glycine max]; IPR011141 (Polyketide synthase, type III), IPR016039 (Thiolase-like); GO:0003824 (catalytic activity), GO:0008152 (metabolic process), GO:0009058 (biosynthetic process)
aip01110 Biosynthesis of secondary metabolites	1.04671e-14	XS7PLW.1	unchange-up	XS7PLW	Cytochrome P450 superfamily protein; IPR001128 (Cytochrome P450); GO:0005506 (iron ion binding), GO:0020037 (heme binding), GO:0055114 (oxidation-reduction process)
aip01110 Biosynthesis of secondary metabolites	1.04671e-14	QVKQ5Y.1	unchange-up	QVKQ5Y	chalcone synthase [Glycine max]; IPR011141 (Polyketide synthase, type III), IPR016039 (Thiolase-like); GO:0003824 (catalytic activity), GO:0008152 (metabolic process), GO:0009058 (biosynthetic process)
aip01110 Biosynthesis of secondary metabolites	1.04671e-14	UKNP9M.1	unchange-up	UKNP9M	chalcone synthase [Glycine max]; IPR011141 (Polyketide synthase, type III), IPR016039 (Thiolase-like); GO:0003824 (catalytic activity), GO:0008152 (metabolic process), GO:0009058 (biosynthetic process)
aip01110 Biosynthesis of secondary metabolites	1.04671e-14	4Y6QEN.1	unchange-up	4Y6QEN	alcohol dehydrogenase 1; IPR002085 (Alcohol dehydrogenase superfamily, zinc-type), IPR016040 (NAD(P)-binding domain), IPR020843 (Polyketide synthase, enoylreductase); GO:0008270 (zinc ion binding), GO:0016491 (oxidoreductase activity), GO:0055114 (oxidation-reduction process)
aip01110 Biosynthesis of secondary metabolites	1.04671e-14	E3UQN0.1	unchange-up	E3UQN0	Oxidoreductase/ zinc ion binding protein n=1 Tax=Arabidopsis lyrata subsp. lyrata RepID=D7KS65_ARALL; IPR002085 (Alcohol dehydrogenase superfamily, zinc-type), IPR011032 (GroES (chaperonin 10)-like), IPR013149 (Alcohol dehydrogenase, C-terminal), IPR016040 (NAD(P)-binding domain); GO:0008270 (zinc ion binding), GO:0016491 (oxidoreductase activity), GO:0055114 (oxidation-reduction process)
aip01110 Biosynthesis of secondary metabolites	1.04671e-14	UN6GTT.1	unchange-up	UN6GTT	1-deoxy-D-xylulose 5-phosphate synthase 1; IPR005477 (Deoxyxylulose-5-phosphate synthase), IPR009014 (Transketolase, C-terminal/Pyruvate-ferredoxin oxidoreductase, domain II); GO:0003824 (catalytic activity), GO:0008152 (metabolic process), GO:0008661 (1-deoxy-D-xylulose-5-phosphate synthase activity), GO:0016114 (terpenoid biosynthetic process)
aip01110 Biosynthesis of secondary metabolites	1.04671e-14	F4N1WH.1	unchange-up	F4N1WH	allene oxide cyclase 3; IPR009410 (Allene oxide cyclase); GO:0009507 (chloroplast), GO:0016853 (isomerase activity)
aip01110 Biosynthesis of secondary metabolites	1.04671e-14	IFA20P.1	unchange-up	IFA20P	Cytochrome P450 superfamily protein; IPR001128 (Cytochrome P450); GO:0005506 (iron ion binding), GO:0020037 (heme binding), GO:0055114 (oxidation-reduction process)
aip01110 Biosynthesis of secondary metabolites	1.04671e-14	6LQ9DQ.2	unchange-up	6LQ9DQ	dihydroflavonol 4-reductase; IPR001509 (NAD-dependent epimerase/dehydratase), IPR016040 (NAD(P)-binding domain); GO:0003824 (catalytic activity), GO:0044237 (cellular metabolic process), GO:0050662 (coenzyme binding)
aip01110 Biosynthesis of secondary metabolites	1.04671e-14	9QT5JT.1	unchange-up	9QT5JT	peroxidase 2; IPR010255 (Haem peroxidase); GO:0004601 (peroxidase activity), GO:0006979 (response to oxidative stress), GO:0020037 (heme binding), GO:0055114 (oxidation-reduction process)
aip01110 Biosynthesis of secondary metabolites	1.04671e-14	JDV80H.1	unchange-up	JDV80H	malate dehydrogenase; IPR001557 (L-lactate/malate dehydrogenase); GO:0003824 (catalytic activity), GO:0005975 (carbohydrate metabolic process), GO:0006108 (malate metabolic process), GO:0016491 (oxidoreductase activity), GO:0016615 (malate dehydrogenase activity), GO:0030060 (L-malate dehydrogenase activity), GO:0044262 (cellular carbohydrate metabolic process), GO:0055114 (oxidation-reduction pr…
aip01110 Biosynthesis of secondary metabolites	1.04671e-14	607K5B.1	unchange-up	607K5B	chalcone synthase [Glycine max]; IPR011141 (Polyketide synthase, type III), IPR016039 (Thiolase-like); GO:0003824 (catalytic activity), GO:0008152 (metabolic process), GO:0009058 (biosynthetic process)
aip01110 Biosynthesis of secondary metabolites	1.04671e-14	F4GLWT.1	unchange-up	F4GLWT	chalcone synthase-like [Glycine max]; IPR011141 (Polyketide synthase, type III), IPR016039 (Thiolase-like); GO:0003824 (catalytic activity), GO:0008152 (metabolic process), GO:0009058 (biosynthetic process)
aip01110 Biosynthesis of secondary metabolites	1.04671e-14	3JCR0V.1	unchange-up	3JCR0V	peroxidase 2; IPR010255 (Haem peroxidase); GO:0004601 (peroxidase activity), GO:0006979 (response to oxidative stress), GO:0020037 (heme binding), GO:0055114 (oxidation-reduction process)
aip01110 Biosynthesis of secondary metabolites	1.04671e-14	W3EFV3.1	unchange-up	W3EFV3	NAD(P)-binding Rossmann-fold superfamily protein; IPR002347 (Glucose/ribitol dehydrogenase); GO:0008152 (metabolic process), GO:0016491 (oxidoreductase activity)
aip01110 Biosynthesis of secondary metabolites	1.04671e-14	28TKL1.2	unchange-up	28TKL1	aspartate aminotransferase; IPR015424 (Pyridoxal phosphate-dependent transferase); GO:0003824 (catalytic activity), GO:0009058 (biosynthetic process), GO:0030170 (pyridoxal phosphate binding)
aip01110 Biosynthesis of secondary metabolites	1.04671e-14	K33YLS.1	unchange-up	K33YLS	aspartate aminotransferase; IPR015424 (Pyridoxal phosphate-dependent transferase); GO:0003824 (catalytic activity), GO:0009058 (biosynthetic process), GO:0030170 (pyridoxal phosphate binding)
aip01110 Biosynthesis of secondary metabolites	1.04671e-14	1B4KK2.1	unchange-up	1B4KK2	chalcone synthase [Glycine max]; IPR011141 (Polyketide synthase, type III), IPR016039 (Thiolase-like); GO:0003824 (catalytic activity), GO:0008152 (metabolic process), GO:0009058 (biosynthetic process)
aip01110 Biosynthesis of secondary metabolites	1.04671e-14	9CJG1H.1	unchange-up	9CJG1H	aldo/keto reductase family oxidoreductase; IPR001395 (Aldo/keto reductase), IPR023210 (NADP-dependent oxidoreductase domain); GO:0016491 (oxidoreductase activity), GO:0055114 (oxidation-reduction process)
aip01110 Biosynthesis of secondary metabolites	1.04671e-14	0UU5IV.1	unchange-up	0UU5IV	Cytochrome P450 superfamily protein; IPR001128 (Cytochrome P450); GO:0005506 (iron ion binding), GO:0020037 (heme binding), GO:0055114 (oxidation-reduction process)
aip01110 Biosynthesis of secondary metabolites	1.04671e-14	NXIZ0N.1	unchange-up	NXIZ0N	Peroxidase superfamily protein; IPR010255 (Haem peroxidase); GO:0004601 (peroxidase activity), GO:0006979 (response to oxidative stress), GO:0020037 (heme binding), GO:0055114 (oxidation-reduction process)
aip01110 Biosynthesis of secondary metabolites	1.04671e-14	PI3URC.1	unchange-up	PI3URC	NAD(P)-binding Rossmann-fold superfamily protein; IPR002347 (Glucose/ribitol dehydrogenase); GO:0008152 (metabolic process), GO:0016491 (oxidoreductase activity)
aip01110 Biosynthesis of secondary metabolites	1.04671e-14	Q1EQ94.1	unchange-up	Q1EQ94	Peroxidase superfamily protein; IPR010255 (Haem peroxidase); GO:0004601 (peroxidase activity), GO:0006979 (response to oxidative stress), GO:0020037 (heme binding), GO:0055114 (oxidation-reduction process)
aip01110 Biosynthesis of secondary metabolites	1.04671e-14	V6JT5K.1	unchange-up	V6JT5K	O-methyltransferase 1; IPR016461 (Caffeate O-methyltransferase (COMT) family); GO:0008168 (methyltransferase activity), GO:0008171 (O-methyltransferase activity), GO:0046983 (protein dimerization activity)
aip01110 Biosynthesis of secondary metabolites	1.04671e-14	TRRP7J.1	unchange-up	TRRP7J	linoleate 13S-lipoxygenase 2-1, related protein; IPR000907 (Lipoxygenase), IPR008976 (Lipase/lipooxygenase, PLAT/LH2), IPR027433 (Lipoxygenase, domain 3); GO:0005506 (iron ion binding), GO:0005515 (protein binding), GO:0016165 (linoleate 13S-lipoxygenase activity), GO:0046872 (metal ion binding), GO:0055114 (oxidation-reduction process)
aip01110 Biosynthesis of secondary metabolites	1.04671e-14	RBR1AL.1	unchange-up	RBR1AL	caffeoyl-CoA 3-O-methyltransferase; IPR002935 (O-methyltransferase, family 3); GO:0008171 (O-methyltransferase activity)
aip01110 Biosynthesis of secondary metabolites	1.04671e-14	UDJX6I.1	unchange-up	UDJX6I	chalcone synthase [Glycine max]; IPR011141 (Polyketide synthase, type III), IPR016039 (Thiolase-like); GO:0003824 (catalytic activity), GO:0008152 (metabolic process), GO:0009058 (biosynthetic process)
aip01110 Biosynthesis of secondary metabolites	1.04671e-14	N59XX0.1	unchange-up	N59XX0	O-methyltransferase 1; IPR016461 (Caffeate O-methyltransferase (COMT) family); GO:0008168 (methyltransferase activity), GO:0008171 (O-methyltransferase activity), GO:0046983 (protein dimerization activity)
aip01110 Biosynthesis of secondary metabolites	1.04671e-14	K9QGVV.1	unchange-up	K9QGVV	Cytochrome P450 superfamily protein; IPR001128 (Cytochrome P450); GO:0005506 (iron ion binding), GO:0020037 (heme binding), GO:0055114 (oxidation-reduction process)
aip01110 Biosynthesis of secondary metabolites	1.04671e-14	TI8LFW.1	unchange-up	TI8LFW	Cytochrome P450 superfamily protein; IPR001128 (Cytochrome P450); GO:0005506 (iron ion binding), GO:0020037 (heme binding), GO:0055114 (oxidation-reduction process)
aip01110 Biosynthesis of secondary metabolites	1.04671e-14	NS7LJX.1	unchange-up	NS7LJX	chalcone synthase [Glycine max]; IPR011141 (Polyketide synthase, type III), IPR016039 (Thiolase-like); GO:0003824 (catalytic activity), GO:0008152 (metabolic process), GO:0009058 (biosynthetic process)
aip01110 Biosynthesis of secondary metabolites	1.04671e-14	V2FEV8.1	unchange-up	V2FEV8	allene oxide cyclase 4; IPR009410 (Allene oxide cyclase); GO:0009507 (chloroplast), GO:0016853 (isomerase activity)
aip01110 Biosynthesis of secondary metabolites	1.04671e-14	H5H05M.1	unchange-up	H5H05M	allene oxide cyclase 3; IPR009410 (Allene oxide cyclase); GO:0009507 (chloroplast), GO:0016853 (isomerase activity)
aip01110 Biosynthesis of secondary metabolites	1.04671e-14	DZ16HD.1	unchange-up	DZ16HD	O-methyltransferase family protein; IPR016461 (Caffeate O-methyltransferase (COMT) family); GO:0008168 (methyltransferase activity), GO:0008171 (O-methyltransferase activity), GO:0046983 (protein dimerization activity)
aip01110 Biosynthesis of secondary metabolites	1.04671e-14	F7U1GP.3	unchange-up	F7U1GP	3-isopropylmalate dehydratase large subunit; IPR015937 (Aconitase/isopropylmalate dehydratase); GO:0003994 (aconitate hydratase activity), GO:0006099 (tricarboxylic acid cycle), GO:0008152 (metabolic process)
aip01110 Biosynthesis of secondary metabolites	1.04671e-14	TWA65T.2	unchange-up	TWA65T	aldose 1-epimerase-like [Glycine max]; IPR008183 (Aldose 1-/Glucose-6-phosphate 1-epimerase), IPR011013 (Galactose mutarotase-like domain); GO:0003824 (catalytic activity), GO:0005975 (carbohydrate metabolic process), GO:0016853 (isomerase activity), GO:0019318 (hexose metabolic process), GO:0030246 (carbohydrate binding)
aip01110 Biosynthesis of secondary metabolites	1.04671e-14	9Q60JN.1	unchange-up	9Q60JN	chalcone synthase [Glycine max]; IPR011141 (Polyketide synthase, type III), IPR016039 (Thiolase-like); GO:0003824 (catalytic activity), GO:0008152 (metabolic process), GO:0009058 (biosynthetic process)
aip01110 Biosynthesis of secondary metabolites	1.04671e-14	Q9MXQT.1	unchange-up	Q9MXQT	alcohol dehydrogenase 1; IPR002085 (Alcohol dehydrogenase superfamily, zinc-type), IPR011032 (GroES (chaperonin 10)-like), IPR013149 (Alcohol dehydrogenase, C-terminal), IPR016040 (NAD(P)-binding domain); GO:0008270 (zinc ion binding), GO:0016491 (oxidoreductase activity), GO:0055114 (oxidation-reduction process)
aip01110 Biosynthesis of secondary metabolites	1.04671e-14	28TKL1.1	unchange-up	28TKL1	aspartate aminotransferase; IPR015424 (Pyridoxal phosphate-dependent transferase); GO:0003824 (catalytic activity), GO:0009058 (biosynthetic process), GO:0030170 (pyridoxal phosphate binding)
aip01110 Biosynthesis of secondary metabolites	1.04671e-14	E3VS3U.1	unchange-up	E3VS3U	UDP-Glycosyltransferase superfamily protein; IPR002213 (UDP-glucuronosyl/UDP-glucosyltransferase); GO:0008152 (metabolic process)
aip01110 Biosynthesis of secondary metabolites	1.04671e-14	B867CA.1	unchange-up	B867CA	NAD(P)-binding Rossmann-fold superfamily protein; IPR002347 (Glucose/ribitol dehydrogenase); GO:0008152 (metabolic process), GO:0016491 (oxidoreductase activity)
aip01110 Biosynthesis of secondary metabolites	1.04671e-14	VTP8RR.1	unchange-up	VTP8RR	3-phosphoshikimate 1-carboxyvinyltransferase; IPR006264 (3-phosphoshikimate 1-carboxyvinyltransferase), IPR013792 (RNA 3'-terminal phosphate cyclase/enolpyruvate transferase, alpha/beta), IPR023193 (3-phosphoshikimate 1-carboxyvinyltransferase, conserved site); GO:0003824 (catalytic activity), GO:0003866 (3-phosphoshikimate 1-carboxyvinyltransferase activity)
aip01110 Biosynthesis of secondary metabolites	1.04671e-14	L7259M.1	unchange-up	L7259M	Quinone reductase family protein; IPR005025 (NADPH-dependent FMN reductase-like), IPR010089 (Flavoprotein WrbA); GO:0010181 (FMN binding), GO:0016491 (oxidoreductase activity)
aip01110 Biosynthesis of secondary metabolites	1.04671e-14	5D9CQE.1	unchange-up	5D9CQE	O-methyltransferase 1; IPR016461 (Caffeate O-methyltransferase (COMT) family); GO:0008168 (methyltransferase activity), GO:0008171 (O-methyltransferase activity), GO:0046983 (protein dimerization activity)
aip01110 Biosynthesis of secondary metabolites	1.04671e-14	A5D6C6.1	unchange-up	A5D6C6	arogenate dehydratase 6; IPR001086 (Prephenate dehydratase), IPR002912 (ACT domain); GO:0004664 (prephenate dehydratase activity), GO:0008152 (metabolic process), GO:0009094 (L-phenylalanine biosynthetic process), GO:0016597 (amino acid binding)
aip01110 Biosynthesis of secondary metabolites	1.04671e-14	44LNHN.1	unchange-up	44LNHN	Peroxidase superfamily protein; IPR010255 (Haem peroxidase); GO:0004601 (peroxidase activity), GO:0006979 (response to oxidative stress), GO:0020037 (heme binding), GO:0055114 (oxidation-reduction process)
aip01110 Biosynthesis of secondary metabolites	1.04671e-14	W60QVJ.1	unchange-up	W60QVJ	Quinone reductase family protein; IPR005025 (NADPH-dependent FMN reductase-like), IPR010089 (Flavoprotein WrbA); GO:0010181 (FMN binding), GO:0016491 (oxidoreductase activity)
aip01110 Biosynthesis of secondary metabolites	1.04671e-14	AYA1A5.1	unchange-up	AYA1A5	Cytochrome P450 superfamily protein; IPR001128 (Cytochrome P450); GO:0005506 (iron ion binding), GO:0020037 (heme binding), GO:0055114 (oxidation-reduction process)
aip01110 Biosynthesis of secondary metabolites	1.04671e-14	QYND6D.1	unchange-up	QYND6D	spermidine hydroxycinnamoyl transferase-like [Glycine max]; IPR003480 (Transferase), IPR023213 (Chloramphenicol acetyltransferase-like domain)
aip01110 Biosynthesis of secondary metabolites	1.04671e-14	2CFU61.1	unchange-up	2CFU61	Peroxidase superfamily protein; IPR010255 (Haem peroxidase); GO:0004601 (peroxidase activity), GO:0006979 (response to oxidative stress), GO:0020037 (heme binding), GO:0055114 (oxidation-reduction process)
aip01110 Biosynthesis of secondary metabolites	1.04671e-14	XZJ3XS.1	unchange-up	XZJ3XS	O-methyltransferase 1; IPR016461 (Caffeate O-methyltransferase (COMT) family); GO:0008168 (methyltransferase activity), GO:0008171 (O-methyltransferase activity), GO:0046983 (protein dimerization activity)
aip01110 Biosynthesis of secondary metabolites	1.04671e-14	6PF3XA.1	unchange-up	6PF3XA	Pyridoxal-5''''-phosphate-dependent enzyme family protein n=1 Tax=Theobroma cacao RepID=UPI00042B379E; IPR001926 (Tryptophan synthase beta subunit-like PLP-dependent enzymes superfamily), IPR004450 (Threonine synthase-like); GO:0006520 (cellular amino acid metabolic process), GO:0030170 (pyridoxal phosphate binding)
aip01110 Biosynthesis of secondary metabolites	1.04671e-14	684P3R.1	unchange-up	684P3R	O-methyltransferase 1; IPR016461 (Caffeate O-methyltransferase (COMT) family); GO:0008168 (methyltransferase activity), GO:0008171 (O-methyltransferase activity), GO:0046983 (protein dimerization activity)
aip01110 Biosynthesis of secondary metabolites	1.04671e-14	C70Y3X.1	unchange-up	C70Y3X	Peroxidase superfamily protein; IPR010255 (Haem peroxidase); GO:0004601 (peroxidase activity), GO:0006979 (response to oxidative stress), GO:0020037 (heme binding), GO:0055114 (oxidation-reduction process)
aip01110 Biosynthesis of secondary metabolites	1.04671e-14	W3WWNZ.1	unchange-up	W3WWNZ	Cytochrome P450 superfamily protein; IPR001128 (Cytochrome P450); GO:0005506 (iron ion binding), GO:0020037 (heme binding), GO:0055114 (oxidation-reduction process)
aip01110 Biosynthesis of secondary metabolites	1.04671e-14	W47UXZ.1	unchange-up	W47UXZ	riboflavin biosynthesis protein, putative; IPR000422 (3,4-dihydroxy-2-butanone 4-phosphate synthase, RibB), IPR000926 (GTP cyclohydrolase II, RibA), IPR016299 (Riboflavin biosynthesis protein RibBA); GO:0003935 (GTP cyclohydrolase II activity), GO:0009231 (riboflavin biosynthetic process)
aip01110 Biosynthesis of secondary metabolites	1.04671e-14	IMLK5J.1	unchange-up	IMLK5J	4-coumarate:CoA ligase 3; IPR000873 (AMP-dependent synthetase/ligase), IPR025110 (AMP-binding enzyme C-terminal domain); GO:0003824 (catalytic activity), GO:0008152 (metabolic process)
aip01110 Biosynthesis of secondary metabolites	1.04671e-14	28F6NF.1	unchange-up	28F6NF	aldo/keto reductase family oxidoreductase; IPR001395 (Aldo/keto reductase), IPR023210 (NADP-dependent oxidoreductase domain); GO:0016491 (oxidoreductase activity), GO:0055114 (oxidation-reduction process)
aip01110 Biosynthesis of secondary metabolites	1.04671e-14	HQU2A8.1	unchange-up	HQU2A8	glutamate decarboxylase; IPR002129 (Pyridoxal phosphate-dependent decarboxylase), IPR015424 (Pyridoxal phosphate-dependent transferase); GO:0003824 (catalytic activity), GO:0004351 (glutamate decarboxylase activity), GO:0006536 (glutamate metabolic process), GO:0016831 (carboxy-lyase activity), GO:0019752 (carboxylic acid metabolic process), GO:0030170 (pyridoxal phosphate binding)
aip01110 Biosynthesis of secondary metabolites	1.04671e-14	EW9UD1.1	unchange-up	EW9UD1	polyphenol oxidase A1, chloroplastic-like [Glycine max]; IPR008922 (Uncharacterised domain, di-copper centre), IPR016213 (Polyphenol oxidase); GO:0004097 (catechol oxidase activity), GO:0008152 (metabolic process), GO:0016491 (oxidoreductase activity), GO:0046148 (pigment biosynthetic process), GO:0055114 (oxidation-reduction process)
aip01110 Biosynthesis of secondary metabolites	1.04671e-14	EI09ZL.1	unchange-up	EI09ZL	3-deoxy-7-phosphoheptulonate synthase (Phospho-2-dehydro-3-deoxyheptonate aldolase) n=163 Tax=Pseudomonas RepID=F2K9C2_PSEBN; IPR002480 (DAHP synthetase, class II); GO:0003849 (3-deoxy-7-phosphoheptulonate synthase activity), GO:0009073 (aromatic amino acid family biosynthetic process)
aip01110 Biosynthesis of secondary metabolites	1.04671e-14	068WZH.1	unchange-up	068WZH	4-hydroxy-3-methylbut-2-enyl diphosphate synthase; IPR004588 (4-hydroxy-3-methylbut-2-en-1-yl diphosphate synthase, bacterial-type); GO:0005506 (iron ion binding), GO:0008299 (isoprenoid biosynthetic process), GO:0016114 (terpenoid biosynthetic process), GO:0046429 (4-hydroxy-3-methylbut-2-en-1-yl diphosphate synthase activity), GO:0055114 (oxidation-reduction process)
aip01110 Biosynthesis of secondary metabolites	1.04671e-14	2GDU51.1	unchange-up	2GDU51	chalcone-flavanone isomerase family protein; IPR016087 (Chalcone isomerase); GO:0009813 (flavonoid biosynthetic process), GO:0016872 (intramolecular lyase activity), GO:0045430 (chalcone isomerase activity)
aip01110 Biosynthesis of secondary metabolites	1.04671e-14	W7Q4YE.1	unchange-up	W7Q4YE	Peroxidase superfamily protein; IPR010255 (Haem peroxidase); GO:0004601 (peroxidase activity), GO:0006979 (response to oxidative stress), GO:0020037 (heme binding), GO:0055114 (oxidation-reduction process)
aip01110 Biosynthesis of secondary metabolites	1.04671e-14	X0NGMJ.1	unchange-up	X0NGMJ	isocitrate lyase; IPR006254 (Isocitrate lyase); GO:0003824 (catalytic activity), GO:0004451 (isocitrate lyase activity), GO:0008152 (metabolic process), GO:0019752 (carboxylic acid metabolic process)
aip01110 Biosynthesis of secondary metabolites	1.04671e-14	51UVQ0.1	unchange-up	51UVQ0	aldo/keto reductase family oxidoreductase; IPR001395 (Aldo/keto reductase), IPR023210 (NADP-dependent oxidoreductase domain); GO:0016491 (oxidoreductase activity), GO:0055114 (oxidation-reduction process)
aip01110 Biosynthesis of secondary metabolites	1.04671e-14	LW6UI8.1	unchange-up	LW6UI8	Cytochrome P450 superfamily protein; IPR001128 (Cytochrome P450); GO:0005506 (iron ion binding), GO:0020037 (heme binding), GO:0055114 (oxidation-reduction process)
aip01110 Biosynthesis of secondary metabolites	1.04671e-14	L14VXE.1	unchange-up	L14VXE	acetyl-CoA carboxylase 1; IPR000022 (Carboxyl transferase), IPR000089 (Biotin/lipoyl attachment), IPR011761 (ATP-grasp fold), IPR011764 (Biotin carboxylation domain), IPR013537 (Acetyl-CoA carboxylase, central domain), IPR016185 (Pre-ATP-grasp domain); GO:0003824 (catalytic activity), GO:0003989 (acetyl-CoA carboxylase activity), GO:0004075 (biotin carboxylase activity), GO:0005524 (ATP binding),…
aip01110 Biosynthesis of secondary metabolites	1.04671e-14	QZN0LQ.1	unchange-up	QZN0LQ	chalcone synthase [Glycine max]; IPR011141 (Polyketide synthase, type III), IPR016039 (Thiolase-like); GO:0003824 (catalytic activity), GO:0008152 (metabolic process), GO:0009058 (biosynthetic process)
aip01110 Biosynthesis of secondary metabolites	1.04671e-14	DI5QT1.1	unchange-up	DI5QT1	Peroxidase superfamily protein; IPR010255 (Haem peroxidase); GO:0004601 (peroxidase activity), GO:0006979 (response to oxidative stress), GO:0020037 (heme binding), GO:0055114 (oxidation-reduction process)
aip01110 Biosynthesis of secondary metabolites	1.04671e-14	BW88YF.1	unchange-up	BW88YF	isopentenyl-diphosphate delta-isomerase; IPR011876 (Isopentenyl-diphosphate delta-isomerase, type 1), IPR015797 (NUDIX hydrolase domain-like); GO:0004452 (isopentenyl-diphosphate delta-isomerase activity), GO:0008299 (isoprenoid biosynthetic process), GO:0016787 (hydrolase activity)
aip01110 Biosynthesis of secondary metabolites	1.04671e-14	P69YI0.1	unchange-up	P69YI0	non-specific phospholipase C3; IPR007312 (Phosphoesterase), IPR017850 (Alkaline-phosphatase-like, core domain); GO:0003824 (catalytic activity), GO:0008152 (metabolic process)
aip01110 Biosynthesis of secondary metabolites	1.04671e-14	B6E5H4.1	unchange-up	B6E5H4	Cytochrome P450 superfamily protein; IPR001128 (Cytochrome P450); GO:0005506 (iron ion binding), GO:0020037 (heme binding), GO:0055114 (oxidation-reduction process)
aip01110 Biosynthesis of secondary metabolites	1.04671e-14	YS6PIM.1	unchange-up	YS6PIM	chalcone synthase [Glycine max]; IPR016039 (Thiolase-like); GO:0003824 (catalytic activity), GO:0008152 (metabolic process), GO:0009058 (biosynthetic process)
aip01110 Biosynthesis of secondary metabolites	1.04671e-14	EQU2N6.1	unchange-up	EQU2N6	4-coumarate:CoA ligase 3; IPR000873 (AMP-dependent synthetase/ligase), IPR025110 (AMP-binding enzyme C-terminal domain); GO:0003824 (catalytic activity), GO:0008152 (metabolic process)
aip01110 Biosynthesis of secondary metabolites	1.04671e-14	3S4WCE.1	unchange-up	3S4WCE	3-deoxy-7-phosphoheptulonate synthase (Phospho-2-dehydro-3-deoxyheptonate aldolase) n=163 Tax=Pseudomonas RepID=F2K9C2_PSEBN; IPR002480 (DAHP synthetase, class II); GO:0003849 (3-deoxy-7-phosphoheptulonate synthase activity), GO:0009073 (aromatic amino acid family biosynthetic process)
aip01110 Biosynthesis of secondary metabolites	1.04671e-14	3WH5A3.1	unchange-up	3WH5A3	chalcone synthase [Glycine max]; IPR011141 (Polyketide synthase, type III), IPR016039 (Thiolase-like); GO:0003824 (catalytic activity), GO:0008152 (metabolic process), GO:0009058 (biosynthetic process)
aip01110 Biosynthesis of secondary metabolites	1.04671e-14	U6WJF3.2	unchange-up	U6WJF3	chalcone synthase [Glycine max]; IPR011141 (Polyketide synthase, type III), IPR016039 (Thiolase-like); GO:0003824 (catalytic activity), GO:0008152 (metabolic process), GO:0009058 (biosynthetic process)
aip01110 Biosynthesis of secondary metabolites	1.04671e-14	X69TWL.1	unchange-up	X69TWL	non-specific phospholipase C3; IPR007312 (Phosphoesterase), IPR017850 (Alkaline-phosphatase-like, core domain); GO:0003824 (catalytic activity), GO:0008152 (metabolic process)
aip01110 Biosynthesis of secondary metabolites	1.04671e-14	6TJ5BP.1	unchange-up	6TJ5BP	linoleate 13S-lipoxygenase 2-1, related protein; IPR000907 (Lipoxygenase), IPR008976 (Lipase/lipooxygenase, PLAT/LH2), IPR027433 (Lipoxygenase, domain 3); GO:0005506 (iron ion binding), GO:0005515 (protein binding), GO:0016165 (linoleate 13S-lipoxygenase activity), GO:0046872 (metal ion binding), GO:0055114 (oxidation-reduction process)
aip01110 Biosynthesis of secondary metabolites	1.04671e-14	750QUI.1	unchange-up	750QUI	Peroxidase superfamily protein; IPR010255 (Haem peroxidase); GO:0004601 (peroxidase activity), GO:0006979 (response to oxidative stress), GO:0020037 (heme binding), GO:0055114 (oxidation-reduction process)
aip01110 Biosynthesis of secondary metabolites	1.04671e-14	S447W1.1	unchange-up	S447W1	isoflavone reductase homolog [Glycine max]; IPR008030 (NmrA-like), IPR016040 (NAD(P)-binding domain)
aip01110 Biosynthesis of secondary metabolites	1.04671e-14	303ZYM.1	unchange-up	303ZYM	chalcone synthase [Glycine max]; IPR011141 (Polyketide synthase, type III), IPR016039 (Thiolase-like); GO:0003824 (catalytic activity), GO:0008152 (metabolic process), GO:0009058 (biosynthetic process)
aip01110 Biosynthesis of secondary metabolites	1.04671e-14	J2XU5N.1	unchange-up	J2XU5N	linoleate 13S-lipoxygenase 2-1, related protein; IPR000907 (Lipoxygenase), IPR008976 (Lipase/lipooxygenase, PLAT/LH2), IPR027433 (Lipoxygenase, domain 3); GO:0005506 (iron ion binding), GO:0005515 (protein binding), GO:0016165 (linoleate 13S-lipoxygenase activity), GO:0046872 (metal ion binding), GO:0055114 (oxidation-reduction process)
aip01110 Biosynthesis of secondary metabolites	1.04671e-14	H6K0T5.1	unchange-up	H6K0T5	O-methyltransferase 1; IPR016461 (Caffeate O-methyltransferase (COMT) family); GO:0008168 (methyltransferase activity), GO:0008171 (O-methyltransferase activity), GO:0046983 (protein dimerization activity)
aip01110 Biosynthesis of secondary metabolites	1.04671e-14	HE8J5U.1	unchange-up	HE8J5U	flavanone 3-hydroxylase [Glycine max]; IPR005123 (Oxoglutarate/iron-dependent dioxygenase), IPR026992 (Non-haem dioxygenase N-terminal domain), IPR027443 (Isopenicillin N synthase-like); GO:0016491 (oxidoreductase activity), GO:0055114 (oxidation-reduction process)
aip01110 Biosynthesis of secondary metabolites	1.04671e-14	77GZB8.1	unchange-up	77GZB8	branched-chain amino acid transaminase 2; IPR001544 (Aminotransferase, class IV); GO:0003824 (catalytic activity), GO:0004084 (branched-chain-amino-acid transaminase activity), GO:0008152 (metabolic process), GO:0009081 (branched-chain amino acid metabolic process)
aip01110 Biosynthesis of secondary metabolites	1.04671e-14	FM6CZ7.1	unchange-up	FM6CZ7	chalcone synthase-like [Glycine max]; IPR011141 (Polyketide synthase, type III), IPR016039 (Thiolase-like); GO:0003824 (catalytic activity), GO:0008152 (metabolic process), GO:0009058 (biosynthetic process)
aip01110 Biosynthesis of secondary metabolites	1.04671e-14	EE1039.1	unchange-up	EE1039	peroxisomal 3-ketoacyl-CoA thiolase 3; IPR002155 (Thiolase), IPR016039 (Thiolase-like); GO:0003824 (catalytic activity), GO:0008152 (metabolic process)
aip00902 Monoterpenoid biosynthesis	0.052517	B867CA.1	unchange-up	B867CA	NAD(P)-binding Rossmann-fold superfamily protein; IPR002347 (Glucose/ribitol dehydrogenase); GO:0008152 (metabolic process), GO:0016491 (oxidoreductase activity)
aip00902 Monoterpenoid biosynthesis	0.052517	W3EFV3.1	unchange-up	W3EFV3	NAD(P)-binding Rossmann-fold superfamily protein; IPR002347 (Glucose/ribitol dehydrogenase); GO:0008152 (metabolic process), GO:0016491 (oxidoreductase activity)
aip00592 alpha-Linolenic acid metabolism	0.00160745	F4N1WH.1	unchange-up	F4N1WH	allene oxide cyclase 3; IPR009410 (Allene oxide cyclase); GO:0009507 (chloroplast), GO:0016853 (isomerase activity)
aip00592 alpha-Linolenic acid metabolism	0.00160745	TRRP7J.1	unchange-up	TRRP7J	linoleate 13S-lipoxygenase 2-1, related protein; IPR000907 (Lipoxygenase), IPR008976 (Lipase/lipooxygenase, PLAT/LH2), IPR027433 (Lipoxygenase, domain 3); GO:0005506 (iron ion binding), GO:0005515 (protein binding), GO:0016165 (linoleate 13S-lipoxygenase activity), GO:0046872 (metal ion binding), GO:0055114 (oxidation-reduction process)
aip00592 alpha-Linolenic acid metabolism	0.00160745	V2FEV8.1	unchange-up	V2FEV8	allene oxide cyclase 4; IPR009410 (Allene oxide cyclase); GO:0009507 (chloroplast), GO:0016853 (isomerase activity)
aip00592 alpha-Linolenic acid metabolism	0.00160745	H5H05M.1	unchange-up	H5H05M	allene oxide cyclase 3; IPR009410 (Allene oxide cyclase); GO:0009507 (chloroplast), GO:0016853 (isomerase activity)
aip00592 alpha-Linolenic acid metabolism	0.00160745	6TJ5BP.1	unchange-up	6TJ5BP	linoleate 13S-lipoxygenase 2-1, related protein; IPR000907 (Lipoxygenase), IPR008976 (Lipase/lipooxygenase, PLAT/LH2), IPR027433 (Lipoxygenase, domain 3); GO:0005506 (iron ion binding), GO:0005515 (protein binding), GO:0016165 (linoleate 13S-lipoxygenase activity), GO:0046872 (metal ion binding), GO:0055114 (oxidation-reduction process)
aip00592 alpha-Linolenic acid metabolism	0.00160745	SM4L6W.2	unchange-up	SM4L6W	12-oxophytodienoate reductase 2; IPR013785 (Aldolase-type TIM barrel); GO:0003824 (catalytic activity), GO:0010181 (FMN binding), GO:0016491 (oxidoreductase activity), GO:0055114 (oxidation-reduction process)
aip00592 alpha-Linolenic acid metabolism	0.00160745	HEV2WD.1	unchange-up	HEV2WD	oxophytodienoate-reductase 3; IPR013785 (Aldolase-type TIM barrel); GO:0003824 (catalytic activity), GO:0010181 (FMN binding), GO:0016491 (oxidoreductase activity), GO:0055114 (oxidation-reduction process)
aip00592 alpha-Linolenic acid metabolism	0.00160745	J2XU5N.1	unchange-up	J2XU5N	linoleate 13S-lipoxygenase 2-1, related protein; IPR000907 (Lipoxygenase), IPR008976 (Lipase/lipooxygenase, PLAT/LH2), IPR027433 (Lipoxygenase, domain 3); GO:0005506 (iron ion binding), GO:0005515 (protein binding), GO:0016165 (linoleate 13S-lipoxygenase activity), GO:0046872 (metal ion binding), GO:0055114 (oxidation-reduction process)
aip00592 alpha-Linolenic acid metabolism	0.00160745	EE1039.1	unchange-up	EE1039	peroxisomal 3-ketoacyl-CoA thiolase 3; IPR002155 (Thiolase), IPR016039 (Thiolase-like); GO:0003824 (catalytic activity), GO:0008152 (metabolic process)
aip00350 Tyrosine metabolism	0.0520176	EW9UD1.1	unchange-up	EW9UD1	polyphenol oxidase A1, chloroplastic-like [Glycine max]; IPR008922 (Uncharacterised domain, di-copper centre), IPR016213 (Polyphenol oxidase); GO:0004097 (catechol oxidase activity), GO:0008152 (metabolic process), GO:0016491 (oxidoreductase activity), GO:0046148 (pigment biosynthetic process), GO:0055114 (oxidation-reduction process)
aip00350 Tyrosine metabolism	0.0520176	K33YLS.1	unchange-up	K33YLS	aspartate aminotransferase; IPR015424 (Pyridoxal phosphate-dependent transferase); GO:0003824 (catalytic activity), GO:0009058 (biosynthetic process), GO:0030170 (pyridoxal phosphate binding)
aip00350 Tyrosine metabolism	0.0520176	E3UQN0.1	unchange-up	E3UQN0	Oxidoreductase/ zinc ion binding protein n=1 Tax=Arabidopsis lyrata subsp. lyrata RepID=D7KS65_ARALL; IPR002085 (Alcohol dehydrogenase superfamily, zinc-type), IPR011032 (GroES (chaperonin 10)-like), IPR013149 (Alcohol dehydrogenase, C-terminal), IPR016040 (NAD(P)-binding domain); GO:0008270 (zinc ion binding), GO:0016491 (oxidoreductase activity), GO:0055114 (oxidation-reduction process)
aip00350 Tyrosine metabolism	0.0520176	4Y6QEN.1	unchange-up	4Y6QEN	alcohol dehydrogenase 1; IPR002085 (Alcohol dehydrogenase superfamily, zinc-type), IPR016040 (NAD(P)-binding domain), IPR020843 (Polyketide synthase, enoylreductase); GO:0008270 (zinc ion binding), GO:0016491 (oxidoreductase activity), GO:0055114 (oxidation-reduction process)
aip00350 Tyrosine metabolism	0.0520176	Q9MXQT.1	unchange-up	Q9MXQT	alcohol dehydrogenase 1; IPR002085 (Alcohol dehydrogenase superfamily, zinc-type), IPR011032 (GroES (chaperonin 10)-like), IPR013149 (Alcohol dehydrogenase, C-terminal), IPR016040 (NAD(P)-binding domain); GO:0008270 (zinc ion binding), GO:0016491 (oxidoreductase activity), GO:0055114 (oxidation-reduction process)
aip00350 Tyrosine metabolism	0.0520176	28TKL1.1	unchange-up	28TKL1	aspartate aminotransferase; IPR015424 (Pyridoxal phosphate-dependent transferase); GO:0003824 (catalytic activity), GO:0009058 (biosynthetic process), GO:0030170 (pyridoxal phosphate binding)
aip00350 Tyrosine metabolism	0.0520176	28TKL1.2	unchange-up	28TKL1	aspartate aminotransferase; IPR015424 (Pyridoxal phosphate-dependent transferase); GO:0003824 (catalytic activity), GO:0009058 (biosynthetic process), GO:0030170 (pyridoxal phosphate binding)

## Sheet: down-unchange
KEGG pathway	Mapping	Background	All Mapping	All Background	Fold enrichment	Fisher's exact test p value	-log10(p value)	Related proteins
aip00710 Carbon fixation in photosynthetic organisms	7	91	41	3046	5.71	0.000165409	3.78	8F004F.1 I3NY02.1 BA5EUQ.1 53KNFG.3 M6YT3U.1 K6N5RU.1 8L38IN.1
aip00195 Photosynthesis	4	34	41	3046	8.74	0.000979038	3.01	61CDGC.1 1944SK.3 2I1I1C.1 F0UT86.1
aip01200 Carbon metabolism	10	313	41	3046	2.37	0.00698447	2.16	8F004F.1 I3NY02.1 BA5EUQ.1 K6N5RU.1 J42BJ7.1 8L38IN.1 53KNFG.3 M6YT3U.1 5Z6Y8Z.1 PN33QT.1
aip00196 Photosynthesis - antenna proteins	2	10	41	3046	14.86	0.0074306	2.13	EMJ2JU.1 86F2TK.1
aip04145 Phagosome	4	59	41	3046	5.04	0.0075372	2.12	U8M3K9.1 3M8WGZ.1 KRJ4S2.1 ZM0CN1.1
aip00460 Cyanoamino acid metabolism	3	39	41	3046	5.71	0.014789	1.83	H8P4Q7.2 PX7TTT.1 0XM443.1
aip00940 Phenylpropanoid biosynthesis	5	130	41	3046	2.86	0.0286137	1.54	333C3Q.1 H8P4Q7.2 PX7TTT.1 F20QAX.1 0XM443.1

## Sheet: down-unchange Pathway2Protein
KEGG pathway	Fisher's exact test p value	Protein.accession	type	Transcription.ID	Protein.description
aip00940 Phenylpropanoid biosynthesis	0.0286137	333C3Q.1	down-unchange	333C3Q	caffeoyl-CoA 3-O-methyltransferase; IPR002935 (O-methyltransferase, family 3); GO:0008171 (O-methyltransferase activity)
aip00940 Phenylpropanoid biosynthesis	0.0286137	H8P4Q7.2	down-unchange	H8P4Q7	lysosomal beta glucosidase-like isoform X2 [Glycine max]; IPR002772 (Glycoside hydrolase family 3 C-terminal domain), IPR017853 (Glycoside hydrolase, superfamily), IPR026892 (Glycoside hydrolase family 3); GO:0005975 (carbohydrate metabolic process)
aip00940 Phenylpropanoid biosynthesis	0.0286137	PX7TTT.1	down-unchange	PX7TTT	lysosomal beta glucosidase-like isoform X1 [Glycine max]; IPR002772 (Glycoside hydrolase family 3 C-terminal domain), IPR017853 (Glycoside hydrolase, superfamily), IPR026892 (Glycoside hydrolase family 3); GO:0005975 (carbohydrate metabolic process)
aip00940 Phenylpropanoid biosynthesis	0.0286137	F20QAX.1	down-unchange	F20QAX	Peroxidase superfamily protein; IPR010255 (Haem peroxidase); GO:0004601 (peroxidase activity), GO:0006979 (response to oxidative stress), GO:0020037 (heme binding), GO:0055114 (oxidation-reduction process)
aip00940 Phenylpropanoid biosynthesis	0.0286137	0XM443.1	down-unchange	0XM443	beta glucosidase 43; IPR001360 (Glycoside hydrolase, family 1), IPR017853 (Glycoside hydrolase, superfamily); GO:0005975 (carbohydrate metabolic process)
aip00710 Carbon fixation in photosynthetic organisms	0.000165409	8F004F.1	down-unchange	8F004F	Transketolase; IPR005478 (Transketolase, bacterial-like), IPR009014 (Transketolase, C-terminal/Pyruvate-ferredoxin oxidoreductase, domain II); GO:0003824 (catalytic activity), GO:0004802 (transketolase activity), GO:0008152 (metabolic process)
aip00710 Carbon fixation in photosynthetic organisms	0.000165409	I3NY02.1	down-unchange	I3NY02	pyruvate orthophosphate dikinase; IPR010121 (Pyruvate, phosphate dikinase), IPR015813 (Pyruvate/Phosphoenolpyruvate kinase-like domain), IPR023151 (PEP-utilising enzyme, conserved site); GO:0003824 (catalytic activity), GO:0005524 (ATP binding), GO:0006090 (pyruvate metabolic process), GO:0016301 (kinase activity), GO:0016310 (phosphorylation)
aip00710 Carbon fixation in photosynthetic organisms	0.000165409	BA5EUQ.1	down-unchange	BA5EUQ	glyceraldehyde-3-phosphate dehydrogenase C2; IPR020831 (Glyceraldehyde/Erythrose phosphate dehydrogenase family); GO:0006006 (glucose metabolic process), GO:0050661 (NADP binding), GO:0051287 (NAD binding), GO:0055114 (oxidation-reduction process)
aip00710 Carbon fixation in photosynthetic organisms	0.000165409	53KNFG.3	down-unchange	53KNFG	VIN3-like protein 1-like isoform X5 [Glycine max]; IPR013783 (Immunoglobulin-like fold); GO:0005515 (protein binding)
aip00710 Carbon fixation in photosynthetic organisms	0.000165409	M6YT3U.1	down-unchange	M6YT3U	sedoheptulose-bisphosphatase; IPR000146 (Fructose-1,6-bisphosphatase class 1/Sedoheputulose-1,7-bisphosphatase); GO:0005975 (carbohydrate metabolic process), GO:0042578 (phosphoric ester hydrolase activity)
aip00710 Carbon fixation in photosynthetic organisms	0.000165409	K6N5RU.1	down-unchange	K6N5RU	Ribulose bisphosphate carboxylase (small chain) family protein; IPR000894 (Ribulose bisphosphate carboxylase small chain, domain), IPR024680 (Ribulose-1,5-bisphosphate carboxylase small subunit, N-terminal), IPR024681 (Ribulose bisphosphate carboxylase, small chain)
aip00710 Carbon fixation in photosynthetic organisms	0.000165409	8L38IN.1	down-unchange	8L38IN	phosphoribulokinase; IPR006082 (Phosphoribulokinase), IPR027417 (P-loop containing nucleoside triphosphate hydrolase); GO:0005524 (ATP binding), GO:0005975 (carbohydrate metabolic process), GO:0008152 (metabolic process), GO:0008974 (phosphoribulokinase activity), GO:0016301 (kinase activity)
aip00053 Ascorbate and aldarate metabolism	0.113016	GF4SN5.1	down-unchange	GF4SN5	D-arabinono-1,4-lactone oxidase family protein; IPR007173 (D-arabinono-1,4-lactone oxidase), IPR010030 (Plant-specific FAD-dependent oxidoreductase), IPR016166 (FAD-binding, type 2); GO:0003824 (catalytic activity), GO:0008762 (UDP-N-acetylmuramate dehydrogenase activity), GO:0016020 (membrane), GO:0016491 (oxidoreductase activity), GO:0050660 (flavin adenine dinucleotide binding), GO:0055114 (ox…
aip00053 Ascorbate and aldarate metabolism	0.113016	R65TT7.1	down-unchange	R65TT7	dehydroascorbate reductase 2; IPR010987 (Glutathione S-transferase, C-terminal-like), IPR012336 (Thioredoxin-like fold); GO:0005515 (protein binding)
aip00500 Starch and sucrose metabolism	0.0931043	H8P4Q7.2	down-unchange	H8P4Q7	lysosomal beta glucosidase-like isoform X2 [Glycine max]; IPR002772 (Glycoside hydrolase family 3 C-terminal domain), IPR017853 (Glycoside hydrolase, superfamily), IPR026892 (Glycoside hydrolase family 3); GO:0005975 (carbohydrate metabolic process)
aip00500 Starch and sucrose metabolism	0.0931043	PX7TTT.1	down-unchange	PX7TTT	lysosomal beta glucosidase-like isoform X1 [Glycine max]; IPR002772 (Glycoside hydrolase family 3 C-terminal domain), IPR017853 (Glycoside hydrolase, superfamily), IPR026892 (Glycoside hydrolase family 3); GO:0005975 (carbohydrate metabolic process)
aip00500 Starch and sucrose metabolism	0.0931043	BL0RCS.1	down-unchange	BL0RCS	trehalose phosphate synthase; IPR001830 (Glycosyl transferase, family 20), IPR006379 (HAD-superfamily hydrolase, subfamily IIB), IPR023214 (HAD-like domain); GO:0003824 (catalytic activity), GO:0005992 (trehalose biosynthetic process), GO:0008152 (metabolic process)
aip00500 Starch and sucrose metabolism	0.0931043	0XM443.1	down-unchange	0XM443	beta glucosidase 43; IPR001360 (Glycoside hydrolase, family 1), IPR017853 (Glycoside hydrolase, superfamily); GO:0005975 (carbohydrate metabolic process)
aip00195 Photosynthesis	0.000979038	61CDGC.1	down-unchange	61CDGC	leaf ferredoxin-NADP reductase; IPR001433 (Oxidoreductase FAD/NAD(P)-binding), IPR015701 (Ferredoxin--NADP reductase), IPR017938 (Riboflavin synthase-like beta-barrel); GO:0016491 (oxidoreductase activity), GO:0055114 (oxidation-reduction process)
aip00195 Photosynthesis	0.000979038	1944SK.3	down-unchange	1944SK	23kDa polypeptide of the oxygen evolving complex of photosystem II n=5 Tax=Sonneratia RepID=A9XNJ0_9MYRT; IPR002683 (Photosystem II PsbP, oxygen evolving complex); GO:0005509 (calcium ion binding), GO:0009523 (photosystem II), GO:0009654 (photosystem II oxygen evolving complex), GO:0015979 (photosynthesis), GO:0019898 (extrinsic component of membrane)
aip00195 Photosynthesis	0.000979038	2I1I1C.1	down-unchange	2I1I1C	ATP synthase delta-subunit gene; IPR000711 (ATPase, F1 complex, OSCP/delta subunit), IPR026015 (F1F0 ATP synthase OSCP/delta subunit, N-terminal domain); GO:0015986 (ATP synthesis coupled proton transport), GO:0016020 (membrane)
aip00195 Photosynthesis	0.000979038	F0UT86.1	down-unchange	F0UT86	Ubiquinol-cytochrome C reductase iron-sulfur subunit; IPR014349 (Rieske iron-sulphur protein), IPR014909 (Cytochrome b6-f complex Fe-S subunit), IPR023960 (Cytochrome b6-f complex iron-sulfur subunit); GO:0008121 (ubiquinol-cytochrome-c reductase activity), GO:0009496 (plastoquinol--plastocyanin reductase activity), GO:0015979 (photosynthesis), GO:0016020 (membrane), GO:0016491 (oxidoreductase ac…
aip00030 Pentose phosphate pathway	0.21249	8F004F.1	down-unchange	8F004F	Transketolase; IPR005478 (Transketolase, bacterial-like), IPR009014 (Transketolase, C-terminal/Pyruvate-ferredoxin oxidoreductase, domain II); GO:0003824 (catalytic activity), GO:0004802 (transketolase activity), GO:0008152 (metabolic process)
aip00030 Pentose phosphate pathway	0.21249	J42BJ7.1	down-unchange	J42BJ7	6-phosphogluconolactonase 1; IPR006148 (Glucosamine/galactosamine-6-phosphate isomerase); GO:0005975 (carbohydrate metabolic process), GO:0006098 (pentose-phosphate shunt), GO:0017057 (6-phosphogluconolactonase activity)
aip01200 Carbon metabolism	0.00698447	8F004F.1	down-unchange	8F004F	Transketolase; IPR005478 (Transketolase, bacterial-like), IPR009014 (Transketolase, C-terminal/Pyruvate-ferredoxin oxidoreductase, domain II); GO:0003824 (catalytic activity), GO:0004802 (transketolase activity), GO:0008152 (metabolic process)
aip01200 Carbon metabolism	0.00698447	I3NY02.1	down-unchange	I3NY02	pyruvate orthophosphate dikinase; IPR010121 (Pyruvate, phosphate dikinase), IPR015813 (Pyruvate/Phosphoenolpyruvate kinase-like domain), IPR023151 (PEP-utilising enzyme, conserved site); GO:0003824 (catalytic activity), GO:0005524 (ATP binding), GO:0006090 (pyruvate metabolic process), GO:0016301 (kinase activity), GO:0016310 (phosphorylation)
aip01200 Carbon metabolism	0.00698447	BA5EUQ.1	down-unchange	BA5EUQ	glyceraldehyde-3-phosphate dehydrogenase C2; IPR020831 (Glyceraldehyde/Erythrose phosphate dehydrogenase family); GO:0006006 (glucose metabolic process), GO:0050661 (NADP binding), GO:0051287 (NAD binding), GO:0055114 (oxidation-reduction process)
aip01200 Carbon metabolism	0.00698447	K6N5RU.1	down-unchange	K6N5RU	Ribulose bisphosphate carboxylase (small chain) family protein; IPR000894 (Ribulose bisphosphate carboxylase small chain, domain), IPR024680 (Ribulose-1,5-bisphosphate carboxylase small subunit, N-terminal), IPR024681 (Ribulose bisphosphate carboxylase, small chain)
aip01200 Carbon metabolism	0.00698447	J42BJ7.1	down-unchange	J42BJ7	6-phosphogluconolactonase 1; IPR006148 (Glucosamine/galactosamine-6-phosphate isomerase); GO:0005975 (carbohydrate metabolic process), GO:0006098 (pentose-phosphate shunt), GO:0017057 (6-phosphogluconolactonase activity)
aip01200 Carbon metabolism	0.00698447	8L38IN.1	down-unchange	8L38IN	phosphoribulokinase; IPR006082 (Phosphoribulokinase), IPR027417 (P-loop containing nucleoside triphosphate hydrolase); GO:0005524 (ATP binding), GO:0005975 (carbohydrate metabolic process), GO:0008152 (metabolic process), GO:0008974 (phosphoribulokinase activity), GO:0016301 (kinase activity)
aip01200 Carbon metabolism	0.00698447	53KNFG.3	down-unchange	53KNFG	VIN3-like protein 1-like isoform X5 [Glycine max]; IPR013783 (Immunoglobulin-like fold); GO:0005515 (protein binding)
aip01200 Carbon metabolism	0.00698447	M6YT3U.1	down-unchange	M6YT3U	sedoheptulose-bisphosphatase; IPR000146 (Fructose-1,6-bisphosphatase class 1/Sedoheputulose-1,7-bisphosphatase); GO:0005975 (carbohydrate metabolic process), GO:0042578 (phosphoric ester hydrolase activity)
aip01200 Carbon metabolism	0.00698447	5Z6Y8Z.1	down-unchange	5Z6Y8Z	peroxisomal (S)-2-hydroxy-acid oxidase GLO1; IPR012133 (Alpha-hydroxy acid dehydrogenase, FMN-dependent), IPR013785 (Aldolase-type TIM barrel); GO:0003824 (catalytic activity), GO:0010181 (FMN binding), GO:0016491 (oxidoreductase activity), GO:0055114 (oxidation-reduction process)
aip01200 Carbon metabolism	0.00698447	PN33QT.1	down-unchange	PN33QT	serine acetyltransferase 1; 1; IPR005881 (Serine O-acetyltransferase); GO:0005737 (cytoplasm), GO:0006535 (cysteine biosynthetic process from serine), GO:0009001 (serine O-acetyltransferase activity), GO:0016740 (transferase activity)
aip00051 Fructose and mannose metabolism	0.207523	SEJH4Y.1	down-unchange	SEJH4Y	mannose-1-phosphate guanyltransferase; IPR005835 (Nucleotidyl transferase); GO:0009058 (biosynthetic process), GO:0016779 (nucleotidyltransferase activity)
aip00051 Fructose and mannose metabolism	0.207523	76SLUU.2	down-unchange	76SLUU	mannan endo-1,4-beta-mannosidase 4-like [Glycine max]; IPR017853 (Glycoside hydrolase, superfamily); GO:0005975 (carbohydrate metabolic process)
aip00270 Cysteine and methionine metabolism	0.348042	F40DCN.1	down-unchange	F40DCN	1-aminocyclopropane-1-carboxylate oxidase 1 [Glycine max]; IPR005123 (Oxoglutarate/iron-dependent dioxygenase), IPR026992 (Non-haem dioxygenase N-terminal domain), IPR027443 (Isopenicillin N synthase-like); GO:0016491 (oxidoreductase activity), GO:0055114 (oxidation-reduction process)
aip00270 Cysteine and methionine metabolism	0.348042	PN33QT.1	down-unchange	PN33QT	serine acetyltransferase 1; 1; IPR005881 (Serine O-acetyltransferase); GO:0005737 (cytoplasm), GO:0006535 (cysteine biosynthetic process from serine), GO:0009001 (serine O-acetyltransferase activity), GO:0016740 (transferase activity)
aip00630 Glyoxylate and dicarboxylate metabolism	0.088619	53KNFG.3	down-unchange	53KNFG	VIN3-like protein 1-like isoform X5 [Glycine max]; IPR013783 (Immunoglobulin-like fold); GO:0005515 (protein binding)
aip00630 Glyoxylate and dicarboxylate metabolism	0.088619	K6N5RU.1	down-unchange	K6N5RU	Ribulose bisphosphate carboxylase (small chain) family protein; IPR000894 (Ribulose bisphosphate carboxylase small chain, domain), IPR024680 (Ribulose-1,5-bisphosphate carboxylase small subunit, N-terminal), IPR024681 (Ribulose bisphosphate carboxylase, small chain)
aip00630 Glyoxylate and dicarboxylate metabolism	0.088619	5Z6Y8Z.1	down-unchange	5Z6Y8Z	peroxisomal (S)-2-hydroxy-acid oxidase GLO1; IPR012133 (Alpha-hydroxy acid dehydrogenase, FMN-dependent), IPR013785 (Aldolase-type TIM barrel); GO:0003824 (catalytic activity), GO:0010181 (FMN binding), GO:0016491 (oxidoreductase activity), GO:0055114 (oxidation-reduction process)
aip00460 Cyanoamino acid metabolism	0.014789	H8P4Q7.2	down-unchange	H8P4Q7	lysosomal beta glucosidase-like isoform X2 [Glycine max]; IPR002772 (Glycoside hydrolase family 3 C-terminal domain), IPR017853 (Glycoside hydrolase, superfamily), IPR026892 (Glycoside hydrolase family 3); GO:0005975 (carbohydrate metabolic process)
aip00460 Cyanoamino acid metabolism	0.014789	PX7TTT.1	down-unchange	PX7TTT	lysosomal beta glucosidase-like isoform X1 [Glycine max]; IPR002772 (Glycoside hydrolase family 3 C-terminal domain), IPR017853 (Glycoside hydrolase, superfamily), IPR026892 (Glycoside hydrolase family 3); GO:0005975 (carbohydrate metabolic process)
aip00460 Cyanoamino acid metabolism	0.014789	0XM443.1	down-unchange	0XM443	beta glucosidase 43; IPR001360 (Glycoside hydrolase, family 1), IPR017853 (Glycoside hydrolase, superfamily); GO:0005975 (carbohydrate metabolic process)
aip04145 Phagosome	0.0075372	U8M3K9.1	down-unchange	U8M3K9	Calreticulin 2, calcium-binding protein n=1 Tax=Coccomyxa subellipsoidea C-169 RepID=I0YTB6_9CHLO; IPR001580 (Calreticulin/calnexin), IPR008985 (Concanavalin A-like lectin/glucanases superfamily); GO:0005509 (calcium ion binding), GO:0005515 (protein binding), GO:0005783 (endoplasmic reticulum), GO:0006457 (protein folding), GO:0051082 (unfolded protein binding)
aip04145 Phagosome	0.0075372	3M8WGZ.1	down-unchange	3M8WGZ	tubulin beta chain 2; IPR000217 (Tubulin), IPR023123 (Tubulin, C-terminal); GO:0003924 (GTPase activity), GO:0005200 (structural constituent of cytoskeleton), GO:0005525 (GTP binding), GO:0005874 (microtubule), GO:0006184 (GTP catabolic process), GO:0007017 (microtubule-based process), GO:0043234 (protein complex), GO:0051258 (protein polymerization)
aip04145 Phagosome	0.0075372	KRJ4S2.1	down-unchange	KRJ4S2	tubulin alpha-4 chain; IPR000217 (Tubulin), IPR023123 (Tubulin, C-terminal); GO:0003924 (GTPase activity), GO:0005200 (structural constituent of cytoskeleton), GO:0005525 (GTP binding), GO:0005874 (microtubule), GO:0006184 (GTP catabolic process), GO:0007017 (microtubule-based process), GO:0043234 (protein complex), GO:0051258 (protein polymerization)
aip04145 Phagosome	0.0075372	ZM0CN1.1	down-unchange	ZM0CN1	vacuolar (H+)-ATPase G subunit; IPR005124 (Vacuolar (H+)-ATPase G subunit); GO:0015992 (proton transport), GO:0016471 (vacuolar proton-transporting V-type ATPase complex)
aip00190 Oxidative phosphorylation	0.146698	NAQH5K.1	down-unchange	NAQH5K	plasma membrane H+-ATPase; IPR001757 (Cation-transporting P-type ATPase), IPR023214 (HAD-like domain), IPR023298 (P-type ATPase, transmembrane domain); GO:0000166 (nucleotide binding), GO:0006200 (ATP catabolic process), GO:0006754 (ATP biosynthetic process), GO:0006812 (cation transport), GO:0016021 (integral component of membrane), GO:0016887 (ATPase activity), GO:0019829 (cation-transporting A…
aip00190 Oxidative phosphorylation	0.146698	2I1I1C.1	down-unchange	2I1I1C	ATP synthase delta-subunit gene; IPR000711 (ATPase, F1 complex, OSCP/delta subunit), IPR026015 (F1F0 ATP synthase OSCP/delta subunit, N-terminal domain); GO:0015986 (ATP synthesis coupled proton transport), GO:0016020 (membrane)
aip00190 Oxidative phosphorylation	0.146698	ZM0CN1.1	down-unchange	ZM0CN1	vacuolar (H+)-ATPase G subunit; IPR005124 (Vacuolar (H+)-ATPase G subunit); GO:0015992 (proton transport), GO:0016471 (vacuolar proton-transporting V-type ATPase complex)
aip00196 Photosynthesis - antenna proteins	0.0074306	EMJ2JU.1	down-unchange	EMJ2JU	calcium-transporting ATPase 8, plasma membrane-type protein; IPR006068 (Cation-transporting P-type ATPase, C-terminal), IPR023214 (HAD-like domain), IPR023298 (P-type ATPase, transmembrane domain)
aip00196 Photosynthesis - antenna proteins	0.0074306	86F2TK.1	down-unchange	86F2TK	light-harvesting chlorophyll B-binding protein 3; IPR022796 (Chlorophyll A-B binding protein), IPR023329 (Chlorophyll a/b binding protein domain); GO:0016020 (membrane)

## Sheet: unchange-down
KEGG pathway	Mapping	Background	All Mapping	All Background	Fold enrichment	Fisher's exact test p value	-log10(p value)	Related proteins
aip00195 Photosynthesis	6	34	29	3046	18.54	4.82192e-07	6.32	V5WWJ8.1 QP7RRL.2 V1P8P6.1 49ZYT6.1 NN0MZU.1 YBSA05.1
aip00860 Porphyrin and chlorophyll metabolism	5	39	29	3046	13.47	2.50769e-05	4.6	S4AEC7.1 MDXN6U.1 WI0ZBZ.1 9Z13IR.1 6Z73IP.2
aip00196 Photosynthesis - antenna proteins	2	10	29	3046	21.01	0.00375735	2.43	14YEDZ.1 RLTX4G.2
aip00350 Tyrosine metabolism	3	53	29	3046	5.95	0.0132096	1.88	91HE6A.1 H6WUU0.2 ES6X43.1
aip00071 Fatty acid degradation	3	57	29	3046	5.53	0.0160846	1.79	91HE6A.1 H6WUU0.2 ES6X43.1

## Sheet: unchange-down Pathway2Protein
KEGG pathway	Fisher's exact test p value	Protein.accession	type	Transcription.ID	Protein.description
aip00010 Glycolysis / Gluconeogenesis	0.185686	91HE6A.1	unchange-down	91HE6A	alcohol dehydrogenase 1; IPR002085 (Alcohol dehydrogenase superfamily, zinc-type), IPR011032 (GroES (chaperonin 10)-like), IPR013149 (Alcohol dehydrogenase, C-terminal), IPR016040 (NAD(P)-binding domain); GO:0008270 (zinc ion binding), GO:0016491 (oxidoreductase activity), GO:0055114 (oxidation-reduction process)
aip00010 Glycolysis / Gluconeogenesis	0.185686	H6WUU0.2	unchange-down	H6WUU0	alcohol dehydrogenase 1; IPR002085 (Alcohol dehydrogenase superfamily, zinc-type), IPR016040 (NAD(P)-binding domain), IPR020843 (Polyketide synthase, enoylreductase); GO:0008270 (zinc ion binding), GO:0016491 (oxidoreductase activity), GO:0055114 (oxidation-reduction process)
aip00010 Glycolysis / Gluconeogenesis	0.185686	ES6X43.1	unchange-down	ES6X43	alcohol dehydrogenase 1; IPR002085 (Alcohol dehydrogenase superfamily, zinc-type), IPR016040 (NAD(P)-binding domain), IPR020843 (Polyketide synthase, enoylreductase); GO:0008270 (zinc ion binding), GO:0016491 (oxidoreductase activity), GO:0055114 (oxidation-reduction process)
aip01200 Carbon metabolism	0.0699749	91HE6A.1	unchange-down	91HE6A	alcohol dehydrogenase 1; IPR002085 (Alcohol dehydrogenase superfamily, zinc-type), IPR011032 (GroES (chaperonin 10)-like), IPR013149 (Alcohol dehydrogenase, C-terminal), IPR016040 (NAD(P)-binding domain); GO:0008270 (zinc ion binding), GO:0016491 (oxidoreductase activity), GO:0055114 (oxidation-reduction process)
aip01200 Carbon metabolism	0.0699749	YQ8C5N.1	unchange-down	YQ8C5N	pyruvate orthophosphate dikinase; IPR010121 (Pyruvate, phosphate dikinase), IPR015813 (Pyruvate/Phosphoenolpyruvate kinase-like domain), IPR023151 (PEP-utilising enzyme, conserved site); GO:0003824 (catalytic activity), GO:0005524 (ATP binding), GO:0006090 (pyruvate metabolic process), GO:0016301 (kinase activity), GO:0016310 (phosphorylation)
aip01200 Carbon metabolism	0.0699749	D2DMXG.1	unchange-down	D2DMXG	glyceraldehyde-3-phosphate dehydrogenase C2; IPR020831 (Glyceraldehyde/Erythrose phosphate dehydrogenase family); GO:0006006 (glucose metabolic process), GO:0050661 (NADP binding), GO:0051287 (NAD binding), GO:0055114 (oxidation-reduction process)
aip01200 Carbon metabolism	0.0699749	H6WUU0.2	unchange-down	H6WUU0	alcohol dehydrogenase 1; IPR002085 (Alcohol dehydrogenase superfamily, zinc-type), IPR016040 (NAD(P)-binding domain), IPR020843 (Polyketide synthase, enoylreductase); GO:0008270 (zinc ion binding), GO:0016491 (oxidoreductase activity), GO:0055114 (oxidation-reduction process)
aip01200 Carbon metabolism	0.0699749	ES6X43.1	unchange-down	ES6X43	alcohol dehydrogenase 1; IPR002085 (Alcohol dehydrogenase superfamily, zinc-type), IPR016040 (NAD(P)-binding domain), IPR020843 (Polyketide synthase, enoylreductase); GO:0008270 (zinc ion binding), GO:0016491 (oxidoreductase activity), GO:0055114 (oxidation-reduction process)
aip01200 Carbon metabolism	0.0699749	RKD053.1	unchange-down	RKD053	serine hydroxymethyltransferase 2; IPR001085 (Serine hydroxymethyltransferase), IPR015424 (Pyridoxal phosphate-dependent transferase); GO:0003824 (catalytic activity), GO:0004372 (glycine hydroxymethyltransferase activity), GO:0006544 (glycine metabolic process), GO:0006563 (L-serine metabolic process), GO:0030170 (pyridoxal phosphate binding)
aip00710 Carbon fixation in photosynthetic organisms	0.214174	YQ8C5N.1	unchange-down	YQ8C5N	pyruvate orthophosphate dikinase; IPR010121 (Pyruvate, phosphate dikinase), IPR015813 (Pyruvate/Phosphoenolpyruvate kinase-like domain), IPR023151 (PEP-utilising enzyme, conserved site); GO:0003824 (catalytic activity), GO:0005524 (ATP binding), GO:0006090 (pyruvate metabolic process), GO:0016301 (kinase activity), GO:0016310 (phosphorylation)
aip00710 Carbon fixation in photosynthetic organisms	0.214174	D2DMXG.1	unchange-down	D2DMXG	glyceraldehyde-3-phosphate dehydrogenase C2; IPR020831 (Glyceraldehyde/Erythrose phosphate dehydrogenase family); GO:0006006 (glucose metabolic process), GO:0050661 (NADP binding), GO:0051287 (NAD binding), GO:0055114 (oxidation-reduction process)
aip00195 Photosynthesis	4.82192e-07	V5WWJ8.1	unchange-down	V5WWJ8	photosystem I reaction center subunit N; IPR008796 (Photosystem I PsaN, reaction centre subunit N); GO:0005516 (calmodulin binding), GO:0009522 (photosystem I), GO:0015979 (photosynthesis), GO:0042651 (thylakoid membrane)
aip00195 Photosynthesis	4.82192e-07	QP7RRL.2	unchange-down	QP7RRL	photosystem II 22 kDa protein, chloroplastic-like [Glycine max]; IPR023329 (Chlorophyll a/b binding protein domain)
aip00195 Photosynthesis	4.82192e-07	V1P8P6.1	unchange-down	V1P8P6	Ubiquinol-cytochrome C reductase iron-sulfur subunit; IPR014349 (Rieske iron-sulphur protein), IPR014909 (Cytochrome b6-f complex Fe-S subunit), IPR023960 (Cytochrome b6-f complex iron-sulfur subunit); GO:0008121 (ubiquinol-cytochrome-c reductase activity), GO:0009496 (plastoquinol--plastocyanin reductase activity), GO:0015979 (photosynthesis), GO:0016020 (membrane), GO:0016491 (oxidoreductase ac…
aip00195 Photosynthesis	4.82192e-07	49ZYT6.1	unchange-down	49ZYT6	photosystem II oxygen-evolving enhancer protein; IPR002628 (Photosystem II PsbO, manganese-stabilising), IPR011250 (Outer membrane protein/outer membrane enzyme PagP , beta-barrel); GO:0005509 (calcium ion binding), GO:0009279 (cell outer membrane), GO:0009523 (photosystem II), GO:0009654 (photosystem II oxygen evolving complex), GO:0015979 (photosynthesis), GO:0016021 (integral component of memb…
aip00195 Photosynthesis	4.82192e-07	NN0MZU.1	unchange-down	NN0MZU	Ubiquinol-cytochrome C reductase iron-sulfur subunit; IPR014349 (Rieske iron-sulphur protein), IPR014909 (Cytochrome b6-f complex Fe-S subunit), IPR023960 (Cytochrome b6-f complex iron-sulfur subunit); GO:0008121 (ubiquinol-cytochrome-c reductase activity), GO:0009496 (plastoquinol--plastocyanin reductase activity), GO:0015979 (photosynthesis), GO:0016020 (membrane), GO:0016491 (oxidoreductase ac…
aip00195 Photosynthesis	4.82192e-07	YBSA05.1	unchange-down	YBSA05	photosystem I reaction center subunit VI; IPR004928 (Photosystem I PsaH, reaction centre subunit VI); GO:0009522 (photosystem I), GO:0009538 (photosystem I reaction center), GO:0015979 (photosynthesis)
aip00071 Fatty acid degradation	0.0160846	91HE6A.1	unchange-down	91HE6A	alcohol dehydrogenase 1; IPR002085 (Alcohol dehydrogenase superfamily, zinc-type), IPR011032 (GroES (chaperonin 10)-like), IPR013149 (Alcohol dehydrogenase, C-terminal), IPR016040 (NAD(P)-binding domain); GO:0008270 (zinc ion binding), GO:0016491 (oxidoreductase activity), GO:0055114 (oxidation-reduction process)
aip00071 Fatty acid degradation	0.0160846	H6WUU0.2	unchange-down	H6WUU0	alcohol dehydrogenase 1; IPR002085 (Alcohol dehydrogenase superfamily, zinc-type), IPR016040 (NAD(P)-binding domain), IPR020843 (Polyketide synthase, enoylreductase); GO:0008270 (zinc ion binding), GO:0016491 (oxidoreductase activity), GO:0055114 (oxidation-reduction process)
aip00071 Fatty acid degradation	0.0160846	ES6X43.1	unchange-down	ES6X43	alcohol dehydrogenase 1; IPR002085 (Alcohol dehydrogenase superfamily, zinc-type), IPR016040 (NAD(P)-binding domain), IPR020843 (Polyketide synthase, enoylreductase); GO:0008270 (zinc ion binding), GO:0016491 (oxidoreductase activity), GO:0055114 (oxidation-reduction process)
aip00860 Porphyrin and chlorophyll metabolism	2.50769e-05	S4AEC7.1	unchange-down	S4AEC7	protochlorophyllide oxidoreductase A; IPR002347 (Glucose/ribitol dehydrogenase); GO:0008152 (metabolic process), GO:0016491 (oxidoreductase activity), GO:0016630 (protochlorophyllide reductase activity), GO:0055114 (oxidation-reduction process)
aip00860 Porphyrin and chlorophyll metabolism	2.50769e-05	MDXN6U.1	unchange-down	MDXN6U	protochlorophyllide oxidoreductase A; IPR002347 (Glucose/ribitol dehydrogenase); GO:0008152 (metabolic process), GO:0016491 (oxidoreductase activity)
aip00860 Porphyrin and chlorophyll metabolism	2.50769e-05	WI0ZBZ.1	unchange-down	WI0ZBZ	NAD-dependent epimerase/dehydratase family protein; IPR016040 (NAD(P)-binding domain)
aip00860 Porphyrin and chlorophyll metabolism	2.50769e-05	9Z13IR.1	unchange-down	9Z13IR	protochlorophyllide oxidoreductase A; IPR002347 (Glucose/ribitol dehydrogenase); GO:0008152 (metabolic process), GO:0016491 (oxidoreductase activity), GO:0016630 (protochlorophyllide reductase activity), GO:0055114 (oxidation-reduction process)
aip00860 Porphyrin and chlorophyll metabolism	2.50769e-05	6Z73IP.2	unchange-down	6Z73IP	porphobilinogen deaminase; IPR000860 (Tetrapyrrole biosynthesis, hydroxymethylbilane synthase); GO:0004418 (hydroxymethylbilane synthase activity), GO:0018160 (peptidyl-pyrromethane cofactor linkage), GO:0033014 (tetrapyrrole biosynthetic process)
aip00196 Photosynthesis - antenna proteins	0.00375735	14YEDZ.1	unchange-down	14YEDZ	light-harvesting chlorophyll B-binding protein 3; IPR022796 (Chlorophyll A-B binding protein), IPR023329 (Chlorophyll a/b binding protein domain); GO:0016020 (membrane)
aip00196 Photosynthesis - antenna proteins	0.00375735	RLTX4G.2	unchange-down	RLTX4G	light-harvesting chlorophyll B-binding protein 3; IPR022796 (Chlorophyll A-B binding protein), IPR023329 (Chlorophyll a/b binding protein domain); GO:0016020 (membrane)
aip00350 Tyrosine metabolism	0.0132096	91HE6A.1	unchange-down	91HE6A	alcohol dehydrogenase 1; IPR002085 (Alcohol dehydrogenase superfamily, zinc-type), IPR011032 (GroES (chaperonin 10)-like), IPR013149 (Alcohol dehydrogenase, C-terminal), IPR016040 (NAD(P)-binding domain); GO:0008270 (zinc ion binding), GO:0016491 (oxidoreductase activity), GO:0055114 (oxidation-reduction process)
aip00350 Tyrosine metabolism	0.0132096	H6WUU0.2	unchange-down	H6WUU0	alcohol dehydrogenase 1; IPR002085 (Alcohol dehydrogenase superfamily, zinc-type), IPR016040 (NAD(P)-binding domain), IPR020843 (Polyketide synthase, enoylreductase); GO:0008270 (zinc ion binding), GO:0016491 (oxidoreductase activity), GO:0055114 (oxidation-reduction process)
aip00350 Tyrosine metabolism	0.0132096	ES6X43.1	unchange-down	ES6X43	alcohol dehydrogenase 1; IPR002085 (Alcohol dehydrogenase superfamily, zinc-type), IPR016040 (NAD(P)-binding domain), IPR020843 (Polyketide synthase, enoylreductase); GO:0008270 (zinc ion binding), GO:0016491 (oxidoreductase activity), GO:0055114 (oxidation-reduction process)

[truncated: 3 more sheets: up-up, up-up Pathway2Protein, Sheet1]
