# Supplementary material for: Transcriptomic–Proteomic Analysis Revealed the Regulatory Mechanism of Peanut in Response to Fusarium oxysporum
Source: Int J Mol Sci. 2024 Jan 3;25(1):619. doi: 10.3390/ijms25010619 (PMC10779420; doi:10.3390/ijms25010619)
Supplement: Supplementary file 1 [file ijms-25-00619-s001.zip › Table S1All-DEGs.xls]

#ID	wm-LG-1	wm-LG-2	wm-LG-3	wm-ck-1	wm-ck-2	wm-ck-3
Arachis_hypogaea_newGene_10012	0	0	0	1.166131	1.599766	1.310906
Arachis_hypogaea_newGene_10105	0	0	0	0.604647	2.517442	2.39071
Arachis_hypogaea_newGene_10218	0	0	0	2.293374	2.622801	1.160641
Arachis_hypogaea_newGene_1022	0.400989	0.305538	0.38415	0	0	0
Arachis_hypogaea_newGene_10248	0	0	0	1.08955	0.726374	1.189485
Arachis_hypogaea_newGene_10401	0.975317	0.870547	0.863959	0	0	0
Arachis_hypogaea_newGene_1041	1.267228	1.076162	0.977393	0.122355	0.209683	0.216297
Arachis_hypogaea_newGene_10494	0.913237	0.811165	1.190699	0	0	0
Arachis_hypogaea_newGene_10499	0	0	0	0.802135	1.11499	0.694142
Arachis_hypogaea_newGene_10522	0.930603	1.743981	1.79536	0.007198	0.00706	0.022369
Arachis_hypogaea_newGene_10574	1.307073	1.087622	1.210077	0.039857	0	0
Arachis_hypogaea_newGene_10608	0.540269	0.5609	0.684409	0	0	0
Arachis_hypogaea_newGene_10625	0.812994	1.205975	1.361597	0	0	0
Arachis_hypogaea_newGene_10788	1.631967	1.936986	2.186986	0.014315	0	0
Arachis_hypogaea_newGene_108	18.418837	20.099287	16.975239	3.278908	3.82373	3.026171
Arachis_hypogaea_newGene_1080	0	0	0	2.004214	2.065529	1.871878
Arachis_hypogaea_newGene_10883	1.962578	1.324733	1.055248	0.182357	0.269889	0.341827
Arachis_hypogaea_newGene_10934	0	0	0	2.871777	2.980918	3.228792
Arachis_hypogaea_newGene_10976	0	0	0	1.201539	0.852207	0.929367
Arachis_hypogaea_newGene_1116	0	0.011473	0.011573	15.353541	14.794836	15.741298
Arachis_hypogaea_newGene_11324	0.380517	0	0	2.288841	1.549591	2.311096
Arachis_hypogaea_newGene_11348	7.196556	7.974895	6.860292	2.893894	2.079523	1.549468
Arachis_hypogaea_newGene_11396	0	0	0	0.864861	0.884316	1.216042
Arachis_hypogaea_newGene_11430	0	0	0	0.58384	0.474156	0.507835
Arachis_hypogaea_newGene_11536	7.544739	7.073529	7.322623	0.834267	0.483067	0.673409
Arachis_hypogaea_newGene_11616	0.212336	0.262419	0.205068	1.354039	1.172298	0.960067
Arachis_hypogaea_newGene_11632	0	0	0	0.531565	0.611158	0.788817
Arachis_hypogaea_newGene_11671	2.247836	1.968874	1.352299	0.100805	0.159888	0.189018
Arachis_hypogaea_newGene_11732	31.193585	25.961079	29.912004	1.530317	1.604423	0
Arachis_hypogaea_newGene_11773	0.047035	0	0	4.43135	5.171818	4.554419
Arachis_hypogaea_newGene_11793	0	0	0.019116	4.335791	4.394957	4.623638
Arachis_hypogaea_newGene_11853	0.078237	0.158508	0.213773	1.84335	1.081251	1.20834
Arachis_hypogaea_newGene_11910	2.281751	1.707087	1.901581	0.304997	0.478499	0.214179
Arachis_hypogaea_newGene_11992	0	0	0	1.245774	2.227849	2.371747
Arachis_hypogaea_newGene_12051	1.346351	1.371969	1.563599	0	0	0
Arachis_hypogaea_newGene_12063	1.249733	1.353186	1.327005	5.199777	6.223444	5.97147
Arachis_hypogaea_newGene_12244	1.124757	1.110356	1.117893	0	0	0
Arachis_hypogaea_newGene_12278	0.95475	1.043548	0.997015	0.375438	0.243003	0.201115
Arachis_hypogaea_newGene_12279	53.363789	52.964397	52.456055	7.247963	6.351253	7.076129
Arachis_hypogaea_newGene_12435	0	0	0	2.213891	1.96314	1.367061
Arachis_hypogaea_newGene_12466	0	0	0	1.169602	0.487185	0.536493
Arachis_hypogaea_newGene_12482	7.768753	7.903324	7.186808	2.181372	2.230789	1.637564
Arachis_hypogaea_newGene_12499	2.939419	4.093597	4.56252	0.082258	0.025613	0.033575
Arachis_hypogaea_newGene_12501	0.758889	0.860766	0.722734	0.033123	0	0
Arachis_hypogaea_newGene_12532	1.274915	1.927367	1.18559	0	0.017591	0
Arachis_hypogaea_newGene_1281	2.282324	3.058471	2.21297	0	0	0
Arachis_hypogaea_newGene_12861	0.97629	1.351346	1.204828	0.329125	0.120346	0.392629
Arachis_hypogaea_newGene_12911	6.934677	6.620166	5.313054	0.004117	0.112156	0.491413
Arachis_hypogaea_newGene_12966	3.35864	2.583604	2.427535	0.783436	0.494763	0.806142
Arachis_hypogaea_newGene_13008	73.513813	75.631709	73.752138	13.107516	13.605376	12.233593
Arachis_hypogaea_newGene_13023	6.896763	5.953846	7.012718	171.551056	167.688385	168.034058
Arachis_hypogaea_newGene_13057	17.540912	19.538181	18.482702	0.24061	0.636147	0.237981
Arachis_hypogaea_newGene_13086	3.378491	3.289851	3.61143	0	0	0
Arachis_hypogaea_newGene_13088	0.342234	0	0	1.596053	1.55553	0.681738
Arachis_hypogaea_newGene_131	0	0	0	3.880604	4.544124	3.903215
Arachis_hypogaea_newGene_13158	0.036277	0.192248	0.023565	0.803709	0.743764	0.51797
Arachis_hypogaea_newGene_13170	1.903249	2.572994	2.613862	0.228987	0.172006	0.324188
Arachis_hypogaea_newGene_1322	1.369438	2.001396	1.163956	0.303333	0.423894	0.356392
Arachis_hypogaea_newGene_1326	0.133265	0	0	0.369219	0.285126	0.416564
Arachis_hypogaea_newGene_13313	2.545122	1.667037	2.50177	0.920222	0	0
Arachis_hypogaea_newGene_13496	9.974073	11.288389	11.52765	0.096476	0	0.035745
Arachis_hypogaea_newGene_13510	0	0	0	2.94092	1.620581	1.415214
Arachis_hypogaea_newGene_13753	0.792333	0.619146	0.486223	3.909856	3.698208	2.604784
Arachis_hypogaea_newGene_1392	84.495026	80.291672	77.974739	22.439243	22.997009	22.202517
Arachis_hypogaea_newGene_14007	1.779551	1.826505	2.254246	0.441152	0.613194	0.691467
Arachis_hypogaea_newGene_14009	8.623458	9.439262	9.407905	0.192391	0.18409	0.011714
Arachis_hypogaea_newGene_14011	0.093546	0.095927	0.127964	0.550486	0.622895	0.58687
Arachis_hypogaea_newGene_14036	0	0	0.011762	2.302912	2.872835	3.007968
Arachis_hypogaea_newGene_14121	3.642414	4.689769	3.785533	0	0	0.009025
Arachis_hypogaea_newGene_14123	1.973956	2.075369	2.350787	0.609625	0.50634	0.582353
Arachis_hypogaea_newGene_14149	0.959771	1.027798	1.207651	0.02511	0.073886	0
Arachis_hypogaea_newGene_1415	1.671054	1.47993	1.655454	0.074026	0.073304	0
Arachis_hypogaea_newGene_14208	0.259922	0.594307	0.099838	1.713125	1.436105	1.03741
Arachis_hypogaea_newGene_14304	0.952579	0.970838	1.611582	0.181071	0.250565	0.241182
Arachis_hypogaea_newGene_14337	14.882241	16.459544	16.006096	0.188064	0.090828	0.227205
Arachis_hypogaea_newGene_1438	4.892525	4.227885	4.502079	1.249482	1.445693	1.353979
Arachis_hypogaea_newGene_1440	1.107738	1.636758	1.834928	0.180938	0.177113	0.075247
Arachis_hypogaea_newGene_14565	0.30362	0.304119	0.374033	1.721641	2.721074	2.138962
Arachis_hypogaea_newGene_14572	4.790068	4.553467	3.393866	0	0	0
Arachis_hypogaea_newGene_14622	7.473963	12.236241	9.711568	0.939234	0.375985	0.641496
Arachis_hypogaea_newGene_14623	12.05201	12.001408	7.481791	0.476972	0.334816	0.931669
Arachis_hypogaea_newGene_14682	0.802185	0.861438	0.740327	0.125223	0.106751	0.113994
Arachis_hypogaea_newGene_14705	3.610319	4.004296	5.48004	0.769317	0.870369	1.468419
Arachis_hypogaea_newGene_14776	0	0	0	5.746382	4.297433	6.012971
Arachis_hypogaea_newGene_14820	1.048664	2.467332	0.947976	0	0	0
Arachis_hypogaea_newGene_14936	0	0	0	4.640104	5.051698	4.651181
Arachis_hypogaea_newGene_14948	0	0	0	1.665438	1.582461	1.935597
Arachis_hypogaea_newGene_14968	0	0	0	4.289241	5.343564	4.966284
Arachis_hypogaea_newGene_14990	1.426803	1.222662	1.709882	0	0	0
Arachis_hypogaea_newGene_14995	0	0	0	2.892128	4.039331	2.742624
Arachis_hypogaea_newGene_1506	13.07455	14.584526	14.107349	0.30703	0.288633	0.368119
Arachis_hypogaea_newGene_1508	3.062563	2.542046	3.203673	0	0	0
Arachis_hypogaea_newGene_15082	0.999279	0.923357	1.697598	0	0	0
Arachis_hypogaea_newGene_15133	0.80894	0.733669	0.692713	0	0.147596	0.173031
Arachis_hypogaea_newGene_15142	3.131115	2.528475	3.386973	0	0.01506	0
Arachis_hypogaea_newGene_15228	0	0	0.028062	2.758376	4.073624	3.563925
Arachis_hypogaea_newGene_15229	0	0	0	1.669906	2.995149	1.888184
Arachis_hypogaea_newGene_15230	0	0	0	2.025992	3.208051	2.271249
Arachis_hypogaea_newGene_15366	2.538672	1.952735	2.3998	0.524222	0.418336	0.844046
Arachis_hypogaea_newGene_1539	0.796252	1.046442	0.734577	0	0.072155	0
Arachis_hypogaea_newGene_15426	5.586346	4.845479	6.794674	2.443053	0.541652	0.78552
Arachis_hypogaea_newGene_15441	1.20329	1.813183	0.893682	0.324167	0	0
Arachis_hypogaea_newGene_15447	11.817513	14.689363	18.364912	3.288801	1.681333	2.210493
Arachis_hypogaea_newGene_15454	4.475982	4.944472	5.141965	0.205052	0.206877	0.336929
Arachis_hypogaea_newGene_15508	2.961577	4.131073	2.996334	0	0	0
Arachis_hypogaea_newGene_15553	0	0	0	3.677036	5.078971	5.437847
Arachis_hypogaea_newGene_15565	0	0	0	0.485778	0.750289	1.075849
Arachis_hypogaea_newGene_15589	0	0	0	2.09169	2.472783	3.275788
Arachis_hypogaea_newGene_15601	0	0	0	1.388033	1.243427	1.586585
Arachis_hypogaea_newGene_15603	0	0	0	1.347406	1.72546	1.268321
Arachis_hypogaea_newGene_15630	0	0	0.013306	3.246686	3.989845	4.094632
Arachis_hypogaea_newGene_15683	1.161271	0.839922	0.946645	0.125711	0.257158	0.279804
Arachis_hypogaea_newGene_15708	1.738347	1.530907	1.407927	0.026634	0.085876	0.154966
Arachis_hypogaea_newGene_15760	1.180542	1.267808	1.321562	0	0	0
Arachis_hypogaea_newGene_15796	0.007378	0	0	3.746282	4.857418	4.19052
Arachis_hypogaea_newGene_15829	0	0	0	1.968161	1.929828	1.833272
Arachis_hypogaea_newGene_1585	0	0	0	0.802443	1.092473	1.411294
Arachis_hypogaea_newGene_16032	30.323957	32.834572	27.152334	2.116913	2.264126	1.471565
Arachis_hypogaea_newGene_16035	0	0	0	1.247758	1.865837	1.538287
Arachis_hypogaea_newGene_16079	7.434192	5.240968	6.324456	1.524591	1.524707	1.430706
Arachis_hypogaea_newGene_16152	0	0.008824	0	2.695896	3.38239	3.596039
Arachis_hypogaea_newGene_16177	0	0	0	0.635351	0.706251	0.657402
Arachis_hypogaea_newGene_16233	2.064217	2.865737	2.618478	0.009632	0	0
Arachis_hypogaea_newGene_16268	3.479288	3.72061	2.278762	0.317922	6.1e-05	0
Arachis_hypogaea_newGene_16514	0.451976	0.723932	0.53988	0.010583	0	0
Arachis_hypogaea_newGene_1654	0.87962	1.282602	1.399708	0	0	0
Arachis_hypogaea_newGene_16553	0.066902	0.103496	0.141159	0.971714	1.151401	1.444716
Arachis_hypogaea_newGene_16617	0.865716	1.413891	1.342461	8.463447	8.671687	8.807049
Arachis_hypogaea_newGene_1667	0	0	0	8.674472	8.343451	8.014876
Arachis_hypogaea_newGene_16699	1.841667	1.94668	1.485174	0.169999	0.0833	0.132508
Arachis_hypogaea_newGene_16789	0	0	0	5.803999	6.511987	5.900167
Arachis_hypogaea_newGene_16848	0	0	0	1.447647	1.967577	1.465126
Arachis_hypogaea_newGene_16861	0	0	0	3.095641	3.940816	2.777059
Arachis_hypogaea_newGene_16911	0	0	0	1.10479	0.708031	1.529904
Arachis_hypogaea_newGene_16927	0	0	0	2.086349	2.624794	2.324981
Arachis_hypogaea_newGene_16963	0.681206	1.410351	0.885972	0	0.102149	0.031794
Arachis_hypogaea_newGene_16976	0	0.016275	0	6.933595	7.942102	6.426654
Arachis_hypogaea_newGene_16986	1.014456	1.524892	0.910506	0.343211	0.250673	0.382955
Arachis_hypogaea_newGene_17015	0	0	0	1.695869	2.097886	1.631321
Arachis_hypogaea_newGene_17016	0	0	0	0.60885	0.525437	0.442263
Arachis_hypogaea_newGene_17067	0	0	0	0.943734	0.816196	0.811154
Arachis_hypogaea_newGene_17106	0.277504	0	0	1.119864	0.934432	1.232053
Arachis_hypogaea_newGene_17114	0	0	0	7.59204	9.590004	11.28555
Arachis_hypogaea_newGene_17208	0	0	0	2.969043	3.406188	2.89075
Arachis_hypogaea_newGene_17262	0	0	0	4.47865	5.919648	5.903867
Arachis_hypogaea_newGene_17269	15.394509	17.122534	15.609639	2.163082	2.473119	1.408803
Arachis_hypogaea_newGene_17286	0	0	0	1.514975	1.453674	1.613658
Arachis_hypogaea_newGene_17325	0	0	0	2.828836	3.581747	3.724311
Arachis_hypogaea_newGene_17419	0.063518	0.046034	0.549725	2.941465	1.889149	1.742921
Arachis_hypogaea_newGene_17421	0.122441	0.227627	0.081367	1.020517	0.761904	0.874598
Arachis_hypogaea_newGene_17468	0	0	0	0.394939	0.672162	0.882566
Arachis_hypogaea_newGene_17475	0	0	0	37.692908	2.477402	11.353867
Arachis_hypogaea_newGene_17479	160.999908	171.819214	170.42067	27.095009	30.573322	21.716547
Arachis_hypogaea_newGene_17482	0	0	0	4.327041	4.841109	5.072661
Arachis_hypogaea_newGene_17504	0.010535	0	0	6.556749	5.869033	6.898477
Arachis_hypogaea_newGene_17569	1.550544	1.289832	1.37154	0.024347	0.019807	0.042302
Arachis_hypogaea_newGene_17598	60.104137	64.33757	58.380962	15.53804	18.474186	15.909468
Arachis_hypogaea_newGene_17606	0	0	0	0.577753	0.485846	0.549882
Arachis_hypogaea_newGene_17687	13.648416	12.908916	13.207004	1.555434	1.31377	1.40809
Arachis_hypogaea_newGene_17688	0.991132	0.554342	0.440194	0.075183	0.044664	0
Arachis_hypogaea_newGene_17767	1.412014	1.744083	1.979319	0.049879	0	0
Arachis_hypogaea_newGene_17778	0	0.056182	0.048902	3.937227	4.268689	3.932711
Arachis_hypogaea_newGene_17807	0.618154	0.791178	0.824005	0.154556	0.24616	0.105409
Arachis_hypogaea_newGene_17824	1.013063	0.734917	1.146693	0.310796	0.282019	0.18775
Arachis_hypogaea_newGene_17825	0.046585	0.017049	0.131952	0.514745	0.258081	0.436994
Arachis_hypogaea_newGene_17839	1.168171	1.359067	1.461276	0.012415	0.052871	0.037143
Arachis_hypogaea_newGene_17846	0	0	0	2.951317	3.70349	3.02559
Arachis_hypogaea_newGene_17974	0.116524	0.239383	0.151102	3.251784	2.751639	3.000231
Arachis_hypogaea_newGene_17986	3.127211	1.691867	2.574335	0.846403	0.824656	0.444093
Arachis_hypogaea_newGene_18011	3.037564	3.176931	3.293532	0.394412	0.568037	0.465238
Arachis_hypogaea_newGene_18041	0	0	0	2.519862	2.480242	2.082231
Arachis_hypogaea_newGene_18079	0	0	0	2.341593	2.389027	1.931059
Arachis_hypogaea_newGene_18105	0	0	0	3.569947	2.04323	2.872138
Arachis_hypogaea_newGene_18184	0.468548	0.731692	0.559789	0	0	0.029198
Arachis_hypogaea_newGene_18255	0	0.025919	0	3.84552	3.793746	3.3598
Arachis_hypogaea_newGene_18261	0	0	0	2.026037	2.472842	1.724718
Arachis_hypogaea_newGene_18448	0.25365	0.1983	0.376081	3.951875	3.658888	3.141927
Arachis_hypogaea_newGene_18511	6.930519	8.616429	7.267426	0	0.083574	0
Arachis_hypogaea_newGene_18604	5.747042	6.356691	5.162701	0	0.019428	0
Arachis_hypogaea_newGene_18616	4.742517	5.335967	5.496281	0.987263	0.831697	0.96391
Arachis_hypogaea_newGene_18622	0.335067	0.397405	0.320287	3.10177	2.672812	2.556204
Arachis_hypogaea_newGene_18668	0	0	0	1.85494	1.774119	1.537866
Arachis_hypogaea_newGene_18752	0	0	0	1.625735	1.146662	1.437133
Arachis_hypogaea_newGene_18780	0.131475	0.131549	0.096332	1.660676	2.648474	1.539558
Arachis_hypogaea_newGene_18812	21.747059	22.126966	23.705677	0.473832	0.56144	0.36026
Arachis_hypogaea_newGene_18885	0.110282	0.0476	0.072227	0.527111	0.344146	0.502643
Arachis_hypogaea_newGene_18898	0.778867	1.049532	1.260953	0.226464	0.080111	0.115412
Arachis_hypogaea_newGene_18909	3.747474	3.77576	4.991959	0.699242	0.807591	0.803096
Arachis_hypogaea_newGene_18984	0.015324	0.059813	0.104205	0.706495	0.554935	0.703369
Arachis_hypogaea_newGene_19118	0	0	0	3.797223	3.650646	4.052702
Arachis_hypogaea_newGene_19151	5.231692	6.178032	4.888789	0.104842	0.275399	0.0248
Arachis_hypogaea_newGene_19162	0	0	0	1.150074	1.609499	1.389164
Arachis_hypogaea_newGene_19170	0	0	0	0.643584	0.572812	1.006526
Arachis_hypogaea_newGene_19242	0	0	0	0.257533	0.288088	0.246078
Arachis_hypogaea_newGene_19247	2.631462	2.442561	2.493542	0.027979	0.214487	0.082573
Arachis_hypogaea_newGene_19262	0.56039	0.690825	0.567379	0.941194	1.217465	1.05243
Arachis_hypogaea_newGene_19273	0	0	0	2.124369	2.465088	2.809428
Arachis_hypogaea_newGene_19286	0	0.06312	0.055743	3.428032	3.706108	4.114025
Arachis_hypogaea_newGene_19350	0	0.093501	0	9.85385	12.128993	11.544927
Arachis_hypogaea_newGene_19374	2.324317	1.357075	2.725528	0.210234	0.085888	0.317315
Arachis_hypogaea_newGene_19384	0	0	0	3.817742	3.50979	3.00556
Arachis_hypogaea_newGene_19632	0.037519	0.026961	0.02791	1.624031	0.746121	1.885493
Arachis_hypogaea_newGene_19656	4.089426	9.873921	5.479506	0.301061	0.553505	0.473108
Arachis_hypogaea_newGene_19810	10.435462	10.373576	9.395326	0.317599	0.217565	0.294148
Arachis_hypogaea_newGene_2092	0.382575	0.905705	0.519766	3.78867	2.000463	6.458348
Arachis_hypogaea_newGene_2105	0	0	0.013247	4.154168	4.989146	3.332834
Arachis_hypogaea_newGene_2118	2.428475	2.091152	1.760229	0.568967	0.551519	0.465073
Arachis_hypogaea_newGene_2165	2.507076	3.118671	2.585224	0	0	0
Arachis_hypogaea_newGene_2209	1.446962	0.649125	1.108632	0.374475	0.304604	0.219476
Arachis_hypogaea_newGene_2210	0.783499	1.068955	1.232541	0.088448	0.012481	0.033046
Arachis_hypogaea_newGene_2269	0	0	0	0.902196	0.530982	0.596755
Arachis_hypogaea_newGene_233	0.444926	0.566608	0.454911	2.489683	2.162441	2.795685
Arachis_hypogaea_newGene_2363	0	0	0	0.998124	1.150902	0.976233
Arachis_hypogaea_newGene_2379	0	0	0	2.739866	2.281312	3.263624
Arachis_hypogaea_newGene_2406	0.776246	0.616579	0.670955	0.061736	0.074911	0.172086
Arachis_hypogaea_newGene_2483	346.123535	304.859558	335.476318	53.989323	53.620468	55.735958
Arachis_hypogaea_newGene_2489	2.159526	1.662	1.980984	0.401021	0.22424	0.444131
Arachis_hypogaea_newGene_2536	0.638673	0.612963	0.405699	2.126765	2.743628	3.643999
Arachis_hypogaea_newGene_2619	1.024086	0.688955	0.65293	0	0	0
Arachis_hypogaea_newGene_2630	2.003769	2.482757	1.832811	0.537782	0.310971	0.493398
Arachis_hypogaea_newGene_2716	0	0	0	0.895176	1.00793	1.262305
Arachis_hypogaea_newGene_2744	4.122683	2.882087	4.358594	0.517921	0.319737	0.324059
Arachis_hypogaea_newGene_2817	0	0	0	2.670197	3.924806	3.369835
Arachis_hypogaea_newGene_2965	0.031234	0.067663	0.095843	0.799707	0.937532	0.793391
Arachis_hypogaea_newGene_3026	0.452135	1.544466	0.964898	4.175941	3.993918	4.156234
Arachis_hypogaea_newGene_3042	1.237624	1.913369	1.685225	0.068695	0	0
Arachis_hypogaea_newGene_3056	1.096854	1.060033	1.060214	0.304722	0.144489	0.17297
Arachis_hypogaea_newGene_3108	1.400087	0.985919	0.907955	0	0.017474	0
Arachis_hypogaea_newGene_313	0.101385	0	0	1.85263	1.49619	2.437969
Arachis_hypogaea_newGene_3172	0.114812	0	0	0.808884	0.567036	1.013194
Arachis_hypogaea_newGene_3213	4.734135	4.274988	4.020858	0	0.038453	0.05022
Arachis_hypogaea_newGene_3319	0.591539	0.971793	0.586948	0.131662	0	0
Arachis_hypogaea_newGene_3323	1.172936	0.647591	0.769298	7.662899	6.836923	9.042089
Arachis_hypogaea_newGene_3326	1.79905	2.109131	1.695643	0.190193	0.19463	0.115931
Arachis_hypogaea_newGene_3378	7.12305	8.393581	7.208685	0.218191	0.287272	0.248393
Arachis_hypogaea_newGene_3474	3.139374	2.784486	3.621901	0	0.145463	0.025353
Arachis_hypogaea_newGene_3484	176.935471	199.868729	181.935791	21.841581	18.376015	19.932663
Arachis_hypogaea_newGene_3497	0	0.124997	0.072327	3.629092	3.263867	2.52129
Arachis_hypogaea_newGene_3498	2.302834	3.342631	2.686838	19.153002	21.418232	19.835951
Arachis_hypogaea_newGene_3536	0.888749	0.726415	0.971512	0.070757	0.258258	0.063618
Arachis_hypogaea_newGene_359	0.09419	0.198173	0.073821	1.127165	1.258861	1.103559
Arachis_hypogaea_newGene_3694	5.802465	5.61104	5.036966	0.458891	0.721995	0.324348
Arachis_hypogaea_newGene_3698	1.299005	0.809859	1.239029	0	0	0
Arachis_hypogaea_newGene_3949	24.938639	10.179419	34.671497	0	0	0
Arachis_hypogaea_newGene_3970	0.224872	0.225466	0.183749	1.035569	1.299431	1.141053
Arachis_hypogaea_newGene_4008	0	0	0	2.872548	2.760633	2.786496
Arachis_hypogaea_newGene_401	3.365359	2.64325	3.967014	0	0	0
Arachis_hypogaea_newGene_4012	0.085487	0	0	0.705064	0.499066	0.834329
Arachis_hypogaea_newGene_4067	164.566315	181.939758	161.076401	15.271324	17.727964	14.427017
Arachis_hypogaea_newGene_4132	0	0	0	3.949382	4.057703	3.684134
Arachis_hypogaea_newGene_4138	0	0	0	1.240689	1.076397	1.399883
Arachis_hypogaea_newGene_4208	14.74726	19.2264	11.92341	1.880671	2.195982	2.224841
Arachis_hypogaea_newGene_4211	1.87549	1.846751	2.374079	0	0	0
Arachis_hypogaea_newGene_4263	0	0	0	0.896948	0.949925	1.096506
Arachis_hypogaea_newGene_4315	0.503607	0.542859	0.639001	0.091993	0.131217	0.23798
Arachis_hypogaea_newGene_439	18.67075	19.515961	13.546933	3.185422	4.337873	2.628285
Arachis_hypogaea_newGene_4452	0.155781	0	0.040648	4.581063	4.06931	3.476857
Arachis_hypogaea_newGene_4466	0	0	0	7.161326	6.76979	8.24865
Arachis_hypogaea_newGene_4558	33.269928	34.171967	32.411545	8.288545	8.891842	8.25643
Arachis_hypogaea_newGene_4589	0.101785	0.132109	0	0.921496	0.914656	0.909288
Arachis_hypogaea_newGene_4602	2.092843	2.257689	1.355874	0	0	0
Arachis_hypogaea_newGene_4720	1.50544	1.932752	1.393342	0	0	0
Arachis_hypogaea_newGene_4775	0.158649	0.155302	0.137782	1.558955	1.388953	1.203979
Arachis_hypogaea_newGene_4801	2.220578	2.619531	2.403563	0	0.176962	0
Arachis_hypogaea_newGene_4870	2.001934	1.237717	1.789354	0.285984	0.224043	0.310887
Arachis_hypogaea_newGene_489	35.966904	36.15876	36.581432	3.531018	3.654205	3.542011
Arachis_hypogaea_newGene_494	0.023058	0.024788	0.007434	3.98612	4.707106	4.514353
Arachis_hypogaea_newGene_4951	3.68546	3.945444	4.545058	0	0.038607	0.035559
Arachis_hypogaea_newGene_4967	2.948205	3.199859	3.237055	0	0	0.122705
Arachis_hypogaea_newGene_504	1.772347	2.355848	1.908443	0.061716	0.256761	0.068873
Arachis_hypogaea_newGene_5066	0.542583	0.359732	0.277795	5.792401	5.202865	5.68839
Arachis_hypogaea_newGene_5307	5.29036	2.1295	2.4148	0.13143	0.452541	0.533648
Arachis_hypogaea_newGene_5311	0.257057	0.098718	0.11038	0.960184	0.739802	1.253016
Arachis_hypogaea_newGene_5408	0	0	0	2.725071	2.669766	2.748249
Arachis_hypogaea_newGene_5444	5.186272	5.432112	6.880574	0.20449	0.582622	0.606138
Arachis_hypogaea_newGene_5514	0.103972	0.076845	0.028377	0.625345	1.331127	1.528206
Arachis_hypogaea_newGene_5542	1.671257	0.926229	0.140944	4.750607	5.312135	7.183668
Arachis_hypogaea_newGene_5631	13.728111	14.863733	13.161525	1.160898	0.548357	0.422456
Arachis_hypogaea_newGene_5632	0.380663	0.518002	0.588904	2.379467	2.639539	2.526593
Arachis_hypogaea_newGene_5683	0.69753	0.488936	1.020208	0.195255	0.206585	0.120127
Arachis_hypogaea_newGene_5795	1.594226	1.16846	1.975897	0	0	0
Arachis_hypogaea_newGene_5809	15.160507	14.875386	14.449406	2.009124	1.716113	1.6758
Arachis_hypogaea_newGene_5825	116.66777	103.722099	96.707634	2.698925	3.39888	2.928058
Arachis_hypogaea_newGene_5865	0.506306	0.295615	0.361414	3.05848	2.292226	2.304236
Arachis_hypogaea_newGene_5898	0.332554	0.586248	0.405972	11.155258	144.245544	107.357529
Arachis_hypogaea_newGene_5927	0	0	0	4.212646	1.181865	3.632278
Arachis_hypogaea_newGene_5951	3.959349	3.024057	3.580604	0.616051	0.428077	0.705367
Arachis_hypogaea_newGene_5995	0	0	0	2.464766	4.272908	2.309117
Arachis_hypogaea_newGene_6015	6.139096	7.744573	8.459371	0.511484	0.980755	1.368893
Arachis_hypogaea_newGene_6096	0.099334	0.249023	0.006342	5.551006	4.280457	4.680497
Arachis_hypogaea_newGene_6126	0	0	0	2.231305	1.720952	2.199908
Arachis_hypogaea_newGene_6201	2.632171	1.995951	2.481911	0.461781	0.36003	0.378354
Arachis_hypogaea_newGene_6229	1.527418	1.179805	2.062182	8.02784	8.255969	9.091407
Arachis_hypogaea_newGene_6482	0.071435	0.016293	0.057757	0.488298	0.559737	0.512732
Arachis_hypogaea_newGene_6546	0.169901	0.173394	0.175294	1.149496	2.292723	2.0359
Arachis_hypogaea_newGene_6625	0.985795	0.546418	1.036258	0.450037	0	0
Arachis_hypogaea_newGene_674	2.282133	1.677436	2.342621	0.890849	0.588266	0.390945
Arachis_hypogaea_newGene_6753	1.433895	0.399814	1.626786	0	0	0.182777
Arachis_hypogaea_newGene_6778	0	0	0	1.823375	1.370347	1.811456
Arachis_hypogaea_newGene_6850	45.592621	52.97065	45.693913	3.676109	4.45523	4.158635
Arachis_hypogaea_newGene_6895	13.492245	11.756741	10.987792	2.909945	3.755438	2.318646
Arachis_hypogaea_newGene_6900	2.246881	2.308145	1.953306	0.067859	0.045759	0.085059
Arachis_hypogaea_newGene_6902	2.170364	1.921606	1.842343	0.359832	0.285606	0.320931
Arachis_hypogaea_newGene_6950	0	0	0	3.084203	3.210903	2.666989
Arachis_hypogaea_newGene_6996	0	0	0.01306	1.016722	1.237133	1.562039
Arachis_hypogaea_newGene_7030	0	0	0	2.268574	2.418384	3.016845
Arachis_hypogaea_newGene_71	23.826099	24.696304	21.801966	2.227869	2.055605	1.780027
Arachis_hypogaea_newGene_7113	58.771908	73.233788	57.461544	0.833769	0.795047	0.997366
Arachis_hypogaea_newGene_7129	0	0	0	2.082292	3.580754	3.43516
Arachis_hypogaea_newGene_7234	1.966272	1.564983	2.527183	0.217908	0.52542	0.308573
Arachis_hypogaea_newGene_7242	19.56848	19.73527	20.942919	2.964326	3.522543	2.465563
Arachis_hypogaea_newGene_7263	0.526984	0.472607	0.500794	0.02837	0.015459	0.009825
Arachis_hypogaea_newGene_7364	0.644016	0.863385	0.630228	0	0	0
Arachis_hypogaea_newGene_7366	1.645542	0.953183	1.012506	0.202464	0.287142	0.137476
Arachis_hypogaea_newGene_7454	1.899471	1.281498	1.431517	0.079726	0	0
Arachis_hypogaea_newGene_7457	0.604251	0.487338	0.359018	0	0.022348	0
Arachis_hypogaea_newGene_7470	0	0	0	4.653187	4.509089	4.306909
Arachis_hypogaea_newGene_7608	0	0	0	1.551352	1.584629	1.637855
Arachis_hypogaea_newGene_7644	0.024733	0	0	5.076314	4.220191	4.376793
Arachis_hypogaea_newGene_7672	0	0	0.026327	12.328758	14.424173	11.477907
Arachis_hypogaea_newGene_7745	2.632285	3.72602	2.295165	0.227427	0.285979	0.82077
Arachis_hypogaea_newGene_7772	7.257746	8.171993	8.348727	2.294291	1.856815	1.410927
Arachis_hypogaea_newGene_7884	0.22056	0.477214	0.684842	2.615508	3.013157	2.02775
Arachis_hypogaea_newGene_7944	3.676512	1.180524	2.788021	0	0	0.145509
Arachis_hypogaea_newGene_8006	0.194118	0.245065	0.27487	2.748141	1.481513	1.43145
Arachis_hypogaea_newGene_8142	2.153612	2.268951	2.14397	0.021916	0.049949	0.451321
Arachis_hypogaea_newGene_8147	0.038929	0.014302	0	1.315347	1.875856	1.851894
Arachis_hypogaea_newGene_8160	2.944096	3.15213	2.756586	1.02305	0.315701	0.802633
Arachis_hypogaea_newGene_8163	0	0	0	5.824046	5.838688	6.142342
Arachis_hypogaea_newGene_8258	0	0.058842	0.027881	1.431904	1.864513	1.429261
Arachis_hypogaea_newGene_8279	4.200796	4.013307	4.464328	0.963464	1.21815	0.61999
Arachis_hypogaea_newGene_8318	0.047706	0	0	2.941863	2.14418	1.801687
Arachis_hypogaea_newGene_8360	0.101906	0.089612	0.105575	0.869314	1.294056	0.479462
Arachis_hypogaea_newGene_8434	0.214162	0.493502	0.346197	2.122833	1.97756	1.820047
Arachis_hypogaea_newGene_8473	0.267058	0.216864	0.139579	1.319486	1.21864	0.89417
Arachis_hypogaea_newGene_8624	0.762193	0.709637	1.441345	4.878526	4.25757	5.034975
Arachis_hypogaea_newGene_8638	1.098663	1.144254	1.099346	0.396507	0.272655	0.112092
Arachis_hypogaea_newGene_8685	2.817803	2.466786	2.881323	0.261959	0.076124	0.125796
Arachis_hypogaea_newGene_8871	0.278413	0.125548	0.372632	3.575386	2.33391	2.366551
Arachis_hypogaea_newGene_8995	0	0.013536	0	2.678518	2.773728	3.215636
Arachis_hypogaea_newGene_9043	0	0.035165	0.024336	1.073474	1.260471	1.229093
Arachis_hypogaea_newGene_9083	1.809274	1.311559	1.05339	0.13954	0.155309	0.196765
Arachis_hypogaea_newGene_9122	0.048234	0.206951	0	1.216247	1.133996	1.839983
Arachis_hypogaea_newGene_9145	0	0	0.051861	0.705506	0.379546	1.044753
Arachis_hypogaea_newGene_9180	1.373812	1.383529	1.304691	0.149679	0.066381	0.205742
Arachis_hypogaea_newGene_9185	4.488369	6.178689	6.991314	0.225986	0.32814	0.662673
Arachis_hypogaea_newGene_9206	0.124579	0.130397	0.142356	2.639344	2.221455	1.7042
Arachis_hypogaea_newGene_9247	0	0	0.009709	0.916652	0.806962	0.770952
Arachis_hypogaea_newGene_9285	0	0	0	14.553695	16.156961	16.840982
Arachis_hypogaea_newGene_9289	2.586594	3.258193	2.8809	14.047269	15.637671	13.725584
Arachis_hypogaea_newGene_9405	2.673504	1.98666	2.79181	0.376207	0.66875	0.564719
Arachis_hypogaea_newGene_9438	1.531731	1.834888	1.732911	0	0	0
Arachis_hypogaea_newGene_9505	1.667938	1.606093	1.044303	0.010814	0	0
Arachis_hypogaea_newGene_9512	0.635774	0.26745	0.167569	13.584103	12.043713	9.108957
Arachis_hypogaea_newGene_9659	0	0	0	1.265297	0.939404	1.068676
Arachis_hypogaea_newGene_9663	4.446085	1.999908	3.562711	0.616312	0.879381	0.682112
Arachis_hypogaea_newGene_9677	0	0	0	2.341739	3.411534	3.987427
Arachis_hypogaea_newGene_9726	0.130392	0.073514	0.099523	4.469284	4.112399	3.432646
Arachis_hypogaea_newGene_9849	0	0	0.012043	3.984591	2.859241	2.536451
Arachis_hypogaea_newGene_9875	9.774803	10.759609	8.570041	1.112327	1.346395	1.477958
Arachis_hypogaea_newGene_9896	1.447176	1.748911	1.859568	0.378187	0.289823	0.158112
Arachis_hypogaea_newGene_9925	0.020802	0	0	7.174402	8.434093	7.84801
Arachis_hypogaea_newGene_9952	0.640358	0.483272	0.605187	0.173512	0.150178	0.150372
arahy.Tifrunner.gnm1.ann1.009U6B	4.569731	3.635784	4.178842	0.234862	0.446833	0.352297
arahy.Tifrunner.gnm1.ann1.00DB5A	14.709606	11.827189	24.883558	5.457514	5.019513	5.39863
arahy.Tifrunner.gnm1.ann1.00N95T	40.702984	39.048187	40.616531	10.406156	10.673038	11.264011
arahy.Tifrunner.gnm1.ann1.00R4IN	0	0	0.004934	3.748647	3.78329	3.59787
arahy.Tifrunner.gnm1.ann1.016HCI	188.957703	175.364685	161.212769	44.354275	51.309361	39.031094
arahy.Tifrunner.gnm1.ann1.01B6ZB	0.258543	0.331124	0.403874	1.38674	2.103495	1.71439
arahy.Tifrunner.gnm1.ann1.01BY0R	0.312349	0.498829	0.141144	7.895225	7.343791	7.846776
arahy.Tifrunner.gnm1.ann1.01D1MQ	0.146908	0.191972	0.077864	1.665427	1.175692	1.315519
arahy.Tifrunner.gnm1.ann1.01ZVMZ	0.14231	0	0	3.129044	4.072937	4.076166
arahy.Tifrunner.gnm1.ann1.02VXE5	12.264991	12.580929	12.291303	2.529546	2.371506	2.29703
arahy.Tifrunner.gnm1.ann1.037YNN	0.454979	0.553699	0.472239	2.453442	2.878535	2.411933
arahy.Tifrunner.gnm1.ann1.03NGAM	1.658095	1.559899	1.324943	0.108521	0	0.039184
arahy.Tifrunner.gnm1.ann1.03R76N	0.20352	0.026305	0	1.686264	1.749231	1.897271
arahy.Tifrunner.gnm1.ann1.03USKU	0.554676	0.310121	0.913159	0	0.091221	0.065053
arahy.Tifrunner.gnm1.ann1.03WWG0	42.461012	43.855012	41.760451	3.750637	3.263017	4.536843
arahy.Tifrunner.gnm1.ann1.04F84Q	4.811624	4.089177	4.047129	0.875397	0.844345	1.401742
arahy.Tifrunner.gnm1.ann1.04JW1L	9.848407	9.372063	9.642947	2.412913	3.05344	2.444402
arahy.Tifrunner.gnm1.ann1.050RSH	2.355867	2.221008	2.175796	0.260091	0.176627	0.245186
arahy.Tifrunner.gnm1.ann1.0571R5	0.096823	0.039082	0.091425	0.472645	0.527433	0.427705
arahy.Tifrunner.gnm1.ann1.05NU8P	11.394015	7.830958	9.813848	0.010186	0.077806	0.164611
arahy.Tifrunner.gnm1.ann1.068WZH	116.580238	117.413414	117.225769	6.603642	6.916505	5.692395
arahy.Tifrunner.gnm1.ann1.06ADV2	68.592491	64.946037	59.203823	5.073187	4.918261	5.254621
arahy.Tifrunner.gnm1.ann1.06CHHF	1.970814	1.607752	2.531079	0.222337	0.944595	0.328632
arahy.Tifrunner.gnm1.ann1.06IYJZ	2.036665	1.845269	2.495459	0.010767	0.03161	0.031097
arahy.Tifrunner.gnm1.ann1.06ZF6Z	26.230938	24.451204	23.853544	5.489427	5.531388	6.406683
arahy.Tifrunner.gnm1.ann1.071IAB	1.997192	2.195381	2.085782	0.427256	0.30219	0.538244
arahy.Tifrunner.gnm1.ann1.07EMGU	2.337049	2.528771	2.335026	0.75786	0.563773	0.417355
arahy.Tifrunner.gnm1.ann1.07EWQF	0.313268	0.302646	0.252839	1.521591	1.529363	2.045198
arahy.Tifrunner.gnm1.ann1.07HD95	1.436996	1.442598	1.281105	0.245919	0.615666	0.482081
arahy.Tifrunner.gnm1.ann1.08LC4Y	3.641905	2.907287	3.155513	0.178596	0.202514	0.124311
arahy.Tifrunner.gnm1.ann1.08V5V4	6.204521	5.710233	6.855622	1.290165	1.227475	1.603615
arahy.Tifrunner.gnm1.ann1.093LPU	0.309813	0.212888	0.140229	0.955266	1.409663	1.213615
arahy.Tifrunner.gnm1.ann1.09KCYQ	3.727113	3.862485	3.808345	0.006704	0.092013	0.09401
arahy.Tifrunner.gnm1.ann1.09KNS5	5.269125	5.015442	4.117185	29.50153	32.707779	28.42395
arahy.Tifrunner.gnm1.ann1.0A2U5U	263.889648	307.300171	299.282654	50.046921	56.926186	51.640804
arahy.Tifrunner.gnm1.ann1.0A9D4I	4.709418	5.003938	4.644986	0.466115	0.524893	0.510324
arahy.Tifrunner.gnm1.ann1.0AN8KE	73.055023	71.494278	68.967934	3.454873	4.374121	3.17422
arahy.Tifrunner.gnm1.ann1.0AWF5M	142.636078	134.86702	137.556091	18.628576	18.284369	18.234751
arahy.Tifrunner.gnm1.ann1.0BB13E	5.86424	6.990367	6.673899	2.44919	1.348351	1.991939
arahy.Tifrunner.gnm1.ann1.0BML12	267.79483	246.009155	246.112289	11.093106	12.123622	10.750979
arahy.Tifrunner.gnm1.ann1.0BQ45N	0.91453	1.010743	1.0958	0	0.02958	0.140166
arahy.Tifrunner.gnm1.ann1.0BZR9P	9.101562	10.706276	10.134877	2.655243	2.874042	2.986621
arahy.Tifrunner.gnm1.ann1.0C19HY	0.505204	0.326232	0.400509	0.189261	0.120094	0.036204
arahy.Tifrunner.gnm1.ann1.0CG60X	0	0	0	1.144165	1.009233	0.704071
arahy.Tifrunner.gnm1.ann1.0CQJ15	6.860216	6.388958	7.199483	1.17275	1.592857	1.501285
arahy.Tifrunner.gnm1.ann1.0D6YSB	2.985586	2.828183	2.711024	0.275915	0.346575	0.249575
arahy.Tifrunner.gnm1.ann1.0E61V1	1.233967	1.095664	1.145041	0	0	0.298675
arahy.Tifrunner.gnm1.ann1.0FDZ3Y	1.770728	2.099303	1.998165	0.055427	0.121041	0.192163
arahy.Tifrunner.gnm1.ann1.0FI6RG	24.700247	23.360278	22.455746	0.66692	0.41295	0.509587
arahy.Tifrunner.gnm1.ann1.0FZT73	34.773295	40.971577	34.666489	4.836195	4.318169	4.04117
arahy.Tifrunner.gnm1.ann1.0GGX7L	2.685749	2.867793	2.909582	0.324382	0.348065	0.337483
arahy.Tifrunner.gnm1.ann1.0GHG5C	1.25559	1.356849	1.120961	0.092757	0.134347	0.270327
arahy.Tifrunner.gnm1.ann1.0HE1Z7	178.376389	161.660446	162.741089	4.181787	4.695419	4.567009
arahy.Tifrunner.gnm1.ann1.0I3NZ2	9.201487	9.941583	8.617187	1.965679	2.824018	2.19673
arahy.Tifrunner.gnm1.ann1.0IH89K	10.856604	11.933809	10.900931	2.313109	2.295552	3.368978
arahy.Tifrunner.gnm1.ann1.0J3BLQ	2.469774	2.534093	2.113724	0.321615	0.477116	0.245314
arahy.Tifrunner.gnm1.ann1.0J7BXD	0.465933	0.380298	0.367356	2.137154	2.395963	3.069743
arahy.Tifrunner.gnm1.ann1.0KDF2J	22.19414	21.306574	20.878141	4.481933	4.48133	4.709032
arahy.Tifrunner.gnm1.ann1.0LJ8PX	4.360591	3.428451	3.06672	0.239829	0.798049	0.361965
arahy.Tifrunner.gnm1.ann1.0M60B9	2.745563	1.963608	2.248911	0.611446	0.48203	0.529028
arahy.Tifrunner.gnm1.ann1.0M6NCC	85.487846	87.206772	86.90419	2.767233	2.167665	1.746139
arahy.Tifrunner.gnm1.ann1.0MAX30	0.387066	0.216532	0.345982	2.366532	2.718744	2.915227
arahy.Tifrunner.gnm1.ann1.0MD4T6	1.621607	0.999482	1.261539	0.007117	0	0.123676
arahy.Tifrunner.gnm1.ann1.0MQH7X	66.992455	76.470322	66.28862	5.57653	4.683074	5.972473
arahy.Tifrunner.gnm1.ann1.0N85F7	0.129911	0.190896	0.359241	2.469308	1.478519	1.36438
arahy.Tifrunner.gnm1.ann1.0NF1ZI	52.568617	49.943706	52.171305	7.334842	7.593447	8.317914
arahy.Tifrunner.gnm1.ann1.0NK0N0	10.400826	9.946054	10.392735	0.882966	1.248071	1.239333
arahy.Tifrunner.gnm1.ann1.0NY1RD	1.543496	1.422127	1.291424	0.039601	0	0.020435
arahy.Tifrunner.gnm1.ann1.0PC09D	23.736908	19.115261	18.001363	0.239705	0.15503	0.079229
arahy.Tifrunner.gnm1.ann1.0PE7XW	0.202251	0.093756	0.079018	1.526363	1.403517	1.400958
arahy.Tifrunner.gnm1.ann1.0Q00UB	9.778579	10.941052	10.729675	2.556033	2.078292	1.735044
arahy.Tifrunner.gnm1.ann1.0Q1UCB	0.11706	0.031513	0	1.017264	0.837241	0.68057
arahy.Tifrunner.gnm1.ann1.0S0AWB	0	0.030176	0	1.531898	2.186982	1.819951
arahy.Tifrunner.gnm1.ann1.0S2PTK	2.085839	1.657333	2.027378	12.101402	9.615628	9.344973
arahy.Tifrunner.gnm1.ann1.0S4LAK	10.711126	12.27248	10.369132	0.293504	0.340443	0.41473
arahy.Tifrunner.gnm1.ann1.0SAP8J	2.355611	2.225624	1.977832	0.031012	0	0
arahy.Tifrunner.gnm1.ann1.0SLH0U	0.363813	0.174964	0.352566	1.297893	0.979684	1.800873
arahy.Tifrunner.gnm1.ann1.0T7G4F	8.384252	9.962389	9.555458	2.189935	2.00539	1.814471
arahy.Tifrunner.gnm1.ann1.0T8X31	47.585522	33.240597	65.557953	4.242856	7.161458	6.976368
arahy.Tifrunner.gnm1.ann1.0TB3XB	8.680338	8.563264	8.734941	1.788896	1.548855	1.286902
arahy.Tifrunner.gnm1.ann1.0TH4I1	1.374131	1.313695	1.158298	7.616477	6.780804	7.412878
arahy.Tifrunner.gnm1.ann1.0TK6RU	0	0.507965	0	2.620394	2.420824	2.811157
arahy.Tifrunner.gnm1.ann1.0U2YQ3	34.656414	37.57415	37.445557	1.500468	1.653692	1.826755
arahy.Tifrunner.gnm1.ann1.0UF999	11.423484	10.853667	10.578439	0.853941	1.800235	1.441282
arahy.Tifrunner.gnm1.ann1.0UNU52	6.404591	6.356623	5.596065	1.068793	0.928295	0.923292
arahy.Tifrunner.gnm1.ann1.0UPN1V	95.343676	95.347694	92.338753	23.864004	23.988062	24.654452
arahy.Tifrunner.gnm1.ann1.0UTP9P	6.152163	3.743896	6.114908	1.377545	1.374539	0.932972
arahy.Tifrunner.gnm1.ann1.0UU5IV	60.093891	57.014748	53.754379	1.215546	1.272644	0.959212
arahy.Tifrunner.gnm1.ann1.0V36VB	20.431465	20.80551	21.173565	3.09279	3.924392	3.503117
arahy.Tifrunner.gnm1.ann1.0V3EF3	5.973648	6.450389	7.171761	0.568408	0.545141	0.316066
arahy.Tifrunner.gnm1.ann1.0W5UIW	54.954355	60.105444	53.805409	8.941892	8.641024	8.45735
arahy.Tifrunner.gnm1.ann1.0X8G7P	2.822216	2.88435	3.129972	0.381711	0.522304	0.401949
arahy.Tifrunner.gnm1.ann1.0XMI5T	24.282407	25.553794	25.51135	7.388417	6.174834	6.145124
arahy.Tifrunner.gnm1.ann1.0XTB7Y	0.193935	0.276229	0.18606	3.236633	2.398632	1.70923
arahy.Tifrunner.gnm1.ann1.0Y92P4	20.905315	21.261084	22.252907	1.304459	1.672549	1.934731
arahy.Tifrunner.gnm1.ann1.10MYPD	0.560721	0.635495	0.397942	10.28174	10.505252	12.553308
arahy.Tifrunner.gnm1.ann1.10N228	1.367673	1.307849	1.295525	0.321434	0.309413	0.3732
arahy.Tifrunner.gnm1.ann1.10NZI4	6.156083	5.489934	5.528731	0.938584	1.196159	1.163112
arahy.Tifrunner.gnm1.ann1.110YWB	8.103606	9.637845	8.788387	0.717469	1.510555	1.331663
arahy.Tifrunner.gnm1.ann1.11JIMN	10.260436	10.772651	9.267626	1.681256	1.532582	1.173381
arahy.Tifrunner.gnm1.ann1.11M5G4	1.029442	0.791941	0.935678	0	0.088807	0
arahy.Tifrunner.gnm1.ann1.124K07	871.148315	826.88092	761.421692	0.556315	0.602329	0.634362
arahy.Tifrunner.gnm1.ann1.126HVE	0	0	0	0.767076	1.078044	1.104373
arahy.Tifrunner.gnm1.ann1.12FCEZ	7.271884	7.984991	7.6358	1.038134	1.523254	1.746262
arahy.Tifrunner.gnm1.ann1.12KUQJ	5.734569	4.327217	5.283217	31.644967	35.403446	31.229041
arahy.Tifrunner.gnm1.ann1.12LLDS	2.912019	3.930619	4.998241	0.707367	0.55319	0.865959
arahy.Tifrunner.gnm1.ann1.1366SV	246.195267	246.173416	272.871094	31.52404	31.52367	32.708973
arahy.Tifrunner.gnm1.ann1.13YX47	16.095372	16.530766	15.330641	1.551599	1.414651	2.131866
arahy.Tifrunner.gnm1.ann1.144CXK	7.617902	7.97648	7.305946	0.317544	0.457725	0.446657
arahy.Tifrunner.gnm1.ann1.14QP5E	3.415588	3.176379	3.265845	0.834513	1.016189	0.86294
arahy.Tifrunner.gnm1.ann1.14XETV	108.838432	91.830208	86.647568	2.277652	2.887013	1.917582
arahy.Tifrunner.gnm1.ann1.14YEDZ	1.288058	1.287661	0.445728	10.072051	10.264286	10.126231
arahy.Tifrunner.gnm1.ann1.158MUU	3.266253	3.004586	2.764518	0.376748	0.745529	0.440216
arahy.Tifrunner.gnm1.ann1.15AHFL	12.405999	7.799418	10.122457	0.69553	1.054438	0.881244
arahy.Tifrunner.gnm1.ann1.15KEFW	0.572758	0.456151	0.52503	0	0	0
arahy.Tifrunner.gnm1.ann1.15TI10	4.237365	4.4343	5.06824	0.641497	0.453672	1.037992
arahy.Tifrunner.gnm1.ann1.15WA1E	0	0	0	1.20381	1.42567	1.60115
arahy.Tifrunner.gnm1.ann1.15ZADL	3.356218	4.017555	3.585216	0.613989	0.939953	1.033409
arahy.Tifrunner.gnm1.ann1.16M659	7.546022	7.930335	8.047623	0.790048	0.773713	0.759139
arahy.Tifrunner.gnm1.ann1.16QXFL	19.298481	18.981482	10.041838	2.718665	2.453158	6.430181
arahy.Tifrunner.gnm1.ann1.16WDW5	3.728129	4.172614	3.044484	0.240504	0.078218	0
arahy.Tifrunner.gnm1.ann1.1784RG	0.040535	0.011631	0.077874	0.862144	0.664966	0.740098
arahy.Tifrunner.gnm1.ann1.1798VR	3.022898	2.897705	2.677813	0.607059	0.429307	0.477551
arahy.Tifrunner.gnm1.ann1.18C3F6	3.095742	8.879039	10.451562	0.992109	1.635397	0
arahy.Tifrunner.gnm1.ann1.18MKU2	2.024748	1.592104	2.346417	0.597639	0.321149	0.429367
arahy.Tifrunner.gnm1.ann1.18RYE7	1.891423	2.084994	1.973169	0.463712	0.659302	0.19673
arahy.Tifrunner.gnm1.ann1.18ULRA	1.745548	1.373246	1.124641	0	0	0
arahy.Tifrunner.gnm1.ann1.18YQBF	5.572504	6.199292	6.497385	36.756504	37.665218	38.181847
arahy.Tifrunner.gnm1.ann1.19GUIE	68.990962	64.520556	64.309465	25.043087	24.272267	24.206777
arahy.Tifrunner.gnm1.ann1.1B2UBR	8.723313	9.989346	8.685905	44.705456	46.788319	42.211586
arahy.Tifrunner.gnm1.ann1.1B4KK2	163.684523	95.323378	169.401684	5.73573	5.472406	5.201247
arahy.Tifrunner.gnm1.ann1.1BPS4M	13.130618	16.151002	11.415709	3.156292	4.488164	3.298229
arahy.Tifrunner.gnm1.ann1.1BTX43	12.430752	13.017367	12.607352	2.117169	1.915276	1.754377
arahy.Tifrunner.gnm1.ann1.1CH89M	11.491466	11.180656	11.242925	2.146622	2.320071	2.525632
arahy.Tifrunner.gnm1.ann1.1D4W9H	23.661911	22.720512	24.076275	1.380962	1.446317	0.91496
arahy.Tifrunner.gnm1.ann1.1DC7N4	0.270576	0.42866	0.244749	2.269859	1.820822	2.313049
arahy.Tifrunner.gnm1.ann1.1DE133	0.484327	0.451441	0.666427	0.109	0.082235	0.121298
arahy.Tifrunner.gnm1.ann1.1E7BER	4.533772	5.68744	4.691559	0	0.237534	0
arahy.Tifrunner.gnm1.ann1.1EP8UK	1031.407593	895.590881	887.868225	5.805534	6.244476	5.23806
arahy.Tifrunner.gnm1.ann1.1EVC3W	14.015841	14.428497	14.91721	3.641012	3.090237	2.649774
arahy.Tifrunner.gnm1.ann1.1EXE5V	5.159364	5.575143	5.647585	1.447218	0.788623	1.030508
arahy.Tifrunner.gnm1.ann1.1F4WXR	6.666302	7.617447	5.232971	2.106445	1.378924	2.153917
arahy.Tifrunner.gnm1.ann1.1FAI2T	2.914328	3.037426	2.945912	0.27174	0.438506	0.282847
arahy.Tifrunner.gnm1.ann1.1FH2KY	88.193138	92.872711	89.851768	6.536358	6.407747	5.32989
arahy.Tifrunner.gnm1.ann1.1FPN7V	9.130882	7.372452	7.64642	1.409934	1.89043	1.300091
arahy.Tifrunner.gnm1.ann1.1G3KFZ	0.691664	1.014139	0.447169	0.295645	0.164858	0.090052
arahy.Tifrunner.gnm1.ann1.1G9108	24.256258	26.464994	31.200636	5.192368	4.292156	5.802724
arahy.Tifrunner.gnm1.ann1.1GC9V5	16.341927	17.224829	16.301629	1.056566	1.405137	1.177781
arahy.Tifrunner.gnm1.ann1.1HI77Q	57.109051	55.871246	54.74995	9.087146	8.032273	8.050112
arahy.Tifrunner.gnm1.ann1.1HS322	1.05748	1.00609	0.839571	0.137274	0.268184	0.169287
arahy.Tifrunner.gnm1.ann1.1HT6BZ	1.508341	1.41489	1.326496	0.24878	0.151636	0.185954
arahy.Tifrunner.gnm1.ann1.1IJJ7X	11.5157	10.386864	11.216728	2.63909	1.847401	1.985112
arahy.Tifrunner.gnm1.ann1.1IN98U	5.85061	5.116215	5.7819	0.306738	0.34476	0.140647
arahy.Tifrunner.gnm1.ann1.1ING2C	3.572265	2.061357	3.207301	0.191774	0.283025	0.290133
arahy.Tifrunner.gnm1.ann1.1IW9Y2	14.218421	15.882197	15.038965	1.251109	1.535059	1.896651
arahy.Tifrunner.gnm1.ann1.1J64TJ	95.408226	105.494499	87.270775	0.525837	0.41057	0.139551
arahy.Tifrunner.gnm1.ann1.1J8Q1W	1.086893	1.352314	1.428547	0.114112	0.279057	0.146315
arahy.Tifrunner.gnm1.ann1.1JA0E6	1.969512	2.765014	2.394303	0.019473	0.038199	0.091044
arahy.Tifrunner.gnm1.ann1.1JUP22	3.3551	3.144265	3.03556	0.031549	0.076849	0.032779
arahy.Tifrunner.gnm1.ann1.1K28CT	31.677917	29.717943	31.513849	6.848531	7.62055	7.114537
arahy.Tifrunner.gnm1.ann1.1KSV8R	55.833382	62.141739	55.903927	6.78383	6.144071	8.768463
arahy.Tifrunner.gnm1.ann1.1KT24E	8.061541	8.248303	7.283697	0.184809	0.046387	0.101475
arahy.Tifrunner.gnm1.ann1.1L6RCR	1.395352	1.475481	1.266176	0	0	0.149317
arahy.Tifrunner.gnm1.ann1.1M71LS	26.808822	27.6926	27.543718	7.451163	6.047609	6.188391
arahy.Tifrunner.gnm1.ann1.1N9K04	145.181667	151.509347	151.041739	3.904743	2.68722	2.538274
arahy.Tifrunner.gnm1.ann1.1NRA6C	1.250758	0.974499	1.312387	0.097292	0.088393	0.181655
arahy.Tifrunner.gnm1.ann1.1P4JCB	4.2685	5.232794	4.045712	0.221021	0.333258	0.345026
arahy.Tifrunner.gnm1.ann1.1PEW3E	44.229858	40.297249	42.343376	5.152408	5.03997	5.471508
arahy.Tifrunner.gnm1.ann1.1PFK72	3.306493	3.90634	3.992486	1.215259	0.958969	0.841008
arahy.Tifrunner.gnm1.ann1.1PW7ZW	14.221831	14.441157	12.955849	2.494165	3.504997	3.483687
arahy.Tifrunner.gnm1.ann1.1R6Q1E	17.64422	17.520191	13.171535	2.474273	2.467731	2.904772
arahy.Tifrunner.gnm1.ann1.1R706V	36.475874	37.482242	36.998119	2.507967	2.669592	2.829222
arahy.Tifrunner.gnm1.ann1.1R9GPH	7.67788	6.490652	7.383697	1.554066	1.816765	1.463241
arahy.Tifrunner.gnm1.ann1.1RR2VC	0.023125	0.049721	0.036744	0.843933	0.623986	0.916708
arahy.Tifrunner.gnm1.ann1.1SCL5Q	1.151783	1.478877	1.381555	0.25283	0.227987	0.400779
arahy.Tifrunner.gnm1.ann1.1SK5MK	0.500652	0.24254	0.549555	3.600509	3.063057	2.630681
arahy.Tifrunner.gnm1.ann1.1SRP2S	4.355726	4.94656	4.064641	0.570646	0.376425	0.266267
arahy.Tifrunner.gnm1.ann1.1T4KVN	2.745111	2.385068	2.821816	0.616681	0.846971	0.466387
arahy.Tifrunner.gnm1.ann1.1T55P5	87.743607	82.617844	84.634903	11.873713	10.252532	9.002296
arahy.Tifrunner.gnm1.ann1.1TI5B0	0.075098	0.011343	0.067082	2.677169	3.256502	3.516608
arahy.Tifrunner.gnm1.ann1.1U5WXB	0.115077	0.010975	0.072133	0.48351	0.568648	0.691232
arahy.Tifrunner.gnm1.ann1.1V58TW	5.26747	5.874019	5.643829	1.572612	0.976833	1.700407
arahy.Tifrunner.gnm1.ann1.1VUI6H	1.66553	1.938458	1.853468	0.035909	0.185181	0.160016
arahy.Tifrunner.gnm1.ann1.1VY1KX	8.394887	8.290738	7.970607	0.250753	0.600024	0.202308
arahy.Tifrunner.gnm1.ann1.1VZ6LQ	11.690816	14.091456	13.791956	1.817981	1.522233	2.039484
arahy.Tifrunner.gnm1.ann1.1W3D05	0.349348	0.316876	0.295614	1.741641	2.341772	2.837475
arahy.Tifrunner.gnm1.ann1.1W4SSV	12.67487	16.526375	13.665508	2.60958	2.909126	2.789072
arahy.Tifrunner.gnm1.ann1.1WCV8C	13.095988	12.279263	13.417966	2.136825	2.45462	1.925028
arahy.Tifrunner.gnm1.ann1.1WJI3I	0.140309	0.292914	0.097035	1.62343	1.686301	1.137495
arahy.Tifrunner.gnm1.ann1.1WY37S	262.006958	243.720245	239.477554	12.618953	16.171593	12.555155
arahy.Tifrunner.gnm1.ann1.1X0C2C	1.781397	1.677125	1.701254	0.429679	0.438137	0.640642
arahy.Tifrunner.gnm1.ann1.1Y8NUF	13.714685	14.996748	15.563931	2.257242	2.253806	1.85436
arahy.Tifrunner.gnm1.ann1.1Z01XL	26.228371	25.576662	26.513283	3.066458	2.838451	2.526587
arahy.Tifrunner.gnm1.ann1.1Z6SIG	9.410836	12.727956	10.896145	1.323859	1.586167	0.889161
arahy.Tifrunner.gnm1.ann1.1ZHU8Z	0.345868	0.445807	0.629718	0.036019	0.155481	0.184742
arahy.Tifrunner.gnm1.ann1.1ZVJ53	3.551717	3.546741	5.530189	1.172391	1.055123	1.092283
arahy.Tifrunner.gnm1.ann1.206U1W	31.610659	33.085197	33.875885	3.64833	4.152087	4.5999
arahy.Tifrunner.gnm1.ann1.20IV4T	109.359901	86.720253	77.998413	0.525284	0.445683	0.189811
arahy.Tifrunner.gnm1.ann1.20M4XD	12.642306	11.57544	14.322048	0.686263	0.65083	0.71076
arahy.Tifrunner.gnm1.ann1.20VWGC	1.287322	1.524569	2.777479	0.146403	0.240959	0.197133
arahy.Tifrunner.gnm1.ann1.20WGQW	8.375882	8.331939	8.952013	2.455894	2.144536	1.909182
arahy.Tifrunner.gnm1.ann1.20XZ2B	1.150412	1.190255	1.005586	0.025638	0	0.048048
arahy.Tifrunner.gnm1.ann1.215ELL	86.947044	89.730576	85.622154	6.004231	8.795113	5.995798
arahy.Tifrunner.gnm1.ann1.2161LW	4.608331	4.81718	4.894823	1.531495	1.294493	1.292672
arahy.Tifrunner.gnm1.ann1.2199FB	14.917888	14.859488	14.224957	2.383649	2.309633	2.687827
arahy.Tifrunner.gnm1.ann1.21S57B	0.042124	0.151487	0.093039	1.012788	0.855923	0.628028
arahy.Tifrunner.gnm1.ann1.22AMRS	9.980335	12.231682	12.827094	0.310609	0.48772	0.589284
arahy.Tifrunner.gnm1.ann1.22ASJB	0.684091	0.667941	0.763715	0.071882	0.061705	0.019139
arahy.Tifrunner.gnm1.ann1.22IVZ0	0.648386	0.299898	0.345708	4.280499	3.306008	4.197602
arahy.Tifrunner.gnm1.ann1.22KD4N	6.006201	6.579791	6.306084	0.484933	0.485846	0.689761
arahy.Tifrunner.gnm1.ann1.22MEII	6.081148	5.225226	6.146402	27.96859	26.375359	25.876462
arahy.Tifrunner.gnm1.ann1.22S773	39.193331	39.636569	41.822857	8.286764	8.989532	8.004985
arahy.Tifrunner.gnm1.ann1.22WBGR	16.382412	15.328576	16.917131	0.931123	0.651257	1.597071
arahy.Tifrunner.gnm1.ann1.2346WI	5.507044	5.787647	5.192867	0.651694	0.695789	0
arahy.Tifrunner.gnm1.ann1.234KWJ	0.345641	0.535101	0.280063	2.152591	1.519669	2.054264
arahy.Tifrunner.gnm1.ann1.238B6D	5.943807	6.300165	6.370099	2.000009	1.732534	1.53577
arahy.Tifrunner.gnm1.ann1.246LCZ	3.978009	3.996213	3.567687	0	1.096124	1.263649
arahy.Tifrunner.gnm1.ann1.248CB6	0.450677	0.366552	0.372919	0.070467	0.078895	0.090748
arahy.Tifrunner.gnm1.ann1.24HCRC	3.512899	3.25008	3.451288	0.048905	0	0
arahy.Tifrunner.gnm1.ann1.24P8DN	4.206113	4.930892	4.128737	0.233411	0.167838	0.079793
arahy.Tifrunner.gnm1.ann1.251WXQ	7.00809	6.767389	7.08401	1.680446	1.474716	1.463303
arahy.Tifrunner.gnm1.ann1.255V2J	6.52931	5.794832	5.785876	0.039402	0.170766	0.318574
arahy.Tifrunner.gnm1.ann1.256JRY	23.477621	25.380325	31.713036	8.231806	8.013637	7.790582
arahy.Tifrunner.gnm1.ann1.25NDHM	53.362158	52.832275	46.619248	25.277791	0	0
arahy.Tifrunner.gnm1.ann1.25PL5E	6.241871	7.495284	6.227917	0.726343	1.090377	1.160975
arahy.Tifrunner.gnm1.ann1.25U7NT	822.669065	867.305604	929.85918	63.852636	63.677692	35.651171
arahy.Tifrunner.gnm1.ann1.26BATJ	22.817622	21.994055	23.146612	5.952936	7.190095	7.523347
arahy.Tifrunner.gnm1.ann1.26IAC2	0.618459	0.979472	0.664052	0.108026	0.099373	0.174284
arahy.Tifrunner.gnm1.ann1.26J9HI	6.256856	6.567503	8.054342	1.104449	1.981349	2.815658
arahy.Tifrunner.gnm1.ann1.26R06I	0	0.042477	0.014045	0.431639	0.558368	0.463451
arahy.Tifrunner.gnm1.ann1.27A9HW	1.835542	1.904896	1.388019	0.428751	0.217752	0.614397
arahy.Tifrunner.gnm1.ann1.27BWBV	12.436973	13.804703	12.729951	4.655382	4.777028	4.951082
arahy.Tifrunner.gnm1.ann1.27LGD1	85.642227	86.640701	86.076584	1.452132	1.716424	1.755101
arahy.Tifrunner.gnm1.ann1.288XHX	2.109303	1.695807	2.490842	0	0	0
arahy.Tifrunner.gnm1.ann1.28F6NF	161.964019	154.325247	142.731539	6.78773	6.773522	5.544596
arahy.Tifrunner.gnm1.ann1.28F7LT	0.5901	0.550617	0.837975	0.113293	0.110261	0.181093
arahy.Tifrunner.gnm1.ann1.28FBJ8	0.372136	0.142173	0.235044	1.155837	1.571122	1.129805
arahy.Tifrunner.gnm1.ann1.28TKL1	8.564327	10.696825	9.837197	0.7618	1.276093	0.55185
arahy.Tifrunner.gnm1.ann1.29029X	33.823902	36.084377	33.406594	1.455181	0.979251	0.929087
arahy.Tifrunner.gnm1.ann1.29DZAQ	4.023974	3.638445	4.184498	0.666898	0.44961	0.748718
arahy.Tifrunner.gnm1.ann1.2A4XC9	0.974841	0.816701	0.885483	5.270696	4.111622	4.758951
arahy.Tifrunner.gnm1.ann1.2AHI7R	5.025178	3.04827	2.142127	0.29996	0	0.130582
arahy.Tifrunner.gnm1.ann1.2B8833	0.054833	0.079438	0.070519	2.667544	2.910842	2.78177
arahy.Tifrunner.gnm1.ann1.2BK3KU	0	0.039461	0.039143	0.564417	1.00867	0.795313
arahy.Tifrunner.gnm1.ann1.2C0WSA	0.07979	0	0.013706	0.750598	0.639306	0.74078
arahy.Tifrunner.gnm1.ann1.2CFU61	148.217634	150.344529	139.789426	2.913849	4.175611	2.858435
arahy.Tifrunner.gnm1.ann1.2E2S80	2.343217	2.508556	2.314533	0.207706	0.445614	0.30524
arahy.Tifrunner.gnm1.ann1.2F4DQW	0.098887	0.407046	0.176516	1.698115	2.166979	1.439109
arahy.Tifrunner.gnm1.ann1.2FYA1K	23.175791	25.688719	25.223345	1.870587	2.05936	1.1305
arahy.Tifrunner.gnm1.ann1.2G4BRW	4.375881	3.930332	4.215148	1.411254	1.088313	1.126633
arahy.Tifrunner.gnm1.ann1.2G52ND	56.044577	58.880634	55.334165	4.747283	4.761497	4.048692
arahy.Tifrunner.gnm1.ann1.2G56ZD	1.781229	1.776556	1.200153	0	0	0
arahy.Tifrunner.gnm1.ann1.2GBW7W	0.811224	1.082326	0.873665	0.211646	0.074557	0.284432
arahy.Tifrunner.gnm1.ann1.2GDU51	36.043697	34.117142	32.962574	1.547304	2.073689	2.099277
arahy.Tifrunner.gnm1.ann1.2H5638	7.561295	8.564037	8.086899	1.405866	1.514267	1.066393
arahy.Tifrunner.gnm1.ann1.2HJ0TV	0.999644	1.131934	1.342008	0.119538	0.050103	0.080246
arahy.Tifrunner.gnm1.ann1.2HNW91	8.624478	7.88463	7.701366	1.080213	0.986597	1.273858
arahy.Tifrunner.gnm1.ann1.2I20T3	0	0	0	1.742614	1.458063	1.206929
arahy.Tifrunner.gnm1.ann1.2IC2UY	11.528363	13.031001	11.415363	0.766174	0.703414	0.710471
arahy.Tifrunner.gnm1.ann1.2IHJ4M	3.41138	3.404509	4.047633	0.857005	0.607761	0.733665
arahy.Tifrunner.gnm1.ann1.2IZ0XP	1.095794	1.088145	1.403734	0.420068	0.318182	0.258714
arahy.Tifrunner.gnm1.ann1.2J0KXT	799.222473	734.865662	749.548218	16.272585	15.547785	13.6417
arahy.Tifrunner.gnm1.ann1.2J79JM	0.320288	1.560865	0.694415	18.32921	23.625454	18.685009
arahy.Tifrunner.gnm1.ann1.2JZ6N1	3.554508	3.24257	3.448126	0.331884	0.309582	0.303867
arahy.Tifrunner.gnm1.ann1.2KRW4X	1.823632	1.891921	2.702076	0.396865	0.445476	0.466438
arahy.Tifrunner.gnm1.ann1.2NX3K9	2.384893	2.071261	1.4369	0.035706	0.356386	0.519957
arahy.Tifrunner.gnm1.ann1.2P4AZJ	61.915077	71.595436	57.195816	0.52016	0.105308	0.317124
arahy.Tifrunner.gnm1.ann1.2PCK9I	3.044443	3.290193	3.599182	0.12263	0.147007	0.162803
arahy.Tifrunner.gnm1.ann1.2Q0DPQ	0.038965	0.196611	0.008757	3.534187	3.568634	4.455878
arahy.Tifrunner.gnm1.ann1.2Q12N5	17.238634	15.187652	14.363531	0.210128	0.111544	0.194279
arahy.Tifrunner.gnm1.ann1.2Q4I06	21.567811	16.963891	18.184424	2.995354	2.988925	2.450764
arahy.Tifrunner.gnm1.ann1.2Q5L9E	7.395498	6.872877	7.869339	0.861895	0.666907	0.602111
arahy.Tifrunner.gnm1.ann1.2R4GL5	87.133091	76.563118	83.541241	8.673168	8.448526	9.350622
arahy.Tifrunner.gnm1.ann1.2R861R	970.244979	960.934012	960.884081	43.551296	42.408057	39.490894
arahy.Tifrunner.gnm1.ann1.2RH3M5	0.349788	0.332052	0.344016	0.136213	0.027799	0.132759
arahy.Tifrunner.gnm1.ann1.2S665N	0.636236	0.96682	0.656602	4.173893	4.606028	4.388633
arahy.Tifrunner.gnm1.ann1.2SGY08	0.945701	1.610054	1.098999	0.157649	0.223154	0.073784
arahy.Tifrunner.gnm1.ann1.2SGZ7F	3.414801	3.649772	2.95465	0.326606	0.495966	0.630558
arahy.Tifrunner.gnm1.ann1.2T4TQI	9.962338	10.113172	9.840878	1.371264	1.220985	1.33257
arahy.Tifrunner.gnm1.ann1.2T7FQZ	90.994026	98.032402	91.918968	2.435369	2.070007	2.693753
arahy.Tifrunner.gnm1.ann1.2T9GCU	13.915429	12.641564	12.19755	1.405857	1.254866	1.504823
arahy.Tifrunner.gnm1.ann1.2TIK4C	1.104479	1.017473	0.809471	0.163651	0.268924	0.183863
arahy.Tifrunner.gnm1.ann1.2U4GNC	21.685984	22.556238	18.527266	1.440021	1.53841	1.907069
arahy.Tifrunner.gnm1.ann1.2UKM1V	2.156625	2.633111	1.849521	0.498704	0.425743	0.328234
arahy.Tifrunner.gnm1.ann1.2UMJ73	11.260033	10.178676	11.466131	0.777434	0.727732	0.799762
arahy.Tifrunner.gnm1.ann1.2V0WQW	2.752465	3.24289	3.230698	0.918807	0.922311	0.668738
arahy.Tifrunner.gnm1.ann1.2VGK54	4.410231	5.201207	5.587344	0.150127	0.176177	0.272708
arahy.Tifrunner.gnm1.ann1.2VU9BG	14.348657	13.048296	13.171782	0.624628	0.398583	0.673084
arahy.Tifrunner.gnm1.ann1.2W3JFS	2.404474	2.904001	2.615511	14.881289	14.119818	14.65797
arahy.Tifrunner.gnm1.ann1.2X3TQS	175.713981	197.869344	176.629271	29.320679	28.465046	24.880249
arahy.Tifrunner.gnm1.ann1.2XG0SD	68.702271	67.554825	69.171841	8.977967	9.768772	9.940899
arahy.Tifrunner.gnm1.ann1.2XHF5V	0	0.244552	0.19363	1.974282	1.575566	1.940903
arahy.Tifrunner.gnm1.ann1.2XYE8R	4.655906	5.547589	4.260563	0.382899	0.568983	0.164476
arahy.Tifrunner.gnm1.ann1.2Y0GDL	5.366286	5.727485	4.837229	1.228112	1.069799	1.047503
arahy.Tifrunner.gnm1.ann1.2YJ9FQ	7.439452	6.321956	6.665296	1.555421	1.98367	1.635002
arahy.Tifrunner.gnm1.ann1.2YPY17	0.241325	0.440312	0.387574	2.473705	1.959074	2.68714
arahy.Tifrunner.gnm1.ann1.2Z58NA	154.289673	149.320709	159.533569	6.965592	7.232721	6.649451
arahy.Tifrunner.gnm1.ann1.2Z5Q4T	2.03654	1.784246	2.007529	0.586826	0.458766	0.325234
arahy.Tifrunner.gnm1.ann1.2Z80QE	0	0.098078	0	0.541036	0.34285	0.464527
arahy.Tifrunner.gnm1.ann1.2Z9HD9	2.871467	3.058475	2.861871	0.144807	0.057285	0.036573
arahy.Tifrunner.gnm1.ann1.2ZUN3L	7.669746	5.881737	9.532792	0.66912	0.864498	0.719678
arahy.Tifrunner.gnm1.ann1.300FJ4	59.545533	61.294396	55.193507	8.934152	8.742149	7.939979
arahy.Tifrunner.gnm1.ann1.3015CL	2.104571	2.269759	2.176567	0.340879	0.326745	0.588162
arahy.Tifrunner.gnm1.ann1.303ZYM	22.45542	21.786436	19.622637	0.958486	0.705155	0.306015
arahy.Tifrunner.gnm1.ann1.305ARZ	40.405307	40.834314	38.140625	5.259428	4.992087	3.489637
arahy.Tifrunner.gnm1.ann1.30DIRF	5.513081	5.62976	3.88894	1.092458	0.34257	0.366097
arahy.Tifrunner.gnm1.ann1.30QFZV	0.391292	0.18595	0.181036	1.310763	1.349007	1.531808
arahy.Tifrunner.gnm1.ann1.30ZBSQ	16.080965	16.212231	15.81047	1.371181	0.962176	0.989748
arahy.Tifrunner.gnm1.ann1.31213D	6.587558	6.649575	6.360158	0.843956	0.8206	0.655635
arahy.Tifrunner.gnm1.ann1.31H9ZG	6.897487	7.441957	6.393782	1.201685	1.569733	1.192532
arahy.Tifrunner.gnm1.ann1.31N5UK	0.231545	0.349869	0.163897	1.578483	1.674671	1.814325
arahy.Tifrunner.gnm1.ann1.31RF02	14.768152	14.455584	11.503843	0.595332	1.824769	0.702491
arahy.Tifrunner.gnm1.ann1.323PP5	17.832754	15.974458	16.114595	0.12235	0.134407	0.116746
arahy.Tifrunner.gnm1.ann1.32PDNQ	9.121139	10.695211	10.118736	2.652677	2.853976	2.998027
arahy.Tifrunner.gnm1.ann1.32RE9B	6.788376	6.389654	6.475196	0.62318	0.432035	0.600813
arahy.Tifrunner.gnm1.ann1.32WV4S	62.084439	64.063318	67.565809	16.905109	15.632827	18.330436
arahy.Tifrunner.gnm1.ann1.32Y4H5	17.611845	16.361976	13.791831	3.817323	4.323668	2.70205
arahy.Tifrunner.gnm1.ann1.332RDU	13.921503	12.83788	14.931965	3.279975	3.364721	2.987291
arahy.Tifrunner.gnm1.ann1.338FND	5.375225	6.007867	7.232192	0.77638	0.530249	0.763638
arahy.Tifrunner.gnm1.ann1.33FPJE	5.634984	6.029998	4.044663	0.640118	0.612508	0.814252
arahy.Tifrunner.gnm1.ann1.3469MM	26.405207	24.686853	27.792446	5.683222	5.370948	6.761782
arahy.Tifrunner.gnm1.ann1.3475Q7	11.730718	11.865063	11.577142	0.764679	1.032248	1.146602
arahy.Tifrunner.gnm1.ann1.34CRUF	30.951586	33.583641	26.377361	2.653935	2.625641	2.616693
arahy.Tifrunner.gnm1.ann1.34QMY0	1.054698	1.082576	0.92728	5.378237	4.703141	5.233526
arahy.Tifrunner.gnm1.ann1.356JQC	7.327229	6.69034	6.655804	0.772155	0.718882	0.708571
arahy.Tifrunner.gnm1.ann1.35AM97	1.289111	1.651072	1.576492	0.303276	0.77512	0.394203
arahy.Tifrunner.gnm1.ann1.35DV36	12.983682	9.491627	9.243318	2.483462	1.993289	2.532451
arahy.Tifrunner.gnm1.ann1.35IWU0	23.554203	24.01594	22.028307	2.001978	2.241878	1.760648
arahy.Tifrunner.gnm1.ann1.35MDCZ	0.289032	0.112382	0.420079	1.481501	2.064324	2.241217
arahy.Tifrunner.gnm1.ann1.35SLR1	4.846773	4.044708	4.202206	0.502221	0.524366	0.206087
arahy.Tifrunner.gnm1.ann1.36B3XL	68.420156	67.969315	63.263956	0	2.431845	2.11198
arahy.Tifrunner.gnm1.ann1.36H6QC	10.053703	10.682647	11.12743	2.326898	2.326929	2.240292
arahy.Tifrunner.gnm1.ann1.36H6SK	12.368188	12.421084	11.113084	0.332253	0.382701	0.43532
arahy.Tifrunner.gnm1.ann1.36NU8Z	5.13903	3.128971	3.607858	0.325011	0.458726	0.364673
arahy.Tifrunner.gnm1.ann1.36PEC4	16.413876	15.482851	15.971015	1.638012	2.013676	1.968906
arahy.Tifrunner.gnm1.ann1.36QZ6D	26.808905	29.560274	31.539633	0.126905	0.118206	0.262886
arahy.Tifrunner.gnm1.ann1.36STHL	11.721658	11.14298	11.077177	2.781897	3.746049	3.533316
arahy.Tifrunner.gnm1.ann1.36XQKP	4.768893	6.736587	5.908138	0.958423	1.517854	1.205915
arahy.Tifrunner.gnm1.ann1.37DWZ9	0.068917	0.105828	0.134887	1.438526	1.175753	0.570862
arahy.Tifrunner.gnm1.ann1.37DX2U	5.478395	5.466498	5.098389	1.249647	1.248617	1.211129
arahy.Tifrunner.gnm1.ann1.37FAW3	0.090589	0.053403	0.017266	1.069635	1.153294	0.899063
arahy.Tifrunner.gnm1.ann1.37P1GN	41.192001	39.438042	44.931103	2.805988	3.191295	3.094762
arahy.Tifrunner.gnm1.ann1.37ZNH1	3.297449	3.572606	3.75065	0.038383	0.18093	0.153689
arahy.Tifrunner.gnm1.ann1.380HSJ	9.260937	9.122073	8.507361	0.558999	0.488035	0.71524
arahy.Tifrunner.gnm1.ann1.38RLY4	0.078305	0.088512	0.144735	0.755781	0.868698	0.963419
arahy.Tifrunner.gnm1.ann1.3A0B2Z	0.102446	0.035653	0.17167	0.702949	1.235611	1.594289
arahy.Tifrunner.gnm1.ann1.3A2FFZ	14.775579	18.671736	11.431218	5.347662	4.085376	5.834091
arahy.Tifrunner.gnm1.ann1.3AYS16	0.003828	0.002851	0.067066	6.180327	4.728975	5.548265
arahy.Tifrunner.gnm1.ann1.3B8Q14	124.360748	118.538139	124.162926	19.449795	19.421858	17.092075
arahy.Tifrunner.gnm1.ann1.3B9L35	10.24324	12.062578	12.820586	0.227298	0.258143	0.369129
arahy.Tifrunner.gnm1.ann1.3BDP96	297.593071	301.619195	291.411528	86.015822	81.750122	81.185957
arahy.Tifrunner.gnm1.ann1.3BKB6J	0.154812	0.428528	0.163661	1.521845	1.942015	2.195368
arahy.Tifrunner.gnm1.ann1.3C7G22	6.823123	7.522892	7.502567	0.551476	0.448976	0.402427
arahy.Tifrunner.gnm1.ann1.3D1CEA	0	0.351682	0.075012	2.270745	3.75617	1.643885
arahy.Tifrunner.gnm1.ann1.3DL9ZJ	0.167553	0.146343	0.161862	1.128676	1.043537	0.919956
arahy.Tifrunner.gnm1.ann1.3DZG8W	60.735325	64.266022	98.291779	2.81635	3.266863	3.177166
arahy.Tifrunner.gnm1.ann1.3F0XG2	11.719745	11.42091	10.580725	0.852959	1.033022	1.031001
arahy.Tifrunner.gnm1.ann1.3G6AIR	2.399453	2.400115	2.699044	0.21033	0.273818	0.190952
arahy.Tifrunner.gnm1.ann1.3G6XFB	0.186006	0.323175	0.215759	1.554936	1.7652	1.713217
arahy.Tifrunner.gnm1.ann1.3GEX4P	2.031037	1.54402	1.668842	0.111646	0.28817	0.413242
arahy.Tifrunner.gnm1.ann1.3GHL6G	36.697407	34.996166	31.316856	1.884491	1.649091	2.016707
arahy.Tifrunner.gnm1.ann1.3GMY5M	29.831221	27.449507	29.332293	3.818054	4.607615	3.90523
arahy.Tifrunner.gnm1.ann1.3HU3V9	0.548772	0.498329	0.634728	3.789254	3.815125	3.336097
arahy.Tifrunner.gnm1.ann1.3I432B	0.024911	0.096428	0.053128	1.43384	1.012678	1.262378
arahy.Tifrunner.gnm1.ann1.3I6GZV	0	1.729059	1.730967	11.254542	11.804303	11.188641
arahy.Tifrunner.gnm1.ann1.3IB3IU	94.233864	94.280418	71.448158	1.856778	1.372487	1.508712
arahy.Tifrunner.gnm1.ann1.3INE6D	11.114262	11.190389	9.418723	1.161738	0.984774	1.402542
arahy.Tifrunner.gnm1.ann1.3IPS9V	5.733382	5.410907	6.116763	1.532887	0.939536	1.54939
arahy.Tifrunner.gnm1.ann1.3JC75E	10.755307	11.886952	10.129515	0.210294	0.401308	0.236217
arahy.Tifrunner.gnm1.ann1.3JCR0V	3.966568	3.228432	4.435667	0.185028	0	0
arahy.Tifrunner.gnm1.ann1.3JIH5H	10.012794	11.83136	11.256971	1.677702	1.209365	1.63953
arahy.Tifrunner.gnm1.ann1.3JX01Z	0.223494	0.122774	0.347508	1.866109	1.622791	1.786208
arahy.Tifrunner.gnm1.ann1.3K2WNH	399.259183	360.350178	341.895946	5.374042	5.303243	6.055899
arahy.Tifrunner.gnm1.ann1.3K6508	8.415613	8.307706	8.164869	0.626663	0.132481	0.59369
arahy.Tifrunner.gnm1.ann1.3K7MRP	0.106109	0.103008	0.180881	0.867399	0.929221	0.896094
arahy.Tifrunner.gnm1.ann1.3LC685	5.970928	7.619225	6.291909	0.108103	0.296883	0.090004
arahy.Tifrunner.gnm1.ann1.3LM8QV	17.041243	15.783774	16.169157	2.345244	2.339193	2.393751
arahy.Tifrunner.gnm1.ann1.3LM9N0	0.193516	0.021143	0	1.377183	1.802888	1.625735
arahy.Tifrunner.gnm1.ann1.3MI4YM	1.898003	2.081311	1.566447	0.47607	0.282408	0.120317
arahy.Tifrunner.gnm1.ann1.3N9TDM	5.013216	4.592487	4.767189	0.718456	0.399817	0.901464
arahy.Tifrunner.gnm1.ann1.3NQ7J1	2.250221	2.302042	2.732921	0.259829	0.20952	0.264805
arahy.Tifrunner.gnm1.ann1.3P0LP4	0	0	0	3.488541	2.245641	2.474257
arahy.Tifrunner.gnm1.ann1.3P698T	7.110856	6.49599	6.912332	0.96201	1.40523	1.393235
arahy.Tifrunner.gnm1.ann1.3PQ3AI	2.155474	1.563456	2.28705	0.734247	0.491182	0.517659
arahy.Tifrunner.gnm1.ann1.3PSU39	267.686579	270.162976	264.974582	10.075724	11.216903	10.852666
arahy.Tifrunner.gnm1.ann1.3Q25Y7	2.352263	2.98543	3.008251	0.394218	0.525492	0.562576
arahy.Tifrunner.gnm1.ann1.3Q2PIU	1.168813	0.877397	0.922225	0.201675	0.064682	0.118607
arahy.Tifrunner.gnm1.ann1.3QP4KI	1.651194	2.068474	2.187382	0.858375	0.39895	0.473737
arahy.Tifrunner.gnm1.ann1.3RC294	1.857478	1.519316	1.578245	0.016112	0.069111	0.105461
arahy.Tifrunner.gnm1.ann1.3RP3M7	33.526451	36.073378	35.275703	2.108363	1.944778	1.526353
arahy.Tifrunner.gnm1.ann1.3RQT8X	22.51968	21.096731	20.197486	5.669402	5.25643	4.88187
arahy.Tifrunner.gnm1.ann1.3S4WCE	157.09201	154.601105	155.709808	13.379164	14.992759	14.493588
arahy.Tifrunner.gnm1.ann1.3S8P0L	60.161127	49.54531	56.091304	15.90856	16.859763	13.702824
arahy.Tifrunner.gnm1.ann1.3UW96L	56.399986	61.446114	55.199646	4.194158	4.253973	4.363717
arahy.Tifrunner.gnm1.ann1.3UY7BA	1.914748	1.99945	1.783467	0.466577	0.641162	0.676521
arahy.Tifrunner.gnm1.ann1.3V0V2N	8.894742	8.837474	8.470172	0.759286	0.64539	0.698104
arahy.Tifrunner.gnm1.ann1.3V8BTX	6.540578	8.146602	5.647875	0.38217	0.426114	0.272086
arahy.Tifrunner.gnm1.ann1.3WFA2L	0.01784	0.166505	0.054303	0.51291	0.769166	0.528708
arahy.Tifrunner.gnm1.ann1.3WH5A3	130.910278	137.046631	127.651543	2.573594	2.129581	2.097117
arahy.Tifrunner.gnm1.ann1.3WRP69	11.063191	12.61796	10.513119	2.135563	2.044729	2.174914
arahy.Tifrunner.gnm1.ann1.3X0BKP	28.373093	28.114651	31.719952	3.907042	4.043426	3.761403
arahy.Tifrunner.gnm1.ann1.3X0VU9	9.772697	9.062475	8.675458	0.070384	0.245031	0.169595
arahy.Tifrunner.gnm1.ann1.3X5LAV	7.487499	6.16899	5.814355	2.225623	1.739474	1.820477
arahy.Tifrunner.gnm1.ann1.3X96H9	738.864071	573.17613	616.19567	23.5649	23.284501	22.215652
arahy.Tifrunner.gnm1.ann1.3YMB7T	15.632464	16.374103	14.998691	2.119429	2.567149	1.694142
arahy.Tifrunner.gnm1.ann1.3YRJ0Q	6.029634	5.236947	5.631	1.789895	1.245359	1.731527
arahy.Tifrunner.gnm1.ann1.3Z0Y0Z	4.551182	4.64256	4.961272	0.711085	0.655572	0.736721
arahy.Tifrunner.gnm1.ann1.3Z4TCL	73.474061	68.895348	69.330802	2.228936	2.677795	0.693553
arahy.Tifrunner.gnm1.ann1.3ZA78K	0	0	0	2.500448	2.391703	2.310488
arahy.Tifrunner.gnm1.ann1.3ZDQ4J	0.83486	0.58252	0.547111	13.459124	11.993912	8.872354
arahy.Tifrunner.gnm1.ann1.3ZRF2C	2.004656	2.062532	1.724353	16.055798	13.048587	14.01157
arahy.Tifrunner.gnm1.ann1.40MJVR	0.03627	0.175791	0.077809	1.015015	0.960007	1.277085
arahy.Tifrunner.gnm1.ann1.412CIJ	3.395509	4.058108	3.153798	1.021875	1.045077	0.865586
arahy.Tifrunner.gnm1.ann1.412K95	28.11305	27.757513	27.111828	5.338095	5.996902	5.457594
arahy.Tifrunner.gnm1.ann1.413TYM	1.400856	1.453231	1.107254	10.670987	9.372783	10.693704
arahy.Tifrunner.gnm1.ann1.416W9Q	7.889802	8.846654	7.434388	1.316705	0.903437	1.817709
arahy.Tifrunner.gnm1.ann1.41FN4N	3.2764	2.865117	3.256122	0.317785	0.341317	0.452759
arahy.Tifrunner.gnm1.ann1.41VDTY	30.390753	31.8124	28.228591	7.112101	6.702459	5.921925
arahy.Tifrunner.gnm1.ann1.41Y8SN	8.744108	8.975803	10.251587	1.92253	1.993721	2.619298
arahy.Tifrunner.gnm1.ann1.425ZXH	61.962828	61.39077	57.849275	7.461679	8.161228	10.092137
arahy.Tifrunner.gnm1.ann1.427FHC	0.672791	0.39935	0.536117	3.020262	2.906211	2.747726
arahy.Tifrunner.gnm1.ann1.42BGRN	1.244135	1.827015	1.623287	0.045944	0.06449	0
arahy.Tifrunner.gnm1.ann1.42FXFC	0.808231	0.768107	0.533178	0.071316	0.070634	0.143527
arahy.Tifrunner.gnm1.ann1.42HTUN	0.168281	0.294044	0.282806	1.231202	0.912072	0.860791
arahy.Tifrunner.gnm1.ann1.42LL83	2.548114	2.462072	2.722589	0.648266	0.438859	0.507999
arahy.Tifrunner.gnm1.ann1.430A6X	5.600429	4.32276	5.675038	0.495008	0.923666	0.537462
arahy.Tifrunner.gnm1.ann1.430W4N	24.583488	22.692905	25.896313	7.587829	6.812283	6.961243
arahy.Tifrunner.gnm1.ann1.432IJ7	10.234395	12.395865	10.743905	2.588996	2.403682	2.584268
arahy.Tifrunner.gnm1.ann1.435I7G	13.481538	13.231057	12.635813	0.280415	0.58235	0.423362
arahy.Tifrunner.gnm1.ann1.43HIPW	0.066836	0.022665	0.045135	0.315974	0.298462	0.232826
arahy.Tifrunner.gnm1.ann1.43X7GJ	16.9302	21.845236	19.00499	6.065573	6.003149	4.437534
arahy.Tifrunner.gnm1.ann1.44LNHN	116.690094	118.525383	118.286308	7.713802	7.771617	7.218543
arahy.Tifrunner.gnm1.ann1.44STCA	10.263012	11.198531	9.727592	0.32905	0.458549	0.446084
arahy.Tifrunner.gnm1.ann1.454AC4	4.21421	3.756747	3.129256	1.080991	0.525731	0.787357
arahy.Tifrunner.gnm1.ann1.456W3J	4.323989	4.365773	4.103188	1.180197	1.579221	1.031505
arahy.Tifrunner.gnm1.ann1.45B5Q7	0.870298	0.635388	0.828597	5.501472	5.264389	5.033879
arahy.Tifrunner.gnm1.ann1.45C8U1	2.446244	2.090702	2.463207	14.244885	13.006769	13.46609
arahy.Tifrunner.gnm1.ann1.45DTJR	99.71891	112.874275	110.707077	6.164377	8.68342	6.233704
arahy.Tifrunner.gnm1.ann1.45J4C4	1.564712	1.140273	0.540987	9.753817	8.688544	7.608622
arahy.Tifrunner.gnm1.ann1.45L6E0	0.097619	0.051406	0.050935	0.710693	1.059057	0.820921
arahy.Tifrunner.gnm1.ann1.45XZWW	232.089508	226.04567	222.399017	13.059677	13.758171	14.879451
arahy.Tifrunner.gnm1.ann1.462RQZ	0.017284	0.176085	0.117857	0.659988	0.608845	0.988155
arahy.Tifrunner.gnm1.ann1.46FXJU	6.36099	3.317933	4.099765	0.325598	0.319892	0.365285
arahy.Tifrunner.gnm1.ann1.46VNPQ	0.063589	0.102496	0.054248	0.741476	0.754573	0.693473
arahy.Tifrunner.gnm1.ann1.4721MN	98.007629	55.313993	40.838691	2.921691	11.931941	3.719451
arahy.Tifrunner.gnm1.ann1.4749WV	1.614407	1.307456	1.547966	0.143566	0.147217	0.024927
arahy.Tifrunner.gnm1.ann1.47MQLD	0.869599	0.843072	1.124125	0.214475	0.099815	0.199614
arahy.Tifrunner.gnm1.ann1.47SLDE	25.080004	24.618078	25.849367	4.573547	5.119067	5.596299
arahy.Tifrunner.gnm1.ann1.47WACT	0.3619	0.510074	0.522978	3.449181	2.769637	3.285215
arahy.Tifrunner.gnm1.ann1.47Y2D4	129.655533	125.26664	124.279526	0.839365	0.754117	0.747016
arahy.Tifrunner.gnm1.ann1.48HC15	1.096697	0.881071	0.855367	5.267998	3.846942	5.716774
arahy.Tifrunner.gnm1.ann1.48NNZS	31.670641	30.136183	31.647324	0.402636	0.604783	0.800811
arahy.Tifrunner.gnm1.ann1.48UGBA	0.166749	0.347403	0.170776	3.523359	3.256614	3.258322
arahy.Tifrunner.gnm1.ann1.49QGSQ	44.542675	41.044952	37.811268	4.234953	3.933122	3.115005
arahy.Tifrunner.gnm1.ann1.49ZYT6	2.082772	1.405153	1.491377	16.28862	15.875978	15.245416
arahy.Tifrunner.gnm1.ann1.4A1U07	0.093436	0.204075	0.198775	12.920059	13.661151	11.456125
arahy.Tifrunner.gnm1.ann1.4A5SH7	1.282673	1.384853	0.734631	5.655703	4.539335	4.965445
arahy.Tifrunner.gnm1.ann1.4AP7UE	17.813843	17.86149	20.109337	0.507831	0.310921	0.296106
arahy.Tifrunner.gnm1.ann1.4DP4Q6	1.895221	2.059057	2.134352	0.073879	0.1054	0.124862
arahy.Tifrunner.gnm1.ann1.4DPV3H	4.698302	2.941462	4.526672	0.14753	0.232098	0.330248
arahy.Tifrunner.gnm1.ann1.4DSA35	5.875534	6.153465	5.462106	1.354852	1.754896	1.718362
arahy.Tifrunner.gnm1.ann1.4DYP8N	375.927584	594.51975	270.682342	12.051901	25.996212	9.531058
arahy.Tifrunner.gnm1.ann1.4FG6XW	2.32806	1.877401	2.04758	0.48457	0.480671	0.451177
arahy.Tifrunner.gnm1.ann1.4FGN3C	1.351673	1.183917	1.445124	0.085893	0	0.029747
arahy.Tifrunner.gnm1.ann1.4FKJ7D	0	0	0	2.416164	2.5301	2.290788
arahy.Tifrunner.gnm1.ann1.4FTB40	4.992229	7.742829	6.688067	1.012484	1.358313	1.344446
arahy.Tifrunner.gnm1.ann1.4FX07B	0.722795	0.969642	0.801693	0.256009	0.172555	0.172958
arahy.Tifrunner.gnm1.ann1.4FY7U3	90.666824	100.001892	94.113708	3.60314	3.091216	3.128464
arahy.Tifrunner.gnm1.ann1.4GQZ4H	7.470117	8.788515	8.625718	1.486063	1.745039	1.665769
arahy.Tifrunner.gnm1.ann1.4HW5AH	0.060856	0.088378	0.047013	0.517577	0.541303	0.72115
arahy.Tifrunner.gnm1.ann1.4I4T9M	0.960165	1.282408	1.515949	0	0	0.103496
arahy.Tifrunner.gnm1.ann1.4IBX4Q	93.950447	94.618774	52.916798	2.274251	0.039024	2.323942
arahy.Tifrunner.gnm1.ann1.4IR4XJ	17.017012	17.393612	15.109347	1.887967	2.630641	2.296229
arahy.Tifrunner.gnm1.ann1.4IT8LW	0.059414	0.058167	0.257536	1.14878	0.939557	0.817492
arahy.Tifrunner.gnm1.ann1.4J2USK	12.443693	11.882603	11.395787	1.981895	1.857222	2.116366
arahy.Tifrunner.gnm1.ann1.4JBV7I	5.661057	2.552951	5.538032	0.12348	0.028711	0.111846
arahy.Tifrunner.gnm1.ann1.4JHW71	1.682145	3.456269	3.572782	0.096829	0.520065	0.029745
arahy.Tifrunner.gnm1.ann1.4JLS0K	23.020103	22.58819	21.738461	3.646035	3.701945	3.692089
arahy.Tifrunner.gnm1.ann1.4KPL6Q	0.38584	0.259048	0.273505	2.492137	1.571345	2.899656
arahy.Tifrunner.gnm1.ann1.4KS3J9	1.604491	1.854448	1.543076	11.31607	9.427977	10.354958
arahy.Tifrunner.gnm1.ann1.4KW7H9	7.261351	7.03114	7.410523	42.908775	40.36396	36.868858
arahy.Tifrunner.gnm1.ann1.4L9195	19.084705	18.461708	19.025608	2.976598	3.168538	2.572608
arahy.Tifrunner.gnm1.ann1.4LNU01	7.631091	6.106694	7.339818	2.240686	1.622716	1.542525
arahy.Tifrunner.gnm1.ann1.4MY83E	6.7609	7.491328	6.982985	0.035902	0	0
arahy.Tifrunner.gnm1.ann1.4P7P8S	2.162266	2.368716	2.198284	13.629935	12.819302	14.060208
arahy.Tifrunner.gnm1.ann1.4PD0PP	4.500799	5.112244	4.407726	43.42609	46.819237	44.836811
arahy.Tifrunner.gnm1.ann1.4PHV2I	0.530813	0.652378	0.431114	0.084324	0.033789	0.072289
arahy.Tifrunner.gnm1.ann1.4QQ966	18.972321	16.898893	19.856907	0.360662	0.296681	0.352288
arahy.Tifrunner.gnm1.ann1.4QW6M0	0.703397	0.63836	1.155561	0.066726	0.351436	0.158844
arahy.Tifrunner.gnm1.ann1.4QW8I5	22.674686	22.039928	21.479185	4.484591	6.38697	5.75217
arahy.Tifrunner.gnm1.ann1.4QXM49	2.773813	3.230073	3.33266	0.740679	0.75378	0.516716
arahy.Tifrunner.gnm1.ann1.4R2B5R	6.389105	6.879838	8.024551	1.204591	1.00747	1.400104
arahy.Tifrunner.gnm1.ann1.4R5VT1	0	0	0	1.69793	1.425819	1.468374
arahy.Tifrunner.gnm1.ann1.4S1WXZ	2.124331	2.403776	1.918833	0.036042	0.112408	0.022903
arahy.Tifrunner.gnm1.ann1.4S7D56	5.65446	4.890539	6.268227	1.511454	2.061011	1.285551
arahy.Tifrunner.gnm1.ann1.4SGG8H	40.15934	41.720093	36.511742	0.264903	0.268643	0.228182
arahy.Tifrunner.gnm1.ann1.4T09L2	0.901365	0.734123	1.011581	7.161828	7.397666	6.736052
arahy.Tifrunner.gnm1.ann1.4T2HBI	68.058223	49.875359	67.464781	1.732129	0.826699	3.3156
arahy.Tifrunner.gnm1.ann1.4T5RFS	33.225226	20.750191	21.809942	2.175349	2.462194	2.652129
arahy.Tifrunner.gnm1.ann1.4TCZ1X	1.116373	1.391742	0.952571	5.686192	5.50281	6.287254
arahy.Tifrunner.gnm1.ann1.4TST71	0.986176	0.895307	0.751668	0.048124	0	0.075001
arahy.Tifrunner.gnm1.ann1.4TSV6W	0	0.002208	0	0.369634	0.656521	0.355418
arahy.Tifrunner.gnm1.ann1.4U1A0K	0.523417	0.428317	0.392511	0.159364	0.092624	0.066246
arahy.Tifrunner.gnm1.ann1.4UQ2XQ	8.815991	9.238119	9.662307	1.17989	0.964692	0.795845
arahy.Tifrunner.gnm1.ann1.4UTS2Z	17.454837	17.898493	17.641638	4.418359	4.475363	5.119532
arahy.Tifrunner.gnm1.ann1.4VA7BX	4.612164	3.791361	4.363105	118.326374	123.336668	114.838131
arahy.Tifrunner.gnm1.ann1.4VC79G	0.92073	0.950779	1.348098	0.19361	0.229989	0.111661
arahy.Tifrunner.gnm1.ann1.4W5XID	8.809782	7.605721	7.990949	1.490144	1.468839	2.220533
arahy.Tifrunner.gnm1.ann1.4WGD60	19.261658	18.629272	17.631571	4.063309	3.170043	3.426569
arahy.Tifrunner.gnm1.ann1.4XS3FZ	375.096436	215.800903	296.609344	11.342881	12.585104	13.024369
arahy.Tifrunner.gnm1.ann1.4Y6QEN	31.81015	36.978934	35.687316	1.567515	1.496294	1.949445
arahy.Tifrunner.gnm1.ann1.4YX487	0.603116	0.718221	0.339477	2.8688	2.97015	2.479223
arahy.Tifrunner.gnm1.ann1.4Z06T4	12.256323	13.375118	14.891831	0.277359	0.291895	0.322507
arahy.Tifrunner.gnm1.ann1.509FP6	0.968786	1.259071	1.313854	0.166272	0.137219	0.036369
arahy.Tifrunner.gnm1.ann1.50YJF0	3.793586	4.716899	4.431353	0.846845	0.762837	0.816832
arahy.Tifrunner.gnm1.ann1.50ZMU5	3.607691	3.461306	3.094839	0.664078	0.521	0.328345
arahy.Tifrunner.gnm1.ann1.510VWF	14.473515	19.064981	16.00703	4.711726	5.134643	4.264947
arahy.Tifrunner.gnm1.ann1.51DSAI	24.133798	22.4292	25.874831	5.275725	3.624255	5.333485
arahy.Tifrunner.gnm1.ann1.51I078	0.433534	0.52218	0.507197	2.690464	2.968821	2.642311
arahy.Tifrunner.gnm1.ann1.51KSCF	0	0	0	1.136006	1.128842	1.168501
arahy.Tifrunner.gnm1.ann1.51Q8IW	0	0.055602	0.124706	0.723531	0.671731	0.918003
arahy.Tifrunner.gnm1.ann1.51QFY3	1.588879	1.407187	1.263616	0.125303	0.177385	0.202324
arahy.Tifrunner.gnm1.ann1.51UVQ0	8.936095	8.292784	8.025036	0.212099	0.162606	0.073428
arahy.Tifrunner.gnm1.ann1.52UZQ5	4.793389	5.809031	4.605114	0.839512	1.149978	0.89916
arahy.Tifrunner.gnm1.ann1.533ER3	44.942364	45.653156	44.071564	8.71874	9.150659	9.228954
arahy.Tifrunner.gnm1.ann1.53RDIQ	0.698578	0.786355	0.752543	0	0	0
arahy.Tifrunner.gnm1.ann1.54ALND	9.775906	9.993302	10.636415	2.016754	1.843367	1.729292
arahy.Tifrunner.gnm1.ann1.54SH3C	7.096132	5.920318	7.556321	1.800246	1.935904	1.511584
arahy.Tifrunner.gnm1.ann1.54SJKS	3.49624	3.967047	3.438101	0.544896	0.745348	0.58677
arahy.Tifrunner.gnm1.ann1.55B6KH	4.550159	3.923602	4.873516	0.056924	0.145478	0.108082
arahy.Tifrunner.gnm1.ann1.55VZFW	28.618125	27.902595	26.998176	6.200772	6.035926	6.701208
arahy.Tifrunner.gnm1.ann1.56CBQX	10.917098	11.549487	10.948314	2.940914	3.795058	3.111388
arahy.Tifrunner.gnm1.ann1.56K58S	29.833639	29.891428	27.142025	5.207284	6.455807	4.925785
arahy.Tifrunner.gnm1.ann1.56TK9W	0.456488	0.53926	0.575095	0.065255	0.038453	0.181063
arahy.Tifrunner.gnm1.ann1.56Z1DA	1.559865	1.820777	1.49634	9.146415	8.067164	9.055656
arahy.Tifrunner.gnm1.ann1.57CZ3J	2.308004	1.840785	1.572838	0.351078	0.633914	0.401893
arahy.Tifrunner.gnm1.ann1.57HDGX	38.743656	34.071861	34.879089	1.272058	1.337547	1.443752
arahy.Tifrunner.gnm1.ann1.57U25Z	1.628924	2.135501	1.762157	0.272039	0.179505	0.320236
arahy.Tifrunner.gnm1.ann1.57V3B3	2.613261	2.144494	2.292922	0.073457	0.02978	0.054515
arahy.Tifrunner.gnm1.ann1.581R81	3.673869	3.586192	3.673193	0.663092	0.744294	0.400395
arahy.Tifrunner.gnm1.ann1.5932D5	0.083307	0.414504	0.134492	2.000864	2.363511	2.875857
arahy.Tifrunner.gnm1.ann1.59KA91	0.739183	0.805157	0.761789	5.769127	6.543803	5.939904
arahy.Tifrunner.gnm1.ann1.59P1C9	89.332031	92.722168	92.605431	18.505411	22.212677	22.015945
arahy.Tifrunner.gnm1.ann1.59X69N	0	0	0	1.443717	1.452112	1.770437
arahy.Tifrunner.gnm1.ann1.5A3JDR	68.390289	73.022751	67.544422	5.381599	5.475981	4.396517
arahy.Tifrunner.gnm1.ann1.5B8V9J	0.190131	0.15448	0.175404	1.743594	1.247641	1.907834
arahy.Tifrunner.gnm1.ann1.5BA12T	27.260162	27.868689	26.697109	0.959481	0.664844	0.851237
arahy.Tifrunner.gnm1.ann1.5BA4ES	0.022265	0.10447	0.30886	1.149847	1.035011	1.465859
arahy.Tifrunner.gnm1.ann1.5BBK0D	3.733986	4.178297	3.397397	0.070765	0.080416	0.050455
arahy.Tifrunner.gnm1.ann1.5BR3PR	35.172554	31.325634	29.179326	10.22966	9.882975	9.665167
arahy.Tifrunner.gnm1.ann1.5BV5EP	3.59698	3.57898	2.800715	1.248793	0.802615	0.704497
arahy.Tifrunner.gnm1.ann1.5CXD2A	6.013412	6.100319	5.054777	0.287382	0.098481	0.407687
arahy.Tifrunner.gnm1.ann1.5D1FG4	29.187606	28.527484	29.486448	7.921326	7.308711	7.577615
arahy.Tifrunner.gnm1.ann1.5D5NM3	122.535324	118.913498	112.942589	0.813265	0.729212	0.744507
arahy.Tifrunner.gnm1.ann1.5D9CQE	45.710236	42.95776	40.393254	3.462003	3.099028	2.812723
arahy.Tifrunner.gnm1.ann1.5DH5NX	0	0	0	2.774416	3.601503	2.472765
arahy.Tifrunner.gnm1.ann1.5DN2IL	0.849245	0.759721	0.748705	0.306755	0.13436	0.222683
arahy.Tifrunner.gnm1.ann1.5E2E13	212.577591	225.853806	217.839523	17.911875	19.770445	19.111773
arahy.Tifrunner.gnm1.ann1.5ECK1G	53.480103	52.876659	45.827843	9.79713	9.198982	9.40485
arahy.Tifrunner.gnm1.ann1.5ESV8I	0.446656	0.293952	0.207581	3.271708	4.00113	3.604633
arahy.Tifrunner.gnm1.ann1.5EY78G	23.300238	24.356592	27.131281	0.717851	0.543391	0.83324
arahy.Tifrunner.gnm1.ann1.5F38QW	0.764926	0.834108	0.76146	0	0.170496	0
arahy.Tifrunner.gnm1.ann1.5F9GBV	4.286748	4.813192	4.716884	0.263688	0.642275	0.412165
arahy.Tifrunner.gnm1.ann1.5FJ8DC	0.60009	0.565684	0.318201	0.025768	0.043392	0.01393
arahy.Tifrunner.gnm1.ann1.5G087V	13.191958	12.274034	11.380394	1.318793	1.626197	1.250777
arahy.Tifrunner.gnm1.ann1.5G1Q9A	15.727673	15.191794	15.496243	2.28685	2.356853	2.294214
arahy.Tifrunner.gnm1.ann1.5G2DHT	4.18321	4.0015	3.69303	0.107583	0.108386	0.132305
arahy.Tifrunner.gnm1.ann1.5GV92J	4.577176	3.876857	5.517056	0.830763	0.353931	0.457367
arahy.Tifrunner.gnm1.ann1.5H4H17	319.644135	317.467224	323.34259	60.565193	56.508472	55.587696
arahy.Tifrunner.gnm1.ann1.5H5XYM	17.479483	16.558502	15.908587	3.625204	4.237383	3.825517
arahy.Tifrunner.gnm1.ann1.5H969I	176.659882	189.801109	170.689503	33.286791	32.907903	29.934426
arahy.Tifrunner.gnm1.ann1.5I3HHA	23.783247	22.85355	24.591694	0.228666	0.491339	0.38218
arahy.Tifrunner.gnm1.ann1.5I5RMF	6.543539	4.490372	10.035516	1.43742	1.310324	0.851512
arahy.Tifrunner.gnm1.ann1.5IT73U	0.037423	0.091854	0.152089	2.246031	2.118847	1.638095
arahy.Tifrunner.gnm1.ann1.5IWW39	7.981628	9.849909	7.499888	0.610978	0.520199	0.304869
arahy.Tifrunner.gnm1.ann1.5J8FM2	0	0	0	1.016473	0.732219	0.556674
arahy.Tifrunner.gnm1.ann1.5JBK01	0.023048	0.019266	0.082657	2.470373	1.462163	1.933426
arahy.Tifrunner.gnm1.ann1.5L0PCQ	0.956236	1.493554	1.022478	0	0	0.022663
arahy.Tifrunner.gnm1.ann1.5LBE6G	0.012209	0.026162	0	0.632449	0.690444	0.469613
arahy.Tifrunner.gnm1.ann1.5LRS2Q	0.304605	0.234361	0.109398	1.87819	1.151914	2.016079
arahy.Tifrunner.gnm1.ann1.5LUI7K	0.644017	1.263614	1.233651	7.769623	7.495765	8.664519
arahy.Tifrunner.gnm1.ann1.5M2FQR	72.544175	69.575054	70.712885	5.465513	5.67486	5.240509
arahy.Tifrunner.gnm1.ann1.5MI3H4	0.844433	1.349935	0.763859	8.531328	6.748671	5.614062
arahy.Tifrunner.gnm1.ann1.5MT86C	2.907626	2.792621	3.004275	0.172591	0.162069	0.276824
arahy.Tifrunner.gnm1.ann1.5N80LZ	17.382244	16.848384	16.32921	6.394727	6.10796	5.299938
arahy.Tifrunner.gnm1.ann1.5N87D2	26.190379	24.889745	25.808267	7.588363	7.503611	7.698733
arahy.Tifrunner.gnm1.ann1.5P3U81	4.956993	3.951152	4.202013	0.179878	0.088399	0.046464
arahy.Tifrunner.gnm1.ann1.5P9T4R	1.029786	1.228572	1.708657	0.190898	0.204039	0.112462
arahy.Tifrunner.gnm1.ann1.5PTI62	1.822198	2.284404	2.317439	0	0	0
arahy.Tifrunner.gnm1.ann1.5Q4L3S	21.964783	24.195702	20.144253	2.052888	4.100361	2.640355
arahy.Tifrunner.gnm1.ann1.5QB4T4	27.638538	30.767368	29.279012	1.002083	1.052035	1.680095
arahy.Tifrunner.gnm1.ann1.5QD0EV	16.391226	17.228914	17.597679	3.927868	4.658581	4.024591
arahy.Tifrunner.gnm1.ann1.5QXC4B	9.679221	10.05681	10.367784	1.477596	1.087564	1.131816
arahy.Tifrunner.gnm1.ann1.5R3WU1	0.831538	0.650989	0.941177	0.177203	0.21383	0.280642
arahy.Tifrunner.gnm1.ann1.5R7M77	2.060371	3.638754	3.141043	0.363387	0.400166	0.329397
arahy.Tifrunner.gnm1.ann1.5S4QRF	3.904523	4.017875	3.502859	0.193056	0.174206	0.107749
arahy.Tifrunner.gnm1.ann1.5TM68G	0	0	0	1.493854	1.335558	1.120395
arahy.Tifrunner.gnm1.ann1.5U4S75	0.133657	0.051547	0.165665	0.923503	0.771435	0.999606
arahy.Tifrunner.gnm1.ann1.5V2BX3	0.819006	1.350885	0.758192	0.077177	0.077737	0.079855
arahy.Tifrunner.gnm1.ann1.5V6QPU	46.113606	43.733047	46.638801	6.439067	6.644467	6.489893
arahy.Tifrunner.gnm1.ann1.5V9IQ9	6.187255	5.154689	6.203037	0.701306	0.514311	1.232633
arahy.Tifrunner.gnm1.ann1.5W3L9W	0.250998	0.400076	0.365589	1.815986	1.656244	1.921931
arahy.Tifrunner.gnm1.ann1.5W5TAL	5.692937	5.318058	6.904912	0.110792	0	0.02607
arahy.Tifrunner.gnm1.ann1.5X1F0G	5.160426	5.510578	5.107012	0	0	0
arahy.Tifrunner.gnm1.ann1.5ZLV04	35.696754	32.961273	36.954056	5.256107	5.119896	4.647971
arahy.Tifrunner.gnm1.ann1.607K5B	7.780333	9.745325	8.949297	0.11062	0.14088	0.212992
arahy.Tifrunner.gnm1.ann1.60AECD	1.920974	2.870024	2.047487	0.592243	0.592854	0.45647
arahy.Tifrunner.gnm1.ann1.60CVB0	0.577178	0.333592	0.265758	2.573522	3.017696	2.659097
arahy.Tifrunner.gnm1.ann1.60H2PX	0	0.111111	0	1.016612	1.344085	1.637991
arahy.Tifrunner.gnm1.ann1.618SXF	11.595539	11.084505	14.202094	3.582448	2.479064	3.770218
arahy.Tifrunner.gnm1.ann1.61D68N	176.656601	176.40712	166.636566	31.713938	29.326088	31.413927
arahy.Tifrunner.gnm1.ann1.61Q21E	0.54761	0.357405	0.384684	0.08833	0.04839	0.047769
arahy.Tifrunner.gnm1.ann1.6223I5	3.070983	2.664796	3.043483	0.868508	0.821279	0.599945
arahy.Tifrunner.gnm1.ann1.624Y80	1.075999	1.237716	1.793771	0.332576	0.336509	0.003266
arahy.Tifrunner.gnm1.ann1.62FNLU	13.804048	14.09376	12.879831	0.90341	0.812133	0.748283
arahy.Tifrunner.gnm1.ann1.62HDK2	4.570145	5.098828	6.17276	0.955955	1.203063	1.08972
arahy.Tifrunner.gnm1.ann1.62RLPM	71.984627	70.861069	65.256027	13.0973	11.643655	12.523903
arahy.Tifrunner.gnm1.ann1.632UCW	88.329231	86.280647	82.531616	14.211221	17.00773	16.870682
arahy.Tifrunner.gnm1.ann1.633LPE	73.394715	45.84995	25.888008	5.781515	12.839541	4.373082
arahy.Tifrunner.gnm1.ann1.6361M0	0.36451	0.421747	0.367127	0.088006	0.093605	0.079189
arahy.Tifrunner.gnm1.ann1.6374NN	5.326878	5.28298	5.509178	1.255063	1.227118	1.672657
arahy.Tifrunner.gnm1.ann1.63FKND	61.481426	73.694488	90.745285	1.550221	1.583256	1.447591
arahy.Tifrunner.gnm1.ann1.63GLR8	0.239246	0.220526	0.194325	0.018112	0.00258	0.005356
arahy.Tifrunner.gnm1.ann1.63KD8W	86.168953	84.306587	83.490456	20.391121	18.93368	18.761889
arahy.Tifrunner.gnm1.ann1.6413YV	85.153725	69.285605	71.699673	4.406228	1.825657	2.528025
arahy.Tifrunner.gnm1.ann1.642FWA	6.927978	6.979864	5.253634	0.300023	0.085222	0.288429
arahy.Tifrunner.gnm1.ann1.64516H	4.439865	4.686815	4.113428	0.434906	0.156893	0.072739
arahy.Tifrunner.gnm1.ann1.648H43	40.316049	43.289933	40.758282	10.425329	13.58016	13.666189
arahy.Tifrunner.gnm1.ann1.6494R5	3.814789	3.788901	3.121973	0.677921	0.311991	0.156025
arahy.Tifrunner.gnm1.ann1.64GN3C	2.21542	2.072683	1.942595	0.25222	0.258602	0.26316
arahy.Tifrunner.gnm1.ann1.64U7NV	60.125305	56.882721	59.30883	5.766623	6.841468	6.201548
arahy.Tifrunner.gnm1.ann1.652ZDV	87.420746	91.50882	88.91658	8.813854	9.874088	9.46263
arahy.Tifrunner.gnm1.ann1.654JSI	0.440146	0.338212	0.810046	0.048029	0	0.057875
arahy.Tifrunner.gnm1.ann1.65NT4G	19.471073	18.716032	17.651628	1.052483	0.938612	0.825848
arahy.Tifrunner.gnm1.ann1.669CET	0.403267	0.411266	0.578976	6.892178	5.381442	6.52031
arahy.Tifrunner.gnm1.ann1.66GTC3	1.892886	1.485656	1.837421	0.219496	0.299838	0.495063
arahy.Tifrunner.gnm1.ann1.66H3JJ	1.1008	1.532208	1.534908	0.022083	0.075665	0.101312
arahy.Tifrunner.gnm1.ann1.66HKIQ	0.818334	0.926809	1.349986	0.101078	0.127241	0.234945
arahy.Tifrunner.gnm1.ann1.66KSYH	2.180906	2.257944	2.426143	0.15931	0.234906	0.135459
arahy.Tifrunner.gnm1.ann1.66YX65	46.647764	47.662979	43.688245	0.828069	1.286722	1.132615
arahy.Tifrunner.gnm1.ann1.670ABH	1.473576	2.074105	1.34956	0.174032	0.170691	0.088231
arahy.Tifrunner.gnm1.ann1.674JY7	3.114019	4.579058	4.452295	0.010746	0.048986	0
arahy.Tifrunner.gnm1.ann1.6754IK	0.081889	0.096626	0.171355	0.768011	0.801697	0.632199
arahy.Tifrunner.gnm1.ann1.6766IL	0.471061	0.73901	0.757869	3.613483	3.594082	4.548316
arahy.Tifrunner.gnm1.ann1.67HF21	31.512564	30.193966	30.280233	7.679279	7.801068	6.196286
arahy.Tifrunner.gnm1.ann1.67TJNT	5.015428	6.404562	5.24805	0.153722	0.078288	0.185772
arahy.Tifrunner.gnm1.ann1.67VYHR	0	0.158251	0.031845	0.525159	0.48567	0.522231
arahy.Tifrunner.gnm1.ann1.684P3R	10.019236	9.612207	8.316555	0.524038	0.293681	0.49022
arahy.Tifrunner.gnm1.ann1.68L72N	10.553124	9.884188	10.004615	2.409458	1.734903	1.777894
arahy.Tifrunner.gnm1.ann1.693WQ9	17.141415	19.114366	20.972064	2.715198	2.455159	2.494046
arahy.Tifrunner.gnm1.ann1.696IZN	4.236235	5.493019	4.229571	1.119602	1.104494	0.614394
arahy.Tifrunner.gnm1.ann1.69CMND	3.806616	5.309693	3.641799	0.842267	0.587908	0.91896
arahy.Tifrunner.gnm1.ann1.69MPHZ	12.623582	10.379768	10.895948	0.74666	0.88921	0.804116
arahy.Tifrunner.gnm1.ann1.69RQXC	22.807098	23.125502	23.684965	1.758812	1.686134	2.040128
arahy.Tifrunner.gnm1.ann1.6A8S5E	0.856088	0.625189	0.64639	0.132615	0.068501	0.051432
arahy.Tifrunner.gnm1.ann1.6ADX4H	0.320221	0.636049	0.460098	2.429579	2.775059	2.890267
arahy.Tifrunner.gnm1.ann1.6AR9D4	0.081726	0.205725	0.191815	2.180337	1.811093	1.617089
arahy.Tifrunner.gnm1.ann1.6B1TLK	49.441656	46.680996	31.546961	5.887574	5.391631	5.31307
arahy.Tifrunner.gnm1.ann1.6B5FLC	0.018118	0.007707	0.17581	1.778313	0.901077	1.339843
arahy.Tifrunner.gnm1.ann1.6B6LV9	4.67823	5.285453	2.845224	0	0.093233	0
arahy.Tifrunner.gnm1.ann1.6B7DLZ	0.949638	0.879561	1.360009	0.105902	0.239912	0.088351
arahy.Tifrunner.gnm1.ann1.6C29FD	33.09357	32.46233	33.172399	8.003021	8.577285	8.348199
arahy.Tifrunner.gnm1.ann1.6CGE3J	0.147437	0.155323	0.118418	1.139989	0.862265	0.996654
arahy.Tifrunner.gnm1.ann1.6CR1D2	102.00148	97.827263	91.712273	2.921475	2.746269	3.165505
arahy.Tifrunner.gnm1.ann1.6D2G91	1.75352	1.907445	3.374335	8.360097	9.608343	8.012668
arahy.Tifrunner.gnm1.ann1.6DQ39T	4.913812	4.949001	3.95136	29.85887	29.479872	27.973932
arahy.Tifrunner.gnm1.ann1.6DS8WC	0.78449	0.746861	1.123871	0.044551	0.079035	0.129824
arahy.Tifrunner.gnm1.ann1.6E02AJ	2.929865	2.823923	3.18172	0	0.019607	0
arahy.Tifrunner.gnm1.ann1.6E503M	8.34073	9.442164	7.734987	1.119776	0.404683	0.832332
arahy.Tifrunner.gnm1.ann1.6EMH5F	4.815981	3.789256	4.528575	0.052413	0.038342	0.027229
arahy.Tifrunner.gnm1.ann1.6ER1M6	0.481025	0.634203	1.211471	0.001451	0.275503	0.008156
arahy.Tifrunner.gnm1.ann1.6ER5HC	8.74171	7.522159	7.571261	0.017389	0.40762	0.042705
arahy.Tifrunner.gnm1.ann1.6ERU87	11.11633	10.362105	11.520916	1.542578	1.398555	2.464574
arahy.Tifrunner.gnm1.ann1.6F344G	0.955923	0.885154	0.935164	5.66882	6.264741	4.422355
arahy.Tifrunner.gnm1.ann1.6F8CQC	0.348428	0.208772	0.265777	2.454385	3.557184	2.749986
arahy.Tifrunner.gnm1.ann1.6G8285	0.233713	0.459779	0.283557	4.388824	3.854559	4.627563
arahy.Tifrunner.gnm1.ann1.6GSW0C	0.176836	0.370765	0.198501	0.005529	0	0.029968
arahy.Tifrunner.gnm1.ann1.6GZ8LR	11.450292	11.143478	10.661691	1.172924	1.337683	1.416574
arahy.Tifrunner.gnm1.ann1.6H2Q4Q	13.315429	14.604472	15.722635	3.669528	3.134229	4.203892
arahy.Tifrunner.gnm1.ann1.6H4NJX	3.314224	3.354454	3.650465	0.418938	0.509387	0.431576
arahy.Tifrunner.gnm1.ann1.6H61SH	10.719518	10.299812	9.972363	1.155028	1.12526	0.900789
arahy.Tifrunner.gnm1.ann1.6I0SN9	42.014214	41.029827	40.398754	8.286583	9.720926	9.529932
arahy.Tifrunner.gnm1.ann1.6I1EAT	1.900733	1.557016	1.691111	0.304034	0.461766	0.318412
arahy.Tifrunner.gnm1.ann1.6I3V5I	0.836638	0.719099	0.839976	4.027435	4.095061	4.473024
arahy.Tifrunner.gnm1.ann1.6J07HI	4.880622	5.405124	5.850965	35.471783	29.466545	26.05558
arahy.Tifrunner.gnm1.ann1.6J3HHE	43.486858	39.775059	44.814674	0.873371	1.12415	1.060175
arahy.Tifrunner.gnm1.ann1.6J54UY	2.015134	2.388448	2.620977	0.517622	0.401923	0.308844
arahy.Tifrunner.gnm1.ann1.6J647E	10.092765	10.39282	11.433318	3.049053	2.901923	2.373251
arahy.Tifrunner.gnm1.ann1.6JHG9N	16.600653	14.100423	18.220232	0	0.261903	0
arahy.Tifrunner.gnm1.ann1.6JHV2K	148.711868	149.101822	131.365557	23.173197	23.599281	22.608286
arahy.Tifrunner.gnm1.ann1.6KVT94	0.560348	0	0.612265	8.007767	10.199762	7.371079
arahy.Tifrunner.gnm1.ann1.6KYT3I	0.696494	0.473663	0.58714	0.046602	0.113294	0.188287
arahy.Tifrunner.gnm1.ann1.6L045R	15.424582	13.687009	14.503878	3.372715	3.185848	4.503224
arahy.Tifrunner.gnm1.ann1.6L79I3	5.986662	5.87269	5.650375	1.460038	1.020409	1.659471
arahy.Tifrunner.gnm1.ann1.6LA5S9	0.018209	0	0	7.748422	6.854668	5.068666
arahy.Tifrunner.gnm1.ann1.6LQ9DQ	24.246271	24.017025	22.127712	2.502723	2.576821	1.948328
arahy.Tifrunner.gnm1.ann1.6MF5PG	17.488622	17.825852	18.461478	3.453403	3.102838	3.154453
arahy.Tifrunner.gnm1.ann1.6NL4FR	0.21635	0.156064	0.218712	1.422554	1.127525	1.328473
arahy.Tifrunner.gnm1.ann1.6P0CZ8	5.232182	3.361905	4.587317	0	0.201062	0.508666
arahy.Tifrunner.gnm1.ann1.6P4JRH	0.058422	0.514222	0.11335	2.693876	3.534217	2.935434
arahy.Tifrunner.gnm1.ann1.6P73LQ	16.983767	19.008047	18.392415	2.894463	2.581259	2.781936
arahy.Tifrunner.gnm1.ann1.6PB5HV	86.370399	86.29245	81.754944	10.781207	10.319458	10.348507
arahy.Tifrunner.gnm1.ann1.6PF3XA	6.927378	7.49416	7.639859	1.546051	1.782883	2.452372
arahy.Tifrunner.gnm1.ann1.6Q5HDN	14.370636	15.172734	16.035746	0.996226	0.79804	0.664772
arahy.Tifrunner.gnm1.ann1.6QC6B5	2.495463	2.334491	2.560858	0.750561	0.369384	0.606569
arahy.Tifrunner.gnm1.ann1.6QX9MQ	4.592795	3.601804	2.814317	0.17577	0.377698	0.101835
arahy.Tifrunner.gnm1.ann1.6R4MXJ	2.702814	2.546793	2.30003	0.318477	0.251597	0.216501
arahy.Tifrunner.gnm1.ann1.6RPF32	5.556968	5.654782	6.18386	1.667468	1.421863	1.439314
arahy.Tifrunner.gnm1.ann1.6RW9PH	0.130546	0.022401	0.103055	1.949732	1.724348	1.817415
arahy.Tifrunner.gnm1.ann1.6S81H9	69.17514	75.292076	111.468575	7.251318	6.316258	6.414151
arahy.Tifrunner.gnm1.ann1.6SU9IG	0	0	0.065213	0.594846	0.73585	0.720777
arahy.Tifrunner.gnm1.ann1.6TJ5BP	29.306625	24.384235	28.515537	0.878488	0.923497	0.805299
arahy.Tifrunner.gnm1.ann1.6U9S6T	18.56435	19.840705	18.696488	5.210987	6.03911	5.317948
arahy.Tifrunner.gnm1.ann1.6UB9ZP	14.205216	16.427208	14.293435	0.777179	1.092682	1.265266
arahy.Tifrunner.gnm1.ann1.6VAW0P	10.6381	11.395599	11.113832	2.65718	2.899631	3.341357
arahy.Tifrunner.gnm1.ann1.6VZ2KG	31.382051	30.580933	34.814701	5.954335	5.727871	6.086088
arahy.Tifrunner.gnm1.ann1.6WJ0DK	16.569573	21.006671	12.457932	2.853387	3.001006	2.414123
arahy.Tifrunner.gnm1.ann1.6WM8G7	2.488049	2.121132	2.091073	0	0.077831	0.037973
arahy.Tifrunner.gnm1.ann1.6YZ37K	1.076948	1.176031	1.513904	0.037428	0.036833	0.019313
arahy.Tifrunner.gnm1.ann1.6Z73IP	0.348022	0.166491	0.552318	2.129271	1.531302	1.893972
arahy.Tifrunner.gnm1.ann1.70QJWA	7.442225	6.827105	6.976191	2.021153	1.637352	1.587786
arahy.Tifrunner.gnm1.ann1.717FF7	11.952277	12.128421	11.413974	0.087512	0.077136	0.018124
arahy.Tifrunner.gnm1.ann1.718DXV	0.054579	0.172155	0.031903	2.567272	2.054454	2.171883
arahy.Tifrunner.gnm1.ann1.71B2RZ	13.057066	13.101336	13.74801	0.374691	0.443824	0.806969
arahy.Tifrunner.gnm1.ann1.71BBCE	2.432163	2.514372	2.324809	0.139305	0.073145	0.147598
arahy.Tifrunner.gnm1.ann1.71HCYD	2.420441	2.181753	2.213935	17.611577	16.116359	15.225798
arahy.Tifrunner.gnm1.ann1.71LQRR	5.174067	4.317505	4.286367	1.324183	1.397083	1.370485
arahy.Tifrunner.gnm1.ann1.726Q1X	1.376862	1.038871	1.280213	0	0	0
arahy.Tifrunner.gnm1.ann1.72AI1G	47.535906	51.105313	46.640859	7.512896	8.470094	8.096153
arahy.Tifrunner.gnm1.ann1.72M57I	2.388882	2.606327	2.084112	11.492738	12.647689	12.027754
arahy.Tifrunner.gnm1.ann1.72QZIF	0.350935	0.364217	0.4204	2.369914	2.079129	2.051354
arahy.Tifrunner.gnm1.ann1.73DSWE	27.710213	29.395336	25.393553	3.911683	4.030414	4.827191
arahy.Tifrunner.gnm1.ann1.73PK5S	0.077473	0.088311	0.14073	0.682108	1.05315	0.769443
arahy.Tifrunner.gnm1.ann1.73WXPF	0.243019	0.386464	0.465119	2.846462	1.749802	2.780791
arahy.Tifrunner.gnm1.ann1.747ND8	11.273058	10.990533	10.458601	1.08414	1.098942	1.006676
arahy.Tifrunner.gnm1.ann1.74CZSG	4.249956	3.862635	4.116341	0.301013	0.117401	0.454242
arahy.Tifrunner.gnm1.ann1.74FSZ0	6.760115	6.616258	7.458851	1.407025	1.520186	1.442669
arahy.Tifrunner.gnm1.ann1.74NP28	1.371754	1.370182	1.327179	0.332871	0.212444	0.751377
arahy.Tifrunner.gnm1.ann1.74P1QG	5.172999	5.325401	5.459529	1.065875	1.004984	0.66515
arahy.Tifrunner.gnm1.ann1.74SC4C	9.70417	7.582857	10.263773	1.105369	1.179439	0.925073
arahy.Tifrunner.gnm1.ann1.74VGR2	8.227548	8.453522	7.966101	2.503803	1.614133	1.025904
arahy.Tifrunner.gnm1.ann1.750QUI	215.611838	216.024707	211.211726	18.484991	16.996874	16.139524
arahy.Tifrunner.gnm1.ann1.756UXG	1.142118	0.980885	1.339459	0.400738	0.297863	0.297643
arahy.Tifrunner.gnm1.ann1.763IQV	6.263388	6.694099	6.995064	0.839154	0.574707	0.613669
arahy.Tifrunner.gnm1.ann1.768P1R	5.179471	4.917301	5.317208	0.098034	0.204365	0
arahy.Tifrunner.gnm1.ann1.76C20C	11.615275	11.013789	12.136853	57.17448	64.117981	64.105652
arahy.Tifrunner.gnm1.ann1.76C240	64.265947	63.500578	65.107356	1.358621	1.507639	2.224915
arahy.Tifrunner.gnm1.ann1.76HSK6	83.940643	79.700783	78.547279	19.691109	18.712988	20.290165
arahy.Tifrunner.gnm1.ann1.76LV04	0.005914	0	0	5.5214	5.929617	5.329668
arahy.Tifrunner.gnm1.ann1.76MJ1K	1.544534	1.05482	0.894907	0	0.015313	0
arahy.Tifrunner.gnm1.ann1.76STP5	0.420233	0.40986	0.409123	2.475466	2.069557	1.923291
arahy.Tifrunner.gnm1.ann1.76ZR72	24.311802	26.779856	25.865841	0.166067	0.368209	0.192717
arahy.Tifrunner.gnm1.ann1.77CZVH	27.431911	25.339756	28.912395	4.958381	4.880452	4.248695
arahy.Tifrunner.gnm1.ann1.77GZB8	4.675751	5.75858	3.813316	0	0.031011	0.012635
arahy.Tifrunner.gnm1.ann1.77K1W8	8.256764	7.164483	7.707034	2.044765	2.032506	2.13063
arahy.Tifrunner.gnm1.ann1.77KTPK	8.95193	8.684086	8.419447	2.126069	1.975291	2.043673
arahy.Tifrunner.gnm1.ann1.77LVUR	28.37322	27.621815	29.043461	3.810006	3.912785	3.960979
arahy.Tifrunner.gnm1.ann1.77RLVP	15.726026	13.843307	16.571711	84.608414	88.497711	87.926498
arahy.Tifrunner.gnm1.ann1.7804KT	0.161277	0.110116	0.068902	1.036834	1.366649	1.264444
arahy.Tifrunner.gnm1.ann1.780T1G	6.317752	5.475275	7.116499	1.388179	1.093321	1.405632
arahy.Tifrunner.gnm1.ann1.783Z8G	421.858917	597.383606	526.749268	61.568359	34.303505	49.121887
arahy.Tifrunner.gnm1.ann1.78F3YR	2.756697	2.276187	2.044032	0.040924	0.250068	0.061335
arahy.Tifrunner.gnm1.ann1.78SDCB	119.107346	131.264709	117.594299	7.275123	7.963033	6.499215
arahy.Tifrunner.gnm1.ann1.78V50A	1.87983	1.545829	1.997024	9.735034	9.55261	8.894295
arahy.Tifrunner.gnm1.ann1.78WP7N	0.763803	0.573769	0.727401	0.113589	0.109416	0.132472
arahy.Tifrunner.gnm1.ann1.79B99S	45.234787	48.818394	43.45826	3.550646	3.972684	3.138764
arahy.Tifrunner.gnm1.ann1.79CW3E	2.036416	3.200779	3.320336	0.972054	0.789231	0.406957
arahy.Tifrunner.gnm1.ann1.79JQUH	58.235697	56.772632	52.755003	10.315073	10.704711	11.114763
arahy.Tifrunner.gnm1.ann1.79NX8T	0.214135	0.115977	0.083906	1.596543	1.314069	2.00741
arahy.Tifrunner.gnm1.ann1.79SD3K	0.021154	1.013805	0.023969	6.314018	6.83374	7.420673
arahy.Tifrunner.gnm1.ann1.7A8YUR	3.517472	5.672949	3.57627	0.217695	0.205566	0.267999
arahy.Tifrunner.gnm1.ann1.7AH9CA	0.479776	0.126045	0.579615	2.919566	3.548394	3.641212
arahy.Tifrunner.gnm1.ann1.7BZL8T	7.471266	7.469577	7.304534	0.543048	0.45093	0.093779
arahy.Tifrunner.gnm1.ann1.7CM6K7	36.474715	42.364693	34.825976	0	0.04474	0
arahy.Tifrunner.gnm1.ann1.7CPH5R	15.852853	13.750775	15.301256	2.335514	2.709171	2.963994
arahy.Tifrunner.gnm1.ann1.7CRM85	0.611159	0.331501	0.466719	0.071096	0.059819	0.048978
arahy.Tifrunner.gnm1.ann1.7E661K	0.51266	0.349243	0.597041	0.037691	0.019984	0.091512
arahy.Tifrunner.gnm1.ann1.7EA4R0	0.761922	0.43534	0.208099	2.56381	2.887294	3.336836
arahy.Tifrunner.gnm1.ann1.7F80QJ	0.519855	0.485832	0.309877	2.994502	3.262625	2.67313
arahy.Tifrunner.gnm1.ann1.7G8YPS	0	0	0.004282	3.155042	1.762045	2.239631
arahy.Tifrunner.gnm1.ann1.7GE2FQ	1.164267	0.923696	1.430581	0	0	0
arahy.Tifrunner.gnm1.ann1.7H2VVZ	83.682343	89.643295	86.578194	5.918319	5.163373	5.711119
arahy.Tifrunner.gnm1.ann1.7H636Z	0	0.049269	0.01949	0.595883	0.653688	0.503923
arahy.Tifrunner.gnm1.ann1.7HHZ6C	10.873008	11.406857	9.174119	0.129291	0.101245	0.187007
arahy.Tifrunner.gnm1.ann1.7IAX84	39.085199	37.83009	44.426653	0.215263	0.288086	0.414239
arahy.Tifrunner.gnm1.ann1.7J3SUQ	0.491392	0.250329	0.429427	2.577384	2.989409	2.677804
arahy.Tifrunner.gnm1.ann1.7JI950	0.70122	1.117595	0.57874	7.252171	7.323702	7.308703
arahy.Tifrunner.gnm1.ann1.7K2YJD	9.775671	12.960475	10.289587	1.539405	2.27883	1.531366
arahy.Tifrunner.gnm1.ann1.7K9KSG	3.366683	3.5783	3.803703	0.038383	0.18093	0.153689
arahy.Tifrunner.gnm1.ann1.7KC9B9	29.099133	27.731743	25.070509	0.596065	0.32662	0.290845
arahy.Tifrunner.gnm1.ann1.7KFD97	4.892193	5.298661	4.524991	0.69561	0.431546	0.28649
arahy.Tifrunner.gnm1.ann1.7L21K7	0.179536	0.166924	0.233787	0.82195	0.759705	1.293628
arahy.Tifrunner.gnm1.ann1.7LNN3Z	4.211362	3.680784	3.60624	0.196076	0.085063	0.05874
arahy.Tifrunner.gnm1.ann1.7MZS4M	51.615685	50.007088	50.115755	1.048787	0.944719	0.96545
arahy.Tifrunner.gnm1.ann1.7NTE19	21.807673	20.500265	21.889412	0	0	0.482704
arahy.Tifrunner.gnm1.ann1.7NXA6B	0.138248	0.294873	0.186789	1.044748	1.139813	1.194878
arahy.Tifrunner.gnm1.ann1.7P4FH0	4.36692	3.260121	2.611893	28.186722	28.328279	23.824755
arahy.Tifrunner.gnm1.ann1.7PS9BN	13.800912	12.645239	12.822507	0.578766	1.038067	0.450333
arahy.Tifrunner.gnm1.ann1.7PU9A6	0.920506	1.720965	1.06749	0.04435	0.202793	0.471818
arahy.Tifrunner.gnm1.ann1.7Q1XW7	4.22023	5.438693	5.228	1.04702	1.319108	1.416047
arahy.Tifrunner.gnm1.ann1.7Q31U7	0.997552	1.338102	1.196208	5.813593	6.083653	6.267967
arahy.Tifrunner.gnm1.ann1.7Q54VN	52.055603	47.660004	48.661522	2.911558	2.585128	2.595764
arahy.Tifrunner.gnm1.ann1.7QAB43	8.946504	8.113265	9.461332	1.702028	2.495737	2.313698
arahy.Tifrunner.gnm1.ann1.7QB2HQ	11.943068	13.212353	11.97326	0.777781	0.510506	0.573604
arahy.Tifrunner.gnm1.ann1.7QC42K	1.543485	1.958356	2.841013	0.083664	0.041049	0.107218
arahy.Tifrunner.gnm1.ann1.7R1Z85	0.971832	1.170904	1.117775	0.129461	0.111711	0.03938
arahy.Tifrunner.gnm1.ann1.7R2GDL	0.019582	0.017656	0.02056	3.638653	4.018833	3.379563
arahy.Tifrunner.gnm1.ann1.7R55CH	0.997588	0.868481	0.606009	0.17292	0.06811	0.143171
arahy.Tifrunner.gnm1.ann1.7RG4KL	42.349483	37.151695	39.361694	6.884656	6.181825	6.403475
arahy.Tifrunner.gnm1.ann1.7S9HSP	20.773382	19.860435	20.462172	4.566531	4.5658	4.185898
arahy.Tifrunner.gnm1.ann1.7SV8ZX	8.867714	8.962212	8.863318	2.530499	2.29901	2.671212
arahy.Tifrunner.gnm1.ann1.7T1TWK	34.396645	26.904153	23.146694	4.033678	3.775023	4.017461
arahy.Tifrunner.gnm1.ann1.7TT8S3	14.166942	13.393473	14.124284	3.522601	3.677018	3.183255
arahy.Tifrunner.gnm1.ann1.7UA4HL	1.385463	1.12185	1.006833	0.280975	0.382372	0.382517
arahy.Tifrunner.gnm1.ann1.7UK7IQ	0.03569	0.087701	0.066084	0.731111	0.568521	0.597195
arahy.Tifrunner.gnm1.ann1.7US5GV	3.920056	3.426936	3.902221	0.683214	0.708673	0.938817
arahy.Tifrunner.gnm1.ann1.7V9HWT	19.235458	23.93537	21.735597	4.231536	3.474718	2.542327
arahy.Tifrunner.gnm1.ann1.7VB4VZ	8.849724	9.504013	9.645643	0.274421	0.305283	0.185942
arahy.Tifrunner.gnm1.ann1.7VBV74	6.704091	6.790483	6.510299	0.554982	0.618806	0.640629
arahy.Tifrunner.gnm1.ann1.7VUN8S	3.822097	4.08305	7.011693	0.675185	0.689211	0.509088
arahy.Tifrunner.gnm1.ann1.7WH0ZP	6.013842	5.815654	4.330191	39.692688	41.718513	42.551563
arahy.Tifrunner.gnm1.ann1.7Z06EP	6.084548	6.188161	4.694447	0	0.023491	0
arahy.Tifrunner.gnm1.ann1.7ZT4LX	0.541199	0.845209	0.620377	0	0	0.240871
arahy.Tifrunner.gnm1.ann1.7ZYB2E	15.648887	19.067844	18.512147	3.816964	3.290792	4.260505
arahy.Tifrunner.gnm1.ann1.7ZZ76P	16.187596	16.639337	17.018134	2.687381	2.114219	2.714889
arahy.Tifrunner.gnm1.ann1.80FISQ	4.071291	2.938351	3.472947	0.103558	0.090219	0.076318
arahy.Tifrunner.gnm1.ann1.80ML42	4.191419	3.247054	4.297002	0.676084	0.119477	0.206896
arahy.Tifrunner.gnm1.ann1.80NXVT	1.688049	1.580139	1.938555	0.020441	0.060146	0.041059
arahy.Tifrunner.gnm1.ann1.817MDY	1.67298	1.844884	1.134377	0.612429	0.095189	0.235121
arahy.Tifrunner.gnm1.ann1.81H9V0	1.221188	1.762796	1.457012	0.04445	0.028128	0
arahy.Tifrunner.gnm1.ann1.81R18M	4.714364	3.817874	3.321427	0.289181	0.317691	0.135996
arahy.Tifrunner.gnm1.ann1.81UYU3	0.092116	0.039235	0.057959	70.100775	69.515019	68.553806
arahy.Tifrunner.gnm1.ann1.81VLYB	0	0.045881	0.042245	0.942685	0.717743	0.914237
arahy.Tifrunner.gnm1.ann1.81Z5PH	13.971664	13.057986	12.570387	0.749202	0.731344	0.597994
arahy.Tifrunner.gnm1.ann1.8393AT	10.430452	10.532197	10.623	1.670226	1.630287	1.720738
arahy.Tifrunner.gnm1.ann1.83FN4T	1.722732	1.497657	1.783593	0.306834	0.566632	0.418074
arahy.Tifrunner.gnm1.ann1.84B366	4.878039	5.368255	5.972069	0	0.014235	0.015079
arahy.Tifrunner.gnm1.ann1.84M4BY	1.696294	1.357754	1.910602	0.529	0.205354	0.447768
arahy.Tifrunner.gnm1.ann1.84VILP	1.104012	1.068023	1.086486	0.240069	0.196787	0.282686
arahy.Tifrunner.gnm1.ann1.857KFG	0.482629	0.395751	0.658912	2.812143	2.438159	3.55956
arahy.Tifrunner.gnm1.ann1.858S2J	0.341868	0.330356	0.209336	2.176512	2.109029	2.0629
arahy.Tifrunner.gnm1.ann1.85AXUE	1.219424	1.193438	1.119127	0	0	0
arahy.Tifrunner.gnm1.ann1.85EBQ9	4.910406	4.530476	5.400324	0.671906	0.67743	1.03517
arahy.Tifrunner.gnm1.ann1.85FVGB	2.573907	2.171159	2.036502	0.043903	0	0
arahy.Tifrunner.gnm1.ann1.85P1JD	2.472559	2.995073	2.101683	0.313087	0.375512	0.147624
arahy.Tifrunner.gnm1.ann1.85S8R6	0.384456	0.518023	0.212773	2.240788	2.745828	2.899901
arahy.Tifrunner.gnm1.ann1.86F0RZ	29.230595	31.384571	33.846785	2.062022	1.945051	2.342557
arahy.Tifrunner.gnm1.ann1.86NI01	15.686624	13.464131	15.101533	1.325453	1.955327	1.437087
arahy.Tifrunner.gnm1.ann1.86P4B0	5.84761	5.745166	6.342691	0	0	0
arahy.Tifrunner.gnm1.ann1.88MUGQ	2.873986	3.191216	2.952971	22.260977	17.84837	20.75028
arahy.Tifrunner.gnm1.ann1.88TQBK	0.41953	0.568242	0.638559	2.997911	3.961887	2.779283
arahy.Tifrunner.gnm1.ann1.8992SQ	2.399549	1.932056	1.258032	0.278273	0.608373	0.31149
arahy.Tifrunner.gnm1.ann1.89FC4C	4.25768	6.642315	5.981696	0.046233	0.084041	0
arahy.Tifrunner.gnm1.ann1.89ZP41	21.290898	17.968918	18.587394	4.819796	4.844207	4.34738
arahy.Tifrunner.gnm1.ann1.8AEQ4X	20.187964	19.578415	19.882725	2.338649	3.009005	3.126583
arahy.Tifrunner.gnm1.ann1.8AL6VH	2.832052	2.316854	2.291445	0.752966	0.735606	0.590464
arahy.Tifrunner.gnm1.ann1.8AQR6P	28.160506	27.742716	26.224352	6.399293	4.445782	5.524833
arahy.Tifrunner.gnm1.ann1.8AYF8G	1.204604	1.261634	1.26846	0.270557	0.157791	0.296304
arahy.Tifrunner.gnm1.ann1.8B0AQ5	1.940387	1.814867	2.313455	0.448068	0.492789	0.416514
arahy.Tifrunner.gnm1.ann1.8CWC6D	1.946026	1.908149	1.40412	0.341634	0.608334	0.360372
arahy.Tifrunner.gnm1.ann1.8CY5CS	0.072429	0.135948	0.038342	0.892217	1.00205	0.985518
arahy.Tifrunner.gnm1.ann1.8D19I7	0.282045	0	0.167565	0.667395	0.838613	0.894757
arahy.Tifrunner.gnm1.ann1.8D41M7	52.455453	47.247723	56.391838	1.347697	0.931975	1.008442
arahy.Tifrunner.gnm1.ann1.8D4CC7	12.388405	11.567643	10.10389	0.089656	0.089608	0.080716
arahy.Tifrunner.gnm1.ann1.8D8HC8	0.91445	0.92936	0.409462	4.510451	3.632663	3.677366
arahy.Tifrunner.gnm1.ann1.8DRC0W	1.034572	1.252198	2.013556	7.759708	7.730563	5.832192
arahy.Tifrunner.gnm1.ann1.8E46TB	1.583697	2.444026	2.090648	0.427406	0.413614	0.5701
arahy.Tifrunner.gnm1.ann1.8F5UKX	1.145701	1.795815	1.26453	0.092447	0.228636	0.350036
arahy.Tifrunner.gnm1.ann1.8F6VIX	0	0	0	4.81997	1.053233	4.868958
arahy.Tifrunner.gnm1.ann1.8G8R7R	8.411518	7.937805	7.851558	2.243253	2.461162	1.888637
arahy.Tifrunner.gnm1.ann1.8I98WG	2.469686	2.960337	2.623545	0.370066	0.488336	0.78607
arahy.Tifrunner.gnm1.ann1.8IZ54I	24.295542	8.554043	22.466913	2.782808	3.121135	2.917621
arahy.Tifrunner.gnm1.ann1.8JYA65	0.381399	0.366564	0.339358	2.003041	1.709634	2.148098
arahy.Tifrunner.gnm1.ann1.8K57QZ	0.108906	0.040651	0.014159	4.398487	4.487416	3.927858
arahy.Tifrunner.gnm1.ann1.8K9MAC	1.654549	1.389949	1.573681	0.395734	0.376584	0.428877
arahy.Tifrunner.gnm1.ann1.8KC8J6	15.08106	14.563065	13.714735	3.12578	3.122164	3.105382
arahy.Tifrunner.gnm1.ann1.8KGI2U	0.753154	1.126662	1.443959	0.099998	0.174289	0.373365
arahy.Tifrunner.gnm1.ann1.8KV2S6	1.187411	1.061998	1.611726	0.17352	0.085726	0.16701
arahy.Tifrunner.gnm1.ann1.8LB7BZ	0.612043	0.879853	0.666408	3.776689	3.982325	3.803372
arahy.Tifrunner.gnm1.ann1.8LN5UZ	0	0	0.03288	0.928482	0.788268	0.682121
arahy.Tifrunner.gnm1.ann1.8M77KD	37.087968	50.501087	16.569513	0.272831	0.417525	0.409469
arahy.Tifrunner.gnm1.ann1.8MB9CM	15.266268	17.04273	14.747946	2.069075	1.772363	1.66347
arahy.Tifrunner.gnm1.ann1.8P4JNJ	13.454055	11.577689	11.23436	5.943703	6.29641	6.115016
arahy.Tifrunner.gnm1.ann1.8P9XRD	3.484893	3.6213	3.136329	0.621345	0.570252	0.591185
arahy.Tifrunner.gnm1.ann1.8QDS1I	0.540575	0.624708	0.389765	3.95977	3.458909	4.035496
arahy.Tifrunner.gnm1.ann1.8R3K11	28.534462	38.161308	40.296684	10.400491	7.764561	7.763068
arahy.Tifrunner.gnm1.ann1.8R4N8Z	0.233199	0.252454	0.353795	2.305952	1.517383	2.772858
arahy.Tifrunner.gnm1.ann1.8S0LND	88.063606	102.284889	85.361298	19.271984	22.503424	19.744957
arahy.Tifrunner.gnm1.ann1.8SKS1Y	113.820509	123.933907	114.639493	24.038221	25.612071	24.088893
arahy.Tifrunner.gnm1.ann1.8T9KRJ	2.220296	2.28056	2.452428	0	0.023746	0
arahy.Tifrunner.gnm1.ann1.8TF3WB	8.484958	6.492605	7.417099	0.033237	0.044838	0.113994
arahy.Tifrunner.gnm1.ann1.8TG862	113.893921	114.032089	115.153885	19.325373	20.499298	19.028763
arahy.Tifrunner.gnm1.ann1.8U2ZXX	8.605724	7.72936	7.636719	0.27516	0	0.213786
arahy.Tifrunner.gnm1.ann1.8U5YS2	0.828875	0.792642	1.045846	0.055164	0.102478	0.074892
arahy.Tifrunner.gnm1.ann1.8V81JW	0.212719	0.271832	0.345471	1.613534	1.377571	1.84297
arahy.Tifrunner.gnm1.ann1.8VS7ZL	1.970684	2.452602	2.126092	12.177212	14.320922	14.578072
arahy.Tifrunner.gnm1.ann1.8W9XSW	0.165308	0.152852	0.217233	0.938103	0.934615	0.759679
arahy.Tifrunner.gnm1.ann1.8WBV9W	0.555974	0.473816	0.4302	0	0	0
arahy.Tifrunner.gnm1.ann1.8WT4JJ	0	0	0	0.994995	0.688665	0.744178
arahy.Tifrunner.gnm1.ann1.8X0KIE	39.078824	28.183832	24.166515	8.064646	6.446228	6.898343
arahy.Tifrunner.gnm1.ann1.8XA8G4	0.707027	0.807575	0.91625	0.018735	0	0.029198
arahy.Tifrunner.gnm1.ann1.8XK85C	1.618133	1.655049	1.72326	0.20317	0.105464	0.091989
arahy.Tifrunner.gnm1.ann1.8YD2L3	2.118663	2.427529	1.322392	0.009177	0	0.004111
arahy.Tifrunner.gnm1.ann1.8YE7LP	1.154922	0.166728	0.212844	3.37699	3.335279	1.847471
arahy.Tifrunner.gnm1.ann1.8YLP1I	2.83617	2.345165	2.248096	0.39497	1.003433	0.420502
arahy.Tifrunner.gnm1.ann1.8YM3XA	0.446393	0.315035	0.280033	1.951098	1.905589	2.45512
arahy.Tifrunner.gnm1.ann1.8ZA7N6	1.781147	1.876801	1.30511	0.051674	0.250123	0.115904
arahy.Tifrunner.gnm1.ann1.903SAW	44.89092	45.800591	46.15918	2.153586	2.326532	1.414905
arahy.Tifrunner.gnm1.ann1.9042LP	2.417817	2.566653	2.648761	24.549091	24.566122	23.133514
arahy.Tifrunner.gnm1.ann1.9043DA	10.320129	9.898313	11.322783	1.425265	1.41369	1.488708
arahy.Tifrunner.gnm1.ann1.913J1N	2.042154	1.615261	2.143013	0.203948	0.168798	0.115352
arahy.Tifrunner.gnm1.ann1.914P68	3.874787	4.461128	3.362861	0.686508	0.643596	0.521742
arahy.Tifrunner.gnm1.ann1.916YDT	40.925682	41.521782	41.527439	2.141792	1.317437	1.669839
arahy.Tifrunner.gnm1.ann1.91FZ1V	3.015996	3.240014	3.509734	16.006378	15.034497	17.074051
arahy.Tifrunner.gnm1.ann1.91G1W9	11.287592	10.801446	10.673198	2.535755	3.354645	2.141738
arahy.Tifrunner.gnm1.ann1.91HE6A	2.191621	2.021511	2.836545	18.925341	16.997322	16.364927
arahy.Tifrunner.gnm1.ann1.92DGJ8	8.67448	8.189464	7.103588	2.503247	2.402946	2.168198
arahy.Tifrunner.gnm1.ann1.92U2S4	6.290058	6.626399	6.112365	0.517898	0.598042	0.582204
arahy.Tifrunner.gnm1.ann1.93X493	2.337691	2.098063	2.032053	0.544772	0.319091	0.722913
arahy.Tifrunner.gnm1.ann1.93XNME	4.888197	4.821067	4.448197	0.03203	0.041818	0
arahy.Tifrunner.gnm1.ann1.944YYF	3.736125	4.07089	3.420031	24.090815	23.366732	22.246181
arahy.Tifrunner.gnm1.ann1.9468DL	9.999528	9.576502	10.305588	1.034465	0.616434	0.284836
arahy.Tifrunner.gnm1.ann1.94JZA8	0.669288	0.365146	0.246273	2.895403	2.60377	2.333999
arahy.Tifrunner.gnm1.ann1.94R5ZM	2.421746	2.627155	2.979083	0.393449	0.326348	0.510999
arahy.Tifrunner.gnm1.ann1.953E9B	0.096521	0.064073	0.373345	0.882816	0.723925	0.997074
arahy.Tifrunner.gnm1.ann1.957CJD	0.100101	0	0.015469	0.559136	0.509161	0.577703
arahy.Tifrunner.gnm1.ann1.95EUB8	0.064342	0.132128	0.187551	0.974261	1.774354	0.833684
arahy.Tifrunner.gnm1.ann1.95I963	256.324646	268.243042	251.220688	14.985922	14.720147	13.768435
arahy.Tifrunner.gnm1.ann1.95XPH7	31.750266	26.563546	25.379773	6.87457	5.268273	7.347451
arahy.Tifrunner.gnm1.ann1.95ZZMZ	1.254983	1.262482	1.580629	0	0.034229	0.020947
arahy.Tifrunner.gnm1.ann1.965PKQ	20.489852	18.852634	21.021999	3.084145	3.435837	3.29111
arahy.Tifrunner.gnm1.ann1.969K44	1.312972	1.210587	0.987497	0.06784	0	0
arahy.Tifrunner.gnm1.ann1.96EPTX	19.962685	22.507956	23.374197	2.342036	2.252389	1.914679
arahy.Tifrunner.gnm1.ann1.96EVWK	27.990298	28.569246	28.01522	6.895812	5.979666	6.681506
arahy.Tifrunner.gnm1.ann1.96N6MD	4.656982	4.919191	4.234263	1.264228	1.594361	1.286808
arahy.Tifrunner.gnm1.ann1.9705GQ	0	0	0	5.825093	5.985792	7.732654
arahy.Tifrunner.gnm1.ann1.97EWTL	0.408969	0.260253	0.243747	2.876444	2.858277	3.255261
arahy.Tifrunner.gnm1.ann1.97GSLL	35.762623	35.495571	36.623593	5.605578	6.603597	6.713488
arahy.Tifrunner.gnm1.ann1.97PUVG	8.816713	7.871619	8.555238	1.974095	1.752355	1.648179
arahy.Tifrunner.gnm1.ann1.97RMNS	4.734968	5.910963	4.865315	36.763214	40.07896	37.226025
arahy.Tifrunner.gnm1.ann1.98MC06	6.925231	8.950216	8.847056	1.953077	2.393727	2.350931
arahy.Tifrunner.gnm1.ann1.98PLAU	0.142592	0.122746	0.036806	0.574427	0.728238	0.513148
arahy.Tifrunner.gnm1.ann1.99RKF3	1.038098	0.938946	1.241454	0.103172	0	0.076287
arahy.Tifrunner.gnm1.ann1.9A3CPP	9.479927	8.020151	7.837605	0.761614	0.504208	0.733585
arahy.Tifrunner.gnm1.ann1.9A4AY7	0.15739	0.148801	0.174196	1.396349	1.327474	1.419056
arahy.Tifrunner.gnm1.ann1.9ACL7S	1.340136	1.594182	1.767092	0.490743	0.496786	0.306387
arahy.Tifrunner.gnm1.ann1.9BK7Z7	6.862488	7.777041	5.639062	0.429423	1.50688	1.412922
arahy.Tifrunner.gnm1.ann1.9C1IJD	4.425809	4.290302	4.73723	0.076037	0.105276	0.067045
arahy.Tifrunner.gnm1.ann1.9CJG1H	7.061833	5.734468	6.033232	0	0.083651	0
arahy.Tifrunner.gnm1.ann1.9CLT74	4.929471	5.247175	5.79875	24.032096	25.615683	28.410602
arahy.Tifrunner.gnm1.ann1.9CW3JX	10.630997	10.897617	11.2175	2.187075	2.011774	1.957093
arahy.Tifrunner.gnm1.ann1.9DM7NS	2.684149	2.685676	2.947366	0.479346	0.553051	0.546208
arahy.Tifrunner.gnm1.ann1.9E4VJ9	8.37192	7.261492	7.92168	2.066277	2.070123	1.978172
arahy.Tifrunner.gnm1.ann1.9ET73H	35.950993	37.958535	37.093772	1.95464	2.617774	2.368197
arahy.Tifrunner.gnm1.ann1.9FGC6P	2.952425	2.834716	3.207194	0.694561	0.665912	0.695127
arahy.Tifrunner.gnm1.ann1.9GLZ8C	86.139371	94.68675	93.497744	21.051541	23.152862	20.307711
arahy.Tifrunner.gnm1.ann1.9HYI17	3.891917	3.98869	3.725948	1.121274	0.87953	0.793624
arahy.Tifrunner.gnm1.ann1.9J4G75	46.643158	43.128567	43.199932	0.951921	0.940442	0.788507
arahy.Tifrunner.gnm1.ann1.9J8RGD	28.240519	27.375538	29.887571	3.916193	3.808824	3.035957
arahy.Tifrunner.gnm1.ann1.9JBJ7A	2.554653	2.615289	2.726195	0.330498	0.416648	0.568517
arahy.Tifrunner.gnm1.ann1.9JW9VH	16.60733	16.763492	15.722072	0.40896	0.644592	0.25229
arahy.Tifrunner.gnm1.ann1.9K9HBW	1.053123	1.003153	1.195607	0	0.01414	0.030459
arahy.Tifrunner.gnm1.ann1.9KBV3N	6.021164	6.263563	7.076724	0.74007	0.637161	0.806501
arahy.Tifrunner.gnm1.ann1.9KL5N2	2.225383	2.943138	2.255478	0.41982	0.446989	0.336148
arahy.Tifrunner.gnm1.ann1.9KNF1J	3.626634	3.970928	4.177847	0.591776	0.558361	0.498149
arahy.Tifrunner.gnm1.ann1.9L22J7	0.008461	0	0.028464	4.827346	4.50751	4.501008
arahy.Tifrunner.gnm1.ann1.9LNM8S	1.468723	2.598166	3.712918	0	0.009706	0.053346
arahy.Tifrunner.gnm1.ann1.9MVQ8D	0.999251	0.84228	0.934205	0.070513	0	0
arahy.Tifrunner.gnm1.ann1.9MX0BI	1.307974	1.011222	1.275709	0.049273	0.163028	0.061817
arahy.Tifrunner.gnm1.ann1.9N9P3S	4.10284	3.926292	3.898465	0.619941	0.556267	0.953447
arahy.Tifrunner.gnm1.ann1.9NB33V	3.543204	4.141203	3.264518	0.238295	0.466264	0.541482
arahy.Tifrunner.gnm1.ann1.9NZ7QY	13.353866	13.754686	12.959399	1.1513	1.425476	1.241377
arahy.Tifrunner.gnm1.ann1.9PBJ5X	12.713041	12.334287	9.544945	49.44686	77.241199	58.087033
arahy.Tifrunner.gnm1.ann1.9PJP7K	6.030197	5.064859	5.533751	0	0.013181	0
arahy.Tifrunner.gnm1.ann1.9PT08I	34.190124	31.05329	32.049929	1.105957	0.725406	0.353177
arahy.Tifrunner.gnm1.ann1.9Q60JN	83.448845	84.977219	81.999519	1.21354	1.08881	0.561588
arahy.Tifrunner.gnm1.ann1.9QC5ZN	4.721109	4.834631	5.152974	0.85035	0.643228	0.690906
arahy.Tifrunner.gnm1.ann1.9QT5JT	116.382889	103.362923	115.645599	31.522158	30.062544	34.561092
arahy.Tifrunner.gnm1.ann1.9R5XSH	30.36299	27.954758	30.273156	8.424282	8.884272	6.935232
arahy.Tifrunner.gnm1.ann1.9RX38M	171.634942	132.780419	127.080408	25.407024	27.833526	24.484893
arahy.Tifrunner.gnm1.ann1.9SET9D	27.023825	22.185144	22.643116	1.450961	1.435283	1.046267
arahy.Tifrunner.gnm1.ann1.9T04HJ	23.025723	20.456291	20.001333	0	0	0.017939
arahy.Tifrunner.gnm1.ann1.9T187T	0.085318	0.211786	0.259211	12.730761	11.279866	11.586135
arahy.Tifrunner.gnm1.ann1.9TS7X7	0.955624	1.268178	1.04797	0.064826	0.075416	0.050755
arahy.Tifrunner.gnm1.ann1.9U5DT8	1.251207	1.327892	1.104706	0	0.071269	0
arahy.Tifrunner.gnm1.ann1.9U5P9R	9.568834	7.923112	6.561659	47.025114	38.501474	43.484271
arahy.Tifrunner.gnm1.ann1.9UAB1P	0.409961	0.452695	0.566782	0.057796	0.043864	0.102902
arahy.Tifrunner.gnm1.ann1.9UB0Q8	4.888046	4.645079	4.867891	0	0	0
arahy.Tifrunner.gnm1.ann1.9UZ7BM	8.908028	8.536263	7.859517	1.816741	3.100686	2.145395
arahy.Tifrunner.gnm1.ann1.9V8R16	5.52727	5.079091	4.651424	0.362101	0.249677	0.142862
arahy.Tifrunner.gnm1.ann1.9VF770	13.018102	12.579987	12.992634	1.691326	1.382397	1.24072
arahy.Tifrunner.gnm1.ann1.9VP81W	8.449505	7.597127	7.361709	0.780602	0.631171	0.378776
arahy.Tifrunner.gnm1.ann1.9W3900	1.779109	1.142684	1.934246	8.830673	8.398637	8.822572
arahy.Tifrunner.gnm1.ann1.9WK1AZ	29.984136	21.910698	23.224588	6.065807	2.941714	5.479211
arahy.Tifrunner.gnm1.ann1.9X74H2	65.705807	67.500151	60.348859	14.863205	15.530595	14.250059
arahy.Tifrunner.gnm1.ann1.9YJ8T1	0.416537	0.353878	0.183956	6.149743	5.239513	5.221557
arahy.Tifrunner.gnm1.ann1.9Z02BP	1.732036	1.940755	1.445239	0.394171	0.227374	0.386409
arahy.Tifrunner.gnm1.ann1.9Z13IR	0.371042	0.479263	0.548512	3.990755	4.476728	3.786188
arahy.Tifrunner.gnm1.ann1.9ZTQ0N	53.080921	52.289734	48.131939	8.876864	9.191241	10.040315
arahy.Tifrunner.gnm1.ann1.A07WF5	5.875993	6.269287	4.634268	0	0	0
arahy.Tifrunner.gnm1.ann1.A0EMFP	1.690533	0	1.26961	7.301025	6.737222	7.784556
arahy.Tifrunner.gnm1.ann1.A0NDKG	33.314796	30.632483	31.027147	4.382256	4.756175	3.750169
arahy.Tifrunner.gnm1.ann1.A0TJ2P	9.417204	9.543516	9.33863	2.371874	2.59252	2.572262
arahy.Tifrunner.gnm1.ann1.A0U9FM	69.56183	78.110064	79.332529	2.027367	2.010312	2.165314
arahy.Tifrunner.gnm1.ann1.A149K6	0.577884	0.859723	0.757684	0.058386	0.062022	0.048224
arahy.Tifrunner.gnm1.ann1.A15F74	0.674037	0.613784	0.602833	0.089236	0.13712	0.241349
arahy.Tifrunner.gnm1.ann1.A177PK	3.163604	3.182125	3.225232	0.646164	0.50349	0.820229
arahy.Tifrunner.gnm1.ann1.A192VQ	12.935515	12.375495	12.381043	2.99967	2.989063	2.834065
arahy.Tifrunner.gnm1.ann1.A1DDM3	6.164394	7.129061	7.205441	0.545899	0.53189	0.25065
arahy.Tifrunner.gnm1.ann1.A1DKIN	0.698929	0.579696	0.688446	4.417309	4.547419	4.40835
arahy.Tifrunner.gnm1.ann1.A1HR66	11.132983	10.18721	11.494734	1.585241	1.553042	1.298002
arahy.Tifrunner.gnm1.ann1.A1R83D	129.717625	133.895459	113.37138	8.236357	7.896554	6.647017
arahy.Tifrunner.gnm1.ann1.A1VWSL	31.938063	30.821487	33.0415	2.485059	3.070967	2.396355
arahy.Tifrunner.gnm1.ann1.A208ZV	31.418209	34.216945	32.421823	9.471423	8.732431	9.137594
arahy.Tifrunner.gnm1.ann1.A28PKT	1.389156	1.181833	1.311853	0	0.025056	0
arahy.Tifrunner.gnm1.ann1.A37Y50	124.287109	119.757187	129.748672	18.918438	19.405626	17.236906
arahy.Tifrunner.gnm1.ann1.A38D4A	2.034025	2.333333	2.096902	0.042772	0.001645	0.035841
arahy.Tifrunner.gnm1.ann1.A38ZG2	4.476755	4.651926	4.006656	0.26645	0.196993	0.285685
arahy.Tifrunner.gnm1.ann1.A3E2K1	1.721082	1.483137	1.312104	0.125303	0.198615	0.202324
arahy.Tifrunner.gnm1.ann1.A3QRPX	0.611042	0.673719	0.636342	4.281392	3.940268	4.420811
arahy.Tifrunner.gnm1.ann1.A3XHUV	0.636631	0.643112	0.813422	0.040788	0	0
arahy.Tifrunner.gnm1.ann1.A3XJZU	57.953781	44.072861	41.92815	14.073621	13.229623	12.751019
arahy.Tifrunner.gnm1.ann1.A4PKT1	14.680442	17.608931	18.574201	2.882018	2.71327	3.315517
arahy.Tifrunner.gnm1.ann1.A50MM3	1.161756	1.041825	1.043711	0.100172	0.106263	0.086828
arahy.Tifrunner.gnm1.ann1.A58C4F	0	0.002319	0.007846	4.075095	3.471312	3.97821
arahy.Tifrunner.gnm1.ann1.A5D6C6	44.622158	44.946022	43.114353	10.628748	13.01149	12.800104
arahy.Tifrunner.gnm1.ann1.A5KHVE	47.925335	48.661428	46.99667	0.401924	0.370401	0.582474
arahy.Tifrunner.gnm1.ann1.A5PQY8	3.401783	2.152915	2.695513	0.264202	0.303102	0.35029
arahy.Tifrunner.gnm1.ann1.A621IZ	111.641187	93.463294	56.943747	1.991888	2.471458	2.04871
arahy.Tifrunner.gnm1.ann1.A62TMA	3.036514	2.657803	2.612115	0.024442	0.053953	0.05079
arahy.Tifrunner.gnm1.ann1.A6MJL2	35.306328	48.190647	40.48925	4.041292	2.516393	1.987108
arahy.Tifrunner.gnm1.ann1.A6MVZL	1.566614	1.841964	1.445933	8.208443	6.764928	7.279622
arahy.Tifrunner.gnm1.ann1.A76KD4	6.587506	8.657406	9.549118	0.326011	0.308578	0.181886
arahy.Tifrunner.gnm1.ann1.A7903H	0	0	0	2.124157	1.874051	1.86852
arahy.Tifrunner.gnm1.ann1.A7SCBY	1.466607	1.375775	2.020537	0.021421	0.137156	0.055462
arahy.Tifrunner.gnm1.ann1.A8EX91	48.136634	45.363214	45.99995	2.46408	2.818297	2.37742
arahy.Tifrunner.gnm1.ann1.A8JJ1G	3.365259	3.593571	2.361168	0.428187	0.560593	0.589678
arahy.Tifrunner.gnm1.ann1.A8Q4IW	0.439615	0.312048	0.402171	1.940803	2.065643	2.174031
arahy.Tifrunner.gnm1.ann1.A8WRUN	11.169963	12.833473	10.462946	2.216024	2.075633	2.218965
arahy.Tifrunner.gnm1.ann1.A8YTMR	5.622919	4.135909	4.700697	0.065197	0.022653	0.016935
arahy.Tifrunner.gnm1.ann1.A91ASK	19.738855	18.345242	20.238023	2.892254	2.744325	2.95927
arahy.Tifrunner.gnm1.ann1.A91P3Y	6.010808	5.629873	5.124874	0.576379	0.579075	0.738328
arahy.Tifrunner.gnm1.ann1.A94T56	1.43904	1.88335	1.419156	0	0.070704	0
arahy.Tifrunner.gnm1.ann1.A977GK	66.152451	61.701359	61.771797	1.049718	1.194074	0.658651
arahy.Tifrunner.gnm1.ann1.AANK3P	2.115268	2.437351	2.198049	0.412098	0.383011	0.400887
arahy.Tifrunner.gnm1.ann1.AB1CY8	21.009846	18.785138	19.233783	4.886396	5.953521	5.55477
arahy.Tifrunner.gnm1.ann1.AC16XY	0.089099	0.251829	0.271543	1.045718	1.151433	1.255494
arahy.Tifrunner.gnm1.ann1.AC20WW	48.019043	53.683584	54.236306	6.590731	4.439187	5.055817
arahy.Tifrunner.gnm1.ann1.AC77RP	91.357628	93.946434	96.439766	27.421879	22.983232	25.527325
arahy.Tifrunner.gnm1.ann1.AC9JIC	3.405859	3.941404	3.830264	0.36307	0.309608	0.508106
arahy.Tifrunner.gnm1.ann1.ACP295	0	0	0	2.322485	3.576556	3.399741
arahy.Tifrunner.gnm1.ann1.ACVJ7P	5.297486	4.726471	5.344785	1.754296	1.665583	0.450962
arahy.Tifrunner.gnm1.ann1.AD165Z	3.033174	3.962289	2.96782	0.565535	0.548937	0.666727
arahy.Tifrunner.gnm1.ann1.AD76PW	8.105539	7.791851	8.782792	0.347688	0.449627	0.323805
arahy.Tifrunner.gnm1.ann1.ADV7L4	2.737832	2.617991	2.993396	0.34087	0.221445	0.188552
arahy.Tifrunner.gnm1.ann1.AEW45S	1.052012	0.86812	0.908189	6.259642	7.610948	9.416833
arahy.Tifrunner.gnm1.ann1.AF4FIK	202.789932	209.983902	212.281326	59.200401	54.323612	53.606705
arahy.Tifrunner.gnm1.ann1.AFAP3W	121.010483	117.672493	112.981133	0.801761	0.744866	0.710908
arahy.Tifrunner.gnm1.ann1.AFBQ5L	0.479227	0.371815	0.554566	4.902002	5.272452	4.047065
arahy.Tifrunner.gnm1.ann1.AFZN0R	2.820249	2.900722	2.760941	25.674341	24.201853	11.166088
arahy.Tifrunner.gnm1.ann1.AI0UA8	0	0	0	7.078433	6.395285	4.784423
arahy.Tifrunner.gnm1.ann1.AI6K9X	0.717332	0.484006	0.522322	0.170933	0.140028	0.187055
arahy.Tifrunner.gnm1.ann1.AJ2ENL	0.010547	0.021807	0.011247	0.53484	0.531165	0.522026
arahy.Tifrunner.gnm1.ann1.AJ9HGA	2.471069	2.783224	2.393568	0.126502	0.17706	0.256416
arahy.Tifrunner.gnm1.ann1.AK2RAC	0.902286	0.529594	0.764662	0.05301	0.110788	0.088242
arahy.Tifrunner.gnm1.ann1.AK8RBW	8.823453	8.884911	8.621141	2.180553	2.047328	2.246834
arahy.Tifrunner.gnm1.ann1.AK92GL	6.357306	6.831738	5.473859	1.044425	1.029804	1.163271
arahy.Tifrunner.gnm1.ann1.AL67ST	2.994342	2.923311	3.684218	0.357892	0.471033	0.346784
arahy.Tifrunner.gnm1.ann1.ALIF31	24.593328	22.527821	22.801954	5.042769	4.658099	4.40011
arahy.Tifrunner.gnm1.ann1.ALL85F	3.347177	3.350648	3.225752	0.020016	0.058177	0.08325
arahy.Tifrunner.gnm1.ann1.ANC9PG	2.852565	2.455673	2.863193	0.508766	0.314994	0.812013
arahy.Tifrunner.gnm1.ann1.ANYE42	5.430524	4.926038	4.882836	0.614357	0.538077	0.832492
arahy.Tifrunner.gnm1.ann1.APP8UD	0.051813	0.407452	0.22372	1.405446	1.508716	1.810783
arahy.Tifrunner.gnm1.ann1.AR01JJ	0.334581	0.334661	0.092641	2.410102	2.029681	2.794327
arahy.Tifrunner.gnm1.ann1.AR99YL	0.979321	0.96225	1.400545	0.151719	0.209488	0.109747
arahy.Tifrunner.gnm1.ann1.AS0C7C	194.990601	210.053482	189.243134	18.164454	19.110369	17.329268
arahy.Tifrunner.gnm1.ann1.AT1RLA	0.897891	0.682392	0.933378	0.259255	0.175654	0.244766
arahy.Tifrunner.gnm1.ann1.AT5SE4	4432.47998	4577.796875	4278.595215	121.278336	94.748695	84.930885
arahy.Tifrunner.gnm1.ann1.AU7TPI	5.950504	6.701221	5.393099	0.130143	0.075292	0.089419
arahy.Tifrunner.gnm1.ann1.AVW0M7	0.034775	0.037384	0	1.423829	2.187519	2.91798
arahy.Tifrunner.gnm1.ann1.AX2CQA	4.390095	2.972837	1.917339	0.946007	0.510257	0.372313
arahy.Tifrunner.gnm1.ann1.AX54M2	0.230346	0.187329	0.189946	0.947352	1.113637	1.093954
arahy.Tifrunner.gnm1.ann1.AXGS4F	9.300568	8.800838	9.611542	0.695681	0.563071	0.635994
arahy.Tifrunner.gnm1.ann1.AY8I6Y	0.233667	0.203485	0.228347	1.72883	1.89091	1.443743
arahy.Tifrunner.gnm1.ann1.AY9ABC	0.202707	0.081776	0.081297	0.865692	1.916155	0.9291
arahy.Tifrunner.gnm1.ann1.AYA1A5	5.634284	5.343179	4.451952	0.218396	0.524483	0.499145
arahy.Tifrunner.gnm1.ann1.AZ3QQS	1.569134	1.20586	1.559461	0.148115	0.166218	0.100937
arahy.Tifrunner.gnm1.ann1.AZU29N	0.431176	0.421498	0.360636	2.715118	3.199266	2.581756
arahy.Tifrunner.gnm1.ann1.B0CFPV	15.44889	19.656136	13.357075	1.432284	1.981619	1.650808
arahy.Tifrunner.gnm1.ann1.B0IVK2	13.720296	14.184137	16.879696	0.43325	0.257934	0.290133
arahy.Tifrunner.gnm1.ann1.B0V0GT	1.432765	1.766251	1.197068	0	0.309761	0.241595
arahy.Tifrunner.gnm1.ann1.B24I2L	29.409144	31.243458	27.833408	2.829215	2.660887	16.715603
arahy.Tifrunner.gnm1.ann1.B2DFDY	8.859438	8.055265	8.477852	0.166466	0.282138	0.215314
arahy.Tifrunner.gnm1.ann1.B3G9N7	25.912617	27.817987	23.893574	1.847932	2.647635	2.536764
arahy.Tifrunner.gnm1.ann1.B3UXLR	7.850696	8.764329	7.453478	0.516739	0.394201	0.492988
arahy.Tifrunner.gnm1.ann1.B3VI1A	8.762177	10.062002	8.391943	0.281423	0.131378	0.476648
arahy.Tifrunner.gnm1.ann1.B4CBXE	0.426179	0.40857	0.155938	2.70262	2.602702	3.689689
arahy.Tifrunner.gnm1.ann1.B4MGNH	3.527436	3.652926	3.541857	0.043497	0	0
arahy.Tifrunner.gnm1.ann1.B4WRN4	21.704576	21.142138	23.525218	7.525317	6.949021	9.953887
arahy.Tifrunner.gnm1.ann1.B590XM	4.222193	3.298847	3.626401	1.067229	0.89222	0.86031
arahy.Tifrunner.gnm1.ann1.B5LLG6	1.560741	1.331268	1.578855	8.442082	6.617174	7.280808
arahy.Tifrunner.gnm1.ann1.B60469	1.345823	2.354191	1.78711	0.426682	0.350712	0.303112
arahy.Tifrunner.gnm1.ann1.B66PX0	10.011863	10.354273	10.517628	0.336498	0.227073	0.168651
arahy.Tifrunner.gnm1.ann1.B69GJJ	0.266626	0.327067	0.52091	1.71105	2.21744	1.618975
arahy.Tifrunner.gnm1.ann1.B6D6GK	5.306478	6.119054	4.219282	1.439043	1.567969	1.618898
arahy.Tifrunner.gnm1.ann1.B6E5H4	334.243042	323.066803	312.218384	13.791574	17.731047	15.254727
arahy.Tifrunner.gnm1.ann1.B798EQ	1.69469	1.492691	1.848159	0.1013	0.058466	0.206382
arahy.Tifrunner.gnm1.ann1.B833GN	1.297487	1.397645	1.427468	0	0.041141	0
arahy.Tifrunner.gnm1.ann1.B85XDF	17.101969	19.198174	25.476187	5.569055	4.788994	4.053471
arahy.Tifrunner.gnm1.ann1.B867CA	7.897113	6.133969	7.560122	0.586378	0.420534	0.594576
arahy.Tifrunner.gnm1.ann1.B86L8S	18.548899	17.950473	19.100993	1.848004	2.098324	1.866227
arahy.Tifrunner.gnm1.ann1.B9R3MB	15.924754	13.596137	11.863503	0.659714	0.452851	0.296343
arahy.Tifrunner.gnm1.ann1.B9YZWT	6.706978	6.711386	6.672747	0.590544	0.404711	0.604505
arahy.Tifrunner.gnm1.ann1.BA0153	13.156623	14.754397	13.481501	2.900042	3.486582	2.773997
arahy.Tifrunner.gnm1.ann1.BAFS43	6.128657	9.032136	7.978841	0.754876	1.139378	1.505757
arahy.Tifrunner.gnm1.ann1.BB34IZ	12.428632	11.279685	12.623299	1.55894	1.166466	1.296899
arahy.Tifrunner.gnm1.ann1.BC5GM2	18.093483	18.895189	19.958003	5.255578	4.829992	5.401309
arahy.Tifrunner.gnm1.ann1.BC7D9W	4.105161	5.080885	4.058784	0.674714	1.03415	0.812858
arahy.Tifrunner.gnm1.ann1.BCEI7U	84.199738	96.155402	81.978143	0.039198	0.033222	3.831252
arahy.Tifrunner.gnm1.ann1.BCG363	0.277423	0.13163	0.280713	1.523079	1.229887	1.256633
arahy.Tifrunner.gnm1.ann1.BCI2ZL	16.051871	16.930954	17.293115	3.222068	3.403431	3.040466
arahy.Tifrunner.gnm1.ann1.BCJ26C	4.30009	4.12781	4.532276	0	0.055462	0
arahy.Tifrunner.gnm1.ann1.BCQ67I	99.25943	110.0476	104.358261	2.031273	7.455376	7.761719
arahy.Tifrunner.gnm1.ann1.BCR6RP	3.064327	2.716306	2.617262	0.261219	0.571531	0.779344
arahy.Tifrunner.gnm1.ann1.BD00MW	7.20142	6.865223	7.030126	1.564518	1.356417	2.012458
arahy.Tifrunner.gnm1.ann1.BD4LN0	1.696139	1.916765	1.66445	0.110312	0.26984	0.138767
arahy.Tifrunner.gnm1.ann1.BD6PFY	10.190207	12.126504	9.739396	0.591653	0.88777	0.738065
arahy.Tifrunner.gnm1.ann1.BDJ8VI	161.696407	160.259368	204.323404	9.602639	9.752402	10.537005
arahy.Tifrunner.gnm1.ann1.BDKN1M	2.752306	3.330144	2.88131	0.322469	0.355219	0.223155
arahy.Tifrunner.gnm1.ann1.BDR3J7	10.299035	12.429371	13.688606	0.377383	0.464809	0.14288
arahy.Tifrunner.gnm1.ann1.BE9V1M	14.49386	15.024025	13.773312	0.960162	2.239236	1.82131
arahy.Tifrunner.gnm1.ann1.BEF3I8	0.784128	0.358462	0.317043	2.86341	2.755088	2.646057
arahy.Tifrunner.gnm1.ann1.BF0KEW	0.118883	0.101028	0	2.990128	2.80031	2.6722
arahy.Tifrunner.gnm1.ann1.BF4CMP	54.814621	48.943447	46.324409	1.754852	0.401484	0.618446
arahy.Tifrunner.gnm1.ann1.BG6V47	8.635169	9.047297	9.686382	1.143668	1.008993	1.228227
arahy.Tifrunner.gnm1.ann1.BG7UA0	8.245226	6.683011	7.960551	2.50883	2.018914	2.14181
arahy.Tifrunner.gnm1.ann1.BGR17W	28.880245	26.350388	28.154919	2.381211	2.713027	3.208086
arahy.Tifrunner.gnm1.ann1.BH211Y	63.506933	65.579585	63.435631	0.908301	1.295287	0.790514
arahy.Tifrunner.gnm1.ann1.BH9RMT	27.241869	25.551455	27.15675	4.546194	3.786545	3.511864
arahy.Tifrunner.gnm1.ann1.BISG48	12.615169	13.373651	13.694079	1.566947	1.384558	1.122801
arahy.Tifrunner.gnm1.ann1.BIX6WL	0.636864	0.518742	0.657507	0.022853	0.066008	0.015829
arahy.Tifrunner.gnm1.ann1.BJ7T6U	2.105117	3.593952	2.517556	0.414243	0.709491	0.482841
arahy.Tifrunner.gnm1.ann1.BJC82C	6.350941	6.298899	6.832269	1.260674	1.227484	1.758702
arahy.Tifrunner.gnm1.ann1.BK04FV	3.067817	2.838306	2.411222	0.16156	0.150539	0.117501
arahy.Tifrunner.gnm1.ann1.BK27YN	0	0	0	3.108581	3.004082	3.767088
arahy.Tifrunner.gnm1.ann1.BKK3KP	48.107113	54.637398	71.922943	0.742648	0.47954	0.560481
arahy.Tifrunner.gnm1.ann1.BL385Q	19.671146	20.835117	18.989878	2.593854	3.797962	3.944674
arahy.Tifrunner.gnm1.ann1.BLJ7SD	0	0	0	1.169332	0.976308	1.114701
arahy.Tifrunner.gnm1.ann1.BLK73U	66.136898	62.582539	74.572016	0.847285	1.367115	1.721521
arahy.Tifrunner.gnm1.ann1.BLKC3Q	0.066018	0	0.012243	0.690903	0.540539	0.534344
arahy.Tifrunner.gnm1.ann1.BM2GBC	2.772996	2.22381	3.029016	0.383335	0.413305	0.994461
arahy.Tifrunner.gnm1.ann1.BMEB8K	8.395992	6.766336	7.984227	1.949798	1.689414	1.610181
arahy.Tifrunner.gnm1.ann1.BMP4TI	19.630262	21.364512	23.168832	0.208365	0.291306	0.178764
arahy.Tifrunner.gnm1.ann1.BNMM5E	2.642169	2.514548	2.451128	0.610263	0.60961	0.479099
arahy.Tifrunner.gnm1.ann1.BP2DBN	16.974737	19.451717	15.928279	1.8984	2.261039	1.893654
arahy.Tifrunner.gnm1.ann1.BP98XH	0.075336	0.097159	0.217453	0.884427	0.869686	0.752137
arahy.Tifrunner.gnm1.ann1.BPY5MM	0.767622	0.441026	0.601113	0.024742	0.082982	0
arahy.Tifrunner.gnm1.ann1.BQ86VK	1.697145	1.345316	1.32552	0.339637	0.174437	0.109752
arahy.Tifrunner.gnm1.ann1.BQF9AX	22.702415	20.318707	21.664976	1.058376	1.118267	0.957393
arahy.Tifrunner.gnm1.ann1.BQX441	2.69816	1.883455	2.635688	0.689327	0.482988	0.409404
arahy.Tifrunner.gnm1.ann1.BRNL8L	22.208603	24.896564	20.188842	1.510472	0.877412	1.22183
arahy.Tifrunner.gnm1.ann1.BS3I7W	7.396171	7.328976	8.151261	1.246134	1.118244	1.036088
arahy.Tifrunner.gnm1.ann1.BS9BXS	19.609722	20.634548	16.374249	4.264056	4.334826	4.340706
arahy.Tifrunner.gnm1.ann1.BSC65D	11.505933	11.112495	11.188598	0.65651	0.68383	1.313803
arahy.Tifrunner.gnm1.ann1.BSUN0E	17.647268	16.175932	14.962797	2.436297	1.766858	2.546327
arahy.Tifrunner.gnm1.ann1.BT3IUC	16.459211	17.831026	31.92758	3.077519	3.480152	2.802181
arahy.Tifrunner.gnm1.ann1.BT3SBM	17.336611	16.990364	15.899795	1.745248	1.82995	1.607654
arahy.Tifrunner.gnm1.ann1.BTM1YE	9.943178	9.289281	9.264913	57.57184	56.489244	54.553005
arahy.Tifrunner.gnm1.ann1.BU7NMG	2.235852	1.769151	1.308866	16.115023	16.10349	12.547512
arahy.Tifrunner.gnm1.ann1.BUDB0A	2.754742	2.82334	2.851036	0.075255	0.044495	0
arahy.Tifrunner.gnm1.ann1.BUSM3Y	0.006444	0	0.004646	3.533975	4.074868	4.309923
arahy.Tifrunner.gnm1.ann1.BV9JUH	1.735416	1.572394	1.761036	0.536548	0.402327	0.086863
arahy.Tifrunner.gnm1.ann1.BVQE0A	7.946348	8.142382	8.553783	2.314335	2.07369	1.540712
arahy.Tifrunner.gnm1.ann1.BW2M8B	9.318485	8.401548	9.426711	2.264771	3.007894	1.844945
arahy.Tifrunner.gnm1.ann1.BW88YF	90.116495	90.898718	85.614977	22.757042	23.001038	22.869602
arahy.Tifrunner.gnm1.ann1.BWP7WA	0.950081	0.530792	0.399377	4.109037	3.800055	4.127115
arahy.Tifrunner.gnm1.ann1.BX3WDU	3.741412	3.613454	4.217389	0.592522	0.782004	0.757776
arahy.Tifrunner.gnm1.ann1.BX530H	0.567041	0.53345	0.399201	0.037378	0.024441	0.02589
arahy.Tifrunner.gnm1.ann1.BX5EMB	1.471568	2.299871	1.658853	0.337338	0.700622	0.410142
arahy.Tifrunner.gnm1.ann1.BX9JZJ	0.237509	0.221442	0.133621	1.772662	1.597848	1.595217
arahy.Tifrunner.gnm1.ann1.BXJ3GI	0.405465	0.341598	0.330943	1.638565	1.720009	2.091794
arahy.Tifrunner.gnm1.ann1.BY16ED	15.903768	15.834807	16.648081	4.849089	4.002461	4.310785
arahy.Tifrunner.gnm1.ann1.BY64RE	1.661278	1.793783	1.591095	0.036832	0.053626	0.102005
arahy.Tifrunner.gnm1.ann1.BZ1GLD	0	0	0	1.794463	1.773021	0.953237
arahy.Tifrunner.gnm1.ann1.BZ5ZMX	4.89074	1.351585	1.084382	0.077322	0.01537	0.035786
arahy.Tifrunner.gnm1.ann1.C0DX0K	7.133101	12.43623	12.518758	0.804263	1.647561	3.537188
arahy.Tifrunner.gnm1.ann1.C0IST4	52.824832	49.901026	50.162241	3.844392	5.26965	5.272523
arahy.Tifrunner.gnm1.ann1.C0RZQR	0.842218	1.684081	1.178766	0.258191	0.182008	0.116379
arahy.Tifrunner.gnm1.ann1.C12VKC	1.436244	1.3446	1.731304	0.329946	0.253673	0.212536
arahy.Tifrunner.gnm1.ann1.C180KA	26.656796	25.015278	24.434646	4.977171	6.732391	7.310174
arahy.Tifrunner.gnm1.ann1.C1H5ND	897.774414	841.19104	772.67926	0.670131	0.589312	0.607815
arahy.Tifrunner.gnm1.ann1.C2L54K	0.407842	0	0	4.18508	3.804518	4.00684
arahy.Tifrunner.gnm1.ann1.C2N6SR	10.821137	11.211585	10.545137	2.66523	3.256979	3.003969
arahy.Tifrunner.gnm1.ann1.C32TMJ	16.755533	16.393078	18.880474	1.576757	1.6653	1.360542
arahy.Tifrunner.gnm1.ann1.C51V2Y	0	0.033925	0	1.367798	0.88489	1.308497
arahy.Tifrunner.gnm1.ann1.C5T4VQ	0.209499	0.425609	0.418444	1.756571	1.591233	2.622207
arahy.Tifrunner.gnm1.ann1.C5XBA2	11.391516	13.275383	13.137146	1.03251	0.912767	0.4992
arahy.Tifrunner.gnm1.ann1.C5XSWP	11.958504	12.207073	11.925071	0.695638	1.05235	0.974273
arahy.Tifrunner.gnm1.ann1.C6R4CV	28.087098	29.931859	25.907702	8.027902	8.683666	7.366638
arahy.Tifrunner.gnm1.ann1.C6ZMY5	1.54204	0.921535	1.286216	0.463015	0.510745	0.417237
arahy.Tifrunner.gnm1.ann1.C70Y3X	101.083583	108.166837	105.476443	14.021638	13.678085	13.613308
arahy.Tifrunner.gnm1.ann1.C7A6P7	7.961503	10.436318	8.814098	0.045299	0	0
arahy.Tifrunner.gnm1.ann1.C7YMQB	30.934654	27.884018	31.121292	0.132358	0.158358	0.155913
arahy.Tifrunner.gnm1.ann1.C8MUVV	1.266028	1.022798	1.033164	0.06519	0.010215	0.10642
arahy.Tifrunner.gnm1.ann1.C8PGGG	1.91001	1.860877	2.047587	0.488967	0.393215	0.301289
arahy.Tifrunner.gnm1.ann1.C9ICWX	19.627652	17.746472	18.762489	4.316143	4.143561	4.237159
arahy.Tifrunner.gnm1.ann1.C9M3KU	41.998489	37.314137	39.644878	0.863041	0.403803	0.749193
arahy.Tifrunner.gnm1.ann1.CA48PI	4.866464	3.993604	3.547443	0.599662	0.943599	0.503269
arahy.Tifrunner.gnm1.ann1.CA8XKC	1.383602	1.382745	2.074179	0	0	0.034751
arahy.Tifrunner.gnm1.ann1.CAI5H8	253.195686	247.83036	247.994671	56.499387	48.961737	47.702518
arahy.Tifrunner.gnm1.ann1.CAN000	24.81156	26.933495	24.242531	3.282914	2.123754	2.565897
arahy.Tifrunner.gnm1.ann1.CAZ2FM	2.427831	2.132754	1.949997	0.486452	0.721066	0.69802
arahy.Tifrunner.gnm1.ann1.CB89MI	3.630807	3.520228	3.610461	0.855884	0.772335	0.804543
arahy.Tifrunner.gnm1.ann1.CBA0IH	1.367041	1.625019	1.040905	16.671133	14.0493	15.588667
arahy.Tifrunner.gnm1.ann1.CC6N12	35.007149	37.271458	38.899136	5.821526	5.657367	4.719402
arahy.Tifrunner.gnm1.ann1.CCHA9U	0.224	0.18928	0.105351	1.252384	0.76491	1.097506
arahy.Tifrunner.gnm1.ann1.CD1PG8	0.15907	0.108822	0.015421	1.295053	1.142901	1.057342
arahy.Tifrunner.gnm1.ann1.CD5B6Y	2.180323	2.324575	1.960667	0.384057	0.384768	0.421918
arahy.Tifrunner.gnm1.ann1.CDCU9R	0.22801	0	0.26609	2.113933	1.417897	1.772894
arahy.Tifrunner.gnm1.ann1.CDUE9R	1.555918	1.338753	1.730086	0.467562	0.301093	0.334895
arahy.Tifrunner.gnm1.ann1.CEN7DP	0.110369	0.252873	0.177834	1.155966	1.160951	0.791132
arahy.Tifrunner.gnm1.ann1.CEWT6L	0.374785	0.030369	0.200136	1.320066	1.291935	1.467211
arahy.Tifrunner.gnm1.ann1.CF7XAP	76.302986	73.397713	73.116539	18.7033	19.969593	19.258894
arahy.Tifrunner.gnm1.ann1.CFG5D5	0.155135	0.206597	0.297392	1.549716	1.807646	1.977154
arahy.Tifrunner.gnm1.ann1.CFS3CL	0.177266	0.164475	0.189659	1.788697	1.585906	1.687902
arahy.Tifrunner.gnm1.ann1.CG1IFF	0	0	0	2.441295	2.479181	2.1549
arahy.Tifrunner.gnm1.ann1.CGP099	1.38252	0.853707	0.695147	6.07548	7.317187	6.91413
arahy.Tifrunner.gnm1.ann1.CI4QJS	10.076447	11.708555	8.143701	0.298146	0.247354	0.172173
arahy.Tifrunner.gnm1.ann1.CIB6XC	57.232941	53.299332	55.88657	6.663771	7.767317	7.743049
arahy.Tifrunner.gnm1.ann1.CIN5QE	20.637275	32.102278	16.1067	4.144644	5.447685	3.300632
arahy.Tifrunner.gnm1.ann1.CJ5KJ7	0	0	0	4.160591	3.498575	4.203039
arahy.Tifrunner.gnm1.ann1.CK7SVG	18.62364	18.333823	18.372557	2.822304	2.566446	2.5824
arahy.Tifrunner.gnm1.ann1.CL3NUC	14.116124	13.101562	12.738045	2.692032	2.991753	2.504202
arahy.Tifrunner.gnm1.ann1.CLS04B	22.410217	25.265757	25.5203	1.529436	2.039651	1.69213
arahy.Tifrunner.gnm1.ann1.CM5I62	0.643953	0.483886	0.754691	0	0	0
arahy.Tifrunner.gnm1.ann1.CMA0H9	15.100492	15.509366	15.672893	3.448956	3.267031	3.709256
arahy.Tifrunner.gnm1.ann1.CMR7WY	2.252259	1.939094	2.558568	13.331543	11.115457	12.632144
arahy.Tifrunner.gnm1.ann1.CNIN65	4.515562	5.088943	4.107069	1.307181	1.133082	0.982326
arahy.Tifrunner.gnm1.ann1.CNJ7NB	0.179504	0.100494	0.143584	0.603981	0.99472	0.691596
arahy.Tifrunner.gnm1.ann1.CNV9AJ	12.334064	12.54909	11.975951	1.022063	0.6175	0.739967
arahy.Tifrunner.gnm1.ann1.CQ0716	2.19694	2.640491	1.839751	0.442395	0.272899	0.308853
arahy.Tifrunner.gnm1.ann1.CQ1FSZ	2.131327	2.491666	2.099974	11.697757	12.457615	12.996489
arahy.Tifrunner.gnm1.ann1.CQ5AKN	2.187126	2.458928	2.045337	21.634928	25.344379	20.271282
arahy.Tifrunner.gnm1.ann1.CQ6HPX	0.852188	0.540476	0.613282	0.084662	0.103611	0.041965
arahy.Tifrunner.gnm1.ann1.CQ6V0L	0.143891	0.174122	0.096706	1.155336	0.621412	1.054287
arahy.Tifrunner.gnm1.ann1.CQA9U0	0.318943	0.414567	0.321319	3.354078	3.439238	3.49581
arahy.Tifrunner.gnm1.ann1.CQAX74	10.441715	12.223335	10.480103	1.914435	1.215558	1.879255
arahy.Tifrunner.gnm1.ann1.CQVN9M	0	0.047471	0.213526	0.555526	0.827213	0.934817
arahy.Tifrunner.gnm1.ann1.CQY21L	5.382572	5.070886	5.930849	0	0.138452	0
arahy.Tifrunner.gnm1.ann1.CR3DPP	49.845341	46.401527	43.931694	1.512342	1.240463	1.181989
arahy.Tifrunner.gnm1.ann1.CSQB0P	3.125323	2.546768	2.211338	0.113917	0.047059	0.09464
arahy.Tifrunner.gnm1.ann1.CT3KKI	14.257597	14.443083	14.534705	2.577594	2.455241	2.570461
arahy.Tifrunner.gnm1.ann1.CT4JMD	6.606914	6.452186	6.91637	1.897589	2.200601	1.848354
arahy.Tifrunner.gnm1.ann1.CT5ZD3	0.069762	0.097962	0.080413	0.588562	0.861411	0.883046
arahy.Tifrunner.gnm1.ann1.CTM7LX	92.976341	93.65638	100.46994	5.964159	4.735331	4.405228
arahy.Tifrunner.gnm1.ann1.CTTQ97	2.835639	2.566185	2.577492	0.617025	0.683005	0.738127
arahy.Tifrunner.gnm1.ann1.CUD8HE	0.823454	1.363259	1.515796	0	0.089986	0.073262
arahy.Tifrunner.gnm1.ann1.CV28ZI	0.069034	0.101629	0.100974	1.008356	1.316303	0.958749
arahy.Tifrunner.gnm1.ann1.CV46MP	0.244861	0.206833	0.438848	1.394935	1.96575	2.097393
arahy.Tifrunner.gnm1.ann1.CVE390	249.684303	280.658382	301.757099	1.648326	2.449583	3.750537
arahy.Tifrunner.gnm1.ann1.CVJ130	6.655137	5.950393	5.948199	34.696114	33.33812	31.952341
arahy.Tifrunner.gnm1.ann1.CWJ9NQ	2.100785	3.183077	2.726794	0.621517	0.725401	0.829755
arahy.Tifrunner.gnm1.ann1.CWTI60	1.512616	1.999763	1.042827	0.0239	0	0
arahy.Tifrunner.gnm1.ann1.CY60UM	98.122169	99.312454	97.403618	9.224195	9.030943	8.151285
arahy.Tifrunner.gnm1.ann1.CYJA9T	1.514179	1.767878	1.570477	0	0.036829	0.036994
arahy.Tifrunner.gnm1.ann1.CYM12R	14.203253	15.452383	12.554161	2.222593	2.046251	1.935285
arahy.Tifrunner.gnm1.ann1.CYMD29	1.779973	1.744794	2.616993	8.724158	10.503545	10.847457
arahy.Tifrunner.gnm1.ann1.CZ6M1X	75.560692	81.337364	74.660866	11.864458	12.451888	10.763994
arahy.Tifrunner.gnm1.ann1.CZ9TB2	27.030004	28.571352	28.759727	7.346631	7.188546	7.04755
arahy.Tifrunner.gnm1.ann1.D0BYI1	0.978793	0.998211	0.887612	0.15607	0.125335	0.130235
arahy.Tifrunner.gnm1.ann1.D0P24P	2.416151	1.796568	1.338169	0	0.247723	0.377033
arahy.Tifrunner.gnm1.ann1.D0VJ3P	6.661988	6.112539	5.467452	70.515029	73.611691	71.868178
arahy.Tifrunner.gnm1.ann1.D0WQQS	23.803306	22.168261	22.123508	0.64803	0.788253	1.26456
arahy.Tifrunner.gnm1.ann1.D0Z1X3	0.035738	0	0.076219	0.696441	0.978172	0.903462
arahy.Tifrunner.gnm1.ann1.D17FLK	0.934616	1.217561	0.879625	0.026392	0.026147	0.032129
arahy.Tifrunner.gnm1.ann1.D18LN8	16.241415	16.906416	16.280306	2.907423	2.721327	2.733644
arahy.Tifrunner.gnm1.ann1.D18SLP	1.403727	1.513002	1.232602	0.278616	0.473878	0.376594
arahy.Tifrunner.gnm1.ann1.D1AFGR	0.258508	0.319658	0.345084	4.579151	3.84434	3.660562
arahy.Tifrunner.gnm1.ann1.D1CLLQ	1.112603	0.86057	0.928311	0.366368	0.142397	0.112411
arahy.Tifrunner.gnm1.ann1.D1W91V	0.151775	0.00842	0.012486	3.023793	2.976631	3.156826
arahy.Tifrunner.gnm1.ann1.D2034S	0.73617	0.883771	0.504728	5.574464	5.278781	4.6127
arahy.Tifrunner.gnm1.ann1.D2DMXG	7.885115	7.620228	8.252393	46.726803	49.037492	43.781906
arahy.Tifrunner.gnm1.ann1.D2E79M	27.789759	32.072529	28.159197	2.639249	2.591409	2.481043
arahy.Tifrunner.gnm1.ann1.D2IUDG	0.177236	0.191595	0.122126	2.445125	2.340513	2.423993
arahy.Tifrunner.gnm1.ann1.D2QNFF	2.160073	1.87462	2.441105	0.288687	0.193297	0.296223
arahy.Tifrunner.gnm1.ann1.D2U3E6	42.798992	42.014755	45.585506	4.688601	4.943165	4.974345
arahy.Tifrunner.gnm1.ann1.D2YYPY	14.579475	14.245349	14.610703	2.14858	1.99415	2.416923
arahy.Tifrunner.gnm1.ann1.D3FG0R	0.902311	0.698773	0.589045	0	0.396343	0
arahy.Tifrunner.gnm1.ann1.D3QJB3	4.580996	4.95008	3.893493	0.81569	1.005902	0.244337
arahy.Tifrunner.gnm1.ann1.D3S8RY	5.751079	5.891423	4.925205	0.716829	0.86754	0.118305
arahy.Tifrunner.gnm1.ann1.D3WR7Y	4.123839	3.991421	3.808342	0.37364	0.553142	0.626622
arahy.Tifrunner.gnm1.ann1.D43PH9	0.009137	0.1431	0.258958	0.77015	0.580905	0.867156
arahy.Tifrunner.gnm1.ann1.D45KPR	5.535861	5.629714	5.263249	0.72983	0.727878	0.391392
arahy.Tifrunner.gnm1.ann1.D47ALZ	2.991456	3.427323	1.46593	0.25907	0.315108	0.4779
arahy.Tifrunner.gnm1.ann1.D4F11K	0.149333	0.126666	0.159538	2.344743	1.986413	2.240969
arahy.Tifrunner.gnm1.ann1.D4GSYH	0.023574	0	0.054648	1.679706	1.291455	1.825593
arahy.Tifrunner.gnm1.ann1.D4N0FV	0.902083	1.114817	1.071614	5.436829	5.101031	5.140438
arahy.Tifrunner.gnm1.ann1.D4NL96	1.269353	1.145519	1.436032	0.065269	0.207738	0.260294
arahy.Tifrunner.gnm1.ann1.D53E9A	8.097951	9.204708	9.439699	2.853167	2.21351	2.734897
arahy.Tifrunner.gnm1.ann1.D687JL	6.53591	6.276719	5.74841	0.856411	0.596992	0.913653
arahy.Tifrunner.gnm1.ann1.D6VJF6	23.824751	24.535126	23.794033	1.831202	2.51948	2.541101
arahy.Tifrunner.gnm1.ann1.D6XHXS	6.445853	5.681263	4.688546	0.194521	0.152552	0.106596
arahy.Tifrunner.gnm1.ann1.D8UV5D	0.78823	0.995935	1.108925	0.098661	0.012657	0.096738
arahy.Tifrunner.gnm1.ann1.D8W1EX	5.388065	5.560559	5.896489	0.933014	0.264237	0.242325
arahy.Tifrunner.gnm1.ann1.D92ENK	53.830376	57.697605	53.898785	1.235599	1.396022	1.787054
arahy.Tifrunner.gnm1.ann1.D9BD6W	0.49998	0.359783	0.315001	2.699844	3.441274	2.483548
arahy.Tifrunner.gnm1.ann1.D9P3QC	0.97179	0.804156	0.766039	0.167068	0.111598	0.054244
arahy.Tifrunner.gnm1.ann1.D9U3VU	26.113279	34.424161	28.613896	5.282366	5.553311	5.160103
arahy.Tifrunner.gnm1.ann1.DA0NUJ	0.608648	1.319053	0.674811	0	0.059955	0
arahy.Tifrunner.gnm1.ann1.DA0PX7	1.295234	1.534304	1.442595	0.143555	0.082313	0.186115
arahy.Tifrunner.gnm1.ann1.DAGB12	2.500611	2.26569	1.872279	0.732567	0.424329	0.681396
arahy.Tifrunner.gnm1.ann1.DB1X0P	7.27481	8.341959	8.99775	2.22892	1.821791	2.72216
arahy.Tifrunner.gnm1.ann1.DBNT5F	0.263553	0.269435	0.26237	1.735137	1.777763	1.690968
arahy.Tifrunner.gnm1.ann1.DBZ9PS	143.967712	147.005325	145.124023	22.313274	22.536634	20.479435
arahy.Tifrunner.gnm1.ann1.DCBE83	3.767307	3.473746	1.84793	0.011821	0.658877	0.689593
arahy.Tifrunner.gnm1.ann1.DCNL5J	165.895187	188.366318	169.908569	16.530844	16.629589	15.940813
arahy.Tifrunner.gnm1.ann1.DCU3FP	0.474938	0.414389	0.793307	0.095858	0.021168	0.062603
arahy.Tifrunner.gnm1.ann1.DD246K	0.084636	0.157751	0.022068	3.887217	4.21482	2.871576
arahy.Tifrunner.gnm1.ann1.DDT19Z	26.840282	28.090134	23.181749	6.549658	7.156083	6.682166
arahy.Tifrunner.gnm1.ann1.DEEI9K	0.259431	0	0.172314	1.039427	0.731013	0.854833
arahy.Tifrunner.gnm1.ann1.DEFA3T	1.983063	2.834227	2.22592	0	0	0.116833
arahy.Tifrunner.gnm1.ann1.DENV23	28.78435	17.521665	26.650554	6.882245	7.453495	6.64726
arahy.Tifrunner.gnm1.ann1.DFGJ90	41.03446	45.69771	46.549251	15.351087	9.970403	11.79523
arahy.Tifrunner.gnm1.ann1.DFN3ZB	2.947043	3.098888	3.005429	24.234015	20.809513	23.312086
arahy.Tifrunner.gnm1.ann1.DFS8IZ	1.468979	1.6515	1.566691	0.231816	0.551476	0.33099
arahy.Tifrunner.gnm1.ann1.DG0T3J	0.255881	0	0.292332	1.181589	1.153472	1.349324
arahy.Tifrunner.gnm1.ann1.DG580Z	9.587958	9.248308	9.237819	2.454706	2.770514	2.768589
arahy.Tifrunner.gnm1.ann1.DGW7B9	23.554925	24.645366	22.513134	2.703484	1.403765	2.120524
arahy.Tifrunner.gnm1.ann1.DH627J	0.174038	0.166402	0.201747	6.46156	4.310771	4.839624
arahy.Tifrunner.gnm1.ann1.DH8F8S	19.728181	24.92367	17.483362	3.248302	1.936866	4.89383
arahy.Tifrunner.gnm1.ann1.DHUA7P	0.680503	0.633624	0.366287	4.207376	4.228352	5.426771
arahy.Tifrunner.gnm1.ann1.DHW1RD	30.80304	21.532991	21.983938	6.559982	6.4314	5.641159
arahy.Tifrunner.gnm1.ann1.DI5QT1	54.680988	56.653755	57.515713	11.043242	11.772799	11.287476
arahy.Tifrunner.gnm1.ann1.DI7JZY	5.925417	6.097233	6.733085	0.844092	0.73558	0.618459
arahy.Tifrunner.gnm1.ann1.DIVU4S	2.595045	3.148938	3.419634	0.058901	0.08848	0.114214
arahy.Tifrunner.gnm1.ann1.DIZ6KI	4.655417	4.347244	4.458961	0.322883	0.309325	0.21987
arahy.Tifrunner.gnm1.ann1.DJM1RY	2.549491	2.355551	2.77306	15.83969	16.594854	15.005329
arahy.Tifrunner.gnm1.ann1.DKIQ11	2.624972	2.917461	4.106334	0.645826	0.382952	0.273407
arahy.Tifrunner.gnm1.ann1.DL0K3Y	2.660625	2.579455	2.424777	0.767231	0.587231	0.712325
arahy.Tifrunner.gnm1.ann1.DL1F0Z	1.139155	1.161397	1.419788	0.301915	0.340789	0.328072
arahy.Tifrunner.gnm1.ann1.DL2WYG	23.958594	23.382557	23.216747	2.750925	3.733968	2.575036
arahy.Tifrunner.gnm1.ann1.DL456K	3.810921	2.849256	4.300792	0.566901	0.733949	0.734883
arahy.Tifrunner.gnm1.ann1.DLXF41	161.461441	151.681717	160.367569	27.285866	27.864607	27.989744
arahy.Tifrunner.gnm1.ann1.DM2C02	1.243038	1.0249	0.777982	0.128964	0.126491	0.087654
arahy.Tifrunner.gnm1.ann1.DM6804	27.69116	27.74873	23.445866	1.579135	1.315902	1.189459
arahy.Tifrunner.gnm1.ann1.DMI4PH	0.964333	1.794841	1.427395	14.160208	18.909613	17.622921
arahy.Tifrunner.gnm1.ann1.DMZ0MV	9.611428	10.022885	10.347743	0.24528	0.384616	0.357699
arahy.Tifrunner.gnm1.ann1.DN7S30	73.337776	72.450523	73.013405	9.823116	10.190257	10.212979
arahy.Tifrunner.gnm1.ann1.DNS17T	461.81493	436.453693	445.00608	44.074386	24.793129	50.277811
arahy.Tifrunner.gnm1.ann1.DP3C2W	7.73971	7.861196	6.746131	0.565281	0.625954	0.584677
arahy.Tifrunner.gnm1.ann1.DPQ6SD	31.484762	31.128832	30.068346	1.367954	1.933074	1.467929
arahy.Tifrunner.gnm1.ann1.DQ3QRZ	7.403645	8.980761	6.488175	1.341806	1.287557	1.064155
arahy.Tifrunner.gnm1.ann1.DQCW8K	109.507763	112.919459	97.672803	0	5.405688	5.774212
arahy.Tifrunner.gnm1.ann1.DQYB4L	0.422061	0.241706	0.344838	2.920087	3.132799	3.318194
arahy.Tifrunner.gnm1.ann1.DRPT5I	2.3503	3.172997	3.05992	0.017378	0.068009	0.179556
arahy.Tifrunner.gnm1.ann1.DS477V	0.891949	0.763238	0.638224	3.303775	4.760653	4.205765
arahy.Tifrunner.gnm1.ann1.DS72B3	0.25828	0.355074	0.27853	2.883286	2.671648	2.36582
arahy.Tifrunner.gnm1.ann1.DU5DWV	5.233585	5.782337	5.764331	34.393639	34.373051	35.150459
arahy.Tifrunner.gnm1.ann1.DV4WFM	1.442409	2.14742	1.659764	0.478363	0.49566	0.454134
arahy.Tifrunner.gnm1.ann1.DV6K6C	54.165554	57.716055	54.368233	0	2.447696	0.012747
arahy.Tifrunner.gnm1.ann1.DV7T6I	0.609613	1.011896	0.703278	6.840872	7.394044	6.073617
arahy.Tifrunner.gnm1.ann1.DW7MGA	2.03645	2.661005	2.332495	0.092733	0.276945	0.185471
arahy.Tifrunner.gnm1.ann1.DW7R17	0.108797	0.353085	0.264368	1.922264	1.417109	1.633795
arahy.Tifrunner.gnm1.ann1.DY372L	1.856572	2.731567	2.492817	0	0	0
arahy.Tifrunner.gnm1.ann1.DYU645	0.389934	0.26398	0.587952	2.576795	2.597972	2.288756
arahy.Tifrunner.gnm1.ann1.DYV97M	7.869511	9.880818	8.496529	1.991214	2.464336	1.192252
arahy.Tifrunner.gnm1.ann1.DZ16HD	67.480553	66.598732	62.882694	4.566285	4.551041	4.029992
arahy.Tifrunner.gnm1.ann1.DZKI8U	0.169254	0.112726	0.087657	0.638535	0.704467	0.846818
arahy.Tifrunner.gnm1.ann1.DZPX8Q	0.686469	0.793434	0.558792	0.151436	0.102305	0.091112
arahy.Tifrunner.gnm1.ann1.E02I8A	13.625383	12.777901	11.107941	1.853437	1.344423	1.325456
arahy.Tifrunner.gnm1.ann1.E0JCWU	1.149535	1.869009	1.700986	0.11089	0.081186	0.172928
arahy.Tifrunner.gnm1.ann1.E0MG3A	9.375154	9.126782	9.244226	1.139029	1.454189	1.058439
arahy.Tifrunner.gnm1.ann1.E0YFPZ	1.295681	0.940694	1.397221	0.393306	0.294738	0.271649
arahy.Tifrunner.gnm1.ann1.E1KG5K	9.040709	7.677424	7.797612	40.128201	42.285518	43.883674
arahy.Tifrunner.gnm1.ann1.E23E2T	1.702416	1.65028	1.387517	0.233489	0.282594	0.321583
arahy.Tifrunner.gnm1.ann1.E25NJK	7.362834	6.836407	7.491109	2.225403	1.238626	0.772509
arahy.Tifrunner.gnm1.ann1.E25VMK	1.807861	1.771207	1.637459	0.393267	0.356104	0.256444
arahy.Tifrunner.gnm1.ann1.E2AMGU	3.093001	2.097063	2.372778	0.504487	0.5096	0.897487
arahy.Tifrunner.gnm1.ann1.E2GMYT	0.436188	0.608734	0.554635	4.01831	4.035379	4.475769
arahy.Tifrunner.gnm1.ann1.E2W35F	0.358879	0.428416	0.317413	1.928024	1.754094	2.16183
arahy.Tifrunner.gnm1.ann1.E2WYS1	11.094542	11.39301	11.957608	0.378377	0.278737	0.279784
arahy.Tifrunner.gnm1.ann1.E2ZVAX	0.958921	1.225076	1.528712	0.286099	0.216426	0.324202
arahy.Tifrunner.gnm1.ann1.E34YE0	274.176597	168.342361	249.16394	4.032936	3.705937	3.210093
arahy.Tifrunner.gnm1.ann1.E35BH4	3.79548	3.804951	3.981508	0.829981	0.913238	1.011464
arahy.Tifrunner.gnm1.ann1.E3E88W	4.286512	4.446805	4.103208	0.146341	0.301062	0.147817
arahy.Tifrunner.gnm1.ann1.E3Q78B	13.556798	13.912826	12.76479	3.310307	3.744296	3.176309
arahy.Tifrunner.gnm1.ann1.E3UQN0	6.832546	6.555288	8.25186	1.080933	1.340576	1.101022
arahy.Tifrunner.gnm1.ann1.E3VS3U	25.392541	26.593933	27.903246	0.654167	0.958627	0.670857
arahy.Tifrunner.gnm1.ann1.E3VZN9	2.691675	2.73561	2.341524	0.212035	0.967106	0.44359
arahy.Tifrunner.gnm1.ann1.E45ZGM	0.266406	0.413598	0.296459	1.859775	1.881287	1.610054
arahy.Tifrunner.gnm1.ann1.E47YJJ	12.107157	13.946703	10.886298	1.922611	3.29704	2.606464
arahy.Tifrunner.gnm1.ann1.E4AETI	4.056978	4.26591	3.821655	0.067412	0.304246	0.315369
arahy.Tifrunner.gnm1.ann1.E4P10T	0.561829	0.854711	0.566338	4.213306	4.694915	4.712158
arahy.Tifrunner.gnm1.ann1.E4PME3	0	0	0	1.0064	0.984164	1.045391
arahy.Tifrunner.gnm1.ann1.E4PXPM	0.714223	0.627662	0.591348	3.316302	2.924661	3.42272
arahy.Tifrunner.gnm1.ann1.E54J1V	45.073631	42.790501	42.832363	1.591409	1.572657	2.299886
arahy.Tifrunner.gnm1.ann1.E5IAKT	17.115933	18.092743	17.181896	0.165192	0.305777	0.10505
arahy.Tifrunner.gnm1.ann1.E62GL0	10.404199	10.233867	10.778016	0.171945	0.220527	0.27499
arahy.Tifrunner.gnm1.ann1.E66HT9	38.070007	46.56448	52.058954	0.13875	1.055889	1.23982
arahy.Tifrunner.gnm1.ann1.E7I0EY	1.888116	1.443907	1.725827	0.322281	0.28086	0.171808
arahy.Tifrunner.gnm1.ann1.E7JZMT	0.667641	0.534496	0.675413	0.011757	0.046126	0.024258
arahy.Tifrunner.gnm1.ann1.E7TSTY	1.058823	0.708822	1.065215	0	0	0.031554
arahy.Tifrunner.gnm1.ann1.E862I8	53.845886	47.811508	47.620296	3.579727	3.481554	3.534067
arahy.Tifrunner.gnm1.ann1.E87HJI	14.982708	15.98013	18.28667	3.046169	2.626671	2.485977
arahy.Tifrunner.gnm1.ann1.E884N9	0.938424	0.91262	0.689959	0.038665	0.087532	0.006174
arahy.Tifrunner.gnm1.ann1.E8D9WX	0.014314	0	5.9e-05	5.27422	4.282631	5.18036
arahy.Tifrunner.gnm1.ann1.E8I1B0	114.111863	113.915839	114.765313	13.480044	11.899952	10.660088
arahy.Tifrunner.gnm1.ann1.E8KTL4	4.067571	4.253749	4.140191	0.628141	0.505425	0.43463
arahy.Tifrunner.gnm1.ann1.E9IFW5	2.556679	2.256476	2.012311	0.356978	0.401645	0.148346
arahy.Tifrunner.gnm1.ann1.E9Z217	8.036187	8.990399	9.507701	1.426207	1.665135	1.683864
arahy.Tifrunner.gnm1.ann1.EABL5T	46.468307	48.079357	48.738983	2.670597	2.464903	2.597615
arahy.Tifrunner.gnm1.ann1.EB1VUM	19.529832	19.581268	19.937911	1.60281	1.567306	0.73762
arahy.Tifrunner.gnm1.ann1.EBCB1I	0	0	0	2.074104	1.907682	1.563703
arahy.Tifrunner.gnm1.ann1.EBII3K	4.023406	3.64851	4.612843	0.728727	0.895377	0.969408
arahy.Tifrunner.gnm1.ann1.ECZ3V7	7.30719	8.985141	9.954215	2.312351	2.187357	1.863809
arahy.Tifrunner.gnm1.ann1.ED1SF9	101.709381	96.77021	102.142746	2.811567	4.794495	3.604936
arahy.Tifrunner.gnm1.ann1.ED65WR	2.556682	2.396092	2.268576	0.820709	0.4488	0.862099
arahy.Tifrunner.gnm1.ann1.EE1039	31.37995	35.628254	32.965794	4.793256	4.629743	4.967123
arahy.Tifrunner.gnm1.ann1.EE4B44	2.627372	2.169761	2.474389	0.696229	0.533326	0.506538
arahy.Tifrunner.gnm1.ann1.EEBB9D	0.712833	0.576506	0.313976	3.172841	2.561244	2.887156
arahy.Tifrunner.gnm1.ann1.EEZ4Y8	14.902021	13.428673	15.251697	0.47187	0.631461	0.279271
arahy.Tifrunner.gnm1.ann1.EGV3B5	20.466318	22.841274	23.487494	1.127994	0.929238	1.130783
arahy.Tifrunner.gnm1.ann1.EH4SXH	1.620167	1.306119	1.51456	0.319242	0.386839	0.204408
arahy.Tifrunner.gnm1.ann1.EHT0BW	2.685364	2.692436	2.690793	0.734276	0.578402	0.655352
arahy.Tifrunner.gnm1.ann1.EI09ZL	42.927662	46.072819	41.013641	4.895256	4.226125	3.567634
arahy.Tifrunner.gnm1.ann1.EI55Q9	1.137456	1.215392	0.953287	0.057211	0.10693	0.00915
arahy.Tifrunner.gnm1.ann1.EIQ915	0	0.339052	0.35177	2.386323	2.151552	2.074242
arahy.Tifrunner.gnm1.ann1.EJ82H8	48.573232	30.364415	32.473597	2.80479	3.298429	3.360869
arahy.Tifrunner.gnm1.ann1.EJMG2Q	2.511024	3.488355	2.314014	0	0	0
arahy.Tifrunner.gnm1.ann1.EK4G75	1.133868	1.133435	1.044503	0	0	0
arahy.Tifrunner.gnm1.ann1.EK7MW8	3.154791	8.284934	6.524601	0.012272	0.333749	0.032162
arahy.Tifrunner.gnm1.ann1.EKB7S2	1.521884	1.261533	1.101771	0.172611	0.257736	0.102794
arahy.Tifrunner.gnm1.ann1.EL0LZ0	0.714625	0.33882	0.668592	0.074831	0.168078	0.094756
arahy.Tifrunner.gnm1.ann1.ELD0SC	0	0	0	1.013218	0.89043	1.517053
arahy.Tifrunner.gnm1.ann1.ELH53L	1.81084	2.39431	2.043952	0.222646	0.492221	0.244186
arahy.Tifrunner.gnm1.ann1.EM9KCS	4.840907	5.766329	5.815385	1.34399	1.379967	0.742368
arahy.Tifrunner.gnm1.ann1.EN6SL9	2.756828	2.679069	2.498037	0.648587	0.816508	0.490961
arahy.Tifrunner.gnm1.ann1.ENB4BT	44.208408	45.037647	43.836067	5.108487	6.709375	5.776758
arahy.Tifrunner.gnm1.ann1.EP8TJQ	0.179297	0.158089	0.07242	2.213961	2.176915	3.312066
arahy.Tifrunner.gnm1.ann1.EPQ3BP	6.656582	7.227406	7.266954	1.776268	2.045538	1.952747
arahy.Tifrunner.gnm1.ann1.EPR46C	241.93395	203.157632	210.727766	12.15359	10.793194	10.969097
arahy.Tifrunner.gnm1.ann1.EPZV43	6.432811	5.672841	7.068871	1.400344	1.439945	1.331725
arahy.Tifrunner.gnm1.ann1.EQ31PG	2.08177	2.131895	1.762004	0.440745	0.427809	0.446876
arahy.Tifrunner.gnm1.ann1.EQU2N6	39.014473	42.012314	41.128518	10.846942	10.324416	9.769083
arahy.Tifrunner.gnm1.ann1.ERJN8A	0.0394	0.028237	0.025302	0.409771	0.54782	0.520209
arahy.Tifrunner.gnm1.ann1.ES6X43	0.61325	0.66327	0.678149	6.579426	6.211	7.578175
arahy.Tifrunner.gnm1.ann1.ES7A38	35.62302	33.369698	35.112549	9.440286	9.178426	8.44
arahy.Tifrunner.gnm1.ann1.ESN9VZ	2.411828	1.735172	1.781626	0.035738	0.029583	0.025169
arahy.Tifrunner.gnm1.ann1.ETV3I7	0	0.022973	0	4.001542	3.438486	3.411423
arahy.Tifrunner.gnm1.ann1.ETY13H	14.076036	14.685306	13.75317	3.814678	4.069264	3.977848
arahy.Tifrunner.gnm1.ann1.EU3A7K	18.778355	17.221512	18.542246	2.632875	2.307764	2.77652
arahy.Tifrunner.gnm1.ann1.EU6W4P	0.502014	0.367105	0.317689	1.702343	1.84608	2.126646
arahy.Tifrunner.gnm1.ann1.EV1AUE	0.211197	0.269124	0.226835	1.582547	1.207726	1.612058
arahy.Tifrunner.gnm1.ann1.EVAW89	19.937689	17.70912	19.65136	0.607425	0.313046	0.53925
arahy.Tifrunner.gnm1.ann1.EW33HN	3.133495	2.658176	2.701876	0.145455	0.282737	0.254066
arahy.Tifrunner.gnm1.ann1.EW5W0P	7.821985	8.595366	8.971807	2.39132	2.062598	2.491722
arahy.Tifrunner.gnm1.ann1.EW9UD1	29.926609	27.255667	28.126291	0.489691	0.436318	0.479776
arahy.Tifrunner.gnm1.ann1.EXJ5K8	18.09704	13.081142	18.946648	1.92933	1.66578	2.124429
arahy.Tifrunner.gnm1.ann1.EXY78R	4.207451	3.915207	3.336978	0.24271	0.231819	0.164572
arahy.Tifrunner.gnm1.ann1.EYFM1K	115.142562	113.597352	125.18428	21.041809	23.551172	17.964348
arahy.Tifrunner.gnm1.ann1.EZ5RGK	3.046705	3.684685	2.434517	0	0.029369	0.023022
arahy.Tifrunner.gnm1.ann1.EZ9WFK	31.411958	28.524394	28.852707	5.618135	6.560574	6.309851
arahy.Tifrunner.gnm1.ann1.F01FM8	1.780836	1.931174	2.124544	0.09138	0.609876	0.043874
arahy.Tifrunner.gnm1.ann1.F130JL	0.890048	1.109328	1.178739	0.325759	0.205308	0.16749
arahy.Tifrunner.gnm1.ann1.F1J4V4	0.287343	0.311869	0.371315	1.588609	1.7154	1.943459
arahy.Tifrunner.gnm1.ann1.F1RJAK	2.990273	3.395419	3.408545	0.944109	0.980403	0.773966
arahy.Tifrunner.gnm1.ann1.F2D5GR	18.454352	18.565063	19.181353	3.410629	2.197154	1.515835
arahy.Tifrunner.gnm1.ann1.F2F8FV	19.278324	20.966454	19.012976	0.096644	0.106402	0.25831
arahy.Tifrunner.gnm1.ann1.F2MSTS	31.652359	29.1322	30.747694	1.034608	0.940299	0.874542
arahy.Tifrunner.gnm1.ann1.F2RES5	0.346785	0.454435	0.514034	2.018435	2.06288	2.568537
arahy.Tifrunner.gnm1.ann1.F30MHA	3.722472	3.148638	2.764086	0.506414	0.729843	0.524175
arahy.Tifrunner.gnm1.ann1.F38IW4	1.319322	1.446465	1.466484	0.616255	0.258639	0.286637
arahy.Tifrunner.gnm1.ann1.F3RJIU	3.709896	4.128527	3.875032	0.77381	0.571645	0.78724
arahy.Tifrunner.gnm1.ann1.F3SGCQ	0	0.477043	0.453334	1.679573	1.750237	1.392704
arahy.Tifrunner.gnm1.ann1.F43BSI	7.103992	5.479236	5.855502	1.256223	1.9159	2.179914
arahy.Tifrunner.gnm1.ann1.F4C6A5	14.603146	15.906987	12.673536	0.029921	0.365619	0
arahy.Tifrunner.gnm1.ann1.F4GLWT	5.527823	3.956826	5.515929	0	0.024033	0.025459
arahy.Tifrunner.gnm1.ann1.F4M9UE	40.365139	42.704376	26.028023	1.224546	1.350937	1.438875
arahy.Tifrunner.gnm1.ann1.F4N1WH	99.721466	101.761856	95.311325	12.430674	10.64491	11.277788
arahy.Tifrunner.gnm1.ann1.F4PGJ6	16.758408	17.93098	15.220909	2.422351	2.930859	2.596639
arahy.Tifrunner.gnm1.ann1.F4QKHX	180.438742	175.421035	164.806359	1.064069	0.644579	1.65952
arahy.Tifrunner.gnm1.ann1.F5KP1I	11.796519	11.922469	12.14741	0.900391	0.742501	0.930338
arahy.Tifrunner.gnm1.ann1.F5PPYS	6.152748	5.564386	6.17323	0.511308	0.363965	0.547917
arahy.Tifrunner.gnm1.ann1.F5ZG0R	1.501721	1.09969	1.195437	0.274119	0.273552	0.230587
arahy.Tifrunner.gnm1.ann1.F63DWU	0	0.017696	0	3.514	4.280413	4.366751
arahy.Tifrunner.gnm1.ann1.F6CKCC	4.278453	4.11181	5.408965	0	0.086189	0
arahy.Tifrunner.gnm1.ann1.F6CLKD	1.263365	1.438212	1.08207	11.405046	9.054018	10.792473
arahy.Tifrunner.gnm1.ann1.F6HDT7	2.412057	2.74261	2.524421	0.061692	0.077715	0.004799
arahy.Tifrunner.gnm1.ann1.F6K4PZ	16.606608	16.860708	15.721937	3.108219	4.609009	1.714573
arahy.Tifrunner.gnm1.ann1.F6ULXY	4.149362	3.237583	3.71561	0.528118	0.535145	0.586851
arahy.Tifrunner.gnm1.ann1.F76963	1.067269	1.149471	1.179223	0.028273	0.053382	0
arahy.Tifrunner.gnm1.ann1.F7AR35	0.149993	0.170518	0.225476	1.060203	1.599435	1.438428
arahy.Tifrunner.gnm1.ann1.F7C4QK	45.298316	41.431629	45.149715	6.578339	7.036668	5.839948
arahy.Tifrunner.gnm1.ann1.F7D8SE	2.754556	3.258174	3.253527	0	0.027582	0
arahy.Tifrunner.gnm1.ann1.F7FICR	2.553351	2.360889	2.368977	0.491417	0.763328	0.472119
arahy.Tifrunner.gnm1.ann1.F7JJSM	6.718955	6.844408	6.82211	1.015643	1.304831	1.103215
arahy.Tifrunner.gnm1.ann1.F7U1GP	4.797565	5.691917	4.977483	0.079263	0.029777	0.149108
arahy.Tifrunner.gnm1.ann1.F7UUKP	43.156364	44.654076	45.161774	0.769111	1.20639	1.091418
arahy.Tifrunner.gnm1.ann1.F7W7FE	66.654434	71.858742	69.785767	6.471903	7.795548	5.908754
arahy.Tifrunner.gnm1.ann1.F8EDYM	42.492249	40.498928	44.860252	13.833673	10.257311	12.932027
arahy.Tifrunner.gnm1.ann1.F91T03	1.15597	1.112859	2.39246	0.19267	0.127969	0.124356
arahy.Tifrunner.gnm1.ann1.F91YHM	0.889684	0.848744	1.087265	4.241746	4.559285	5.638454
arahy.Tifrunner.gnm1.ann1.F923VL	0.709404	0.44926	0.661353	0.042056	0.091094	0.117035
arahy.Tifrunner.gnm1.ann1.F9DTFM	18.076885	17.229685	16.976702	5.243394	4.782941	5.093364
arahy.Tifrunner.gnm1.ann1.F9GNLP	14.772861	13.71474	14.512399	0.936009	1.175745	1.352584
arahy.Tifrunner.gnm1.ann1.FB3681	100.020905	80.805908	108.146156	9.074236	7.643009	7.02805
arahy.Tifrunner.gnm1.ann1.FB6B2S	163.159134	186.830063	174.169571	31.040026	29.312586	25.028955
arahy.Tifrunner.gnm1.ann1.FCSG49	0.255114	0.371777	0.30392	1.845279	1.547791	1.512938
arahy.Tifrunner.gnm1.ann1.FD1Z9Y	1.168285	1.002321	1.160129	0.280894	0.2753	0.309093
arahy.Tifrunner.gnm1.ann1.FDEL0C	0.201233	0.337133	0.151838	1.203801	1.264295	1.134797
arahy.Tifrunner.gnm1.ann1.FE00XT	0.677018	0.805578	0.638448	0.468429	0.13947	0.221978
arahy.Tifrunner.gnm1.ann1.FE0635	2.028946	2.233639	1.422535	0	0	0.035971
arahy.Tifrunner.gnm1.ann1.FECP0X	0.836866	0.863325	0.81603	0.115141	0.080935	0.02422
arahy.Tifrunner.gnm1.ann1.FEJ3DR	32.021908	33.378319	27.287989	3.469009	3.741612	4.046031
arahy.Tifrunner.gnm1.ann1.FEY921	3.75458	4.582861	3.154734	0.383653	0.458771	0.565101
arahy.Tifrunner.gnm1.ann1.FFL3CR	50.680355	52.753654	48.804977	0.8552	0.387064	0.802857
arahy.Tifrunner.gnm1.ann1.FFY9SF	0.434515	0.253352	0.444781	2.061511	1.811321	1.994372
arahy.Tifrunner.gnm1.ann1.FH44NZ	59.550956	57.01994	67.86196	5.254644	5.411787	4.953437
arahy.Tifrunner.gnm1.ann1.FH4MAJ	5.737237	4.830274	5.704523	0.382473	0.271751	0.570702
arahy.Tifrunner.gnm1.ann1.FH5FW8	0.92165	1.562451	0.9873	8.050728	7.659362	6.250479
arahy.Tifrunner.gnm1.ann1.FH7GLE	0.232636	0.209382	0.150519	1.061462	1.126086	1.25891
arahy.Tifrunner.gnm1.ann1.FHUH7B	0.104936	0.146718	0.077726	1.831932	1.614833	1.934911
arahy.Tifrunner.gnm1.ann1.FHW390	5.022824	4.300332	6.129216	0.643982	0.513424	0.281742
arahy.Tifrunner.gnm1.ann1.FI2WQ3	7.996081	8.75158	8.516721	2.123593	1.751833	2.490852
arahy.Tifrunner.gnm1.ann1.FI6TLI	37.585917	38.766294	35.701857	8.993769	9.251604	9.418092
arahy.Tifrunner.gnm1.ann1.FI9C9D	315.066986	313.321533	318.888184	59.761406	55.868946	54.8395
arahy.Tifrunner.gnm1.ann1.FIK9JS	11.305204	11.172984	10.916256	1.877167	1.878568	1.980963
arahy.Tifrunner.gnm1.ann1.FJSG30	44.20253	41.503429	44.099701	1.362257	1.437958	0.965039
arahy.Tifrunner.gnm1.ann1.FJZ5Z0	19.951094	19.256529	16.897491	0.075625	0.293379	0.038477
arahy.Tifrunner.gnm1.ann1.FK15VW	12.195782	11.910169	11.941842	3.029174	3.342586	2.975387
arahy.Tifrunner.gnm1.ann1.FKG4Y0	9.386025	9.020562	10.284145	2.482508	2.031065	2.952054
arahy.Tifrunner.gnm1.ann1.FKKR7E	0.089409	0.122504	0.172868	2.208798	2.152393	2.234501
arahy.Tifrunner.gnm1.ann1.FKNU7Z	0	0	0	2.552303	3.036032	3.82792
arahy.Tifrunner.gnm1.ann1.FKX1H2	0.183842	0.123268	0.182038	0.879758	0.801116	0.931341
arahy.Tifrunner.gnm1.ann1.FLDD49	0.166542	0.160513	0.224109	1.241882	0.858367	1.140677
arahy.Tifrunner.gnm1.ann1.FM6CZ7	33.65945	35.65698	39.301872	0.072334	0	0
arahy.Tifrunner.gnm1.ann1.FMR35J	18.744454	19.853542	20.445321	3.731011	4.201661	4.132591
arahy.Tifrunner.gnm1.ann1.FMU3NZ	14.558781	12.967621	13.048779	1.427501	1.254866	1.604689
arahy.Tifrunner.gnm1.ann1.FMXP0C	0.835207	0.85124	0.690587	6.846685	6.612992	6.525164
arahy.Tifrunner.gnm1.ann1.FN6RIW	4.479802	4.62048	5.444593	34.845629	36.039151	34.552585
arahy.Tifrunner.gnm1.ann1.FNG8N4	18.496525	18.135087	17.871017	3.281179	4.076932	4.192314
arahy.Tifrunner.gnm1.ann1.FP9JA4	2.094173	1.437488	2.388359	0.96775	0.210082	0.148694
arahy.Tifrunner.gnm1.ann1.FPLI9C	39.667217	43.005948	42.442769	3.698587	4.332473	3.274119
arahy.Tifrunner.gnm1.ann1.FPLS2A	2.356384	2.526272	1.636324	0.145781	0	0.041328
arahy.Tifrunner.gnm1.ann1.FPT8AU	2.222745	2.873696	1.939062	0	0.017618	0
arahy.Tifrunner.gnm1.ann1.FPVE10	2.399454	2.359431	1.959347	0.757026	0.571587	0.561298
arahy.Tifrunner.gnm1.ann1.FQ5ZUR	4.031053	4.302038	4.287983	26.532343	24.903934	24.349861
arahy.Tifrunner.gnm1.ann1.FQDW8Y	3.722855	4.492334	4.216366	0.282007	0.256813	0.169435
arahy.Tifrunner.gnm1.ann1.FQL4BN	4.887452	4.508965	5.290322	1.293567	0.651296	0.848913
arahy.Tifrunner.gnm1.ann1.FQQK7H	14.006487	15.612153	14.651406	3.788834	4.459735	3.091708
arahy.Tifrunner.gnm1.ann1.FQQS7Y	3.572888	2.746922	3.348808	0.930926	0.517322	0.869025
arahy.Tifrunner.gnm1.ann1.FR0W00	2.804805	1.813036	2.620332	0.387727	0.611413	0.683287
arahy.Tifrunner.gnm1.ann1.FS5FM4	1.502298	1.37857	1.466522	0.101754	0.242867	0.27883
arahy.Tifrunner.gnm1.ann1.FSDJ4U	0	0	0.010595	1.490315	1.240992	1.271261
arahy.Tifrunner.gnm1.ann1.FT6SUY	2.718318	2.781006	2.33708	0.479508	0.545787	0.486775
arahy.Tifrunner.gnm1.ann1.FTDV76	10.138605	9.272078	10.656411	1.257785	0.978655	0.795049
arahy.Tifrunner.gnm1.ann1.FTVA6C	0.35876	0.153163	0.176034	1.379826	1.088076	1.100929
arahy.Tifrunner.gnm1.ann1.FU1JML	51.290883	52.634088	50.327776	7.521844	8.697132	8.225949
arahy.Tifrunner.gnm1.ann1.FU6CIC	93.160286	99.940712	95.524452	15.990933	16.790569	16.843218
arahy.Tifrunner.gnm1.ann1.FUL9XS	0.076778	0.110998	0.08426	1.188919	1.171926	1.460279
arahy.Tifrunner.gnm1.ann1.FUW0JF	16.484957	12.286549	19.33285	1.863555	2.01208	2.152937
arahy.Tifrunner.gnm1.ann1.FV5JFG	5.797604	5.87065	5.824373	0.05549	0	0.126551
arahy.Tifrunner.gnm1.ann1.FVC51Z	2.681125	3.352874	3.880418	0.420867	0.729932	0.479108
arahy.Tifrunner.gnm1.ann1.FVT26M	32.874459	33.974435	32.331733	2.14711	2.205438	2.032863
arahy.Tifrunner.gnm1.ann1.FVW9RW	2.059252	1.779718	1.699842	0.246559	0.409932	0.326137
arahy.Tifrunner.gnm1.ann1.FW2V6H	348.202209	237.981842	232.987793	0.916919	0.836341	0.879825
arahy.Tifrunner.gnm1.ann1.FWQ16B	12.212978	10.826903	10.884356	0.594146	0.994325	0.855758
arahy.Tifrunner.gnm1.ann1.FX9FQ9	3.888846	3.61395	4.256652	0.06314	0.076221	0.068428
arahy.Tifrunner.gnm1.ann1.FXE6GW	3.179637	3.903252	2.683566	0.091163	0.148582	0.009977
arahy.Tifrunner.gnm1.ann1.FXK9PR	7.975535	7.173177	7.366857	0.308554	0.559852	0.762538
arahy.Tifrunner.gnm1.ann1.FXNK0M	3.187043	3.265221	3.061728	0.5207	0.625996	0.541511
arahy.Tifrunner.gnm1.ann1.FXRP5B	1.667834	1.787941	1.754862	0.270813	0.31278	0.417777
arahy.Tifrunner.gnm1.ann1.FYJY46	108.013626	115.024925	100.446671	8.876268	7.015264	7.47433
arahy.Tifrunner.gnm1.ann1.FYP25E	1.948773	2.794743	2.790469	0.466626	0.4071	0.605515
arahy.Tifrunner.gnm1.ann1.FZ52LJ	0.075274	0.165758	0.079709	1.387716	1.106759	1.616267
arahy.Tifrunner.gnm1.ann1.FZCB8L	2.930464	3.008882	3.011249	0.539762	0.880044	0.40311
arahy.Tifrunner.gnm1.ann1.FZM120	0	0	0	1.038333	0.984216	1.154262
arahy.Tifrunner.gnm1.ann1.FZMU71	26.976193	28.989682	34.089128	5.18869	5.313376	4.654649
arahy.Tifrunner.gnm1.ann1.FZU8AD	39.231941	35.017175	41.39808	6.065092	5.513679	5.359643
arahy.Tifrunner.gnm1.ann1.FZV4HQ	0.403824	0.303824	0.372141	2.584772	2.256623	4.449514
arahy.Tifrunner.gnm1.ann1.G01LXB	3.537533	3.409502	3.172734	0.135022	0.104297	0.023518
arahy.Tifrunner.gnm1.ann1.G02YMJ	13.126519	12.198484	14.861524	3.258862	2.816064	3.153865
arahy.Tifrunner.gnm1.ann1.G07C2M	43.170444	39.477955	38.959129	4.75363	5.979185	4.495473
arahy.Tifrunner.gnm1.ann1.G0A5U7	2.539711	2.72926	1.886064	0.110615	0.028689	0.060726
arahy.Tifrunner.gnm1.ann1.G0QKVL	5.726493	5.49541	5.562462	0.575655	0.631737	0.564007
arahy.Tifrunner.gnm1.ann1.G1DJHB	8.624824	8.180232	8.943484	0.215358	0.211892	0.447811
arahy.Tifrunner.gnm1.ann1.G1SIKM	2.078253	1.774783	1.785879	0.189899	0.21994	0.296041
arahy.Tifrunner.gnm1.ann1.G1SUYP	6.052052	6.0747	6.212143	35.704845	38.047398	37.74976
arahy.Tifrunner.gnm1.ann1.G1UYIL	0.811289	0.643423	0.396172	0.207188	0.137319	0.146509
arahy.Tifrunner.gnm1.ann1.G1W5H1	0.206337	0.090567	0.077796	1.094822	0.809922	1.110027
arahy.Tifrunner.gnm1.ann1.G2CBFA	81.690941	73.659714	73.887695	2.466156	2.112029	1.947115
arahy.Tifrunner.gnm1.ann1.G2KK8P	0.765268	0.86952	0.822717	0.030705	0	0.085336
arahy.Tifrunner.gnm1.ann1.G3162F	0.787913	0.658906	0.701006	4.935344	4.477556	5.096958
arahy.Tifrunner.gnm1.ann1.G33FQG	6.798394	5.974257	5.481538	1.42923	1.03007	1.018291
arahy.Tifrunner.gnm1.ann1.G3725Q	0.934147	0.889758	1.302503	0.326094	0.179522	0.384684
arahy.Tifrunner.gnm1.ann1.G3AUWX	12.22343	13.657227	12.551066	0.077957	0.113667	0.125662
arahy.Tifrunner.gnm1.ann1.G3R5KE	11.712884	10.955862	9.436641	0.23992	0.52964	0.416659
arahy.Tifrunner.gnm1.ann1.G46WBP	10.296998	11.597782	10.094231	126.57718	121.562828	110.32319
arahy.Tifrunner.gnm1.ann1.G4VJTK	0.071293	0.383958	0.075451	3.499643	2.757268	3.417608
arahy.Tifrunner.gnm1.ann1.G4Y2Y5	537.865784	529.344971	496.974121	71.824181	83.811066	81.132416
arahy.Tifrunner.gnm1.ann1.G529J0	0.018042	0.01693	0.028183	4.120573	4.063944	3.732337
arahy.Tifrunner.gnm1.ann1.G52EGB	1.492018	1.562702	1.63962	0.218137	0.152581	0.196113
arahy.Tifrunner.gnm1.ann1.G5BSUA	6.908695	7.706786	8.355371	1.112363	0.646553	0.620956
arahy.Tifrunner.gnm1.ann1.G5G1MY	5.79323	5.023484	5.725341	0.009341	0.104904	0.175016
arahy.Tifrunner.gnm1.ann1.G5JU44	0.20352	0.026305	0.077696	1.659812	1.723544	1.897271
arahy.Tifrunner.gnm1.ann1.G5Y6Q1	0.954271	0.26254	1.186908	3.204399	4.205488	4.334878
arahy.Tifrunner.gnm1.ann1.G729YX	65.709389	71.81031	69.159386	3.655613	4.117483	3.46333
arahy.Tifrunner.gnm1.ann1.G73SPJ	4.985832	5.65624	5.654307	1.32374	1.439402	1.347969
arahy.Tifrunner.gnm1.ann1.G7PB2P	1.595183	1.513821	1.367329	0	0.025232	0.020546
arahy.Tifrunner.gnm1.ann1.G80ETX	3.792365	4.302995	2.88323	0.748418	0.857726	1.062613
arahy.Tifrunner.gnm1.ann1.G86GHA	8.594458	8.371145	9.140229	1.925439	1.371139	1.102704
arahy.Tifrunner.gnm1.ann1.G8D5NK	0.694187	1.085797	0.625801	3.943479	3.83573	4.578425
arahy.Tifrunner.gnm1.ann1.G8H34X	21.451153	19.851892	20.276628	5.782458	5.544302	4.96107
arahy.Tifrunner.gnm1.ann1.G9KXLY	48.940367	51.098865	51.030701	12.788535	11.395888	10.975423
arahy.Tifrunner.gnm1.ann1.G9XM6M	21.883934	21.198124	22.049328	4.994516	4.942692	4.800349
arahy.Tifrunner.gnm1.ann1.GAK0W0	8.431462	7.869167	8.783248	2.333052	2.624412	2.476269
arahy.Tifrunner.gnm1.ann1.GAW0T6	2.176416	1.484169	2.426006	0.444402	0.332875	0.165585
arahy.Tifrunner.gnm1.ann1.GB08AC	258.610802	288.674219	259.960848	25.069931	25.146175	25.824617
arahy.Tifrunner.gnm1.ann1.GB3LZN	46.38834	44.639305	41.607121	3.686954	3.953976	2.719447
arahy.Tifrunner.gnm1.ann1.GBEE9Q	2.848573	2.791284	2.566241	0.365238	0.666485	0.507599
arahy.Tifrunner.gnm1.ann1.GC19V0	3.068666	3.140365	2.054624	0.24102	0.267764	0.148508
arahy.Tifrunner.gnm1.ann1.GCZ3AG	2.559949	3.918626	2.326552	0.171391	0.323399	0.299122
arahy.Tifrunner.gnm1.ann1.GD47LP	16.911947	17.257853	18.033001	1.357277	1.49011	1.043194
arahy.Tifrunner.gnm1.ann1.GDD8RQ	0.309413	0.309256	0.130292	2.036658	1.650572	1.539074
arahy.Tifrunner.gnm1.ann1.GDD9UC	22.549325	21.236619	22.136275	3.735047	4.062517	4.442441
arahy.Tifrunner.gnm1.ann1.GDF15N	16.785875	17.505428	17.160123	4.303089	4.249667	4.731758
arahy.Tifrunner.gnm1.ann1.GE5ZL0	0.03358	0.017094	0.030786	2.96617	2.896467	4.164708
arahy.Tifrunner.gnm1.ann1.GE8ZA7	28.272789	27.920866	26.148611	0.978016	1.154312	0.931005
arahy.Tifrunner.gnm1.ann1.GF4R7K	0.942165	0.836646	0.624608	0.133519	0.199743	0.163884
arahy.Tifrunner.gnm1.ann1.GFB1EK	2.008045	2.033967	1.227816	0	0	0
arahy.Tifrunner.gnm1.ann1.GFD9N3	0.196145	0.375258	0.245833	1.971557	2.427196	1.38275
arahy.Tifrunner.gnm1.ann1.GFN5SV	1.325412	1.061848	1.861537	0.39943	0.336626	0.440034
arahy.Tifrunner.gnm1.ann1.GG2EN1	2.804839	2.751414	2.861403	16.485603	14.92118	14.801121
arahy.Tifrunner.gnm1.ann1.GG4XIK	0.270124	0.101351	0.022099	1.92889	2.694342	1.720453
arahy.Tifrunner.gnm1.ann1.GGC6H3	0.151168	0.036013	0.087011	0.630583	0.517633	0.812694
arahy.Tifrunner.gnm1.ann1.GHRN5T	0.103832	0.023055	0.356012	0.698079	0.811943	0.529199
[truncated: 1,747 more rows]
