# Supplementary material for: Transcriptomic–Proteomic Analysis Revealed the Regulatory Mechanism of Peanut in Response to Fusarium oxysporum
Source: Int J Mol Sci. 2024 Jan 3;25(1):619. doi: 10.3390/ijms25010619 (PMC10779420; doi:10.3390/ijms25010619)
Supplement: Supplementary file 1 [file ijms-25-00619-s001.zip › Table S2 DEGs-go.xls]

#Domain	GO_ID	Term	Annotated	Significant	Expected	KS	Gene
Biological Process	GO:0018108	peptidyl-tyrosine phosphorylation	15	0	1.03	3.9e-11	--
Biological Process	GO:0052696	flavonoid glucuronidation	11	3	0.75	1.8e-08	Arachis_hypogaea_newGene_3056;Arachis_hypogaea_newGene_7944;Arachis_hypogaea_newGene_8624
Biological Process	GO:0006357	regulation of transcription from RNA polymerase II promoter	64	1	4.38	1.6e-06	Arachis_hypogaea_newGene_11910
Biological Process	GO:0055114	oxidation-reduction process	3333	362	227.9	2.0e-06	Arachis_hypogaea_newGene_13088;Arachis_hypogaea_newGene_1392;Arachis_hypogaea_newGene_15630;Arachis_hypogaea_newGene_17598;Arachis_hypogaea_newGene_17767;Arachis_hypogaea_newGene_18984;Arachis_hypogaea_newGene_489;Arachis_hypogaea_newGene_8638;Arachis_hypogaea_newGene_9122;Arachis_hypogaea_newGene_9677;arahy.Tifrunner.gnm1.ann1.03R76N;arahy.Tifrunner.gnm1.ann1.03WWG0;arahy.Tifrunner.gnm1.ann1.068…
Biological Process	GO:0031146	SCF-dependent proteasomal ubiquitin-dependent protein catabolic process	12	0	0.82	2.6e-06	--
Biological Process	GO:0000288	nuclear-transcribed mRNA catabolic process, deadenylation-dependent decay	6	0	0.41	6.2e-05	--
Biological Process	GO:0000209	protein polyubiquitination	8	0	0.55	8.3e-05	--
Biological Process	GO:0009813	flavonoid biosynthetic process	120	24	8.21	0.00015	Arachis_hypogaea_newGene_17688;Arachis_hypogaea_newGene_3056;Arachis_hypogaea_newGene_7944;Arachis_hypogaea_newGene_8624;arahy.Tifrunner.gnm1.ann1.06ZF6Z;arahy.Tifrunner.gnm1.ann1.0BML12;arahy.Tifrunner.gnm1.ann1.0FI6RG;arahy.Tifrunner.gnm1.ann1.28F6NF;arahy.Tifrunner.gnm1.ann1.425ZXH;arahy.Tifrunner.gnm1.ann1.6I0SN9;arahy.Tifrunner.gnm1.ann1.6JHV2K;arahy.Tifrunner.gnm1.ann1.EE1039;arahy.Tifrunne…
Biological Process	GO:0009765	photosynthesis, light harvesting	40	12	2.74	0.00018	arahy.Tifrunner.gnm1.ann1.14YEDZ;arahy.Tifrunner.gnm1.ann1.4KW7H9;arahy.Tifrunner.gnm1.ann1.6DQ39T;arahy.Tifrunner.gnm1.ann1.AFZN0R;arahy.Tifrunner.gnm1.ann1.BU7NMG;arahy.Tifrunner.gnm1.ann1.CVJ130;arahy.Tifrunner.gnm1.ann1.JKC32H;arahy.Tifrunner.gnm1.ann1.JVEI5Y;arahy.Tifrunner.gnm1.ann1.QXM1B7;arahy.Tifrunner.gnm1.ann1.RLTX4G;arahy.Tifrunner.gnm1.ann1.U5T9YL;arahy.Tifrunner.gnm1.ann1.YZ06AV
Biological Process	GO:0006368	transcription elongation from RNA polymerase II promoter	7	0	0.48	0.00022	--
Biological Process	GO:0002181	cytoplasmic translation	5	0	0.34	0.00025	--
Biological Process	GO:0006474	N-terminal protein amino acid acetylation	5	0	0.34	0.00026	--
Biological Process	GO:0009834	plant-type secondary cell wall biogenesis	28	12	1.91	0.00033	arahy.Tifrunner.gnm1.ann1.31N5UK;arahy.Tifrunner.gnm1.ann1.48UGBA;arahy.Tifrunner.gnm1.ann1.6G8285;arahy.Tifrunner.gnm1.ann1.FDEL0C;arahy.Tifrunner.gnm1.ann1.FFY9SF;arahy.Tifrunner.gnm1.ann1.GVD2R3;arahy.Tifrunner.gnm1.ann1.J8M6QI;arahy.Tifrunner.gnm1.ann1.L22S2R;arahy.Tifrunner.gnm1.ann1.TQ1ANH;arahy.Tifrunner.gnm1.ann1.V28JVI;arahy.Tifrunner.gnm1.ann1.X9C0XD;arahy.Tifrunner.gnm1.ann1.ZA1VNW
Biological Process	GO:0045492	xylan biosynthetic process	67	16	4.58	0.00047	arahy.Tifrunner.gnm1.ann1.037YNN;arahy.Tifrunner.gnm1.ann1.31N5UK;arahy.Tifrunner.gnm1.ann1.40MJVR;arahy.Tifrunner.gnm1.ann1.95EUB8;arahy.Tifrunner.gnm1.ann1.CBA0IH;arahy.Tifrunner.gnm1.ann1.FDEL0C;arahy.Tifrunner.gnm1.ann1.FFY9SF;arahy.Tifrunner.gnm1.ann1.GVD2R3;arahy.Tifrunner.gnm1.ann1.IXTP9E;arahy.Tifrunner.gnm1.ann1.J8M6QI;arahy.Tifrunner.gnm1.ann1.L22S2R;arahy.Tifrunner.gnm1.ann1.QR40AE;ara…
Biological Process	GO:0042549	photosystem II stabilization	4	4	0.27	0.00060	arahy.Tifrunner.gnm1.ann1.09KNS5;arahy.Tifrunner.gnm1.ann1.49ZYT6;arahy.Tifrunner.gnm1.ann1.RBYB13;arahy.Tifrunner.gnm1.ann1.Y7HUGW
Biological Process	GO:0015812	gamma-aminobutyric acid transport	4	4	0.27	0.00072	arahy.Tifrunner.gnm1.ann1.581R81;arahy.Tifrunner.gnm1.ann1.JHRC9Q;arahy.Tifrunner.gnm1.ann1.VF6F79;arahy.Tifrunner.gnm1.ann1.YABM9E
Biological Process	GO:0010413	glucuronoxylan metabolic process	65	16	4.44	0.00106	arahy.Tifrunner.gnm1.ann1.037YNN;arahy.Tifrunner.gnm1.ann1.31N5UK;arahy.Tifrunner.gnm1.ann1.40MJVR;arahy.Tifrunner.gnm1.ann1.95EUB8;arahy.Tifrunner.gnm1.ann1.CBA0IH;arahy.Tifrunner.gnm1.ann1.FDEL0C;arahy.Tifrunner.gnm1.ann1.FFY9SF;arahy.Tifrunner.gnm1.ann1.GVD2R3;arahy.Tifrunner.gnm1.ann1.IXTP9E;arahy.Tifrunner.gnm1.ann1.J8M6QI;arahy.Tifrunner.gnm1.ann1.L22S2R;arahy.Tifrunner.gnm1.ann1.QR40AE;ara…
Biological Process	GO:0009646	response to absence of light	7	5	0.48	0.00124	arahy.Tifrunner.gnm1.ann1.7S9HSP;arahy.Tifrunner.gnm1.ann1.8SKS1Y;arahy.Tifrunner.gnm1.ann1.C9ICWX;arahy.Tifrunner.gnm1.ann1.G729YX;arahy.Tifrunner.gnm1.ann1.MHUR4I
Biological Process	GO:0031935	regulation of chromatin silencing	4	2	0.27	0.00131	Arachis_hypogaea_newGene_1041;Arachis_hypogaea_newGene_7366
Biological Process	GO:0018022	peptidyl-lysine methylation	4	0	0.27	0.00157	--
Biological Process	GO:0006468	protein phosphorylation	1532	137	104.75	0.00158	Arachis_hypogaea_newGene_14149;Arachis_hypogaea_newGene_15441;Arachis_hypogaea_newGene_17687;Arachis_hypogaea_newGene_19118;Arachis_hypogaea_newGene_4720;Arachis_hypogaea_newGene_4870;Arachis_hypogaea_newGene_5809;arahy.Tifrunner.gnm1.ann1.037YNN;arahy.Tifrunner.gnm1.ann1.08V5V4;arahy.Tifrunner.gnm1.ann1.15KEFW;arahy.Tifrunner.gnm1.ann1.1DC7N4;arahy.Tifrunner.gnm1.ann1.1G9108;arahy.Tifrunner.gnm1…
Biological Process	GO:0000122	negative regulation of transcription from RNA polymerase II promoter	4	0	0.27	0.00169	--
Biological Process	GO:0000027	ribosomal large subunit assembly	4	0	0.27	0.00169	--
Biological Process	GO:0006032	chitin catabolic process	25	10	1.71	0.00171	arahy.Tifrunner.gnm1.ann1.0HE1Z7;arahy.Tifrunner.gnm1.ann1.2J0KXT;arahy.Tifrunner.gnm1.ann1.7VB4VZ;arahy.Tifrunner.gnm1.ann1.AK92GL;arahy.Tifrunner.gnm1.ann1.CBA0IH;arahy.Tifrunner.gnm1.ann1.NAIG2Q;arahy.Tifrunner.gnm1.ann1.R6QF0L;arahy.Tifrunner.gnm1.ann1.U3KQD4;arahy.Tifrunner.gnm1.ann1.W1XHD1;arahy.Tifrunner.gnm1.ann1.Z23BQJ
Biological Process	GO:0042787	protein ubiquitination involved in ubiquitin-dependent protein catabolic process	6	0	0.41	0.00172	--
Biological Process	GO:0042147	retrograde transport, endosome to Golgi	11	0	0.75	0.00174	--
Biological Process	GO:0032543	mitochondrial translation	11	0	0.75	0.00183	--
Biological Process	GO:0009717	isoflavonoid biosynthetic process	38	13	2.6	0.00207	Arachis_hypogaea_newGene_17688;arahy.Tifrunner.gnm1.ann1.1WY37S;arahy.Tifrunner.gnm1.ann1.20XZ2B;arahy.Tifrunner.gnm1.ann1.8D41M7;arahy.Tifrunner.gnm1.ann1.99RKF3;arahy.Tifrunner.gnm1.ann1.A07WF5;arahy.Tifrunner.gnm1.ann1.B6E5H4;arahy.Tifrunner.gnm1.ann1.DZ16HD;arahy.Tifrunner.gnm1.ann1.QPL1HC;arahy.Tifrunner.gnm1.ann1.TIU233;arahy.Tifrunner.gnm1.ann1.TMS86M;arahy.Tifrunner.gnm1.ann1.UB7858;arahy…
Biological Process	GO:0009800	cinnamic acid biosynthetic process	11	5	0.75	0.00289	arahy.Tifrunner.gnm1.ann1.5H4H17;arahy.Tifrunner.gnm1.ann1.EEZ4Y8;arahy.Tifrunner.gnm1.ann1.FI9C9D;arahy.Tifrunner.gnm1.ann1.PUMP6L;arahy.Tifrunner.gnm1.ann1.V1SQAY
Biological Process	GO:0002679	respiratory burst involved in defense response	14	7	0.96	0.00304	arahy.Tifrunner.gnm1.ann1.4L9195;arahy.Tifrunner.gnm1.ann1.91G1W9;arahy.Tifrunner.gnm1.ann1.G729YX;arahy.Tifrunner.gnm1.ann1.GC19V0;arahy.Tifrunner.gnm1.ann1.NX6A0A;arahy.Tifrunner.gnm1.ann1.V842G6;arahy.Tifrunner.gnm1.ann1.WPC07I
Biological Process	GO:0010417	glucuronoxylan biosynthetic process	5	3	0.34	0.00321	arahy.Tifrunner.gnm1.ann1.31N5UK;arahy.Tifrunner.gnm1.ann1.FDEL0C;arahy.Tifrunner.gnm1.ann1.FFY9SF
Biological Process	GO:0009816	defense response to bacterium, incompatible interaction	14	0	0.96	0.00328	--
Biological Process	GO:0098661	inorganic anion transmembrane transport	18	4	1.23	0.00369	arahy.Tifrunner.gnm1.ann1.J4PCYS;arahy.Tifrunner.gnm1.ann1.UB0CLU;arahy.Tifrunner.gnm1.ann1.UB9N1X;arahy.Tifrunner.gnm1.ann1.W2FYD0
Biological Process	GO:0006826	iron ion transport	40	2	2.74	0.00450	arahy.Tifrunner.gnm1.ann1.A1DKIN;arahy.Tifrunner.gnm1.ann1.JX1GXL
Biological Process	GO:0010196	nonphotochemical quenching	3	3	0.21	0.00475	arahy.Tifrunner.gnm1.ann1.JVEI5Y;arahy.Tifrunner.gnm1.ann1.L9FPHH;arahy.Tifrunner.gnm1.ann1.QP7RRL
Biological Process	GO:0045840	positive regulation of mitotic nuclear division	4	2	0.27	0.00503	arahy.Tifrunner.gnm1.ann1.45XZWW;arahy.Tifrunner.gnm1.ann1.WP6BXL
Biological Process	GO:0070681	glutaminyl-tRNAGln biosynthesis via transamidation	9	0	0.62	0.00576	--
Biological Process	GO:0006521	regulation of cellular amino acid metabolic process	6	1	0.41	0.00594	arahy.Tifrunner.gnm1.ann1.ZA1VNW
Biological Process	GO:0070071	proton-transporting two-sector ATPase complex assembly	9	0	0.62	0.00642	--
Biological Process	GO:0042537	benzene-containing compound metabolic process	97	25	6.63	0.00654	arahy.Tifrunner.gnm1.ann1.5H4H17;arahy.Tifrunner.gnm1.ann1.6KVT94;arahy.Tifrunner.gnm1.ann1.6Z73IP;arahy.Tifrunner.gnm1.ann1.91G1W9;arahy.Tifrunner.gnm1.ann1.9HYI17;arahy.Tifrunner.gnm1.ann1.9PT08I;arahy.Tifrunner.gnm1.ann1.D18SLP;arahy.Tifrunner.gnm1.ann1.EEZ4Y8;arahy.Tifrunner.gnm1.ann1.FI9C9D;arahy.Tifrunner.gnm1.ann1.G3162F;arahy.Tifrunner.gnm1.ann1.G729YX;arahy.Tifrunner.gnm1.ann1.IF3X13;ara…
Biological Process	GO:0042273	ribosomal large subunit biogenesis	18	1	1.23	0.00711	Arachis_hypogaea_newGene_18041
Biological Process	GO:0048829	root cap development	5	1	0.34	0.00723	arahy.Tifrunner.gnm1.ann1.LRNE2N
Biological Process	GO:0000491	small nucleolar ribonucleoprotein complex assembly	3	0	0.21	0.00736	--
Biological Process	GO:0070940	dephosphorylation of RNA polymerase II C-terminal domain	3	0	0.21	0.00781	--
Biological Process	GO:0006278	RNA-dependent DNA biosynthetic process	72	0	4.92	0.01014	--
Biological Process	GO:0009147	pyrimidine nucleoside triphosphate metabolic process	15	0	1.03	0.01044	--
Biological Process	GO:0009690	cytokinin metabolic process	35	3	2.39	0.01064	arahy.Tifrunner.gnm1.ann1.0XMI5T;arahy.Tifrunner.gnm1.ann1.QM99BA;arahy.Tifrunner.gnm1.ann1.S7A2EF
Biological Process	GO:0006559	L-phenylalanine catabolic process	13	5	0.89	0.01073	arahy.Tifrunner.gnm1.ann1.5H4H17;arahy.Tifrunner.gnm1.ann1.EEZ4Y8;arahy.Tifrunner.gnm1.ann1.FI9C9D;arahy.Tifrunner.gnm1.ann1.PUMP6L;arahy.Tifrunner.gnm1.ann1.V1SQAY
Biological Process	GO:1902222	erythrose 4-phosphate/phosphoenolpyruvate family amino acid catabolic process	13	5	0.89	0.01073	arahy.Tifrunner.gnm1.ann1.5H4H17;arahy.Tifrunner.gnm1.ann1.EEZ4Y8;arahy.Tifrunner.gnm1.ann1.FI9C9D;arahy.Tifrunner.gnm1.ann1.PUMP6L;arahy.Tifrunner.gnm1.ann1.V1SQAY
Biological Process	GO:0043461	proton-transporting ATP synthase complex assembly	8	0	0.55	0.01131	--
Biological Process	GO:0070272	proton-transporting ATP synthase complex biogenesis	8	0	0.55	0.01131	--
Biological Process	GO:0009696	salicylic acid metabolic process	69	17	4.72	0.01207	arahy.Tifrunner.gnm1.ann1.6KVT94;arahy.Tifrunner.gnm1.ann1.6Z73IP;arahy.Tifrunner.gnm1.ann1.91G1W9;arahy.Tifrunner.gnm1.ann1.9HYI17;arahy.Tifrunner.gnm1.ann1.9PT08I;arahy.Tifrunner.gnm1.ann1.D18SLP;arahy.Tifrunner.gnm1.ann1.G3162F;arahy.Tifrunner.gnm1.ann1.G729YX;arahy.Tifrunner.gnm1.ann1.J4PCYS;arahy.Tifrunner.gnm1.ann1.NX6A0A;arahy.Tifrunner.gnm1.ann1.PN5ECJ;arahy.Tifrunner.gnm1.ann1.RKD053;ara…
Biological Process	GO:0034220	ion transmembrane transport	390	34	26.67	0.01306	Arachis_hypogaea_newGene_19151;Arachis_hypogaea_newGene_3319;arahy.Tifrunner.gnm1.ann1.0M60B9;arahy.Tifrunner.gnm1.ann1.0TB3XB;arahy.Tifrunner.gnm1.ann1.4S1WXZ;arahy.Tifrunner.gnm1.ann1.56TK9W;arahy.Tifrunner.gnm1.ann1.7UA4HL;arahy.Tifrunner.gnm1.ann1.7ZZ76P;arahy.Tifrunner.gnm1.ann1.8VS7ZL;arahy.Tifrunner.gnm1.ann1.9468DL;arahy.Tifrunner.gnm1.ann1.9VF770;arahy.Tifrunner.gnm1.ann1.A177PK;arahy.Ti…
Biological Process	GO:2000377	regulation of reactive oxygen species metabolic process	42	9	2.87	0.01346	arahy.Tifrunner.gnm1.ann1.6KVT94;arahy.Tifrunner.gnm1.ann1.91G1W9;arahy.Tifrunner.gnm1.ann1.G3162F;arahy.Tifrunner.gnm1.ann1.G729YX;arahy.Tifrunner.gnm1.ann1.J4PCYS;arahy.Tifrunner.gnm1.ann1.NX6A0A;arahy.Tifrunner.gnm1.ann1.V842G6;arahy.Tifrunner.gnm1.ann1.W2FYD0;arahy.Tifrunner.gnm1.ann1.WPC07I
Biological Process	GO:0080036	regulation of cytokinin-activated signaling pathway	6	4	0.41	0.01351	Arachis_hypogaea_newGene_5898;arahy.Tifrunner.gnm1.ann1.IYE9TT;arahy.Tifrunner.gnm1.ann1.KU9SFJ;arahy.Tifrunner.gnm1.ann1.TAR5IY
Biological Process	GO:0080037	negative regulation of cytokinin-activated signaling pathway	6	4	0.41	0.01351	Arachis_hypogaea_newGene_5898;arahy.Tifrunner.gnm1.ann1.IYE9TT;arahy.Tifrunner.gnm1.ann1.KU9SFJ;arahy.Tifrunner.gnm1.ann1.TAR5IY
Biological Process	GO:0052548	regulation of endopeptidase activity	12	4	0.82	0.01400	Arachis_hypogaea_newGene_16079;arahy.Tifrunner.gnm1.ann1.6S81H9;arahy.Tifrunner.gnm1.ann1.K2SWWG;arahy.Tifrunner.gnm1.ann1.SIK5UM
Biological Process	GO:0010951	negative regulation of endopeptidase activity	12	4	0.82	0.01400	Arachis_hypogaea_newGene_16079;arahy.Tifrunner.gnm1.ann1.6S81H9;arahy.Tifrunner.gnm1.ann1.K2SWWG;arahy.Tifrunner.gnm1.ann1.SIK5UM
Biological Process	GO:0006655	phosphatidylglycerol biosynthetic process	67	2	4.58	0.01433	arahy.Tifrunner.gnm1.ann1.GGC6H3;arahy.Tifrunner.gnm1.ann1.RG9U10
Biological Process	GO:0046471	phosphatidylglycerol metabolic process	67	2	4.58	0.01433	arahy.Tifrunner.gnm1.ann1.GGC6H3;arahy.Tifrunner.gnm1.ann1.RG9U10
Biological Process	GO:0009685	gibberellin metabolic process	19	4	1.3	0.01536	arahy.Tifrunner.gnm1.ann1.1SCL5Q;arahy.Tifrunner.gnm1.ann1.FH4MAJ;arahy.Tifrunner.gnm1.ann1.IXQG45;arahy.Tifrunner.gnm1.ann1.QH4I6C
Biological Process	GO:0009686	gibberellin biosynthetic process	19	4	1.3	0.01536	arahy.Tifrunner.gnm1.ann1.1SCL5Q;arahy.Tifrunner.gnm1.ann1.FH4MAJ;arahy.Tifrunner.gnm1.ann1.IXQG45;arahy.Tifrunner.gnm1.ann1.QH4I6C
Biological Process	GO:0016102	diterpenoid biosynthetic process	19	4	1.3	0.01536	arahy.Tifrunner.gnm1.ann1.1SCL5Q;arahy.Tifrunner.gnm1.ann1.FH4MAJ;arahy.Tifrunner.gnm1.ann1.IXQG45;arahy.Tifrunner.gnm1.ann1.QH4I6C
Biological Process	GO:0010258	NADH dehydrogenase complex (plastoquinone) assembly	4	2	0.27	0.01610	arahy.Tifrunner.gnm1.ann1.03R76N;arahy.Tifrunner.gnm1.ann1.G5JU44
Biological Process	GO:0090399	replicative senescence	3	0	0.21	0.01611	--
Biological Process	GO:0018205	peptidyl-lysine modification	43	1	2.94	0.01675	arahy.Tifrunner.gnm1.ann1.59X69N
Biological Process	GO:0045490	pectin catabolic process	89	19	6.09	0.01705	arahy.Tifrunner.gnm1.ann1.26R06I;arahy.Tifrunner.gnm1.ann1.323PP5;arahy.Tifrunner.gnm1.ann1.35IWU0;arahy.Tifrunner.gnm1.ann1.430A6X;arahy.Tifrunner.gnm1.ann1.4JBV7I;arahy.Tifrunner.gnm1.ann1.7MZS4M;arahy.Tifrunner.gnm1.ann1.7Z06EP;arahy.Tifrunner.gnm1.ann1.9KBV3N;arahy.Tifrunner.gnm1.ann1.BCJ26C;arahy.Tifrunner.gnm1.ann1.CQY21L;arahy.Tifrunner.gnm1.ann1.DY372L;arahy.Tifrunner.gnm1.ann1.ERJN8A;ara…
Biological Process	GO:0007569	cell aging	7	0	0.48	0.01786	--
Biological Process	GO:0006906	vesicle fusion	6	1	0.41	0.01821	Arachis_hypogaea_newGene_12966
Biological Process	GO:0044801	single-organism membrane fusion	6	1	0.41	0.01821	Arachis_hypogaea_newGene_12966
Biological Process	GO:0061025	membrane fusion	6	1	0.41	0.01821	Arachis_hypogaea_newGene_12966
Biological Process	GO:0006952	defense response	633	80	43.28	0.01848	Arachis_hypogaea_newGene_15760;Arachis_hypogaea_newGene_18812;Arachis_hypogaea_newGene_18898;Arachis_hypogaea_newGene_4720;arahy.Tifrunner.gnm1.ann1.06ZF6Z;arahy.Tifrunner.gnm1.ann1.0XMI5T;arahy.Tifrunner.gnm1.ann1.25U7NT;arahy.Tifrunner.gnm1.ann1.2JZ6N1;arahy.Tifrunner.gnm1.ann1.2P4AZJ;arahy.Tifrunner.gnm1.ann1.3X96H9;arahy.Tifrunner.gnm1.ann1.4721MN;arahy.Tifrunner.gnm1.ann1.4DYP8N;arahy.Tifrun…
Biological Process	GO:0009701	isoflavonoid phytoalexin biosynthetic process	2	2	0.14	0.01919	arahy.Tifrunner.gnm1.ann1.DZ16HD;arahy.Tifrunner.gnm1.ann1.QPL1HC
Biological Process	GO:0046289	isoflavonoid phytoalexin metabolic process	2	2	0.14	0.01919	arahy.Tifrunner.gnm1.ann1.DZ16HD;arahy.Tifrunner.gnm1.ann1.QPL1HC
Biological Process	GO:0052314	phytoalexin metabolic process	2	2	0.14	0.01919	arahy.Tifrunner.gnm1.ann1.DZ16HD;arahy.Tifrunner.gnm1.ann1.QPL1HC
Biological Process	GO:0052315	phytoalexin biosynthetic process	2	2	0.14	0.01919	arahy.Tifrunner.gnm1.ann1.DZ16HD;arahy.Tifrunner.gnm1.ann1.QPL1HC
Biological Process	GO:0005991	trehalose metabolic process	25	4	1.71	0.01945	arahy.Tifrunner.gnm1.ann1.CK7SVG;arahy.Tifrunner.gnm1.ann1.FIK9JS;arahy.Tifrunner.gnm1.ann1.FZMU71;arahy.Tifrunner.gnm1.ann1.PWAA2D
Biological Process	GO:0033587	shikimate biosynthetic process	2	2	0.14	0.01986	arahy.Tifrunner.gnm1.ann1.EI09ZL;arahy.Tifrunner.gnm1.ann1.S4MIP0
Biological Process	GO:0009753	response to jasmonic acid	69	15	4.72	0.01995	arahy.Tifrunner.gnm1.ann1.0XMI5T;arahy.Tifrunner.gnm1.ann1.6KVT94;arahy.Tifrunner.gnm1.ann1.91G1W9;arahy.Tifrunner.gnm1.ann1.G3162F;arahy.Tifrunner.gnm1.ann1.G729YX;arahy.Tifrunner.gnm1.ann1.GYR78M;arahy.Tifrunner.gnm1.ann1.J4PCYS;arahy.Tifrunner.gnm1.ann1.JEY2CC;arahy.Tifrunner.gnm1.ann1.NX6A0A;arahy.Tifrunner.gnm1.ann1.S3AGI0;arahy.Tifrunner.gnm1.ann1.T0XMQ2;arahy.Tifrunner.gnm1.ann1.TZMQ1W;ara…
Biological Process	GO:0030198	extracellular matrix organization	22	8	1.5	0.02022	arahy.Tifrunner.gnm1.ann1.10N228;arahy.Tifrunner.gnm1.ann1.5ECK1G;arahy.Tifrunner.gnm1.ann1.B798EQ;arahy.Tifrunner.gnm1.ann1.D1AFGR;arahy.Tifrunner.gnm1.ann1.FK15VW;arahy.Tifrunner.gnm1.ann1.LA1S8R;arahy.Tifrunner.gnm1.ann1.T9QV62;arahy.Tifrunner.gnm1.ann1.Y3R0BI
Biological Process	GO:0043062	extracellular structure organization	22	8	1.5	0.02022	arahy.Tifrunner.gnm1.ann1.10N228;arahy.Tifrunner.gnm1.ann1.5ECK1G;arahy.Tifrunner.gnm1.ann1.B798EQ;arahy.Tifrunner.gnm1.ann1.D1AFGR;arahy.Tifrunner.gnm1.ann1.FK15VW;arahy.Tifrunner.gnm1.ann1.LA1S8R;arahy.Tifrunner.gnm1.ann1.T9QV62;arahy.Tifrunner.gnm1.ann1.Y3R0BI
Biological Process	GO:0016998	cell wall macromolecule catabolic process	61	14	4.17	0.02080	arahy.Tifrunner.gnm1.ann1.0HE1Z7;arahy.Tifrunner.gnm1.ann1.2J0KXT;arahy.Tifrunner.gnm1.ann1.4DP4Q6;arahy.Tifrunner.gnm1.ann1.7VB4VZ;arahy.Tifrunner.gnm1.ann1.8KV2S6;arahy.Tifrunner.gnm1.ann1.AK92GL;arahy.Tifrunner.gnm1.ann1.CBA0IH;arahy.Tifrunner.gnm1.ann1.F6ULXY;arahy.Tifrunner.gnm1.ann1.NAIG2Q;arahy.Tifrunner.gnm1.ann1.R6QF0L;arahy.Tifrunner.gnm1.ann1.S9YJAQ;arahy.Tifrunner.gnm1.ann1.U3KQD4;ara…
Biological Process	GO:0046036	CTP metabolic process	14	0	0.96	0.02123	--
Biological Process	GO:0009148	pyrimidine nucleoside triphosphate biosynthetic process	14	0	0.96	0.02123	--
Biological Process	GO:0009208	pyrimidine ribonucleoside triphosphate metabolic process	14	0	0.96	0.02123	--
Biological Process	GO:0009209	pyrimidine ribonucleoside triphosphate biosynthetic process	14	0	0.96	0.02123	--
Biological Process	GO:0006241	CTP biosynthetic process	14	0	0.96	0.02123	--
Biological Process	GO:0002831	regulation of response to biotic stimulus	12	1	0.82	0.02125	arahy.Tifrunner.gnm1.ann1.G729YX
Biological Process	GO:0042743	hydrogen peroxide metabolic process	134	23	9.16	0.02143	arahy.Tifrunner.gnm1.ann1.248CB6;arahy.Tifrunner.gnm1.ann1.2CFU61;arahy.Tifrunner.gnm1.ann1.41VDTY;arahy.Tifrunner.gnm1.ann1.44LNHN;arahy.Tifrunner.gnm1.ann1.6KVT94;arahy.Tifrunner.gnm1.ann1.8SKS1Y;arahy.Tifrunner.gnm1.ann1.91G1W9;arahy.Tifrunner.gnm1.ann1.C70Y3X;arahy.Tifrunner.gnm1.ann1.CBA0IH;arahy.Tifrunner.gnm1.ann1.FFL3CR;arahy.Tifrunner.gnm1.ann1.G3162F;arahy.Tifrunner.gnm1.ann1.G729YX;ara…
Biological Process	GO:0010395	rhamnogalacturonan I metabolic process	2	2	0.14	0.02175	arahy.Tifrunner.gnm1.ann1.TQ1ANH;arahy.Tifrunner.gnm1.ann1.V28JVI
Biological Process	GO:0010400	rhamnogalacturonan I side chain metabolic process	2	2	0.14	0.02175	arahy.Tifrunner.gnm1.ann1.TQ1ANH;arahy.Tifrunner.gnm1.ann1.V28JVI
Biological Process	GO:0033615	mitochondrial proton-transporting ATP synthase complex assembly	6	0	0.41	0.02176	--
Biological Process	GO:0034214	protein hexamerization	2	2	0.14	0.02196	arahy.Tifrunner.gnm1.ann1.7S9HSP;arahy.Tifrunner.gnm1.ann1.C9ICWX
Biological Process	GO:0010167	response to nitrate	29	3	1.98	0.02282	arahy.Tifrunner.gnm1.ann1.A1DKIN;arahy.Tifrunner.gnm1.ann1.CNV9AJ;arahy.Tifrunner.gnm1.ann1.JX1GXL
Biological Process	GO:0045488	pectin metabolic process	115	22	7.86	0.02312	arahy.Tifrunner.gnm1.ann1.26R06I;arahy.Tifrunner.gnm1.ann1.323PP5;arahy.Tifrunner.gnm1.ann1.35IWU0;arahy.Tifrunner.gnm1.ann1.430A6X;arahy.Tifrunner.gnm1.ann1.4JBV7I;arahy.Tifrunner.gnm1.ann1.7MZS4M;arahy.Tifrunner.gnm1.ann1.7Z06EP;arahy.Tifrunner.gnm1.ann1.95EUB8;arahy.Tifrunner.gnm1.ann1.9KBV3N;arahy.Tifrunner.gnm1.ann1.BCJ26C;arahy.Tifrunner.gnm1.ann1.CQY21L;arahy.Tifrunner.gnm1.ann1.DY372L;ara…
Biological Process	GO:0010393	galacturonan metabolic process	115	22	7.86	0.02312	arahy.Tifrunner.gnm1.ann1.26R06I;arahy.Tifrunner.gnm1.ann1.323PP5;arahy.Tifrunner.gnm1.ann1.35IWU0;arahy.Tifrunner.gnm1.ann1.430A6X;arahy.Tifrunner.gnm1.ann1.4JBV7I;arahy.Tifrunner.gnm1.ann1.7MZS4M;arahy.Tifrunner.gnm1.ann1.7Z06EP;arahy.Tifrunner.gnm1.ann1.95EUB8;arahy.Tifrunner.gnm1.ann1.9KBV3N;arahy.Tifrunner.gnm1.ann1.BCJ26C;arahy.Tifrunner.gnm1.ann1.CQY21L;arahy.Tifrunner.gnm1.ann1.DY372L;ara…
Biological Process	GO:0010264	myo-inositol hexakisphosphate biosynthetic process	37	1	2.53	0.02318	arahy.Tifrunner.gnm1.ann1.WK1BYW
Biological Process	GO:0033517	myo-inositol hexakisphosphate metabolic process	37	1	2.53	0.02318	arahy.Tifrunner.gnm1.ann1.WK1BYW
Biological Process	GO:0098655	cation transmembrane transport	281	22	19.21	0.02341	Arachis_hypogaea_newGene_19151;Arachis_hypogaea_newGene_3319;arahy.Tifrunner.gnm1.ann1.0M60B9;arahy.Tifrunner.gnm1.ann1.4S1WXZ;arahy.Tifrunner.gnm1.ann1.56TK9W;arahy.Tifrunner.gnm1.ann1.9VF770;arahy.Tifrunner.gnm1.ann1.BY16ED;arahy.Tifrunner.gnm1.ann1.DH8F8S;arahy.Tifrunner.gnm1.ann1.F6CLKD;arahy.Tifrunner.gnm1.ann1.IMK8G3;arahy.Tifrunner.gnm1.ann1.J4PCYS;arahy.Tifrunner.gnm1.ann1.JGWU85;arahy.Ti…
Biological Process	GO:0030150	protein import into mitochondrial matrix	9	0	0.62	0.02391	--
Biological Process	GO:0010310	regulation of hydrogen peroxide metabolic process	37	9	2.53	0.02452	arahy.Tifrunner.gnm1.ann1.6KVT94;arahy.Tifrunner.gnm1.ann1.91G1W9;arahy.Tifrunner.gnm1.ann1.G3162F;arahy.Tifrunner.gnm1.ann1.G729YX;arahy.Tifrunner.gnm1.ann1.J4PCYS;arahy.Tifrunner.gnm1.ann1.NX6A0A;arahy.Tifrunner.gnm1.ann1.V842G6;arahy.Tifrunner.gnm1.ann1.W2FYD0;arahy.Tifrunner.gnm1.ann1.WPC07I
Biological Process	GO:0010257	NADH dehydrogenase complex assembly	6	2	0.41	0.02591	arahy.Tifrunner.gnm1.ann1.03R76N;arahy.Tifrunner.gnm1.ann1.G5JU44
Biological Process	GO:0009867	jasmonic acid mediated signaling pathway	50	12	3.42	0.02605	arahy.Tifrunner.gnm1.ann1.0XMI5T;arahy.Tifrunner.gnm1.ann1.6KVT94;arahy.Tifrunner.gnm1.ann1.91G1W9;arahy.Tifrunner.gnm1.ann1.G3162F;arahy.Tifrunner.gnm1.ann1.G729YX;arahy.Tifrunner.gnm1.ann1.GYR78M;arahy.Tifrunner.gnm1.ann1.J4PCYS;arahy.Tifrunner.gnm1.ann1.NX6A0A;arahy.Tifrunner.gnm1.ann1.S3AGI0;arahy.Tifrunner.gnm1.ann1.V842G6;arahy.Tifrunner.gnm1.ann1.W2FYD0;arahy.Tifrunner.gnm1.ann1.WPC07I
Biological Process	GO:0071395	cellular response to jasmonic acid stimulus	50	12	3.42	0.02605	arahy.Tifrunner.gnm1.ann1.0XMI5T;arahy.Tifrunner.gnm1.ann1.6KVT94;arahy.Tifrunner.gnm1.ann1.91G1W9;arahy.Tifrunner.gnm1.ann1.G3162F;arahy.Tifrunner.gnm1.ann1.G729YX;arahy.Tifrunner.gnm1.ann1.GYR78M;arahy.Tifrunner.gnm1.ann1.J4PCYS;arahy.Tifrunner.gnm1.ann1.NX6A0A;arahy.Tifrunner.gnm1.ann1.S3AGI0;arahy.Tifrunner.gnm1.ann1.V842G6;arahy.Tifrunner.gnm1.ann1.W2FYD0;arahy.Tifrunner.gnm1.ann1.WPC07I
Biological Process	GO:0000462	maturation of SSU-rRNA from tricistronic rRNA transcript (SSU-rRNA, 5.8S rRNA, LSU-rRNA)	4	0	0.27	0.02767	--
Biological Process	GO:0030490	maturation of SSU-rRNA	4	0	0.27	0.02767	--
Biological Process	GO:0009736	cytokinin-activated signaling pathway	34	4	2.32	0.02772	Arachis_hypogaea_newGene_5898;arahy.Tifrunner.gnm1.ann1.IYE9TT;arahy.Tifrunner.gnm1.ann1.KU9SFJ;arahy.Tifrunner.gnm1.ann1.TAR5IY
Biological Process	GO:0071368	cellular response to cytokinin stimulus	34	4	2.32	0.02772	Arachis_hypogaea_newGene_5898;arahy.Tifrunner.gnm1.ann1.IYE9TT;arahy.Tifrunner.gnm1.ann1.KU9SFJ;arahy.Tifrunner.gnm1.ann1.TAR5IY
Biological Process	GO:0033609	oxalate metabolic process	3	0	0.21	0.02788	--
Biological Process	GO:0018958	phenol-containing compound metabolic process	78	17	5.33	0.02926	arahy.Tifrunner.gnm1.ann1.6KVT94;arahy.Tifrunner.gnm1.ann1.6Z73IP;arahy.Tifrunner.gnm1.ann1.91G1W9;arahy.Tifrunner.gnm1.ann1.9HYI17;arahy.Tifrunner.gnm1.ann1.9PT08I;arahy.Tifrunner.gnm1.ann1.D18SLP;arahy.Tifrunner.gnm1.ann1.G3162F;arahy.Tifrunner.gnm1.ann1.G729YX;arahy.Tifrunner.gnm1.ann1.J4PCYS;arahy.Tifrunner.gnm1.ann1.NX6A0A;arahy.Tifrunner.gnm1.ann1.PN5ECJ;arahy.Tifrunner.gnm1.ann1.RKD053;ara…
Biological Process	GO:0045487	gibberellin catabolic process	2	2	0.14	0.02952	arahy.Tifrunner.gnm1.ann1.1SCL5Q;arahy.Tifrunner.gnm1.ann1.FH4MAJ
Biological Process	GO:0016103	diterpenoid catabolic process	2	2	0.14	0.02952	arahy.Tifrunner.gnm1.ann1.1SCL5Q;arahy.Tifrunner.gnm1.ann1.FH4MAJ
Biological Process	GO:0006950	response to stress	2182	201	149.2	0.03005	Arachis_hypogaea_newGene_1041;Arachis_hypogaea_newGene_15760;Arachis_hypogaea_newGene_16079;Arachis_hypogaea_newGene_18812;Arachis_hypogaea_newGene_18898;Arachis_hypogaea_newGene_4720;Arachis_hypogaea_newGene_7366;arahy.Tifrunner.gnm1.ann1.009U6B;arahy.Tifrunner.gnm1.ann1.06ZF6Z;arahy.Tifrunner.gnm1.ann1.0GHG5C;arahy.Tifrunner.gnm1.ann1.0S2PTK;arahy.Tifrunner.gnm1.ann1.0XMI5T;arahy.Tifrunner.gnm1…
Biological Process	GO:1902806	regulation of cell cycle G1/S phase transition	2	2	0.14	0.03018	Arachis_hypogaea_newGene_1041;Arachis_hypogaea_newGene_7366
Biological Process	GO:1902808	positive regulation of cell cycle G1/S phase transition	2	2	0.14	0.03018	Arachis_hypogaea_newGene_1041;Arachis_hypogaea_newGene_7366
Biological Process	GO:1901992	positive regulation of mitotic cell cycle phase transition	2	2	0.14	0.03018	Arachis_hypogaea_newGene_1041;Arachis_hypogaea_newGene_7366
Biological Process	GO:1901989	positive regulation of cell cycle phase transition	2	2	0.14	0.03018	Arachis_hypogaea_newGene_1041;Arachis_hypogaea_newGene_7366
Biological Process	GO:2000045	regulation of G1/S transition of mitotic cell cycle	2	2	0.14	0.03018	Arachis_hypogaea_newGene_1041;Arachis_hypogaea_newGene_7366
Biological Process	GO:1900087	positive regulation of G1/S transition of mitotic cell cycle	2	2	0.14	0.03018	Arachis_hypogaea_newGene_1041;Arachis_hypogaea_newGene_7366
Biological Process	GO:1902977	mitotic DNA replication preinitiation complex assembly	2	2	0.14	0.03018	Arachis_hypogaea_newGene_1041;Arachis_hypogaea_newGene_7366
Biological Process	GO:0000727	double-strand break repair via break-induced replication	2	2	0.14	0.03018	Arachis_hypogaea_newGene_1041;Arachis_hypogaea_newGene_7366
Biological Process	GO:0031938	regulation of chromatin silencing at telomere	2	2	0.14	0.03018	Arachis_hypogaea_newGene_1041;Arachis_hypogaea_newGene_7366
Biological Process	GO:0033260	nuclear DNA replication	2	2	0.14	0.03018	Arachis_hypogaea_newGene_1041;Arachis_hypogaea_newGene_7366
Biological Process	GO:0036388	pre-replicative complex assembly	2	2	0.14	0.03018	Arachis_hypogaea_newGene_1041;Arachis_hypogaea_newGene_7366
Biological Process	GO:1902299	pre-replicative complex assembly involved in cell cycle DNA replication	2	2	0.14	0.03018	Arachis_hypogaea_newGene_1041;Arachis_hypogaea_newGene_7366
Biological Process	GO:0006267	pre-replicative complex assembly involved in nuclear cell cycle DNA replication	2	2	0.14	0.03018	Arachis_hypogaea_newGene_1041;Arachis_hypogaea_newGene_7366
Biological Process	GO:0006279	premeiotic DNA replication	2	2	0.14	0.03018	Arachis_hypogaea_newGene_1041;Arachis_hypogaea_newGene_7366
Biological Process	GO:0071163	DNA replication preinitiation complex assembly	2	2	0.14	0.03018	Arachis_hypogaea_newGene_1041;Arachis_hypogaea_newGene_7366
Biological Process	GO:0010117	photoprotection	2	2	0.14	0.03032	arahy.Tifrunner.gnm1.ann1.DHUA7P;arahy.Tifrunner.gnm1.ann1.P56WT2
Biological Process	GO:0071484	cellular response to light intensity	2	2	0.14	0.03032	arahy.Tifrunner.gnm1.ann1.DHUA7P;arahy.Tifrunner.gnm1.ann1.P56WT2
Biological Process	GO:0031347	regulation of defense response	145	15	9.91	0.03114	arahy.Tifrunner.gnm1.ann1.06ZF6Z;arahy.Tifrunner.gnm1.ann1.4L9195;arahy.Tifrunner.gnm1.ann1.6I0SN9;arahy.Tifrunner.gnm1.ann1.6KVT94;arahy.Tifrunner.gnm1.ann1.91G1W9;arahy.Tifrunner.gnm1.ann1.9HYI17;arahy.Tifrunner.gnm1.ann1.G3162F;arahy.Tifrunner.gnm1.ann1.G729YX;arahy.Tifrunner.gnm1.ann1.GC19V0;arahy.Tifrunner.gnm1.ann1.J4PCYS;arahy.Tifrunner.gnm1.ann1.NX6A0A;arahy.Tifrunner.gnm1.ann1.T9FD46;ara…
Biological Process	GO:0043328	protein transport to vacuole involved in ubiquitin-dependent protein catabolic process via the multivesicular body sorting pathway	2	0	0.14	0.03158	--
Biological Process	GO:0043162	ubiquitin-dependent protein catabolic process via the multivesicular body sorting pathway	2	0	0.14	0.03158	--
Biological Process	GO:0032511	late endosome to vacuole transport via multivesicular body sorting pathway	2	0	0.14	0.03158	--
Biological Process	GO:0017148	negative regulation of translation	6	2	0.41	0.03206	arahy.Tifrunner.gnm1.ann1.X4SEKR;arahy.Tifrunner.gnm1.ann1.X5CP5W
Biological Process	GO:0009225	nucleotide-sugar metabolic process	33	3	2.26	0.03228	Arachis_hypogaea_newGene_1392;arahy.Tifrunner.gnm1.ann1.K1R19W;arahy.Tifrunner.gnm1.ann1.PFN41B
Biological Process	GO:0042391	regulation of membrane potential	2	0	0.14	0.03245	--
Biological Process	GO:0006558	L-phenylalanine metabolic process	23	7	1.57	0.03252	arahy.Tifrunner.gnm1.ann1.5H4H17;arahy.Tifrunner.gnm1.ann1.A5D6C6;arahy.Tifrunner.gnm1.ann1.EEZ4Y8;arahy.Tifrunner.gnm1.ann1.FI9C9D;arahy.Tifrunner.gnm1.ann1.PUMP6L;arahy.Tifrunner.gnm1.ann1.V1SQAY;arahy.Tifrunner.gnm1.ann1.Z36GDV
Biological Process	GO:1902221	erythrose 4-phosphate/phosphoenolpyruvate family amino acid metabolic process	23	7	1.57	0.03252	arahy.Tifrunner.gnm1.ann1.5H4H17;arahy.Tifrunner.gnm1.ann1.A5D6C6;arahy.Tifrunner.gnm1.ann1.EEZ4Y8;arahy.Tifrunner.gnm1.ann1.FI9C9D;arahy.Tifrunner.gnm1.ann1.PUMP6L;arahy.Tifrunner.gnm1.ann1.V1SQAY;arahy.Tifrunner.gnm1.ann1.Z36GDV
Biological Process	GO:0009607	response to biotic stimulus	567	67	38.77	0.03290	Arachis_hypogaea_newGene_15760;arahy.Tifrunner.gnm1.ann1.06ZF6Z;arahy.Tifrunner.gnm1.ann1.0XMI5T;arahy.Tifrunner.gnm1.ann1.25U7NT;arahy.Tifrunner.gnm1.ann1.3X96H9;arahy.Tifrunner.gnm1.ann1.40MJVR;arahy.Tifrunner.gnm1.ann1.4721MN;arahy.Tifrunner.gnm1.ann1.4DYP8N;arahy.Tifrunner.gnm1.ann1.4T2HBI;arahy.Tifrunner.gnm1.ann1.6I0SN9;arahy.Tifrunner.gnm1.ann1.6J54UY;arahy.Tifrunner.gnm1.ann1.6KVT94;arahy…
Biological Process	GO:0080134	regulation of response to stress	160	15	10.94	0.03324	arahy.Tifrunner.gnm1.ann1.06ZF6Z;arahy.Tifrunner.gnm1.ann1.4L9195;arahy.Tifrunner.gnm1.ann1.6I0SN9;arahy.Tifrunner.gnm1.ann1.6KVT94;arahy.Tifrunner.gnm1.ann1.91G1W9;arahy.Tifrunner.gnm1.ann1.9HYI17;arahy.Tifrunner.gnm1.ann1.G3162F;arahy.Tifrunner.gnm1.ann1.G729YX;arahy.Tifrunner.gnm1.ann1.GC19V0;arahy.Tifrunner.gnm1.ann1.J4PCYS;arahy.Tifrunner.gnm1.ann1.NX6A0A;arahy.Tifrunner.gnm1.ann1.T9FD46;ara…
Biological Process	GO:0048878	chemical homeostasis	123	11	8.41	0.03367	arahy.Tifrunner.gnm1.ann1.18YQBF;arahy.Tifrunner.gnm1.ann1.4PD0PP;arahy.Tifrunner.gnm1.ann1.8DRC0W;arahy.Tifrunner.gnm1.ann1.9042LP;arahy.Tifrunner.gnm1.ann1.953E9B;arahy.Tifrunner.gnm1.ann1.CMA0H9;arahy.Tifrunner.gnm1.ann1.MF538D;arahy.Tifrunner.gnm1.ann1.N05MPS;arahy.Tifrunner.gnm1.ann1.X4SEKR;arahy.Tifrunner.gnm1.ann1.X5CP5W;arahy.Tifrunner.gnm1.ann1.ZS1M1K
Biological Process	GO:0010218	response to far red light	42	9	2.87	0.03438	arahy.Tifrunner.gnm1.ann1.6KVT94;arahy.Tifrunner.gnm1.ann1.8DRC0W;arahy.Tifrunner.gnm1.ann1.A38D4A;arahy.Tifrunner.gnm1.ann1.A6MVZL;arahy.Tifrunner.gnm1.ann1.D4N0FV;arahy.Tifrunner.gnm1.ann1.DHUA7P;arahy.Tifrunner.gnm1.ann1.G3162F;arahy.Tifrunner.gnm1.ann1.P56WT2;arahy.Tifrunner.gnm1.ann1.RG9U10
Biological Process	GO:0033356	UDP-L-arabinose metabolic process	4	0	0.27	0.03452	--
Biological Process	GO:0019478	D-amino acid catabolic process	2	0	0.14	0.03503	--
Biological Process	GO:0031338	regulation of vesicle fusion	2	1	0.14	0.03556	Arachis_hypogaea_newGene_12966
Biological Process	GO:0006076	(1->3)-beta-D-glucan catabolic process	2	0	0.14	0.03586	--
Biological Process	GO:1902476	chloride transmembrane transport	2	0	0.14	0.03618	--
Biological Process	GO:0045944	positive regulation of transcription from RNA polymerase II promoter	2	0	0.14	0.03627	--
Biological Process	GO:0009638	phototropism	2	1	0.14	0.03644	arahy.Tifrunner.gnm1.ann1.D4N0FV
Biological Process	GO:0008643	carbohydrate transport	151	8	10.32	0.03667	arahy.Tifrunner.gnm1.ann1.255V2J;arahy.Tifrunner.gnm1.ann1.6J07HI;arahy.Tifrunner.gnm1.ann1.8TG862;arahy.Tifrunner.gnm1.ann1.A4PKT1;arahy.Tifrunner.gnm1.ann1.DN7S30;arahy.Tifrunner.gnm1.ann1.E884N9;arahy.Tifrunner.gnm1.ann1.I2HAHG;arahy.Tifrunner.gnm1.ann1.YZD8WZ
Biological Process	GO:0032196	transposition	7	0	0.48	0.03705	--
Biological Process	GO:0090332	stomatal closure	6	2	0.41	0.03720	arahy.Tifrunner.gnm1.ann1.4QW8I5;arahy.Tifrunner.gnm1.ann1.LHW1VF
Biological Process	GO:1902358	sulfate transmembrane transport	2	0	0.14	0.03743	--
Biological Process	GO:0000492	box C/D snoRNP assembly	2	0	0.14	0.03783	--
Biological Process	GO:0006898	receptor-mediated endocytosis	2	0	0.14	0.03827	--
Biological Process	GO:0072583	clathrin-dependent endocytosis	2	0	0.14	0.03827	--
Biological Process	GO:0000291	nuclear-transcribed mRNA catabolic process, exonucleolytic	2	0	0.14	0.03832	--
Biological Process	GO:0000289	nuclear-transcribed mRNA poly(A) tail shortening	2	0	0.14	0.03832	--
Biological Process	GO:0050685	positive regulation of mRNA processing	2	0	0.14	0.03832	--
Biological Process	GO:0045948	positive regulation of translational initiation	2	0	0.14	0.03832	--
Biological Process	GO:1900151	regulation of nuclear-transcribed mRNA catabolic process, deadenylation-dependent decay	2	0	0.14	0.03832	--
Biological Process	GO:0031442	positive regulation of mRNA 3'-end processing	2	0	0.14	0.03832	--
Biological Process	GO:0060211	regulation of nuclear-transcribed mRNA poly(A) tail shortening	2	0	0.14	0.03832	--
Biological Process	GO:0060213	positive regulation of nuclear-transcribed mRNA poly(A) tail shortening	2	0	0.14	0.03832	--
Biological Process	GO:1903313	positive regulation of mRNA metabolic process	2	0	0.14	0.03832	--
Biological Process	GO:0061013	regulation of mRNA catabolic process	2	0	0.14	0.03832	--
Biological Process	GO:0061014	positive regulation of mRNA catabolic process	2	0	0.14	0.03832	--
Biological Process	GO:0045053	protein retention in Golgi apparatus	2	0	0.14	0.03878	--
Biological Process	GO:0010332	response to gamma radiation	30	3	2.05	0.03907	arahy.Tifrunner.gnm1.ann1.79SD3K;arahy.Tifrunner.gnm1.ann1.FS5FM4;arahy.Tifrunner.gnm1.ann1.Y7GC2W
Biological Process	GO:0090503	RNA phosphodiester bond hydrolysis, exonucleolytic	2	0	0.14	0.03958	--
Biological Process	GO:0006473	protein acetylation	33	0	2.26	0.04004	--
Biological Process	GO:0030433	ubiquitin-dependent ERAD pathway	4	0	0.27	0.04012	--
Biological Process	GO:0016573	histone acetylation	28	0	1.91	0.04013	--
Biological Process	GO:0018393	internal peptidyl-lysine acetylation	28	0	1.91	0.04013	--
Biological Process	GO:0018394	peptidyl-lysine acetylation	28	0	1.91	0.04013	--
Biological Process	GO:0006475	internal protein amino acid acetylation	28	0	1.91	0.04013	--
Biological Process	GO:0051084	'de novo' posttranslational protein folding	2	0	0.14	0.04084	--
Biological Process	GO:0051085	chaperone mediated protein folding requiring cofactor	2	0	0.14	0.04084	--
Biological Process	GO:0006458	'de novo' protein folding	2	0	0.14	0.04084	--
Biological Process	GO:0010492	maintenance of shoot apical meristem identity	2	0	0.14	0.04106	--
Biological Process	GO:0000470	maturation of LSU-rRNA	2	1	0.14	0.04114	Arachis_hypogaea_newGene_18041
Biological Process	GO:0005992	trehalose biosynthetic process	23	4	1.57	0.04121	arahy.Tifrunner.gnm1.ann1.CK7SVG;arahy.Tifrunner.gnm1.ann1.FIK9JS;arahy.Tifrunner.gnm1.ann1.FZMU71;arahy.Tifrunner.gnm1.ann1.PWAA2D
Biological Process	GO:0006884	cell volume homeostasis	2	0	0.14	0.04135	--
Biological Process	GO:0015791	polyol transport	2	0	0.14	0.04135	--
Biological Process	GO:0015793	glycerol transport	2	0	0.14	0.04135	--
Biological Process	GO:0009992	cellular water homeostasis	2	0	0.14	0.04135	--
Biological Process	GO:0010152	pollen maturation	9	0	0.62	0.04335	--
Biological Process	GO:0010337	regulation of salicylic acid metabolic process	6	3	0.41	0.04472	arahy.Tifrunner.gnm1.ann1.91G1W9;arahy.Tifrunner.gnm1.ann1.V842G6;arahy.Tifrunner.gnm1.ann1.WPC07I
Biological Process	GO:0070588	calcium ion transmembrane transport	34	6	2.32	0.04472	Arachis_hypogaea_newGene_3319;arahy.Tifrunner.gnm1.ann1.BY16ED;arahy.Tifrunner.gnm1.ann1.DH8F8S;arahy.Tifrunner.gnm1.ann1.JGWU85;arahy.Tifrunner.gnm1.ann1.S0X7MM;arahy.Tifrunner.gnm1.ann1.Z6E1QU
Biological Process	GO:0032509	endosome transport via multivesicular body sorting pathway	4	0	0.27	0.04607	--
Biological Process	GO:0009835	fruit ripening	5	2	0.34	0.04631	arahy.Tifrunner.gnm1.ann1.HMZA4Q;arahy.Tifrunner.gnm1.ann1.R3KIKB
Biological Process	GO:0071695	anatomical structure maturation	5	2	0.34	0.04631	arahy.Tifrunner.gnm1.ann1.HMZA4Q;arahy.Tifrunner.gnm1.ann1.R3KIKB
Biological Process	GO:0002240	response to molecule of oomycetes origin	2	0	0.14	0.04699	--
Biological Process	GO:0010618	aerenchyma formation	2	0	0.14	0.04699	--
Biological Process	GO:0010602	regulation of 1-aminocyclopropane-1-carboxylate metabolic process	2	0	0.14	0.04699	--
Biological Process	GO:0070647	protein modification by small protein conjugation or removal	407	19	27.83	0.04724	Arachis_hypogaea_newGene_10788;Arachis_hypogaea_newGene_15630;arahy.Tifrunner.gnm1.ann1.0XMI5T;arahy.Tifrunner.gnm1.ann1.248CB6;arahy.Tifrunner.gnm1.ann1.430W4N;arahy.Tifrunner.gnm1.ann1.4AP7UE;arahy.Tifrunner.gnm1.ann1.5I3HHA;arahy.Tifrunner.gnm1.ann1.67TJNT;arahy.Tifrunner.gnm1.ann1.79SD3K;arahy.Tifrunner.gnm1.ann1.CBA0IH;arahy.Tifrunner.gnm1.ann1.CT4JMD;arahy.Tifrunner.gnm1.ann1.G5G1MY;arahy.T…
Biological Process	GO:0033108	mitochondrial respiratory chain complex assembly	4	0	0.27	0.04726	--
Biological Process	GO:0006419	alanyl-tRNA aminoacylation	6	2	0.41	0.04791	arahy.Tifrunner.gnm1.ann1.96EVWK;arahy.Tifrunner.gnm1.ann1.QKB3E6
Biological Process	GO:0015074	DNA integration	24	0	1.64	0.04800	--
Biological Process	GO:0043086	negative regulation of catalytic activity	227	25	15.52	0.04818	Arachis_hypogaea_newGene_16079;arahy.Tifrunner.gnm1.ann1.26R06I;arahy.Tifrunner.gnm1.ann1.323PP5;arahy.Tifrunner.gnm1.ann1.35IWU0;arahy.Tifrunner.gnm1.ann1.430A6X;arahy.Tifrunner.gnm1.ann1.4JBV7I;arahy.Tifrunner.gnm1.ann1.6S81H9;arahy.Tifrunner.gnm1.ann1.7MZS4M;arahy.Tifrunner.gnm1.ann1.7Z06EP;arahy.Tifrunner.gnm1.ann1.9KBV3N;arahy.Tifrunner.gnm1.ann1.BCJ26C;arahy.Tifrunner.gnm1.ann1.CQY21L;arahy…
Biological Process	GO:0009072	aromatic amino acid family metabolic process	201	25	13.74	0.04920	arahy.Tifrunner.gnm1.ann1.06ZF6Z;arahy.Tifrunner.gnm1.ann1.3S4WCE;arahy.Tifrunner.gnm1.ann1.5H4H17;arahy.Tifrunner.gnm1.ann1.6I0SN9;arahy.Tifrunner.gnm1.ann1.6Z73IP;arahy.Tifrunner.gnm1.ann1.A5D6C6;arahy.Tifrunner.gnm1.ann1.A8YTMR;arahy.Tifrunner.gnm1.ann1.CY60UM;arahy.Tifrunner.gnm1.ann1.EEZ4Y8;arahy.Tifrunner.gnm1.ann1.EI09ZL;arahy.Tifrunner.gnm1.ann1.FI9C9D;arahy.Tifrunner.gnm1.ann1.IF3X13;ara…
Biological Process	GO:0010215	cellulose microfibril organization	21	7	1.44	0.04959	arahy.Tifrunner.gnm1.ann1.10N228;arahy.Tifrunner.gnm1.ann1.B798EQ;arahy.Tifrunner.gnm1.ann1.D1AFGR;arahy.Tifrunner.gnm1.ann1.FK15VW;arahy.Tifrunner.gnm1.ann1.LA1S8R;arahy.Tifrunner.gnm1.ann1.T9QV62;arahy.Tifrunner.gnm1.ann1.Y3R0BI
Biological Process	GO:0071668	plant-type cell wall assembly	21	7	1.44	0.04959	arahy.Tifrunner.gnm1.ann1.10N228;arahy.Tifrunner.gnm1.ann1.B798EQ;arahy.Tifrunner.gnm1.ann1.D1AFGR;arahy.Tifrunner.gnm1.ann1.FK15VW;arahy.Tifrunner.gnm1.ann1.LA1S8R;arahy.Tifrunner.gnm1.ann1.T9QV62;arahy.Tifrunner.gnm1.ann1.Y3R0BI
Biological Process	GO:0070726	cell wall assembly	21	7	1.44	0.04959	arahy.Tifrunner.gnm1.ann1.10N228;arahy.Tifrunner.gnm1.ann1.B798EQ;arahy.Tifrunner.gnm1.ann1.D1AFGR;arahy.Tifrunner.gnm1.ann1.FK15VW;arahy.Tifrunner.gnm1.ann1.LA1S8R;arahy.Tifrunner.gnm1.ann1.T9QV62;arahy.Tifrunner.gnm1.ann1.Y3R0BI
Biological Process	GO:0009204	deoxyribonucleoside triphosphate catabolic process	2	0	0.14	0.05000	--
Biological Process	GO:0046160	heme a metabolic process	2	0	0.14	0.05044	--
Biological Process	GO:0006784	heme a biosynthetic process	2	0	0.14	0.05044	--
Biological Process	GO:0031570	DNA integrity checkpoint	5	0	0.34	0.05090	--
Biological Process	GO:0000077	DNA damage checkpoint	5	0	0.34	0.05090	--
Biological Process	GO:0046474	glycerophospholipid biosynthetic process	161	4	11.01	0.05128	arahy.Tifrunner.gnm1.ann1.GGC6H3;arahy.Tifrunner.gnm1.ann1.I19T37;arahy.Tifrunner.gnm1.ann1.NH00NZ;arahy.Tifrunner.gnm1.ann1.RG9U10
Biological Process	GO:0006556	S-adenosylmethionine biosynthetic process	14	0	0.96	0.05231	--
Biological Process	GO:0032958	inositol phosphate biosynthetic process	40	1	2.74	0.05279	arahy.Tifrunner.gnm1.ann1.WK1BYW
Biological Process	GO:0051640	organelle localization	117	7	8	0.05309	Arachis_hypogaea_newGene_18041;arahy.Tifrunner.gnm1.ann1.6KVT94;arahy.Tifrunner.gnm1.ann1.8DRC0W;arahy.Tifrunner.gnm1.ann1.A38D4A;arahy.Tifrunner.gnm1.ann1.D4N0FV;arahy.Tifrunner.gnm1.ann1.H1PHD7;arahy.Tifrunner.gnm1.ann1.Q9ZI40
Biological Process	GO:0001666	response to hypoxia	10	0	0.68	0.05344	--
Biological Process	GO:0070482	response to oxygen levels	10	0	0.68	0.05344	--
Biological Process	GO:0036293	response to decreased oxygen levels	10	0	0.68	0.05344	--
Biological Process	GO:0009697	salicylic acid biosynthetic process	64	14	4.38	0.05357	arahy.Tifrunner.gnm1.ann1.6KVT94;arahy.Tifrunner.gnm1.ann1.6Z73IP;arahy.Tifrunner.gnm1.ann1.9HYI17;arahy.Tifrunner.gnm1.ann1.9PT08I;arahy.Tifrunner.gnm1.ann1.D18SLP;arahy.Tifrunner.gnm1.ann1.G3162F;arahy.Tifrunner.gnm1.ann1.G729YX;arahy.Tifrunner.gnm1.ann1.J4PCYS;arahy.Tifrunner.gnm1.ann1.NX6A0A;arahy.Tifrunner.gnm1.ann1.PN5ECJ;arahy.Tifrunner.gnm1.ann1.RKD053;arahy.Tifrunner.gnm1.ann1.T9FD46;ara…
Biological Process	GO:0046129	purine ribonucleoside biosynthetic process	177	5	12.1	0.05366	arahy.Tifrunner.gnm1.ann1.1IW9Y2;arahy.Tifrunner.gnm1.ann1.F6CLKD;arahy.Tifrunner.gnm1.ann1.KSV0XM;arahy.Tifrunner.gnm1.ann1.SIB906;arahy.Tifrunner.gnm1.ann1.SR33X7
Biological Process	GO:0042451	purine nucleoside biosynthetic process	177	5	12.1	0.05366	arahy.Tifrunner.gnm1.ann1.1IW9Y2;arahy.Tifrunner.gnm1.ann1.F6CLKD;arahy.Tifrunner.gnm1.ann1.KSV0XM;arahy.Tifrunner.gnm1.ann1.SIB906;arahy.Tifrunner.gnm1.ann1.SR33X7
Biological Process	GO:0071241	cellular response to inorganic substance	8	0	0.55	0.05449	--
Biological Process	GO:0090068	positive regulation of cell cycle process	8	4	0.55	0.05485	Arachis_hypogaea_newGene_1041;Arachis_hypogaea_newGene_7366;arahy.Tifrunner.gnm1.ann1.45XZWW;arahy.Tifrunner.gnm1.ann1.WP6BXL
Biological Process	GO:0007052	mitotic spindle organization	4	1	0.27	0.05491	arahy.Tifrunner.gnm1.ann1.G729YX
Biological Process	GO:0006302	double-strand break repair	86	5	5.88	0.05670	Arachis_hypogaea_newGene_1041;Arachis_hypogaea_newGene_7366;arahy.Tifrunner.gnm1.ann1.79SD3K;arahy.Tifrunner.gnm1.ann1.FS5FM4;arahy.Tifrunner.gnm1.ann1.Y7GC2W
Biological Process	GO:0031399	regulation of protein modification process	161	6	11.01	0.05802	arahy.Tifrunner.gnm1.ann1.6KVT94;arahy.Tifrunner.gnm1.ann1.DJM1RY;arahy.Tifrunner.gnm1.ann1.JVEI5Y;arahy.Tifrunner.gnm1.ann1.MX0K57;arahy.Tifrunner.gnm1.ann1.NX6A0A;arahy.Tifrunner.gnm1.ann1.V5WWJ8
Biological Process	GO:0098662	inorganic cation transmembrane transport	276	22	18.87	0.05835	Arachis_hypogaea_newGene_19151;Arachis_hypogaea_newGene_3319;arahy.Tifrunner.gnm1.ann1.0M60B9;arahy.Tifrunner.gnm1.ann1.4S1WXZ;arahy.Tifrunner.gnm1.ann1.56TK9W;arahy.Tifrunner.gnm1.ann1.9VF770;arahy.Tifrunner.gnm1.ann1.BY16ED;arahy.Tifrunner.gnm1.ann1.DH8F8S;arahy.Tifrunner.gnm1.ann1.F6CLKD;arahy.Tifrunner.gnm1.ann1.IMK8G3;arahy.Tifrunner.gnm1.ann1.J4PCYS;arahy.Tifrunner.gnm1.ann1.JGWU85;arahy.Ti…
Biological Process	GO:0051651	maintenance of location in cell	20	1	1.37	0.05889	arahy.Tifrunner.gnm1.ann1.NX6A0A
Biological Process	GO:0045017	glycerolipid biosynthetic process	185	7	12.65	0.05913	arahy.Tifrunner.gnm1.ann1.DCBE83;arahy.Tifrunner.gnm1.ann1.GGC6H3;arahy.Tifrunner.gnm1.ann1.I19T37;arahy.Tifrunner.gnm1.ann1.I4CLT8;arahy.Tifrunner.gnm1.ann1.NH00NZ;arahy.Tifrunner.gnm1.ann1.RG9U10;arahy.Tifrunner.gnm1.ann1.WVQY2R
Biological Process	GO:1901984	negative regulation of protein acetylation	6	0	0.41	0.05933	--
Biological Process	GO:0035067	negative regulation of histone acetylation	6	0	0.41	0.05933	--
Biological Process	GO:2001251	negative regulation of chromosome organization	6	0	0.41	0.05933	--
Biological Process	GO:0031057	negative regulation of histone modification	6	0	0.41	0.05933	--
Biological Process	GO:2000757	negative regulation of peptidyl-lysine acetylation	6	0	0.41	0.05933	--
Biological Process	GO:1903309	negative regulation of chromatin organization	6	0	0.41	0.05933	--
Biological Process	GO:0043174	nucleoside salvage	13	0	0.89	0.05973	--
Biological Process	GO:0010200	response to chitin	59	12	4.03	0.06009	arahy.Tifrunner.gnm1.ann1.4L9195;arahy.Tifrunner.gnm1.ann1.6KVT94;arahy.Tifrunner.gnm1.ann1.91G1W9;arahy.Tifrunner.gnm1.ann1.CMA0H9;arahy.Tifrunner.gnm1.ann1.G3162F;arahy.Tifrunner.gnm1.ann1.GC19V0;arahy.Tifrunner.gnm1.ann1.J4PCYS;arahy.Tifrunner.gnm1.ann1.NIS2HC;arahy.Tifrunner.gnm1.ann1.NX6A0A;arahy.Tifrunner.gnm1.ann1.V842G6;arahy.Tifrunner.gnm1.ann1.W2FYD0;arahy.Tifrunner.gnm1.ann1.WPC07I
Biological Process	GO:1900424	regulation of defense response to bacterium	6	0	0.41	0.06023	--
Biological Process	GO:0002697	regulation of immune effector process	3	1	0.21	0.06042	arahy.Tifrunner.gnm1.ann1.G729YX
Biological Process	GO:0050688	regulation of defense response to virus	3	1	0.21	0.06042	arahy.Tifrunner.gnm1.ann1.G729YX
Biological Process	GO:0019632	shikimate metabolic process	8	2	0.55	0.06058	arahy.Tifrunner.gnm1.ann1.EI09ZL;arahy.Tifrunner.gnm1.ann1.S4MIP0
Biological Process	GO:0000075	cell cycle checkpoint	15	1	1.03	0.06084	Arachis_hypogaea_newGene_4138
Biological Process	GO:2000242	negative regulation of reproductive process	19	0	1.3	0.06142	--
Biological Process	GO:0043101	purine-containing compound salvage	19	3	1.3	0.06208	arahy.Tifrunner.gnm1.ann1.0TH4I1;arahy.Tifrunner.gnm1.ann1.D0VJ3P;arahy.Tifrunner.gnm1.ann1.T9TVYB
Biological Process	GO:0006885	regulation of pH	25	1	1.71	0.06248	arahy.Tifrunner.gnm1.ann1.N05MPS
Biological Process	GO:0010212	response to ionizing radiation	43	3	2.94	0.06320	arahy.Tifrunner.gnm1.ann1.79SD3K;arahy.Tifrunner.gnm1.ann1.FS5FM4;arahy.Tifrunner.gnm1.ann1.Y7GC2W
Biological Process	GO:0009163	nucleoside biosynthetic process	202	5	13.81	0.06414	arahy.Tifrunner.gnm1.ann1.1IW9Y2;arahy.Tifrunner.gnm1.ann1.F6CLKD;arahy.Tifrunner.gnm1.ann1.KSV0XM;arahy.Tifrunner.gnm1.ann1.SIB906;arahy.Tifrunner.gnm1.ann1.SR33X7
Biological Process	GO:0042455	ribonucleoside biosynthetic process	202	5	13.81	0.06414	arahy.Tifrunner.gnm1.ann1.1IW9Y2;arahy.Tifrunner.gnm1.ann1.F6CLKD;arahy.Tifrunner.gnm1.ann1.KSV0XM;arahy.Tifrunner.gnm1.ann1.SIB906;arahy.Tifrunner.gnm1.ann1.SR33X7
Biological Process	GO:0019852	L-ascorbic acid metabolic process	10	0	0.68	0.06424	--
Biological Process	GO:0019853	L-ascorbic acid biosynthetic process	10	0	0.68	0.06424	--
Biological Process	GO:0006865	amino acid transport	134	24	9.16	0.06438	arahy.Tifrunner.gnm1.ann1.0TB3XB;arahy.Tifrunner.gnm1.ann1.581R81;arahy.Tifrunner.gnm1.ann1.763IQV;arahy.Tifrunner.gnm1.ann1.7UA4HL;arahy.Tifrunner.gnm1.ann1.7ZZ76P;arahy.Tifrunner.gnm1.ann1.8VS7ZL;arahy.Tifrunner.gnm1.ann1.9468DL;arahy.Tifrunner.gnm1.ann1.A177PK;arahy.Tifrunner.gnm1.ann1.A38ZG2;arahy.Tifrunner.gnm1.ann1.HL6BNW;arahy.Tifrunner.gnm1.ann1.J4PCYS;arahy.Tifrunner.gnm1.ann1.JHRC9Q;ara…
Biological Process	GO:0015802	basic amino acid transport	18	5	1.23	0.06640	arahy.Tifrunner.gnm1.ann1.7UA4HL;arahy.Tifrunner.gnm1.ann1.J4PCYS;arahy.Tifrunner.gnm1.ann1.L9NF1I;arahy.Tifrunner.gnm1.ann1.NX6A0A;arahy.Tifrunner.gnm1.ann1.W2FYD0
Biological Process	GO:2000069	regulation of post-embryonic root development	2	0	0.14	0.06654	--
Biological Process	GO:0017145	stem cell division	2	0	0.14	0.06654	--
Biological Process	GO:2000035	regulation of stem cell division	2	0	0.14	0.06654	--
Biological Process	GO:0010114	response to red light	39	9	2.67	0.06726	arahy.Tifrunner.gnm1.ann1.6KVT94;arahy.Tifrunner.gnm1.ann1.8DRC0W;arahy.Tifrunner.gnm1.ann1.A38D4A;arahy.Tifrunner.gnm1.ann1.A6MVZL;arahy.Tifrunner.gnm1.ann1.D4N0FV;arahy.Tifrunner.gnm1.ann1.DHUA7P;arahy.Tifrunner.gnm1.ann1.G3162F;arahy.Tifrunner.gnm1.ann1.P56WT2;arahy.Tifrunner.gnm1.ann1.RG9U10
Biological Process	GO:0051026	chiasma assembly	20	3	1.37	0.06777	arahy.Tifrunner.gnm1.ann1.79SD3K;arahy.Tifrunner.gnm1.ann1.FS5FM4;arahy.Tifrunner.gnm1.ann1.Y7GC2W
Biological Process	GO:0030104	water homeostasis	4	0	0.27	0.06793	--
Biological Process	GO:0009960	endosperm development	7	1	0.48	0.06851	arahy.Tifrunner.gnm1.ann1.KWX927
Biological Process	GO:0046051	UTP metabolic process	8	0	0.55	0.07101	--
Biological Process	GO:0006165	nucleoside diphosphate phosphorylation	8	0	0.55	0.07101	--
Biological Process	GO:0006183	GTP biosynthetic process	8	0	0.55	0.07101	--
Biological Process	GO:0006228	UTP biosynthetic process	8	0	0.55	0.07101	--
Biological Process	GO:0031408	oxylipin biosynthetic process	46	9	3.15	0.07102	arahy.Tifrunner.gnm1.ann1.0UNU52;arahy.Tifrunner.gnm1.ann1.6TJ5BP;arahy.Tifrunner.gnm1.ann1.J2XU5N;arahy.Tifrunner.gnm1.ann1.KS8M6W;arahy.Tifrunner.gnm1.ann1.S6TVHJ;arahy.Tifrunner.gnm1.ann1.TRRP7J;arahy.Tifrunner.gnm1.ann1.V9UCIZ;arahy.Tifrunner.gnm1.ann1.ZE2CQ7;arahy.Tifrunner.gnm1.ann1.ZS7YSR
Biological Process	GO:2001057	reactive nitrogen species metabolic process	6	1	0.41	0.07126	arahy.Tifrunner.gnm1.ann1.7L21K7
Biological Process	GO:0042126	nitrate metabolic process	6	1	0.41	0.07126	arahy.Tifrunner.gnm1.ann1.7L21K7
Biological Process	GO:0042128	nitrate assimilation	6	1	0.41	0.07126	arahy.Tifrunner.gnm1.ann1.7L21K7
Biological Process	GO:0015937	coenzyme A biosynthetic process	24	0	1.64	0.07248	--
Biological Process	GO:0034030	ribonucleoside bisphosphate biosynthetic process	24	0	1.64	0.07248	--
Biological Process	GO:0034033	purine nucleoside bisphosphate biosynthetic process	24	0	1.64	0.07248	--
Biological Process	GO:0033866	nucleoside bisphosphate biosynthetic process	24	0	1.64	0.07248	--
Biological Process	GO:0009820	alkaloid metabolic process	17	3	1.16	0.07311	arahy.Tifrunner.gnm1.ann1.7RG4KL;arahy.Tifrunner.gnm1.ann1.EZ9WFK;arahy.Tifrunner.gnm1.ann1.M0HELP
Biological Process	GO:0009821	alkaloid biosynthetic process	17	3	1.16	0.07311	arahy.Tifrunner.gnm1.ann1.7RG4KL;arahy.Tifrunner.gnm1.ann1.EZ9WFK;arahy.Tifrunner.gnm1.ann1.M0HELP
Biological Process	GO:0043161	proteasome-mediated ubiquitin-dependent protein catabolic process	99	2	6.77	0.07351	Arachis_hypogaea_newGene_3970;arahy.Tifrunner.gnm1.ann1.K5AHSV
Biological Process	GO:0016101	diterpenoid metabolic process	23	4	1.57	0.07439	arahy.Tifrunner.gnm1.ann1.1SCL5Q;arahy.Tifrunner.gnm1.ann1.FH4MAJ;arahy.Tifrunner.gnm1.ann1.IXQG45;arahy.Tifrunner.gnm1.ann1.QH4I6C
Biological Process	GO:0070291	N-acylethanolamine metabolic process	2	0	0.14	0.07445	--
Biological Process	GO:0050801	ion homeostasis	107	10	7.32	0.07541	arahy.Tifrunner.gnm1.ann1.18YQBF;arahy.Tifrunner.gnm1.ann1.4PD0PP;arahy.Tifrunner.gnm1.ann1.8DRC0W;arahy.Tifrunner.gnm1.ann1.9042LP;arahy.Tifrunner.gnm1.ann1.CMA0H9;arahy.Tifrunner.gnm1.ann1.MF538D;arahy.Tifrunner.gnm1.ann1.N05MPS;arahy.Tifrunner.gnm1.ann1.X4SEKR;arahy.Tifrunner.gnm1.ann1.X5CP5W;arahy.Tifrunner.gnm1.ann1.ZS1M1K
Biological Process	GO:0006346	methylation-dependent chromatin silencing	52	0	3.56	0.07564	--
Biological Process	GO:0051645	Golgi localization	11	0	0.75	0.07609	--
Biological Process	GO:0051646	mitochondrion localization	11	0	0.75	0.07609	--
Biological Process	GO:0060151	peroxisome localization	11	0	0.75	0.07609	--
Biological Process	GO:0006842	tricarboxylic acid transport	4	0	0.27	0.07653	--
Biological Process	GO:0051938	L-glutamate import	7	2	0.48	0.07922	arahy.Tifrunner.gnm1.ann1.7UA4HL;arahy.Tifrunner.gnm1.ann1.L9NF1I
Biological Process	GO:0015813	L-glutamate transport	7	2	0.48	0.07922	arahy.Tifrunner.gnm1.ann1.7UA4HL;arahy.Tifrunner.gnm1.ann1.L9NF1I
Biological Process	GO:0015819	lysine transport	7	2	0.48	0.07922	arahy.Tifrunner.gnm1.ann1.7UA4HL;arahy.Tifrunner.gnm1.ann1.L9NF1I
Biological Process	GO:0010106	cellular response to iron ion starvation	15	2	1.03	0.07923	arahy.Tifrunner.gnm1.ann1.A1DKIN;arahy.Tifrunner.gnm1.ann1.JX1GXL
Biological Process	GO:0008655	pyrimidine-containing compound salvage	8	0	0.55	0.07954	--
Biological Process	GO:0071514	genetic imprinting	9	0	0.62	0.08057	--
Biological Process	GO:0006349	regulation of gene expression by genetic imprinting	9	0	0.62	0.08057	--
Biological Process	GO:1902275	regulation of chromatin organization	9	0	0.62	0.08057	--
Biological Process	GO:1903308	regulation of chromatin organization	9	0	0.62	0.08057	--
Biological Process	GO:0006516	glycoprotein catabolic process	7	0	0.48	0.08075	--
Biological Process	GO:0046500	S-adenosylmethionine metabolic process	21	0	1.44	0.08122	--
Biological Process	GO:0060548	negative regulation of cell death	41	9	2.8	0.08223	arahy.Tifrunner.gnm1.ann1.4L9195;arahy.Tifrunner.gnm1.ann1.91G1W9;arahy.Tifrunner.gnm1.ann1.G729YX;arahy.Tifrunner.gnm1.ann1.GC19V0;arahy.Tifrunner.gnm1.ann1.J4PCYS;arahy.Tifrunner.gnm1.ann1.NX6A0A;arahy.Tifrunner.gnm1.ann1.V842G6;arahy.Tifrunner.gnm1.ann1.W2FYD0;arahy.Tifrunner.gnm1.ann1.WPC07I
Biological Process	GO:0043069	negative regulation of programmed cell death	41	9	2.8	0.08223	arahy.Tifrunner.gnm1.ann1.4L9195;arahy.Tifrunner.gnm1.ann1.91G1W9;arahy.Tifrunner.gnm1.ann1.G729YX;arahy.Tifrunner.gnm1.ann1.GC19V0;arahy.Tifrunner.gnm1.ann1.J4PCYS;arahy.Tifrunner.gnm1.ann1.NX6A0A;arahy.Tifrunner.gnm1.ann1.V842G6;arahy.Tifrunner.gnm1.ann1.W2FYD0;arahy.Tifrunner.gnm1.ann1.WPC07I
Biological Process	GO:0016050	vesicle organization	20	1	1.37	0.08261	Arachis_hypogaea_newGene_12966
Biological Process	GO:0006892	post-Golgi vesicle-mediated transport	4	0	0.27	0.08302	--
Biological Process	GO:0051453	regulation of intracellular pH	4	0	0.27	0.08302	--
Biological Process	GO:0030641	regulation of cellular pH	4	0	0.27	0.08302	--
Biological Process	GO:0006904	vesicle docking involved in exocytosis	32	1	2.19	0.08356	arahy.Tifrunner.gnm1.ann1.QM6CI2
Biological Process	GO:0032324	molybdopterin cofactor biosynthetic process	15	0	1.03	0.08398	--
Biological Process	GO:0043545	molybdopterin cofactor metabolic process	15	0	1.03	0.08398	--
Biological Process	GO:0051189	prosthetic group metabolic process	15	0	1.03	0.08398	--
Biological Process	GO:0006424	glutamyl-tRNA aminoacylation	6	0	0.41	0.08411	--
Biological Process	GO:0072593	reactive oxygen species metabolic process	176	23	12.03	0.08424	arahy.Tifrunner.gnm1.ann1.248CB6;arahy.Tifrunner.gnm1.ann1.2CFU61;arahy.Tifrunner.gnm1.ann1.41VDTY;arahy.Tifrunner.gnm1.ann1.44LNHN;arahy.Tifrunner.gnm1.ann1.6KVT94;arahy.Tifrunner.gnm1.ann1.8SKS1Y;arahy.Tifrunner.gnm1.ann1.91G1W9;arahy.Tifrunner.gnm1.ann1.C70Y3X;arahy.Tifrunner.gnm1.ann1.CBA0IH;arahy.Tifrunner.gnm1.ann1.FFL3CR;arahy.Tifrunner.gnm1.ann1.G3162F;arahy.Tifrunner.gnm1.ann1.G729YX;ara…
Biological Process	GO:0019511	peptidyl-proline hydroxylation	2	0	0.14	0.08468	--
Biological Process	GO:0018401	peptidyl-proline hydroxylation to 4-hydroxy-L-proline	2	0	0.14	0.08468	--
Biological Process	GO:0018126	protein hydroxylation	2	0	0.14	0.08468	--
Biological Process	GO:0019471	4-hydroxyproline metabolic process	2	0	0.14	0.08468	--
Biological Process	GO:0044092	negative regulation of molecular function	235	26	16.07	0.08469	Arachis_hypogaea_newGene_16079;arahy.Tifrunner.gnm1.ann1.26R06I;arahy.Tifrunner.gnm1.ann1.323PP5;arahy.Tifrunner.gnm1.ann1.35IWU0;arahy.Tifrunner.gnm1.ann1.430A6X;arahy.Tifrunner.gnm1.ann1.4JBV7I;arahy.Tifrunner.gnm1.ann1.6S81H9;arahy.Tifrunner.gnm1.ann1.7MZS4M;arahy.Tifrunner.gnm1.ann1.7Z06EP;arahy.Tifrunner.gnm1.ann1.9KBV3N;arahy.Tifrunner.gnm1.ann1.BCJ26C;arahy.Tifrunner.gnm1.ann1.CQY21L;arahy…
Biological Process	GO:0015940	pantothenate biosynthetic process	9	0	0.62	0.08586	--
Biological Process	GO:0015939	pantothenate metabolic process	9	0	0.62	0.08586	--
Biological Process	GO:0007141	male meiosis I	4	2	0.27	0.08678	arahy.Tifrunner.gnm1.ann1.79SD3K;arahy.Tifrunner.gnm1.ann1.Y7GC2W
Biological Process	GO:0061077	chaperone-mediated protein folding	5	1	0.34	0.08698	arahy.Tifrunner.gnm1.ann1.5L0PCQ
Biological Process	GO:0098660	inorganic ion transmembrane transport	282	22	19.28	0.08738	Arachis_hypogaea_newGene_19151;Arachis_hypogaea_newGene_3319;arahy.Tifrunner.gnm1.ann1.0M60B9;arahy.Tifrunner.gnm1.ann1.4S1WXZ;arahy.Tifrunner.gnm1.ann1.56TK9W;arahy.Tifrunner.gnm1.ann1.9VF770;arahy.Tifrunner.gnm1.ann1.BY16ED;arahy.Tifrunner.gnm1.ann1.DH8F8S;arahy.Tifrunner.gnm1.ann1.F6CLKD;arahy.Tifrunner.gnm1.ann1.IMK8G3;arahy.Tifrunner.gnm1.ann1.J4PCYS;arahy.Tifrunner.gnm1.ann1.JGWU85;arahy.Ti…
Biological Process	GO:0032268	regulation of cellular protein metabolic process	250	9	17.09	0.08762	arahy.Tifrunner.gnm1.ann1.6KVT94;arahy.Tifrunner.gnm1.ann1.DJM1RY;arahy.Tifrunner.gnm1.ann1.I67UCX;arahy.Tifrunner.gnm1.ann1.JVEI5Y;arahy.Tifrunner.gnm1.ann1.MX0K57;arahy.Tifrunner.gnm1.ann1.NX6A0A;arahy.Tifrunner.gnm1.ann1.V5WWJ8;arahy.Tifrunner.gnm1.ann1.X4SEKR;arahy.Tifrunner.gnm1.ann1.X5CP5W
Biological Process	GO:0048572	short-day photoperiodism	4	0	0.27	0.08767	--
Biological Process	GO:0048575	short-day photoperiodism, flowering	4	0	0.27	0.08767	--
Biological Process	GO:0046939	nucleotide phosphorylation	27	2	1.85	0.08791	Arachis_hypogaea_newGene_15601;Arachis_hypogaea_newGene_4466
Biological Process	GO:0045185	maintenance of protein location	19	1	1.3	0.08797	arahy.Tifrunner.gnm1.ann1.NX6A0A
Biological Process	GO:0032507	maintenance of protein location in cell	19	1	1.3	0.08797	arahy.Tifrunner.gnm1.ann1.NX6A0A
Biological Process	GO:0019287	isopentenyl diphosphate biosynthetic process, mevalonate pathway	4	0	0.27	0.08846	--
Biological Process	GO:0055067	monovalent inorganic cation homeostasis	27	1	1.85	0.08873	arahy.Tifrunner.gnm1.ann1.N05MPS
Biological Process	GO:0098602	single organism cell adhesion	10	4	0.68	0.08954	Arachis_hypogaea_newGene_5898;arahy.Tifrunner.gnm1.ann1.IYE9TT;arahy.Tifrunner.gnm1.ann1.KU9SFJ;arahy.Tifrunner.gnm1.ann1.TAR5IY
Biological Process	GO:0016337	single organismal cell-cell adhesion	10	4	0.68	0.08954	Arachis_hypogaea_newGene_5898;arahy.Tifrunner.gnm1.ann1.IYE9TT;arahy.Tifrunner.gnm1.ann1.KU9SFJ;arahy.Tifrunner.gnm1.ann1.TAR5IY
Biological Process	GO:0042742	defense response to bacterium	155	16	10.6	0.09165	arahy.Tifrunner.gnm1.ann1.06ZF6Z;arahy.Tifrunner.gnm1.ann1.0XMI5T;arahy.Tifrunner.gnm1.ann1.6I0SN9;arahy.Tifrunner.gnm1.ann1.91G1W9;arahy.Tifrunner.gnm1.ann1.GVD2R3;arahy.Tifrunner.gnm1.ann1.GYR78M;arahy.Tifrunner.gnm1.ann1.J4PCYS;arahy.Tifrunner.gnm1.ann1.J8M6QI;arahy.Tifrunner.gnm1.ann1.L22S2R;arahy.Tifrunner.gnm1.ann1.NJY7IU;arahy.Tifrunner.gnm1.ann1.NX6A0A;arahy.Tifrunner.gnm1.ann1.RKD053;ara…
Biological Process	GO:0009201	ribonucleoside triphosphate biosynthetic process	120	5	8.21	0.09178	arahy.Tifrunner.gnm1.ann1.1IW9Y2;arahy.Tifrunner.gnm1.ann1.F6CLKD;arahy.Tifrunner.gnm1.ann1.KSV0XM;arahy.Tifrunner.gnm1.ann1.SIB906;arahy.Tifrunner.gnm1.ann1.SR33X7
Biological Process	GO:0033611	oxalate catabolic process	2	0	0.14	0.09196	--
Biological Process	GO:0034599	cellular response to oxidative stress	80	9	5.47	0.09374	arahy.Tifrunner.gnm1.ann1.2CFU61;arahy.Tifrunner.gnm1.ann1.41VDTY;arahy.Tifrunner.gnm1.ann1.44LNHN;arahy.Tifrunner.gnm1.ann1.8SKS1Y;arahy.Tifrunner.gnm1.ann1.C70Y3X;arahy.Tifrunner.gnm1.ann1.FFL3CR;arahy.Tifrunner.gnm1.ann1.IE3GQ3;arahy.Tifrunner.gnm1.ann1.MHUR4I;arahy.Tifrunner.gnm1.ann1.W7Q4YE
Biological Process	GO:0009910	negative regulation of flower development	18	0	1.23	0.09390	--
Biological Process	GO:0031348	negative regulation of defense response	60	11	4.1	0.09414	arahy.Tifrunner.gnm1.ann1.6KVT94;arahy.Tifrunner.gnm1.ann1.91G1W9;arahy.Tifrunner.gnm1.ann1.9HYI17;arahy.Tifrunner.gnm1.ann1.G3162F;arahy.Tifrunner.gnm1.ann1.G729YX;arahy.Tifrunner.gnm1.ann1.J4PCYS;arahy.Tifrunner.gnm1.ann1.NX6A0A;arahy.Tifrunner.gnm1.ann1.T9FD46;arahy.Tifrunner.gnm1.ann1.V842G6;arahy.Tifrunner.gnm1.ann1.W2FYD0;arahy.Tifrunner.gnm1.ann1.WPC07I
Biological Process	GO:2001252	positive regulation of chromosome organization	5	0	0.34	0.09501	--
Biological Process	GO:0051570	regulation of histone H3-K9 methylation	5	0	0.34	0.09501	--
Biological Process	GO:0051574	positive regulation of histone H3-K9 methylation	5	0	0.34	0.09501	--
Biological Process	GO:0032197	transposition, RNA-mediated	5	0	0.34	0.09501	--
Biological Process	GO:0031060	regulation of histone methylation	5	0	0.34	0.09501	--
Biological Process	GO:0031062	positive regulation of histone methylation	5	0	0.34	0.09501	--
Biological Process	GO:0031058	positive regulation of histone modification	5	0	0.34	0.09501	--
Biological Process	GO:0006344	maintenance of chromatin silencing	5	0	0.34	0.09501	--
Biological Process	GO:1903310	positive regulation of chromatin organization	5	0	0.34	0.09501	--
Biological Process	GO:0090241	negative regulation of histone H4 acetylation	5	0	0.34	0.09501	--
Biological Process	GO:0009595	detection of biotic stimulus	21	6	1.44	0.09526	arahy.Tifrunner.gnm1.ann1.6KVT94;arahy.Tifrunner.gnm1.ann1.G3162F;arahy.Tifrunner.gnm1.ann1.G729YX;arahy.Tifrunner.gnm1.ann1.J4PCYS;arahy.Tifrunner.gnm1.ann1.NX6A0A;arahy.Tifrunner.gnm1.ann1.W2FYD0
Biological Process	GO:0009052	pentose-phosphate shunt, non-oxidative branch	7	1	0.48	0.09699	arahy.Tifrunner.gnm1.ann1.IMCF17
Biological Process	GO:0016567	protein ubiquitination	288	14	19.69	0.09733	Arachis_hypogaea_newGene_10788;Arachis_hypogaea_newGene_15630;arahy.Tifrunner.gnm1.ann1.0XMI5T;arahy.Tifrunner.gnm1.ann1.430W4N;arahy.Tifrunner.gnm1.ann1.4AP7UE;arahy.Tifrunner.gnm1.ann1.5I3HHA;arahy.Tifrunner.gnm1.ann1.67TJNT;arahy.Tifrunner.gnm1.ann1.79SD3K;arahy.Tifrunner.gnm1.ann1.CT4JMD;arahy.Tifrunner.gnm1.ann1.G5G1MY;arahy.Tifrunner.gnm1.ann1.RTT5QY;arahy.Tifrunner.gnm1.ann1.UUM6SM;arahy.T…
Biological Process	GO:0043562	cellular response to nitrogen levels	8	2	0.55	0.09754	arahy.Tifrunner.gnm1.ann1.J4PCYS;arahy.Tifrunner.gnm1.ann1.W2FYD0
Biological Process	GO:0002239	response to oomycetes	4	0	0.27	0.09767	--
Biological Process	GO:0072488	ammonium transmembrane transport	12	4	0.82	0.09808	arahy.Tifrunner.gnm1.ann1.J4PCYS;arahy.Tifrunner.gnm1.ann1.UB0CLU;arahy.Tifrunner.gnm1.ann1.UB9N1X;arahy.Tifrunner.gnm1.ann1.W2FYD0
Biological Process	GO:0009620	response to fungus	166	22	11.35	0.09815	Arachis_hypogaea_newGene_15760;arahy.Tifrunner.gnm1.ann1.6KVT94;arahy.Tifrunner.gnm1.ann1.91G1W9;arahy.Tifrunner.gnm1.ann1.G3162F;arahy.Tifrunner.gnm1.ann1.G729YX;arahy.Tifrunner.gnm1.ann1.GVD2R3;arahy.Tifrunner.gnm1.ann1.GYR78M;arahy.Tifrunner.gnm1.ann1.H5H05M;arahy.Tifrunner.gnm1.ann1.IF3X13;arahy.Tifrunner.gnm1.ann1.J4PCYS;arahy.Tifrunner.gnm1.ann1.J8M6QI;arahy.Tifrunner.gnm1.ann1.JEY2CC;arahy…
Biological Process	GO:0000272	polysaccharide catabolic process	149	21	10.19	0.09842	arahy.Tifrunner.gnm1.ann1.26R06I;arahy.Tifrunner.gnm1.ann1.323PP5;arahy.Tifrunner.gnm1.ann1.35IWU0;arahy.Tifrunner.gnm1.ann1.430A6X;arahy.Tifrunner.gnm1.ann1.4JBV7I;arahy.Tifrunner.gnm1.ann1.7MZS4M;arahy.Tifrunner.gnm1.ann1.7Z06EP;arahy.Tifrunner.gnm1.ann1.9KBV3N;arahy.Tifrunner.gnm1.ann1.B798EQ;arahy.Tifrunner.gnm1.ann1.BCJ26C;arahy.Tifrunner.gnm1.ann1.CQY21L;arahy.Tifrunner.gnm1.ann1.DY372L;ara…
Biological Process	GO:0043090	amino acid import	24	5	1.64	0.10021	arahy.Tifrunner.gnm1.ann1.7UA4HL;arahy.Tifrunner.gnm1.ann1.J4PCYS;arahy.Tifrunner.gnm1.ann1.L9NF1I;arahy.Tifrunner.gnm1.ann1.NX6A0A;arahy.Tifrunner.gnm1.ann1.W2FYD0
Biological Process	GO:0090342	regulation of cell aging	4	0	0.27	0.10029	--
Biological Process	GO:0090344	negative regulation of cell aging	4	0	0.27	0.10029	--
Biological Process	GO:0031349	positive regulation of defense response	34	0	2.32	0.10035	--
Biological Process	GO:0003333	amino acid transmembrane transport	67	10	4.58	0.10053	arahy.Tifrunner.gnm1.ann1.0TB3XB;arahy.Tifrunner.gnm1.ann1.7UA4HL;arahy.Tifrunner.gnm1.ann1.7ZZ76P;arahy.Tifrunner.gnm1.ann1.8VS7ZL;arahy.Tifrunner.gnm1.ann1.9468DL;arahy.Tifrunner.gnm1.ann1.A177PK;arahy.Tifrunner.gnm1.ann1.HL6BNW;arahy.Tifrunner.gnm1.ann1.L9NF1I;arahy.Tifrunner.gnm1.ann1.LRNE2N;arahy.Tifrunner.gnm1.ann1.RDZL1S
Biological Process	GO:0051156	glucose 6-phosphate metabolic process	4	0	0.27	0.10060	--
Biological Process	GO:0008300	isoprenoid catabolic process	6	3	0.41	0.10122	arahy.Tifrunner.gnm1.ann1.1SCL5Q;arahy.Tifrunner.gnm1.ann1.4KPL6Q;arahy.Tifrunner.gnm1.ann1.FH4MAJ
Biological Process	GO:0016115	terpenoid catabolic process	6	3	0.41	0.10122	arahy.Tifrunner.gnm1.ann1.1SCL5Q;arahy.Tifrunner.gnm1.ann1.4KPL6Q;arahy.Tifrunner.gnm1.ann1.FH4MAJ
Biological Process	GO:0010496	intercellular transport	9	0	0.62	0.10178	--
Biological Process	GO:0031407	oxylipin metabolic process	48	9	3.28	0.10218	arahy.Tifrunner.gnm1.ann1.0UNU52;arahy.Tifrunner.gnm1.ann1.6TJ5BP;arahy.Tifrunner.gnm1.ann1.J2XU5N;arahy.Tifrunner.gnm1.ann1.KS8M6W;arahy.Tifrunner.gnm1.ann1.S6TVHJ;arahy.Tifrunner.gnm1.ann1.TRRP7J;arahy.Tifrunner.gnm1.ann1.V9UCIZ;arahy.Tifrunner.gnm1.ann1.ZE2CQ7;arahy.Tifrunner.gnm1.ann1.ZS7YSR
Biological Process	GO:0090305	nucleic acid phosphodiester bond hydrolysis	140	3	9.57	0.10244	Arachis_hypogaea_newGene_17767;arahy.Tifrunner.gnm1.ann1.79SD3K;arahy.Tifrunner.gnm1.ann1.Y7GC2W
Biological Process	GO:0032844	regulation of homeostatic process	24	2	1.64	0.10247	arahy.Tifrunner.gnm1.ann1.79SD3K;arahy.Tifrunner.gnm1.ann1.Y7GC2W
Biological Process	GO:0009772	photosynthetic electron transport in photosystem II	24	0	1.64	0.10261	--
Biological Process	GO:0097184	response to azide	5	0	0.34	0.10333	--
Biological Process	GO:0097185	cellular response to azide	5	0	0.34	0.10333	--
Biological Process	GO:0046466	membrane lipid catabolic process	5	1	0.34	0.10346	arahy.Tifrunner.gnm1.ann1.K5AHSV
Biological Process	GO:0030149	sphingolipid catabolic process	5	1	0.34	0.10346	arahy.Tifrunner.gnm1.ann1.K5AHSV
Biological Process	GO:0010363	regulation of plant-type hypersensitive response	76	13	5.2	0.10396	arahy.Tifrunner.gnm1.ann1.06ZF6Z;arahy.Tifrunner.gnm1.ann1.4L9195;arahy.Tifrunner.gnm1.ann1.6I0SN9;arahy.Tifrunner.gnm1.ann1.6KVT94;arahy.Tifrunner.gnm1.ann1.91G1W9;arahy.Tifrunner.gnm1.ann1.G3162F;arahy.Tifrunner.gnm1.ann1.G729YX;arahy.Tifrunner.gnm1.ann1.GC19V0;arahy.Tifrunner.gnm1.ann1.J4PCYS;arahy.Tifrunner.gnm1.ann1.NX6A0A;arahy.Tifrunner.gnm1.ann1.V842G6;arahy.Tifrunner.gnm1.ann1.W2FYD0;ara…
Biological Process	GO:0002682	regulation of immune system process	109	13	7.45	0.10406	arahy.Tifrunner.gnm1.ann1.06ZF6Z;arahy.Tifrunner.gnm1.ann1.4L9195;arahy.Tifrunner.gnm1.ann1.6I0SN9;arahy.Tifrunner.gnm1.ann1.6KVT94;arahy.Tifrunner.gnm1.ann1.91G1W9;arahy.Tifrunner.gnm1.ann1.G3162F;arahy.Tifrunner.gnm1.ann1.G729YX;arahy.Tifrunner.gnm1.ann1.GC19V0;arahy.Tifrunner.gnm1.ann1.J4PCYS;arahy.Tifrunner.gnm1.ann1.NX6A0A;arahy.Tifrunner.gnm1.ann1.V842G6;arahy.Tifrunner.gnm1.ann1.W2FYD0;ara…
Biological Process	GO:0034052	positive regulation of plant-type hypersensitive response	2	0	0.14	0.10481	--
Biological Process	GO:0043068	positive regulation of programmed cell death	2	0	0.14	0.10481	--
Biological Process	GO:0046189	phenol-containing compound biosynthetic process	73	14	4.99	0.10506	arahy.Tifrunner.gnm1.ann1.6KVT94;arahy.Tifrunner.gnm1.ann1.6Z73IP;arahy.Tifrunner.gnm1.ann1.9HYI17;arahy.Tifrunner.gnm1.ann1.9PT08I;arahy.Tifrunner.gnm1.ann1.D18SLP;arahy.Tifrunner.gnm1.ann1.G3162F;arahy.Tifrunner.gnm1.ann1.G729YX;arahy.Tifrunner.gnm1.ann1.J4PCYS;arahy.Tifrunner.gnm1.ann1.NX6A0A;arahy.Tifrunner.gnm1.ann1.PN5ECJ;arahy.Tifrunner.gnm1.ann1.RKD053;arahy.Tifrunner.gnm1.ann1.T9FD46;ara…
Biological Process	GO:0072522	purine-containing compound biosynthetic process	264	9	18.05	0.10586	arahy.Tifrunner.gnm1.ann1.0TH4I1;arahy.Tifrunner.gnm1.ann1.1IW9Y2;arahy.Tifrunner.gnm1.ann1.D0VJ3P;arahy.Tifrunner.gnm1.ann1.F6CLKD;arahy.Tifrunner.gnm1.ann1.JC6ZCB;arahy.Tifrunner.gnm1.ann1.KSV0XM;arahy.Tifrunner.gnm1.ann1.SIB906;arahy.Tifrunner.gnm1.ann1.SR33X7;arahy.Tifrunner.gnm1.ann1.T9TVYB
Biological Process	GO:0032269	negative regulation of cellular protein metabolic process	35	2	2.39	0.10654	arahy.Tifrunner.gnm1.ann1.X4SEKR;arahy.Tifrunner.gnm1.ann1.X5CP5W
Biological Process	GO:0051248	negative regulation of protein metabolic process	35	2	2.39	0.10654	arahy.Tifrunner.gnm1.ann1.X4SEKR;arahy.Tifrunner.gnm1.ann1.X5CP5W
Biological Process	GO:0010197	polar nucleus fusion	6	0	0.41	0.10716	--
Biological Process	GO:0009559	embryo sac central cell differentiation	6	0	0.41	0.10716	--
Biological Process	GO:0042592	homeostatic process	358	22	24.48	0.10753	Arachis_hypogaea_newGene_9122;arahy.Tifrunner.gnm1.ann1.158MUU;arahy.Tifrunner.gnm1.ann1.18YQBF;arahy.Tifrunner.gnm1.ann1.3B8Q14;arahy.Tifrunner.gnm1.ann1.4PD0PP;arahy.Tifrunner.gnm1.ann1.5H5XYM;arahy.Tifrunner.gnm1.ann1.79SD3K;arahy.Tifrunner.gnm1.ann1.7ZYB2E;arahy.Tifrunner.gnm1.ann1.8DRC0W;arahy.Tifrunner.gnm1.ann1.9042LP;arahy.Tifrunner.gnm1.ann1.953E9B;arahy.Tifrunner.gnm1.ann1.CMA0H9;arahy.…
Biological Process	GO:0042138	meiotic DNA double-strand break formation	55	2	3.76	0.10776	arahy.Tifrunner.gnm1.ann1.79SD3K;arahy.Tifrunner.gnm1.ann1.Y7GC2W
Biological Process	GO:0031331	positive regulation of cellular catabolic process	8	0	0.55	0.10836	--
Biological Process	GO:0009410	response to xenobiotic stimulus	8	0	0.55	0.10853	--
Biological Process	GO:0006536	glutamate metabolic process	31	5	2.12	0.11062	arahy.Tifrunner.gnm1.ann1.4QQ966;arahy.Tifrunner.gnm1.ann1.5EY78G;arahy.Tifrunner.gnm1.ann1.F4PGJ6;arahy.Tifrunner.gnm1.ann1.HQU2A8;arahy.Tifrunner.gnm1.ann1.Q3N7T1
Biological Process	GO:0010497	plasmodesmata-mediated intercellular transport	5	0	0.34	0.11254	--
Biological Process	GO:2000896	amylopectin metabolic process	5	1	0.34	0.11399	Arachis_hypogaea_newGene_13088
Biological Process	GO:0010021	amylopectin biosynthetic process	5	1	0.34	0.11399	Arachis_hypogaea_newGene_13088
Biological Process	GO:0048102	autophagic cell death	2	0	0.14	0.11475	--
Biological Process	GO:0046173	polyol biosynthetic process	48	2	3.28	0.11508	arahy.Tifrunner.gnm1.ann1.HNK90J;arahy.Tifrunner.gnm1.ann1.WK1BYW
Biological Process	GO:0051865	protein autoubiquitination	3	0	0.21	0.11542	--
Biological Process	GO:0009074	aromatic amino acid family catabolic process	37	8	2.53	0.11600	arahy.Tifrunner.gnm1.ann1.06ZF6Z;arahy.Tifrunner.gnm1.ann1.5H4H17;arahy.Tifrunner.gnm1.ann1.6I0SN9;arahy.Tifrunner.gnm1.ann1.EEZ4Y8;arahy.Tifrunner.gnm1.ann1.FI9C9D;arahy.Tifrunner.gnm1.ann1.K1R19W;arahy.Tifrunner.gnm1.ann1.PUMP6L;arahy.Tifrunner.gnm1.ann1.V1SQAY
Biological Process	GO:0009962	regulation of flavonoid biosynthetic process	22	3	1.5	0.11600	arahy.Tifrunner.gnm1.ann1.06ZF6Z;arahy.Tifrunner.gnm1.ann1.6I0SN9;arahy.Tifrunner.gnm1.ann1.NX6A0A
Biological Process	GO:0015766	disaccharide transport	15	1	1.03	0.11743	arahy.Tifrunner.gnm1.ann1.DN7S30
Biological Process	GO:0015770	sucrose transport	15	1	1.03	0.11743	arahy.Tifrunner.gnm1.ann1.DN7S30
Biological Process	GO:0015772	oligosaccharide transport	15	1	1.03	0.11743	arahy.Tifrunner.gnm1.ann1.DN7S30
Biological Process	GO:0051656	establishment of organelle localization	100	7	6.84	0.11744	Arachis_hypogaea_newGene_18041;arahy.Tifrunner.gnm1.ann1.6KVT94;arahy.Tifrunner.gnm1.ann1.8DRC0W;arahy.Tifrunner.gnm1.ann1.A38D4A;arahy.Tifrunner.gnm1.ann1.D4N0FV;arahy.Tifrunner.gnm1.ann1.H1PHD7;arahy.Tifrunner.gnm1.ann1.Q9ZI40
Biological Process	GO:0060003	copper ion export	2	0	0.14	0.11797	--
Biological Process	GO:0046085	adenosine metabolic process	3	1	0.21	0.11807	arahy.Tifrunner.gnm1.ann1.4QW6M0
Biological Process	GO:0045324	late endosome to vacuole transport	3	0	0.21	0.11863	--
Biological Process	GO:0010138	pyrimidine ribonucleotide salvage	6	0	0.41	0.11882	--
Biological Process	GO:0032262	pyrimidine nucleotide salvage	6	0	0.41	0.11882	--
Biological Process	GO:0044211	CTP salvage	6	0	0.41	0.11882	--
Biological Process	GO:0044206	UMP salvage	6	0	0.41	0.11882	--
Biological Process	GO:0043097	pyrimidine nucleoside salvage	6	0	0.41	0.11882	--
Biological Process	GO:0006531	aspartate metabolic process	2	0	0.14	0.12014	--
Biological Process	GO:0006103	2-oxoglutarate metabolic process	2	0	0.14	0.12014	--
Biological Process	GO:0044766	multi-organism transport	4	0	0.27	0.12106	--
Biological Process	GO:0016926	protein desumoylation	45	5	3.08	0.12130	arahy.Tifrunner.gnm1.ann1.248CB6;arahy.Tifrunner.gnm1.ann1.CBA0IH;arahy.Tifrunner.gnm1.ann1.TQ1ANH;arahy.Tifrunner.gnm1.ann1.U3KQD4;arahy.Tifrunner.gnm1.ann1.V28JVI
Biological Process	GO:0032446	protein modification by small protein conjugation	300	14	20.51	0.12160	Arachis_hypogaea_newGene_10788;Arachis_hypogaea_newGene_15630;arahy.Tifrunner.gnm1.ann1.0XMI5T;arahy.Tifrunner.gnm1.ann1.430W4N;arahy.Tifrunner.gnm1.ann1.4AP7UE;arahy.Tifrunner.gnm1.ann1.5I3HHA;arahy.Tifrunner.gnm1.ann1.67TJNT;arahy.Tifrunner.gnm1.ann1.79SD3K;arahy.Tifrunner.gnm1.ann1.CT4JMD;arahy.Tifrunner.gnm1.ann1.G5G1MY;arahy.Tifrunner.gnm1.ann1.RTT5QY;arahy.Tifrunner.gnm1.ann1.UUM6SM;arahy.T…
Biological Process	GO:0000165	MAPK cascade	119	17	8.14	0.12273	arahy.Tifrunner.gnm1.ann1.4L9195;arahy.Tifrunner.gnm1.ann1.6KVT94;arahy.Tifrunner.gnm1.ann1.91G1W9;arahy.Tifrunner.gnm1.ann1.AF4FIK;arahy.Tifrunner.gnm1.ann1.BC5GM2;arahy.Tifrunner.gnm1.ann1.CC6N12;arahy.Tifrunner.gnm1.ann1.G3162F;arahy.Tifrunner.gnm1.ann1.G729YX;arahy.Tifrunner.gnm1.ann1.GC19V0;arahy.Tifrunner.gnm1.ann1.HE88YK;arahy.Tifrunner.gnm1.ann1.J4PCYS;arahy.Tifrunner.gnm1.ann1.L410JY;ara…
Biological Process	GO:0071804	cellular potassium ion transport	53	8	3.62	0.12290	Arachis_hypogaea_newGene_19151;arahy.Tifrunner.gnm1.ann1.0M60B9;arahy.Tifrunner.gnm1.ann1.4S1WXZ;arahy.Tifrunner.gnm1.ann1.56TK9W;arahy.Tifrunner.gnm1.ann1.9VF770;arahy.Tifrunner.gnm1.ann1.IMK8G3;arahy.Tifrunner.gnm1.ann1.KRYL0S;arahy.Tifrunner.gnm1.ann1.V4JBDW
Biological Process	GO:0071805	potassium ion transmembrane transport	53	8	3.62	0.12290	Arachis_hypogaea_newGene_19151;arahy.Tifrunner.gnm1.ann1.0M60B9;arahy.Tifrunner.gnm1.ann1.4S1WXZ;arahy.Tifrunner.gnm1.ann1.56TK9W;arahy.Tifrunner.gnm1.ann1.9VF770;arahy.Tifrunner.gnm1.ann1.IMK8G3;arahy.Tifrunner.gnm1.ann1.KRYL0S;arahy.Tifrunner.gnm1.ann1.V4JBDW
Biological Process	GO:0000188	inactivation of MAPK activity	2	0	0.14	0.12341	--
Biological Process	GO:0032200	telomere organization	42	2	2.87	0.12416	arahy.Tifrunner.gnm1.ann1.79SD3K;arahy.Tifrunner.gnm1.ann1.Y7GC2W
Biological Process	GO:0000723	telomere maintenance	42	2	2.87	0.12416	arahy.Tifrunner.gnm1.ann1.79SD3K;arahy.Tifrunner.gnm1.ann1.Y7GC2W
Biological Process	GO:0060249	anatomical structure homeostasis	42	2	2.87	0.12416	arahy.Tifrunner.gnm1.ann1.79SD3K;arahy.Tifrunner.gnm1.ann1.Y7GC2W
Biological Process	GO:0019740	nitrogen utilization	2	0	0.14	0.12517	--
Biological Process	GO:0042304	regulation of fatty acid biosynthetic process	2	0	0.14	0.12517	--
Biological Process	GO:1901983	regulation of protein acetylation	8	0	0.55	0.12550	--
Biological Process	GO:0035065	regulation of histone acetylation	8	0	0.55	0.12550	--
Biological Process	GO:0031056	regulation of histone modification	8	0	0.55	0.12550	--
Biological Process	GO:2000756	regulation of peptidyl-lysine acetylation	8	0	0.55	0.12550	--
Biological Process	GO:0042744	hydrogen peroxide catabolic process	55	9	3.76	0.12658	arahy.Tifrunner.gnm1.ann1.2CFU61;arahy.Tifrunner.gnm1.ann1.41VDTY;arahy.Tifrunner.gnm1.ann1.44LNHN;arahy.Tifrunner.gnm1.ann1.8SKS1Y;arahy.Tifrunner.gnm1.ann1.C70Y3X;arahy.Tifrunner.gnm1.ann1.FFL3CR;arahy.Tifrunner.gnm1.ann1.IE3GQ3;arahy.Tifrunner.gnm1.ann1.MHUR4I;arahy.Tifrunner.gnm1.ann1.W7Q4YE
Biological Process	GO:0070301	cellular response to hydrogen peroxide	55	9	3.76	0.12658	arahy.Tifrunner.gnm1.ann1.2CFU61;arahy.Tifrunner.gnm1.ann1.41VDTY;arahy.Tifrunner.gnm1.ann1.44LNHN;arahy.Tifrunner.gnm1.ann1.8SKS1Y;arahy.Tifrunner.gnm1.ann1.C70Y3X;arahy.Tifrunner.gnm1.ann1.FFL3CR;arahy.Tifrunner.gnm1.ann1.IE3GQ3;arahy.Tifrunner.gnm1.ann1.MHUR4I;arahy.Tifrunner.gnm1.ann1.W7Q4YE
Biological Process	GO:0010155	regulation of proton transport	33	5	2.26	0.12776	arahy.Tifrunner.gnm1.ann1.D4N0FV;arahy.Tifrunner.gnm1.ann1.DHUA7P;arahy.Tifrunner.gnm1.ann1.G3162F;arahy.Tifrunner.gnm1.ann1.P56WT2;arahy.Tifrunner.gnm1.ann1.RG9U10
Biological Process	GO:0015985	energy coupled proton transport, down electrochemical gradient	56	3	3.83	0.12895	arahy.Tifrunner.gnm1.ann1.F6CLKD;arahy.Tifrunner.gnm1.ann1.KSV0XM;arahy.Tifrunner.gnm1.ann1.SR33X7
Biological Process	GO:0015986	ATP synthesis coupled proton transport	56	3	3.83	0.12895	arahy.Tifrunner.gnm1.ann1.F6CLKD;arahy.Tifrunner.gnm1.ann1.KSV0XM;arahy.Tifrunner.gnm1.ann1.SR33X7
Biological Process	GO:0015936	coenzyme A metabolic process	35	0	2.39	0.13175	--
Biological Process	GO:2000067	regulation of root morphogenesis	10	0	0.68	0.13218	--
Biological Process	GO:0052542	defense response by callose deposition	24	6	1.64	0.13307	arahy.Tifrunner.gnm1.ann1.4L9195;arahy.Tifrunner.gnm1.ann1.91G1W9;arahy.Tifrunner.gnm1.ann1.CMA0H9;arahy.Tifrunner.gnm1.ann1.GC19V0;arahy.Tifrunner.gnm1.ann1.V842G6;arahy.Tifrunner.gnm1.ann1.WPC07I
Biological Process	GO:0055070	copper ion homeostasis	8	2	0.55	0.13410	arahy.Tifrunner.gnm1.ann1.X4SEKR;arahy.Tifrunner.gnm1.ann1.X5CP5W
Biological Process	GO:0010133	proline catabolic process to glutamate	2	0	0.14	0.13544	--
Biological Process	GO:0070646	protein modification by small protein removal	131	5	8.96	0.13643	arahy.Tifrunner.gnm1.ann1.248CB6;arahy.Tifrunner.gnm1.ann1.CBA0IH;arahy.Tifrunner.gnm1.ann1.TQ1ANH;arahy.Tifrunner.gnm1.ann1.U3KQD4;arahy.Tifrunner.gnm1.ann1.V28JVI
Biological Process	GO:0030472	mitotic spindle organization in nucleus	1	1	0.07	0.13780	arahy.Tifrunner.gnm1.ann1.G729YX
Biological Process	GO:0016045	detection of bacterium	1	1	0.07	0.13780	arahy.Tifrunner.gnm1.ann1.G729YX
Biological Process	GO:0098581	detection of external biotic stimulus	1	1	0.07	0.13780	arahy.Tifrunner.gnm1.ann1.G729YX
Biological Process	GO:0098543	detection of other organism	1	1	0.07	0.13780	arahy.Tifrunner.gnm1.ann1.G729YX
Biological Process	GO:0050691	regulation of defense response to virus by host	1	1	0.07	0.13780	arahy.Tifrunner.gnm1.ann1.G729YX
Biological Process	GO:0009854	oxidative photosynthetic carbon pathway	6	0	0.41	0.13883	--
Biological Process	GO:0031540	regulation of anthocyanin biosynthetic process	2	0	0.14	0.13923	--
Biological Process	GO:0098501	polynucleotide dephosphorylation	1	1	0.07	0.13935	Arachis_hypogaea_newGene_4466
Biological Process	GO:0098502	DNA dephosphorylation	1	1	0.07	0.13935	Arachis_hypogaea_newGene_4466
Biological Process	GO:0098503	DNA 3' dephosphorylation	1	1	0.07	0.13935	Arachis_hypogaea_newGene_4466
Biological Process	GO:0098504	DNA 3' dephosphorylation involved in DNA repair	1	1	0.07	0.13935	Arachis_hypogaea_newGene_4466
Biological Process	GO:0098506	polynucleotide 3' dephosphorylation	1	1	0.07	0.13935	Arachis_hypogaea_newGene_4466
Biological Process	GO:0002253	activation of immune response	21	0	1.44	0.14021	--
Biological Process	GO:0002218	activation of innate immune response	21	0	1.44	0.14021	--
Biological Process	GO:0031400	negative regulation of protein modification process	29	0	1.98	0.14106	--
Biological Process	GO:2000121	regulation of removal of superoxide radicals	4	0	0.27	0.14155	--
Biological Process	GO:1900407	regulation of cellular response to oxidative stress	4	0	0.27	0.14155	--
Biological Process	GO:1902882	regulation of response to oxidative stress	4	0	0.27	0.14155	--
Biological Process	GO:1901031	regulation of response to reactive oxygen species	4	0	0.27	0.14155	--
Biological Process	GO:0050778	positive regulation of immune response	32	0	2.19	0.14191	--
Biological Process	GO:0002684	positive regulation of immune system process	32	0	2.19	0.14191	--
Biological Process	GO:0045089	positive regulation of innate immune response	32	0	2.19	0.14191	--
Biological Process	GO:0090322	regulation of superoxide metabolic process	6	0	0.41	0.14300	--
Biological Process	GO:0009643	photosynthetic acclimation	3	0	0.21	0.14310	--
Biological Process	GO:0080167	response to karrikin	17	5	1.16	0.14461	arahy.Tifrunner.gnm1.ann1.AYA1A5;arahy.Tifrunner.gnm1.ann1.K1LFJJ;arahy.Tifrunner.gnm1.ann1.L9FPHH;arahy.Tifrunner.gnm1.ann1.QP7RRL;arahy.Tifrunner.gnm1.ann1.Z36GDV
Biological Process	GO:0006829	zinc II ion transport	22	0	1.5	0.14649	--
Biological Process	GO:0009617	response to bacterium	191	20	13.06	0.14673	arahy.Tifrunner.gnm1.ann1.06ZF6Z;arahy.Tifrunner.gnm1.ann1.0XMI5T;arahy.Tifrunner.gnm1.ann1.6I0SN9;arahy.Tifrunner.gnm1.ann1.91G1W9;arahy.Tifrunner.gnm1.ann1.EI09ZL;arahy.Tifrunner.gnm1.ann1.G729YX;arahy.Tifrunner.gnm1.ann1.GVD2R3;arahy.Tifrunner.gnm1.ann1.GYR78M;arahy.Tifrunner.gnm1.ann1.J4PCYS;arahy.Tifrunner.gnm1.ann1.J8M6QI;arahy.Tifrunner.gnm1.ann1.L22S2R;arahy.Tifrunner.gnm1.ann1.NJY7IU;ara…
Biological Process	GO:0006835	dicarboxylic acid transport	20	2	1.37	0.14825	arahy.Tifrunner.gnm1.ann1.7UA4HL;arahy.Tifrunner.gnm1.ann1.L9NF1I
Biological Process	GO:0009862	systemic acquired resistance, salicylic acid mediated signaling pathway	47	9	3.21	0.14859	arahy.Tifrunner.gnm1.ann1.6KVT94;arahy.Tifrunner.gnm1.ann1.91G1W9;arahy.Tifrunner.gnm1.ann1.G3162F;arahy.Tifrunner.gnm1.ann1.G729YX;arahy.Tifrunner.gnm1.ann1.J4PCYS;arahy.Tifrunner.gnm1.ann1.NX6A0A;arahy.Tifrunner.gnm1.ann1.V842G6;arahy.Tifrunner.gnm1.ann1.W2FYD0;arahy.Tifrunner.gnm1.ann1.WPC07I
Biological Process	GO:0009113	purine nucleobase biosynthetic process	19	3	1.3	0.14860	arahy.Tifrunner.gnm1.ann1.0TH4I1;arahy.Tifrunner.gnm1.ann1.D0VJ3P;arahy.Tifrunner.gnm1.ann1.T9TVYB
Biological Process	GO:0043620	regulation of DNA-templated transcription in response to stress	1	1	0.07	0.14869	arahy.Tifrunner.gnm1.ann1.D6XHXS
Biological Process	GO:1903409	reactive oxygen species biosynthetic process	47	5	3.21	0.14938	arahy.Tifrunner.gnm1.ann1.248CB6;arahy.Tifrunner.gnm1.ann1.CBA0IH;arahy.Tifrunner.gnm1.ann1.TQ1ANH;arahy.Tifrunner.gnm1.ann1.U3KQD4;arahy.Tifrunner.gnm1.ann1.V28JVI
Biological Process	GO:0050665	hydrogen peroxide biosynthetic process	47	5	3.21	0.14938	arahy.Tifrunner.gnm1.ann1.248CB6;arahy.Tifrunner.gnm1.ann1.CBA0IH;arahy.Tifrunner.gnm1.ann1.TQ1ANH;arahy.Tifrunner.gnm1.ann1.U3KQD4;arahy.Tifrunner.gnm1.ann1.V28JVI
Biological Process	GO:0009142	nucleoside triphosphate biosynthetic process	124	5	8.48	0.14977	arahy.Tifrunner.gnm1.ann1.1IW9Y2;arahy.Tifrunner.gnm1.ann1.F6CLKD;arahy.Tifrunner.gnm1.ann1.KSV0XM;arahy.Tifrunner.gnm1.ann1.SIB906;arahy.Tifrunner.gnm1.ann1.SR33X7
Biological Process	GO:0043096	purine nucleobase salvage	11	3	0.75	0.14986	arahy.Tifrunner.gnm1.ann1.0TH4I1;arahy.Tifrunner.gnm1.ann1.D0VJ3P;arahy.Tifrunner.gnm1.ann1.T9TVYB
Biological Process	GO:0010185	regulation of cellular defense response	1	1	0.07	0.15059	arahy.Tifrunner.gnm1.ann1.NX6A0A
Biological Process	GO:0010148	transpiration	1	1	0.07	0.15059	arahy.Tifrunner.gnm1.ann1.NX6A0A
Biological Process	GO:0006968	cellular defense response	1	1	0.07	0.15059	arahy.Tifrunner.gnm1.ann1.NX6A0A
Biological Process	GO:0090002	protein localization to plasma membrane	1	1	0.07	0.15059	arahy.Tifrunner.gnm1.ann1.NX6A0A
Biological Process	GO:0072660	maintenance of protein location in plasma membrane	1	1	0.07	0.15059	arahy.Tifrunner.gnm1.ann1.NX6A0A
Biological Process	GO:0072661	protein localization to plasma membrane	1	1	0.07	0.15059	arahy.Tifrunner.gnm1.ann1.NX6A0A
Biological Process	GO:0072658	maintenance of protein location in membrane	1	1	0.07	0.15059	arahy.Tifrunner.gnm1.ann1.NX6A0A
Biological Process	GO:0072659	protein localization to plasma membrane	1	1	0.07	0.15059	arahy.Tifrunner.gnm1.ann1.NX6A0A
Biological Process	GO:0007009	plasma membrane organization	1	1	0.07	0.15059	arahy.Tifrunner.gnm1.ann1.NX6A0A
Biological Process	GO:0051245	negative regulation of cellular defense response	1	1	0.07	0.15059	arahy.Tifrunner.gnm1.ann1.NX6A0A
Biological Process	GO:0034213	quinolinate catabolic process	1	1	0.07	0.15072	Arachis_hypogaea_newGene_12499
Biological Process	GO:0072526	pyridine-containing compound catabolic process	1	1	0.07	0.15072	Arachis_hypogaea_newGene_12499
Biological Process	GO:0006022	aminoglycan metabolic process	31	11	2.12	0.15123	Arachis_hypogaea_newGene_1392;arahy.Tifrunner.gnm1.ann1.0HE1Z7;arahy.Tifrunner.gnm1.ann1.2J0KXT;arahy.Tifrunner.gnm1.ann1.7VB4VZ;arahy.Tifrunner.gnm1.ann1.AK92GL;arahy.Tifrunner.gnm1.ann1.CBA0IH;arahy.Tifrunner.gnm1.ann1.NAIG2Q;arahy.Tifrunner.gnm1.ann1.R6QF0L;arahy.Tifrunner.gnm1.ann1.U3KQD4;arahy.Tifrunner.gnm1.ann1.W1XHD1;arahy.Tifrunner.gnm1.ann1.Z23BQJ
Biological Process	GO:0032270	positive regulation of cellular protein metabolic process	54	1	3.69	0.15173	arahy.Tifrunner.gnm1.ann1.MX0K57
Biological Process	GO:0006023	aminoglycan biosynthetic process	6	1	0.41	0.15174	Arachis_hypogaea_newGene_1392
Biological Process	GO:0006024	glycosaminoglycan biosynthetic process	6	1	0.41	0.15174	Arachis_hypogaea_newGene_1392
Biological Process	GO:0030203	glycosaminoglycan metabolic process	6	1	0.41	0.15174	Arachis_hypogaea_newGene_1392
Biological Process	GO:0090502	RNA phosphodiester bond hydrolysis, endonucleolytic	14	1	0.96	0.15251	Arachis_hypogaea_newGene_17767
Biological Process	GO:0033750	ribosome localization	5	1	0.34	0.15332	Arachis_hypogaea_newGene_18041
Biological Process	GO:0033753	ribosome localization	5	1	0.34	0.15332	Arachis_hypogaea_newGene_18041
Biological Process	GO:0000054	ribosomal subunit export from nucleus	5	1	0.34	0.15332	Arachis_hypogaea_newGene_18041
Biological Process	GO:0071426	ribonucleoprotein complex export from nucleus	5	1	0.34	0.15332	Arachis_hypogaea_newGene_18041
Biological Process	GO:0071428	rRNA-containing ribonucleoprotein complex export from nucleus	5	1	0.34	0.15332	Arachis_hypogaea_newGene_18041
Biological Process	GO:0071166	ribonucleoprotein complex localization	5	1	0.34	0.15332	Arachis_hypogaea_newGene_18041
Biological Process	GO:0042550	photosystem I stabilization	1	1	0.07	0.15350	arahy.Tifrunner.gnm1.ann1.4PD0PP
Biological Process	GO:0009780	photosynthetic NADP+ reduction	1	1	0.07	0.15350	arahy.Tifrunner.gnm1.ann1.4PD0PP
Biological Process	GO:0007178	transmembrane receptor protein serine/threonine kinase signaling pathway	1	1	0.07	0.15366	arahy.Tifrunner.gnm1.ann1.TR1S4A
Biological Process	GO:0060919	auxin influx	1	1	0.07	0.15388	arahy.Tifrunner.gnm1.ann1.LRNE2N
Biological Process	GO:0010077	maintenance of inflorescence meristem identity	4	0	0.27	0.15486	--
Biological Process	GO:0032204	regulation of telomere maintenance	22	2	1.5	0.15698	arahy.Tifrunner.gnm1.ann1.79SD3K;arahy.Tifrunner.gnm1.ann1.Y7GC2W
Biological Process	GO:0071396	cellular response to lipid	91	8	6.22	0.15725	arahy.Tifrunner.gnm1.ann1.4L9195;arahy.Tifrunner.gnm1.ann1.CT5ZD3;arahy.Tifrunner.gnm1.ann1.G729YX;arahy.Tifrunner.gnm1.ann1.GC19V0;arahy.Tifrunner.gnm1.ann1.J4PCYS;arahy.Tifrunner.gnm1.ann1.NX6A0A;arahy.Tifrunner.gnm1.ann1.TR1S4A;arahy.Tifrunner.gnm1.ann1.W2FYD0
Biological Process	GO:0010243	response to organonitrogen compound	75	12	5.13	0.15772	arahy.Tifrunner.gnm1.ann1.4L9195;arahy.Tifrunner.gnm1.ann1.6KVT94;arahy.Tifrunner.gnm1.ann1.91G1W9;arahy.Tifrunner.gnm1.ann1.CMA0H9;arahy.Tifrunner.gnm1.ann1.G3162F;arahy.Tifrunner.gnm1.ann1.GC19V0;arahy.Tifrunner.gnm1.ann1.J4PCYS;arahy.Tifrunner.gnm1.ann1.NIS2HC;arahy.Tifrunner.gnm1.ann1.NX6A0A;arahy.Tifrunner.gnm1.ann1.V842G6;arahy.Tifrunner.gnm1.ann1.W2FYD0;arahy.Tifrunner.gnm1.ann1.WPC07I
Biological Process	GO:0010229	inflorescence development	19	1	1.3	0.15791	arahy.Tifrunner.gnm1.ann1.72M57I
Biological Process	GO:0010338	leaf formation	5	1	0.34	0.15840	arahy.Tifrunner.gnm1.ann1.72M57I
Biological Process	GO:1902626	assembly of large subunit precursor of preribosome	1	1	0.07	0.15876	Arachis_hypogaea_newGene_18041
Biological Process	GO:0000460	maturation of 5.8S rRNA	1	1	0.07	0.15876	Arachis_hypogaea_newGene_18041
Biological Process	GO:0051235	maintenance of location	92	3	6.29	0.15900	arahy.Tifrunner.gnm1.ann1.79SD3K;arahy.Tifrunner.gnm1.ann1.NX6A0A;arahy.Tifrunner.gnm1.ann1.Y7GC2W
Biological Process	GO:0009608	response to symbiont	23	2	1.57	0.15944	arahy.Tifrunner.gnm1.ann1.IF3X13;arahy.Tifrunner.gnm1.ann1.XH6BES
Biological Process	GO:0006528	asparagine metabolic process	16	0	1.09	0.15954	--
Biological Process	GO:0006529	asparagine biosynthetic process	16	0	1.09	0.15954	--
Biological Process	GO:0045132	meiotic chromosome segregation	58	2	3.97	0.16001	arahy.Tifrunner.gnm1.ann1.79SD3K;arahy.Tifrunner.gnm1.ann1.Y7GC2W
Biological Process	GO:0050776	regulation of immune response	107	13	7.32	0.16184	arahy.Tifrunner.gnm1.ann1.06ZF6Z;arahy.Tifrunner.gnm1.ann1.4L9195;arahy.Tifrunner.gnm1.ann1.6I0SN9;arahy.Tifrunner.gnm1.ann1.6KVT94;arahy.Tifrunner.gnm1.ann1.91G1W9;arahy.Tifrunner.gnm1.ann1.G3162F;arahy.Tifrunner.gnm1.ann1.G729YX;arahy.Tifrunner.gnm1.ann1.GC19V0;arahy.Tifrunner.gnm1.ann1.J4PCYS;arahy.Tifrunner.gnm1.ann1.NX6A0A;arahy.Tifrunner.gnm1.ann1.V842G6;arahy.Tifrunner.gnm1.ann1.W2FYD0;ara…
Biological Process	GO:0045088	regulation of innate immune response	107	13	7.32	0.16184	arahy.Tifrunner.gnm1.ann1.06ZF6Z;arahy.Tifrunner.gnm1.ann1.4L9195;arahy.Tifrunner.gnm1.ann1.6I0SN9;arahy.Tifrunner.gnm1.ann1.6KVT94;arahy.Tifrunner.gnm1.ann1.91G1W9;arahy.Tifrunner.gnm1.ann1.G3162F;arahy.Tifrunner.gnm1.ann1.G729YX;arahy.Tifrunner.gnm1.ann1.GC19V0;arahy.Tifrunner.gnm1.ann1.J4PCYS;arahy.Tifrunner.gnm1.ann1.NX6A0A;arahy.Tifrunner.gnm1.ann1.V842G6;arahy.Tifrunner.gnm1.ann1.W2FYD0;ara…
Biological Process	GO:0050832	defense response to fungus	113	15	7.73	0.16192	Arachis_hypogaea_newGene_15760;arahy.Tifrunner.gnm1.ann1.6KVT94;arahy.Tifrunner.gnm1.ann1.91G1W9;arahy.Tifrunner.gnm1.ann1.G3162F;arahy.Tifrunner.gnm1.ann1.GVD2R3;arahy.Tifrunner.gnm1.ann1.GYR78M;arahy.Tifrunner.gnm1.ann1.J4PCYS;arahy.Tifrunner.gnm1.ann1.J8M6QI;arahy.Tifrunner.gnm1.ann1.L22S2R;arahy.Tifrunner.gnm1.ann1.NJY7IU;arahy.Tifrunner.gnm1.ann1.NX6A0A;arahy.Tifrunner.gnm1.ann1.S3AGI0;arahy…
Biological Process	GO:0010232	vascular transport	2	1	0.14	0.16206	arahy.Tifrunner.gnm1.ann1.TR1S4A
Biological Process	GO:0010233	phloem transport	2	1	0.14	0.16206	arahy.Tifrunner.gnm1.ann1.TR1S4A
Biological Process	GO:0098656	anion transmembrane transport	91	14	6.22	0.16225	arahy.Tifrunner.gnm1.ann1.0TB3XB;arahy.Tifrunner.gnm1.ann1.7UA4HL;arahy.Tifrunner.gnm1.ann1.7ZZ76P;arahy.Tifrunner.gnm1.ann1.8VS7ZL;arahy.Tifrunner.gnm1.ann1.9468DL;arahy.Tifrunner.gnm1.ann1.A177PK;arahy.Tifrunner.gnm1.ann1.HL6BNW;arahy.Tifrunner.gnm1.ann1.J4PCYS;arahy.Tifrunner.gnm1.ann1.L9NF1I;arahy.Tifrunner.gnm1.ann1.LRNE2N;arahy.Tifrunner.gnm1.ann1.RDZL1S;arahy.Tifrunner.gnm1.ann1.UB0CLU;ara…
Biological Process	GO:0032352	positive regulation of hormone metabolic process	1	1	0.07	0.16306	arahy.Tifrunner.gnm1.ann1.ZA1VNW
Biological Process	GO:0045764	positive regulation of cellular amino acid metabolic process	1	1	0.07	0.16306	arahy.Tifrunner.gnm1.ann1.ZA1VNW
Biological Process	GO:0090354	regulation of auxin metabolic process	1	1	0.07	0.16306	arahy.Tifrunner.gnm1.ann1.ZA1VNW
Biological Process	GO:0090355	positive regulation of auxin metabolic process	1	1	0.07	0.16306	arahy.Tifrunner.gnm1.ann1.ZA1VNW
Biological Process	GO:0090357	regulation of tryptophan metabolic process	1	1	0.07	0.16306	arahy.Tifrunner.gnm1.ann1.ZA1VNW
Biological Process	GO:0090358	positive regulation of tryptophan metabolic process	1	1	0.07	0.16306	arahy.Tifrunner.gnm1.ann1.ZA1VNW
Biological Process	GO:0033240	positive regulation of cellular amine metabolic process	1	1	0.07	0.16306	arahy.Tifrunner.gnm1.ann1.ZA1VNW
Biological Process	GO:0042364	water-soluble vitamin biosynthetic process	72	5	4.92	0.16395	arahy.Tifrunner.gnm1.ann1.76C20C;arahy.Tifrunner.gnm1.ann1.A3QRPX;arahy.Tifrunner.gnm1.ann1.J66FTP;arahy.Tifrunner.gnm1.ann1.QAT0QL;arahy.Tifrunner.gnm1.ann1.W47UXZ
Biological Process	GO:0006164	purine nucleotide biosynthetic process	228	6	15.59	0.16397	arahy.Tifrunner.gnm1.ann1.1IW9Y2;arahy.Tifrunner.gnm1.ann1.F6CLKD;arahy.Tifrunner.gnm1.ann1.JC6ZCB;arahy.Tifrunner.gnm1.ann1.KSV0XM;arahy.Tifrunner.gnm1.ann1.SIB906;arahy.Tifrunner.gnm1.ann1.SR33X7
Biological Process	GO:0006312	mitotic recombination	57	2	3.9	0.16414	arahy.Tifrunner.gnm1.ann1.79SD3K;arahy.Tifrunner.gnm1.ann1.Y7GC2W
Biological Process	GO:0010360	negative regulation of anion channel activity	1	1	0.07	0.16417	arahy.Tifrunner.gnm1.ann1.D4N0FV
Biological Process	GO:0010361	regulation of anion channel activity by blue light	1	1	0.07	0.16417	arahy.Tifrunner.gnm1.ann1.D4N0FV
Biological Process	GO:0010362	negative regulation of anion channel activity by blue light	1	1	0.07	0.16417	arahy.Tifrunner.gnm1.ann1.D4N0FV
Biological Process	GO:0032410	negative regulation of transporter activity	1	1	0.07	0.16417	arahy.Tifrunner.gnm1.ann1.D4N0FV
Biological Process	GO:0032413	negative regulation of ion transmembrane transporter activity	1	1	0.07	0.16417	arahy.Tifrunner.gnm1.ann1.D4N0FV
Biological Process	GO:0009903	chloroplast avoidance movement	1	1	0.07	0.16417	arahy.Tifrunner.gnm1.ann1.D4N0FV
Biological Process	GO:0009904	chloroplast accumulation movement	1	1	0.07	0.16417	arahy.Tifrunner.gnm1.ann1.D4N0FV
Biological Process	GO:0061024	membrane organization	321	21	21.95	0.16514	Arachis_hypogaea_newGene_12966;arahy.Tifrunner.gnm1.ann1.06ZF6Z;arahy.Tifrunner.gnm1.ann1.4L9195;arahy.Tifrunner.gnm1.ann1.6I0SN9;arahy.Tifrunner.gnm1.ann1.6KVT94;arahy.Tifrunner.gnm1.ann1.8DRC0W;arahy.Tifrunner.gnm1.ann1.91G1W9;arahy.Tifrunner.gnm1.ann1.A38D4A;arahy.Tifrunner.gnm1.ann1.G3162F;arahy.Tifrunner.gnm1.ann1.G729YX;arahy.Tifrunner.gnm1.ann1.GC19V0;arahy.Tifrunner.gnm1.ann1.GGC6H3;arahy…
Biological Process	GO:0033037	polysaccharide localization	26	6	1.78	0.16626	arahy.Tifrunner.gnm1.ann1.4L9195;arahy.Tifrunner.gnm1.ann1.91G1W9;arahy.Tifrunner.gnm1.ann1.CMA0H9;arahy.Tifrunner.gnm1.ann1.GC19V0;arahy.Tifrunner.gnm1.ann1.V842G6;arahy.Tifrunner.gnm1.ann1.WPC07I
Biological Process	GO:0052545	callose localization	26	6	1.78	0.16626	arahy.Tifrunner.gnm1.ann1.4L9195;arahy.Tifrunner.gnm1.ann1.91G1W9;arahy.Tifrunner.gnm1.ann1.CMA0H9;arahy.Tifrunner.gnm1.ann1.GC19V0;arahy.Tifrunner.gnm1.ann1.V842G6;arahy.Tifrunner.gnm1.ann1.WPC07I
Biological Process	GO:0008356	asymmetric cell division	9	0	0.62	0.16737	--
Biological Process	GO:0010942	positive regulation of cell death	3	0	0.21	0.16783	--
Biological Process	GO:0010072	primary shoot apical meristem specification	31	0	2.12	0.16933	--
Biological Process	GO:0090421	embryonic meristem initiation	31	0	2.12	0.16933	--
Biological Process	GO:0000422	autophagy of mitochondrion	1	1	0.07	0.17028	Arachis_hypogaea_newGene_9083
Biological Process	GO:0044804	autophagy of nucleus	1	1	0.07	0.17028	Arachis_hypogaea_newGene_9083
Biological Process	GO:0034497	protein localization to pre-autophagosomal structure	1	1	0.07	0.17028	Arachis_hypogaea_newGene_9083
Biological Process	GO:0051246	regulation of protein metabolic process	293	13	20.03	0.17045	Arachis_hypogaea_newGene_16079;arahy.Tifrunner.gnm1.ann1.6KVT94;arahy.Tifrunner.gnm1.ann1.6S81H9;arahy.Tifrunner.gnm1.ann1.DJM1RY;arahy.Tifrunner.gnm1.ann1.I67UCX;arahy.Tifrunner.gnm1.ann1.JVEI5Y;arahy.Tifrunner.gnm1.ann1.K2SWWG;arahy.Tifrunner.gnm1.ann1.MX0K57;arahy.Tifrunner.gnm1.ann1.NX6A0A;arahy.Tifrunner.gnm1.ann1.SIK5UM;arahy.Tifrunner.gnm1.ann1.V5WWJ8;arahy.Tifrunner.gnm1.ann1.X4SEKR;arahy…
Biological Process	GO:0009718	anthocyanin-containing compound biosynthetic process	33	7	2.26	0.17127	arahy.Tifrunner.gnm1.ann1.EE1039;arahy.Tifrunner.gnm1.ann1.EQU2N6;arahy.Tifrunner.gnm1.ann1.IMLK5J;arahy.Tifrunner.gnm1.ann1.JA1HFS;arahy.Tifrunner.gnm1.ann1.K55J2B;arahy.Tifrunner.gnm1.ann1.SKQI8R;arahy.Tifrunner.gnm1.ann1.Z1V611
Biological Process	GO:0019419	sulfate reduction	4	2	0.27	0.17176	arahy.Tifrunner.gnm1.ann1.5H5XYM;arahy.Tifrunner.gnm1.ann1.E3Q78B
Biological Process	GO:0009110	vitamin biosynthetic process	75	5	5.13	0.17289	arahy.Tifrunner.gnm1.ann1.76C20C;arahy.Tifrunner.gnm1.ann1.A3QRPX;arahy.Tifrunner.gnm1.ann1.J66FTP;arahy.Tifrunner.gnm1.ann1.QAT0QL;arahy.Tifrunner.gnm1.ann1.W47UXZ
Biological Process	GO:0080135	regulation of cellular response to stress	87	13	5.95	0.17311	arahy.Tifrunner.gnm1.ann1.06ZF6Z;arahy.Tifrunner.gnm1.ann1.4L9195;arahy.Tifrunner.gnm1.ann1.6I0SN9;arahy.Tifrunner.gnm1.ann1.6KVT94;arahy.Tifrunner.gnm1.ann1.91G1W9;arahy.Tifrunner.gnm1.ann1.G3162F;arahy.Tifrunner.gnm1.ann1.G729YX;arahy.Tifrunner.gnm1.ann1.GC19V0;arahy.Tifrunner.gnm1.ann1.J4PCYS;arahy.Tifrunner.gnm1.ann1.NX6A0A;arahy.Tifrunner.gnm1.ann1.V842G6;arahy.Tifrunner.gnm1.ann1.W2FYD0;ara…
Biological Process	GO:0043067	regulation of programmed cell death	87	13	5.95	0.17311	arahy.Tifrunner.gnm1.ann1.06ZF6Z;arahy.Tifrunner.gnm1.ann1.4L9195;arahy.Tifrunner.gnm1.ann1.6I0SN9;arahy.Tifrunner.gnm1.ann1.6KVT94;arahy.Tifrunner.gnm1.ann1.91G1W9;arahy.Tifrunner.gnm1.ann1.G3162F;arahy.Tifrunner.gnm1.ann1.G729YX;arahy.Tifrunner.gnm1.ann1.GC19V0;arahy.Tifrunner.gnm1.ann1.J4PCYS;arahy.Tifrunner.gnm1.ann1.NX6A0A;arahy.Tifrunner.gnm1.ann1.V842G6;arahy.Tifrunner.gnm1.ann1.W2FYD0;ara…
Biological Process	GO:0032101	regulation of response to external stimulus	16	2	1.09	0.17368	arahy.Tifrunner.gnm1.ann1.D6XHXS;arahy.Tifrunner.gnm1.ann1.G729YX
Biological Process	GO:0044802	single-organism membrane organization	309	21	21.13	0.17610	Arachis_hypogaea_newGene_12966;arahy.Tifrunner.gnm1.ann1.06ZF6Z;arahy.Tifrunner.gnm1.ann1.4L9195;arahy.Tifrunner.gnm1.ann1.6I0SN9;arahy.Tifrunner.gnm1.ann1.6KVT94;arahy.Tifrunner.gnm1.ann1.8DRC0W;arahy.Tifrunner.gnm1.ann1.91G1W9;arahy.Tifrunner.gnm1.ann1.A38D4A;arahy.Tifrunner.gnm1.ann1.G3162F;arahy.Tifrunner.gnm1.ann1.G729YX;arahy.Tifrunner.gnm1.ann1.GC19V0;arahy.Tifrunner.gnm1.ann1.GGC6H3;arahy…
Biological Process	GO:0046482	para-aminobenzoic acid metabolic process	17	3	1.16	0.17641	arahy.Tifrunner.gnm1.ann1.IF3X13;arahy.Tifrunner.gnm1.ann1.VQ5WWX;arahy.Tifrunner.gnm1.ann1.XH6BES
Biological Process	GO:0009789	positive regulation of abscisic acid-activated signaling pathway	1	0	0.07	0.17647	--
Biological Process	GO:0071322	cellular response to carbohydrate stimulus	98	2	6.7	0.17709	arahy.Tifrunner.gnm1.ann1.79SD3K;arahy.Tifrunner.gnm1.ann1.Y7GC2W
Biological Process	GO:0009185	ribonucleoside diphosphate metabolic process	1	0	0.07	0.17726	--
Biological Process	GO:0009179	purine ribonucleoside diphosphate metabolic process	1	0	0.07	0.17726	--
Biological Process	GO:0009135	purine nucleoside diphosphate metabolic process	1	0	0.07	0.17726	--
Biological Process	GO:0046710	GDP metabolic process	1	0	0.07	0.17726	--
Biological Process	GO:0043103	hypoxanthine salvage	1	0	0.07	0.17729	--
Biological Process	GO:0046100	hypoxanthine metabolic process	1	0	0.07	0.17729	--
Biological Process	GO:0046101	hypoxanthine biosynthetic process	1	0	0.07	0.17729	--
Biological Process	GO:0046103	inosine biosynthetic process	1	0	0.07	0.17729	--
Biological Process	GO:0006154	adenosine catabolic process	1	0	0.07	0.17729	--
Biological Process	GO:0000737	DNA catabolic process, endonucleolytic	1	0	0.07	0.17765	--
Biological Process	GO:0080140	regulation of jasmonic acid metabolic process	1	0	0.07	0.17768	--
Biological Process	GO:0080141	regulation of jasmonic acid biosynthetic process	1	0	0.07	0.17768	--
Biological Process	GO:0051899	membrane depolarization	1	0	0.07	0.17768	--
Biological Process	GO:0086010	membrane depolarization during action potential	1	0	0.07	0.17768	--
Biological Process	GO:0001508	action potential	1	0	0.07	0.17768	--
Biological Process	GO:0006144	purine nucleobase metabolic process	30	3	2.05	0.17794	arahy.Tifrunner.gnm1.ann1.0TH4I1;arahy.Tifrunner.gnm1.ann1.D0VJ3P;arahy.Tifrunner.gnm1.ann1.T9TVYB
Biological Process	GO:0009610	response to symbiotic fungus	19	2	1.3	0.17864	arahy.Tifrunner.gnm1.ann1.IF3X13;arahy.Tifrunner.gnm1.ann1.XH6BES
Biological Process	GO:0045851	pH reduction	1	0	0.07	0.17918	--
Biological Process	GO:0051452	intracellular pH reduction	1	0	0.07	0.17918	--
Biological Process	GO:0007035	vacuolar acidification	1	0	0.07	0.17918	--
Biological Process	GO:0070070	proton-transporting V-type ATPase complex assembly	1	0	0.07	0.17918	--
Biological Process	GO:0070072	vacuolar proton-transporting V-type ATPase complex assembly	1	0	0.07	0.17918	--
Biological Process	GO:0071244	cellular response to carbon dioxide	1	0	0.07	0.17933	--
Biological Process	GO:1902456	regulation of stomatal opening	1	0	0.07	0.17933	--
Biological Process	GO:1990069	stomatal opening	1	0	0.07	0.17933	--
Biological Process	GO:0009637	response to blue light	67	10	4.58	0.17941	arahy.Tifrunner.gnm1.ann1.6KVT94;arahy.Tifrunner.gnm1.ann1.8DRC0W;arahy.Tifrunner.gnm1.ann1.A38D4A;arahy.Tifrunner.gnm1.ann1.A6MVZL;arahy.Tifrunner.gnm1.ann1.D4N0FV;arahy.Tifrunner.gnm1.ann1.DHUA7P;arahy.Tifrunner.gnm1.ann1.G3162F;arahy.Tifrunner.gnm1.ann1.P56WT2;arahy.Tifrunner.gnm1.ann1.RG9U10;arahy.Tifrunner.gnm1.ann1.Z36GDV
Biological Process	GO:0006893	Golgi to plasma membrane transport	1	0	0.07	0.17948	--
Biological Process	GO:0001927	exocyst assembly	1	0	0.07	0.17948	--
Biological Process	GO:0034755	iron ion transmembrane transport	3	0	0.21	0.17961	--
Biological Process	GO:0046080	dUTP metabolic process	1	0	0.07	0.17971	--
Biological Process	GO:0009211	pyrimidine deoxyribonucleoside triphosphate metabolic process	1	0	0.07	0.17971	--
Biological Process	GO:0006817	phosphate ion transport	35	6	2.39	0.17991	Arachis_hypogaea_newGene_13008;Arachis_hypogaea_newGene_2744;arahy.Tifrunner.gnm1.ann1.0FDZ3Y;arahy.Tifrunner.gnm1.ann1.0NK0N0;arahy.Tifrunner.gnm1.ann1.JFI702;arahy.Tifrunner.gnm1.ann1.L6P940
Biological Process	GO:0010941	regulation of cell death	88	13	6.02	0.18006	arahy.Tifrunner.gnm1.ann1.06ZF6Z;arahy.Tifrunner.gnm1.ann1.4L9195;arahy.Tifrunner.gnm1.ann1.6I0SN9;arahy.Tifrunner.gnm1.ann1.6KVT94;arahy.Tifrunner.gnm1.ann1.91G1W9;arahy.Tifrunner.gnm1.ann1.G3162F;arahy.Tifrunner.gnm1.ann1.G729YX;arahy.Tifrunner.gnm1.ann1.GC19V0;arahy.Tifrunner.gnm1.ann1.J4PCYS;arahy.Tifrunner.gnm1.ann1.NX6A0A;arahy.Tifrunner.gnm1.ann1.V842G6;arahy.Tifrunner.gnm1.ann1.W2FYD0;ara…
Biological Process	GO:0090308	regulation of methylation-dependent chromatin silencing	1	0	0.07	0.18010	--
Biological Process	GO:0019988	charged-tRNA amino acid modification	1	0	0.07	0.18046	--
Biological Process	GO:0051004	regulation of lipoprotein lipase activity	1	0	0.07	0.18061	--
Biological Process	GO:0032515	negative regulation of phosphoprotein phosphatase activity	1	0	0.07	0.18061	--
Biological Process	GO:0010923	negative regulation of phosphatase activity	1	0	0.07	0.18061	--
Biological Process	GO:0010364	regulation of ethylene biosynthetic process	2	0	0.14	0.18113	--
Biological Process	GO:0010366	negative regulation of ethylene biosynthetic process	2	0	0.14	0.18113	--
Biological Process	GO:0045763	negative regulation of cellular amino acid metabolic process	2	0	0.14	0.18113	--
Biological Process	GO:1900911	regulation of olefin biosynthetic process	2	0	0.14	0.18113	--
Biological Process	GO:1900912	negative regulation of olefin biosynthetic process	2	0	0.14	0.18113	--
Biological Process	GO:1900908	regulation of olefin metabolic process	2	0	0.14	0.18113	--
Biological Process	GO:1900909	negative regulation of olefin metabolic process	2	0	0.14	0.18113	--
Biological Process	GO:0033239	negative regulation of cellular amine metabolic process	2	0	0.14	0.18113	--
Biological Process	GO:0031335	regulation of sulfur amino acid metabolic process	2	0	0.14	0.18113	--
Biological Process	GO:0031336	negative regulation of sulfur amino acid metabolic process	2	0	0.14	0.18113	--
Biological Process	GO:0051175	negative regulation of sulfur metabolic process	2	0	0.14	0.18113	--
Biological Process	GO:0045824	negative regulation of innate immune response	1	0	0.07	0.18135	--
Biological Process	GO:0050777	negative regulation of immune response	1	0	0.07	0.18135	--
Biological Process	GO:0002683	negative regulation of immune system process	1	0	0.07	0.18135	--
Biological Process	GO:0017196	N-terminal peptidyl-methionine acetylation	1	0	0.07	0.18141	--
Biological Process	GO:0018206	peptidyl-methionine modification	1	0	0.07	0.18141	--
Biological Process	GO:0001732	formation of cytoplasmic translation initiation complex	1	0	0.07	0.18267	--
Biological Process	GO:0007050	cell cycle arrest	1	0	0.07	0.18267	--
Biological Process	GO:0002833	positive regulation of response to biotic stimulus	1	0	0.07	0.18285	--
Biological Process	GO:1900426	positive regulation of defense response to bacterium	1	0	0.07	0.18285	--
Biological Process	GO:0043902	positive regulation of multi-organism process	1	0	0.07	0.18285	--
Biological Process	GO:0072595	maintenance of protein localization in organelle	12	0	0.82	0.18293	--
Biological Process	GO:0006858	extracellular transport	2	0	0.14	0.18380	--
Biological Process	GO:1902583	multi-organism intracellular transport	2	0	0.14	0.18380	--
Biological Process	GO:0080034	host response to induction by symbiont of tumor, nodule or growth in host	2	0	0.14	0.18380	--
Biological Process	GO:0030581	symbiont intracellular protein transport in host	2	0	0.14	0.18380	--
Biological Process	GO:0051708	intracellular protein transport in other organism involved in symbiotic interaction	2	0	0.14	0.18380	--
Biological Process	GO:0080144	amino acid homeostasis	1	0	0.07	0.18414	--
Biological Process	GO:0032973	amino acid export	1	0	0.07	0.18414	--
Biological Process	GO:0048658	anther wall tapetum development	5	0	0.34	0.18488	--
Biological Process	GO:0034397	telomere localization	1	0	0.07	0.18496	--
Biological Process	GO:0034398	telomere tethering at nuclear periphery	1	0	0.07	0.18496	--
Biological Process	GO:0050000	chromosome localization	1	0	0.07	0.18496	--
Biological Process	GO:0000972	transcription-dependent tethering of RNA polymerase II gene DNA at nuclear periphery	1	0	0.07	0.18496	--
Biological Process	GO:0000973	posttranscriptional tethering of RNA polymerase II gene DNA at nuclear periphery	1	0	0.07	0.18496	--
Biological Process	GO:0008153	para-aminobenzoic acid biosynthetic process	1	0	0.07	0.18526	--
Biological Process	GO:0032261	purine nucleotide salvage	1	0	0.07	0.18572	--
Biological Process	GO:0032264	IMP salvage	1	0	0.07	0.18572	--
Biological Process	GO:0045227	capsule polysaccharide biosynthetic process	2	0	0.14	0.18581	--
Biological Process	GO:0045230	capsule organization	2	0	0.14	0.18581	--
Biological Process	GO:0033358	UDP-L-arabinose biosynthetic process	2	0	0.14	0.18581	--
Biological Process	GO:0006549	isoleucine metabolic process	11	0	0.75	0.18585	--
Biological Process	GO:0009097	isoleucine biosynthetic process	11	0	0.75	0.18585	--
Biological Process	GO:0043967	histone H4 acetylation	13	0	0.89	0.18586	--
Biological Process	GO:0009863	salicylic acid mediated signaling pathway	74	11	5.06	0.18592	arahy.Tifrunner.gnm1.ann1.6KVT94;arahy.Tifrunner.gnm1.ann1.91G1W9;arahy.Tifrunner.gnm1.ann1.9HYI17;arahy.Tifrunner.gnm1.ann1.G3162F;arahy.Tifrunner.gnm1.ann1.G729YX;arahy.Tifrunner.gnm1.ann1.J4PCYS;arahy.Tifrunner.gnm1.ann1.NX6A0A;arahy.Tifrunner.gnm1.ann1.T9FD46;arahy.Tifrunner.gnm1.ann1.V842G6;arahy.Tifrunner.gnm1.ann1.W2FYD0;arahy.Tifrunner.gnm1.ann1.WPC07I
Biological Process	GO:0071446	cellular response to salicylic acid stimulus	74	11	5.06	0.18592	arahy.Tifrunner.gnm1.ann1.6KVT94;arahy.Tifrunner.gnm1.ann1.91G1W9;arahy.Tifrunner.gnm1.ann1.9HYI17;arahy.Tifrunner.gnm1.ann1.G3162F;arahy.Tifrunner.gnm1.ann1.G729YX;arahy.Tifrunner.gnm1.ann1.J4PCYS;arahy.Tifrunner.gnm1.ann1.NX6A0A;arahy.Tifrunner.gnm1.ann1.T9FD46;arahy.Tifrunner.gnm1.ann1.V842G6;arahy.Tifrunner.gnm1.ann1.W2FYD0;arahy.Tifrunner.gnm1.ann1.WPC07I
Biological Process	GO:0015696	ammonium transport	20	5	1.37	0.18615	arahy.Tifrunner.gnm1.ann1.J4PCYS;arahy.Tifrunner.gnm1.ann1.NX6A0A;arahy.Tifrunner.gnm1.ann1.UB0CLU;arahy.Tifrunner.gnm1.ann1.UB9N1X;arahy.Tifrunner.gnm1.ann1.W2FYD0
Biological Process	GO:0009162	deoxyribonucleoside monophosphate metabolic process	11	0	0.75	0.18628	--
Biological Process	GO:0009157	deoxyribonucleoside monophosphate biosynthetic process	11	0	0.75	0.18628	--
Biological Process	GO:0009262	deoxyribonucleotide metabolic process	11	0	0.75	0.18628	--
Biological Process	GO:0009219	pyrimidine deoxyribonucleotide metabolic process	11	0	0.75	0.18628	--
Biological Process	GO:0019692	deoxyribose phosphate metabolic process	11	0	0.75	0.18628	--
Biological Process	GO:0009394	2'-deoxyribonucleotide metabolic process	11	0	0.75	0.18628	--
Biological Process	GO:0006517	protein deglycosylation	1	0	0.07	0.18632	--
Biological Process	GO:0009152	purine ribonucleotide biosynthetic process	198	6	13.54	0.18651	arahy.Tifrunner.gnm1.ann1.1IW9Y2;arahy.Tifrunner.gnm1.ann1.F6CLKD;arahy.Tifrunner.gnm1.ann1.JC6ZCB;arahy.Tifrunner.gnm1.ann1.KSV0XM;arahy.Tifrunner.gnm1.ann1.SIB906;arahy.Tifrunner.gnm1.ann1.SR33X7
Biological Process	GO:0046439	L-cysteine metabolic process	1	0	0.07	0.18681	--
Biological Process	GO:0009093	cysteine catabolic process	1	0	0.07	0.18681	--
Biological Process	GO:0019450	L-cysteine catabolic process to pyruvate	1	0	0.07	0.18681	--
Biological Process	GO:0019448	L-cysteine catabolic process	1	0	0.07	0.18681	--
Biological Process	GO:0019720	Mo-molybdopterin cofactor metabolic process	14	0	0.96	0.18759	--
Biological Process	GO:0006777	Mo-molybdopterin cofactor biosynthetic process	14	0	0.96	0.18759	--
Biological Process	GO:0097576	vacuole fusion	1	0	0.07	0.18859	--
Biological Process	GO:0035493	SNARE complex assembly	1	0	0.07	0.18859	--
Biological Process	GO:0042144	vacuole fusion, non-autophagic	1	0	0.07	0.18859	--
Biological Process	GO:0035542	regulation of SNARE complex assembly	1	0	0.07	0.18859	--
Biological Process	GO:0051667	establishment of plastid localization	92	6	6.29	0.18877	arahy.Tifrunner.gnm1.ann1.6KVT94;arahy.Tifrunner.gnm1.ann1.8DRC0W;arahy.Tifrunner.gnm1.ann1.A38D4A;arahy.Tifrunner.gnm1.ann1.D4N0FV;arahy.Tifrunner.gnm1.ann1.H1PHD7;arahy.Tifrunner.gnm1.ann1.Q9ZI40
Biological Process	GO:0009902	chloroplast relocation	92	6	6.29	0.18877	arahy.Tifrunner.gnm1.ann1.6KVT94;arahy.Tifrunner.gnm1.ann1.8DRC0W;arahy.Tifrunner.gnm1.ann1.A38D4A;arahy.Tifrunner.gnm1.ann1.D4N0FV;arahy.Tifrunner.gnm1.ann1.H1PHD7;arahy.Tifrunner.gnm1.ann1.Q9ZI40
Biological Process	GO:0032447	protein urmylation	1	0	0.07	0.18902	--
Biological Process	GO:0019676	ammonia assimilation cycle	1	0	0.07	0.18926	--
Biological Process	GO:0045815	positive regulation of gene expression, epigenetic	1	0	0.07	0.19047	--
Biological Process	GO:0060969	negative regulation of gene silencing	1	0	0.07	0.19047	--
Biological Process	GO:0031936	negative regulation of chromatin silencing	1	0	0.07	0.19047	--
Biological Process	GO:0008612	peptidyl-lysine modification to peptidyl-hypusine	11	1	0.75	0.19072	arahy.Tifrunner.gnm1.ann1.59X69N
Biological Process	GO:0010201	response to continuous far red light stimulus by the high-irradiance response system	1	0	0.07	0.19090	--
Biological Process	GO:0010203	response to very low fluence red light stimulus	1	0	0.07	0.19090	--
Biological Process	GO:0016577	histone demethylation	1	0	0.07	0.19093	--
Biological Process	GO:0008214	protein dealkylation	1	0	0.07	0.19093	--
Biological Process	GO:0033169	histone H3-K9 demethylation	1	0	0.07	0.19093	--
Biological Process	GO:0006482	protein demethylation	1	0	0.07	0.19093	--
Biological Process	GO:0070076	histone lysine demethylation	1	0	0.07	0.19093	--
Biological Process	GO:0010268	brassinosteroid homeostasis	1	0	0.07	0.19108	--
Biological Process	GO:1990267	response to transition metal nanoparticle	14	2	0.96	0.19110	arahy.Tifrunner.gnm1.ann1.X4SEKR;arahy.Tifrunner.gnm1.ann1.X5CP5W
Biological Process	GO:0048510	regulation of timing of transition from vegetative to reproductive phase	12	0	0.82	0.19134	--
Biological Process	GO:0048506	regulation of timing of meristematic phase transition	12	0	0.82	0.19134	--
Biological Process	GO:0010089	xylem development	31	5	2.12	0.19135	arahy.Tifrunner.gnm1.ann1.413TYM;arahy.Tifrunner.gnm1.ann1.95EUB8;arahy.Tifrunner.gnm1.ann1.DFN3ZB;arahy.Tifrunner.gnm1.ann1.TQ1ANH;arahy.Tifrunner.gnm1.ann1.V28JVI
Biological Process	GO:0010188	response to microbial phytotoxin	1	0	0.07	0.19155	--
Biological Process	GO:0046132	pyrimidine ribonucleoside biosynthetic process	31	0	2.12	0.19198	--
Biological Process	GO:0046134	pyrimidine nucleoside biosynthetic process	31	0	2.12	0.19198	--
Biological Process	GO:0042762	regulation of sulfur metabolic process	4	0	0.27	0.19225	--
Biological Process	GO:0060776	simple leaf morphogenesis	1	0	0.07	0.19267	--
Biological Process	GO:0006665	sphingolipid metabolic process	41	5	2.8	0.19290	arahy.Tifrunner.gnm1.ann1.4QW8I5;arahy.Tifrunner.gnm1.ann1.9PT08I;arahy.Tifrunner.gnm1.ann1.K5AHSV;arahy.Tifrunner.gnm1.ann1.LHW1VF;arahy.Tifrunner.gnm1.ann1.X94JKI
Biological Process	GO:0071266	'de novo' L-methionine biosynthetic process	1	0	0.07	0.19298	--
Biological Process	GO:0019279	L-methionine biosynthetic process from L-homoserine via cystathionine	1	0	0.07	0.19298	--
Biological Process	GO:0009092	homoserine metabolic process	1	0	0.07	0.19298	--
Biological Process	GO:0050667	homocysteine metabolic process	1	0	0.07	0.19298	--
Biological Process	GO:0019343	cysteine biosynthetic process via cystathionine	1	0	0.07	0.19298	--
Biological Process	GO:0019346	transsulfuration	1	0	0.07	0.19298	--
Biological Process	GO:0090239	regulation of histone H4 acetylation	7	0	0.48	0.19392	--
Biological Process	GO:0061504	cyclic threonylcarbamoyladenosine biosynthetic process	1	0	0.07	0.19401	--
Biological Process	GO:0009145	purine nucleoside triphosphate biosynthetic process	114	5	7.8	0.19412	arahy.Tifrunner.gnm1.ann1.1IW9Y2;arahy.Tifrunner.gnm1.ann1.F6CLKD;arahy.Tifrunner.gnm1.ann1.KSV0XM;arahy.Tifrunner.gnm1.ann1.SIB906;arahy.Tifrunner.gnm1.ann1.SR33X7
Biological Process	GO:0009206	purine ribonucleoside triphosphate biosynthetic process	114	5	7.8	0.19412	arahy.Tifrunner.gnm1.ann1.1IW9Y2;arahy.Tifrunner.gnm1.ann1.F6CLKD;arahy.Tifrunner.gnm1.ann1.KSV0XM;arahy.Tifrunner.gnm1.ann1.SIB906;arahy.Tifrunner.gnm1.ann1.SR33X7
Biological Process	GO:2000280	regulation of root development	19	0	1.3	0.19450	--
Biological Process	GO:0003032	detection of oxygen	1	0	0.07	0.19501	--
Biological Process	GO:0070483	detection of hypoxia	1	0	0.07	0.19501	--
Biological Process	GO:0018158	protein oxidation	1	0	0.07	0.19501	--
Biological Process	GO:0018171	peptidyl-cysteine oxidation	1	0	0.07	0.19501	--
Biological Process	GO:0009061	anaerobic respiration	1	0	0.07	0.19501	--
Biological Process	GO:0010833	telomere maintenance via telomere lengthening	1	0	0.07	0.19536	--
Biological Process	GO:0007004	telomere maintenance via telomerase	1	0	0.07	0.19536	--
Biological Process	GO:0071218	cellular response to misfolded protein	1	0	0.07	0.19555	--
Biological Process	GO:0071630	ubiquitin-dependent catabolism of misfolded proteins by nucleus-associated proteasome	1	0	0.07	0.19555	--
Biological Process	GO:0072671	mitochondria-associated ubiquitin-dependent protein catabolic process	1	0	0.07	0.19555	--
Biological Process	GO:0009124	nucleoside monophosphate biosynthetic process	208	6	14.22	0.19588	arahy.Tifrunner.gnm1.ann1.1IW9Y2;arahy.Tifrunner.gnm1.ann1.F6CLKD;arahy.Tifrunner.gnm1.ann1.JC6ZCB;arahy.Tifrunner.gnm1.ann1.KSV0XM;arahy.Tifrunner.gnm1.ann1.SIB906;arahy.Tifrunner.gnm1.ann1.SR33X7
Biological Process	GO:0055080	cation homeostasis	97	9	6.63	0.19594	arahy.Tifrunner.gnm1.ann1.18YQBF;arahy.Tifrunner.gnm1.ann1.4PD0PP;arahy.Tifrunner.gnm1.ann1.8DRC0W;arahy.Tifrunner.gnm1.ann1.9042LP;arahy.Tifrunner.gnm1.ann1.MF538D;arahy.Tifrunner.gnm1.ann1.N05MPS;arahy.Tifrunner.gnm1.ann1.X4SEKR;arahy.Tifrunner.gnm1.ann1.X5CP5W;arahy.Tifrunner.gnm1.ann1.ZS1M1K
Biological Process	GO:0033617	mitochondrial respiratory chain complex IV assembly	1	0	0.07	0.19612	--
Biological Process	GO:0097034	mitochondrial respiratory chain complex IV biogenesis	1	0	0.07	0.19612	--
Biological Process	GO:1902023	L-arginine transport	8	2	0.55	0.19747	arahy.Tifrunner.gnm1.ann1.7UA4HL;arahy.Tifrunner.gnm1.ann1.L9NF1I
Biological Process	GO:0015800	acidic amino acid transport	8	2	0.55	0.19747	arahy.Tifrunner.gnm1.ann1.7UA4HL;arahy.Tifrunner.gnm1.ann1.L9NF1I
Biological Process	GO:0015807	L-amino acid transport	8	2	0.55	0.19747	arahy.Tifrunner.gnm1.ann1.7UA4HL;arahy.Tifrunner.gnm1.ann1.L9NF1I
Biological Process	GO:0015809	arginine transport	8	2	0.55	0.19747	arahy.Tifrunner.gnm1.ann1.7UA4HL;arahy.Tifrunner.gnm1.ann1.L9NF1I
Biological Process	GO:0043091	L-arginine import	8	2	0.55	0.19747	arahy.Tifrunner.gnm1.ann1.7UA4HL;arahy.Tifrunner.gnm1.ann1.L9NF1I
Biological Process	GO:0043092	L-amino acid import	8	2	0.55	0.19747	arahy.Tifrunner.gnm1.ann1.7UA4HL;arahy.Tifrunner.gnm1.ann1.L9NF1I
Biological Process	GO:0090467	arginine import	8	2	0.55	0.19747	arahy.Tifrunner.gnm1.ann1.7UA4HL;arahy.Tifrunner.gnm1.ann1.L9NF1I
Biological Process	GO:0010501	RNA secondary structure unwinding	1	0	0.07	0.19754	--
Biological Process	GO:2001295	malonyl-CoA biosynthetic process	6	0	0.41	0.19815	--
Biological Process	GO:0006465	signal peptide processing	19	3	1.3	0.19821	arahy.Tifrunner.gnm1.ann1.BJ7T6U;arahy.Tifrunner.gnm1.ann1.FVC51Z;arahy.Tifrunner.gnm1.ann1.VD5D9J
Biological Process	GO:0000290	deadenylation-dependent decapping of nuclear-transcribed mRNA	1	0	0.07	0.19846	--
Biological Process	GO:1900055	regulation of leaf senescence	1	0	0.07	0.19906	--
Biological Process	GO:1901991	negative regulation of mitotic cell cycle phase transition	10	1	0.68	0.19911	Arachis_hypogaea_newGene_4138
Biological Process	GO:1901988	negative regulation of cell cycle phase transition	10	1	0.68	0.19911	Arachis_hypogaea_newGene_4138
Biological Process	GO:0031577	spindle checkpoint	10	1	0.68	0.19911	Arachis_hypogaea_newGene_4138
Biological Process	GO:0045841	negative regulation of mitotic metaphase/anaphase transition	10	1	0.68	0.19911	Arachis_hypogaea_newGene_4138
Biological Process	GO:0045839	negative regulation of mitotic nuclear division	10	1	0.68	0.19911	Arachis_hypogaea_newGene_4138
Biological Process	GO:0007093	mitotic cell cycle checkpoint	10	1	0.68	0.19911	Arachis_hypogaea_newGene_4138
Biological Process	GO:0007094	mitotic spindle assembly checkpoint	10	1	0.68	0.19911	Arachis_hypogaea_newGene_4138
Biological Process	GO:1902100	negative regulation of metaphase/anaphase transition of cell cycle	10	1	0.68	0.19911	Arachis_hypogaea_newGene_4138
Biological Process	GO:0071173	spindle assembly checkpoint	10	1	0.68	0.19911	Arachis_hypogaea_newGene_4138
Biological Process	GO:0071174	mitotic spindle checkpoint	10	1	0.68	0.19911	Arachis_hypogaea_newGene_4138
Biological Process	GO:0070574	cadmium ion transmembrane transport	1	0	0.07	0.19916	--
Biological Process	GO:0015691	cadmium ion transport	1	0	0.07	0.19916	--
Biological Process	GO:0010381	peroxisome-chloroplast membrane tethering	1	0	0.07	0.19935	--
Biological Process	GO:0006999	nuclear pore organization	1	0	0.07	0.19938	--
Biological Process	GO:0010639	negative regulation of organelle organization	24	1	1.64	0.19974	Arachis_hypogaea_newGene_4138
Biological Process	GO:0051129	negative regulation of cellular component organization	24	1	1.64	0.19974	Arachis_hypogaea_newGene_4138
Biological Process	GO:0052889	9,9'-di-cis-zeta-carotene desaturation to 7,9,7',9'-tetra-cis-lycopene	1	0	0.07	0.19983	--
Biological Process	GO:0034203	glycolipid translocation	1	0	0.07	0.20025	--
Biological Process	GO:0034204	lipid translocation	1	0	0.07	0.20025	--
Biological Process	GO:0097035	regulation of membrane lipid distribution	1	0	0.07	0.20025	--
Biological Process	GO:0007219	Notch signaling pathway	1	0	0.07	0.20066	--
Biological Process	GO:0034551	mitochondrial respiratory chain complex III assembly	1	0	0.07	0.20124	--
Biological Process	GO:0097033	mitochondrial respiratory chain complex III biogenesis	1	0	0.07	0.20124	--
Biological Process	GO:0017062	respiratory chain complex III assembly	1	0	0.07	0.20124	--
Biological Process	GO:0009698	phenylpropanoid metabolic process	167	34	11.42	0.20128	Arachis_hypogaea_newGene_17688;arahy.Tifrunner.gnm1.ann1.1RR2VC;arahy.Tifrunner.gnm1.ann1.1WY37S;arahy.Tifrunner.gnm1.ann1.20XZ2B;arahy.Tifrunner.gnm1.ann1.2XG0SD;arahy.Tifrunner.gnm1.ann1.34QMY0;arahy.Tifrunner.gnm1.ann1.48UGBA;arahy.Tifrunner.gnm1.ann1.5H4H17;arahy.Tifrunner.gnm1.ann1.6G8285;arahy.Tifrunner.gnm1.ann1.8D41M7;arahy.Tifrunner.gnm1.ann1.99RKF3;arahy.Tifrunner.gnm1.ann1.A07WF5;arahy…
Biological Process	GO:0097428	protein maturation by iron-sulfur cluster transfer	1	0	0.07	0.20208	--
Biological Process	GO:0045226	extracellular polysaccharide biosynthetic process	21	3	1.44	0.20212	arahy.Tifrunner.gnm1.ann1.CEWT6L;arahy.Tifrunner.gnm1.ann1.NE0GCA;arahy.Tifrunner.gnm1.ann1.PFN41B
Biological Process	GO:0046379	extracellular polysaccharide metabolic process	21	3	1.44	0.20212	arahy.Tifrunner.gnm1.ann1.CEWT6L;arahy.Tifrunner.gnm1.ann1.NE0GCA;arahy.Tifrunner.gnm1.ann1.PFN41B
Biological Process	GO:0006360	transcription from RNA polymerase I promoter	1	0	0.07	0.20217	--
Biological Process	GO:0050992	dimethylallyl diphosphate biosynthetic process	1	0	0.07	0.20262	--
Biological Process	GO:0050993	dimethylallyl diphosphate metabolic process	1	0	0.07	0.20262	--
Biological Process	GO:0000463	maturation of LSU-rRNA from tricistronic rRNA transcript (SSU-rRNA, 5.8S rRNA, LSU-rRNA)	1	0	0.07	0.20285	--
Biological Process	GO:0043900	regulation of multi-organism process	55	7	3.76	0.20343	arahy.Tifrunner.gnm1.ann1.3B8Q14;arahy.Tifrunner.gnm1.ann1.6KVT94;arahy.Tifrunner.gnm1.ann1.G3162F;arahy.Tifrunner.gnm1.ann1.G729YX;arahy.Tifrunner.gnm1.ann1.J4PCYS;arahy.Tifrunner.gnm1.ann1.NX6A0A;arahy.Tifrunner.gnm1.ann1.W2FYD0
Biological Process	GO:1903401	L-lysine transmembrane transport	1	0	0.07	0.20369	--
Biological Process	GO:1902022	L-lysine transport	1	0	0.07	0.20369	--
Biological Process	GO:1902475	L-alpha-amino acid transmembrane transport	1	0	0.07	0.20369	--
Biological Process	GO:0000451	rRNA 2'-O-methylation	1	0	0.07	0.20379	--
Biological Process	GO:0000453	enzyme-directed rRNA 2'-O-methylation	1	0	0.07	0.20379	--
Biological Process	GO:0006833	water transport	56	6	3.83	0.20446	arahy.Tifrunner.gnm1.ann1.8SKS1Y;arahy.Tifrunner.gnm1.ann1.B798EQ;arahy.Tifrunner.gnm1.ann1.LE80VX;arahy.Tifrunner.gnm1.ann1.MHUR4I;arahy.Tifrunner.gnm1.ann1.NX6A0A;arahy.Tifrunner.gnm1.ann1.ZA1VNW
Biological Process	GO:0042044	fluid transport	56	6	3.83	0.20446	arahy.Tifrunner.gnm1.ann1.8SKS1Y;arahy.Tifrunner.gnm1.ann1.B798EQ;arahy.Tifrunner.gnm1.ann1.LE80VX;arahy.Tifrunner.gnm1.ann1.MHUR4I;arahy.Tifrunner.gnm1.ann1.NX6A0A;arahy.Tifrunner.gnm1.ann1.ZA1VNW
Biological Process	GO:0043247	telomere maintenance in response to DNA damage	21	2	1.44	0.20479	arahy.Tifrunner.gnm1.ann1.79SD3K;arahy.Tifrunner.gnm1.ann1.Y7GC2W
Biological Process	GO:0048278	vesicle docking	35	1	2.39	0.20491	arahy.Tifrunner.gnm1.ann1.QM6CI2
Biological Process	GO:0010235	guard mother cell cytokinesis	2	0	0.14	0.20576	--
Biological Process	GO:0034285	response to disaccharide	99	14	6.77	0.20603	arahy.Tifrunner.gnm1.ann1.D4N0FV;arahy.Tifrunner.gnm1.ann1.DHUA7P;arahy.Tifrunner.gnm1.ann1.EE1039;arahy.Tifrunner.gnm1.ann1.EQU2N6;arahy.Tifrunner.gnm1.ann1.G3162F;arahy.Tifrunner.gnm1.ann1.IMLK5J;arahy.Tifrunner.gnm1.ann1.J4PCYS;arahy.Tifrunner.gnm1.ann1.JA1HFS;arahy.Tifrunner.gnm1.ann1.K55J2B;arahy.Tifrunner.gnm1.ann1.P56WT2;arahy.Tifrunner.gnm1.ann1.RG9U10;arahy.Tifrunner.gnm1.ann1.SKQI8R;ara…
Biological Process	GO:0009744	response to sucrose	99	14	6.77	0.20603	arahy.Tifrunner.gnm1.ann1.D4N0FV;arahy.Tifrunner.gnm1.ann1.DHUA7P;arahy.Tifrunner.gnm1.ann1.EE1039;arahy.Tifrunner.gnm1.ann1.EQU2N6;arahy.Tifrunner.gnm1.ann1.G3162F;arahy.Tifrunner.gnm1.ann1.IMLK5J;arahy.Tifrunner.gnm1.ann1.J4PCYS;arahy.Tifrunner.gnm1.ann1.JA1HFS;arahy.Tifrunner.gnm1.ann1.K55J2B;arahy.Tifrunner.gnm1.ann1.P56WT2;arahy.Tifrunner.gnm1.ann1.RG9U10;arahy.Tifrunner.gnm1.ann1.SKQI8R;ara…
Biological Process	GO:0009814	defense response, incompatible interaction	171	16	11.69	0.20671	arahy.Tifrunner.gnm1.ann1.6KVT94;arahy.Tifrunner.gnm1.ann1.6Z73IP;arahy.Tifrunner.gnm1.ann1.91G1W9;arahy.Tifrunner.gnm1.ann1.9PT08I;arahy.Tifrunner.gnm1.ann1.CY60UM;arahy.Tifrunner.gnm1.ann1.D18SLP;arahy.Tifrunner.gnm1.ann1.G3162F;arahy.Tifrunner.gnm1.ann1.G729YX;arahy.Tifrunner.gnm1.ann1.J4PCYS;arahy.Tifrunner.gnm1.ann1.NX6A0A;arahy.Tifrunner.gnm1.ann1.PN5ECJ;arahy.Tifrunner.gnm1.ann1.RKD053;ara…
Biological Process	GO:0009768	photosynthesis, light harvesting in photosystem I	2	1	0.14	0.20687	arahy.Tifrunner.gnm1.ann1.U5T9YL
Biological Process	GO:0009642	response to light intensity	114	11	7.8	0.20729	arahy.Tifrunner.gnm1.ann1.7S9HSP;arahy.Tifrunner.gnm1.ann1.8SKS1Y;arahy.Tifrunner.gnm1.ann1.C9ICWX;arahy.Tifrunner.gnm1.ann1.D4N0FV;arahy.Tifrunner.gnm1.ann1.DHUA7P;arahy.Tifrunner.gnm1.ann1.G3162F;arahy.Tifrunner.gnm1.ann1.G729YX;arahy.Tifrunner.gnm1.ann1.MHUR4I;arahy.Tifrunner.gnm1.ann1.P56WT2;arahy.Tifrunner.gnm1.ann1.RG9U10;arahy.Tifrunner.gnm1.ann1.Z36GDV
Biological Process	GO:0009880	embryonic pattern specification	29	0	1.98	0.20885	--
Biological Process	GO:0055088	lipid homeostasis	5	1	0.34	0.20949	arahy.Tifrunner.gnm1.ann1.CMA0H9
Biological Process	GO:0009870	defense response signaling pathway, resistance gene-dependent	16	0	1.09	0.20963	--
Biological Process	GO:0010380	regulation of chlorophyll biosynthetic process	2	0	0.14	0.20980	--
Biological Process	GO:1901463	regulation of tetrapyrrole biosynthetic process	2	0	0.14	0.20980	--
Biological Process	GO:0046416	D-amino acid metabolic process	4	0	0.27	0.20983	--
Biological Process	GO:0046102	inosine metabolic process	4	0	0.27	0.21004	--
Biological Process	GO:0009878	nodule morphogenesis	4	2	0.27	0.21132	arahy.Tifrunner.gnm1.ann1.J3GVLS;arahy.Tifrunner.gnm1.ann1.M06WYC
Biological Process	GO:0044111	development involved in symbiotic interaction	4	2	0.27	0.21132	arahy.Tifrunner.gnm1.ann1.J3GVLS;arahy.Tifrunner.gnm1.ann1.M06WYC
Biological Process	GO:0006621	protein retention in ER lumen	9	0	0.62	0.21144	--
Biological Process	GO:0035437	maintenance of protein localization in endoplasmic reticulum	9	0	0.62	0.21144	--
Biological Process	GO:0006166	purine ribonucleoside salvage	7	0	0.48	0.21158	--
Biological Process	GO:0090333	regulation of stomatal closure	4	0	0.27	0.21197	--
Biological Process	GO:0023014	signal transduction by protein phosphorylation	172	21	11.76	0.21346	Arachis_hypogaea_newGene_19118;arahy.Tifrunner.gnm1.ann1.4L9195;arahy.Tifrunner.gnm1.ann1.6KVT94;arahy.Tifrunner.gnm1.ann1.7R2GDL;arahy.Tifrunner.gnm1.ann1.91G1W9;arahy.Tifrunner.gnm1.ann1.AF4FIK;arahy.Tifrunner.gnm1.ann1.BC5GM2;arahy.Tifrunner.gnm1.ann1.CC6N12;arahy.Tifrunner.gnm1.ann1.D4N0FV;arahy.Tifrunner.gnm1.ann1.G3162F;arahy.Tifrunner.gnm1.ann1.G729YX;arahy.Tifrunner.gnm1.ann1.GC19V0;arahy…
Biological Process	GO:0006020	inositol metabolic process	31	6	2.12	0.21349	arahy.Tifrunner.gnm1.ann1.1V58TW;arahy.Tifrunner.gnm1.ann1.6E02AJ;arahy.Tifrunner.gnm1.ann1.ELH53L;arahy.Tifrunner.gnm1.ann1.HNK90J;arahy.Tifrunner.gnm1.ann1.M1XV77;arahy.Tifrunner.gnm1.ann1.Z1CJI9
Biological Process	GO:0015914	phospholipid transport	19	4	1.3	0.21383	arahy.Tifrunner.gnm1.ann1.BQF9AX;arahy.Tifrunner.gnm1.ann1.C32TMJ;arahy.Tifrunner.gnm1.ann1.HXV4VT;arahy.Tifrunner.gnm1.ann1.PUH2BT
Biological Process	GO:1901070	guanosine-containing compound biosynthetic process	16	0	1.09	0.21524	--
Biological Process	GO:1901701	cellular response to oxygen-containing compound	361	31	24.68	0.21578	arahy.Tifrunner.gnm1.ann1.0XMI5T;arahy.Tifrunner.gnm1.ann1.2CFU61;arahy.Tifrunner.gnm1.ann1.41VDTY;arahy.Tifrunner.gnm1.ann1.44LNHN;arahy.Tifrunner.gnm1.ann1.4L9195;arahy.Tifrunner.gnm1.ann1.6KVT94;arahy.Tifrunner.gnm1.ann1.79SD3K;arahy.Tifrunner.gnm1.ann1.8SKS1Y;arahy.Tifrunner.gnm1.ann1.91G1W9;arahy.Tifrunner.gnm1.ann1.9HYI17;arahy.Tifrunner.gnm1.ann1.C70Y3X;arahy.Tifrunner.gnm1.ann1.CT5ZD3;ara…
Biological Process	GO:0009263	deoxyribonucleotide biosynthetic process	10	0	0.68	0.21704	--
Biological Process	GO:0009265	2'-deoxyribonucleotide biosynthetic process	10	0	0.68	0.21704	--
Biological Process	GO:0009221	pyrimidine deoxyribonucleotide biosynthetic process	10	0	0.68	0.21704	--
Biological Process	GO:0046385	deoxyribose phosphate biosynthetic process	10	0	0.68	0.21704	--
Biological Process	GO:0016024	CDP-diacylglycerol biosynthetic process	11	1	0.75	0.21758	arahy.Tifrunner.gnm1.ann1.I19T37
Biological Process	GO:0046341	CDP-diacylglycerol metabolic process	11	1	0.75	0.21758	arahy.Tifrunner.gnm1.ann1.I19T37
Biological Process	GO:0009423	chorismate biosynthetic process	13	3	0.89	0.21808	arahy.Tifrunner.gnm1.ann1.EI09ZL;arahy.Tifrunner.gnm1.ann1.S4MIP0;arahy.Tifrunner.gnm1.ann1.VTP8RR
Biological Process	GO:0051819	induction of tumor, nodule, or growth in other organism involved in symbiotic interaction	2	0	0.14	0.21823	--
Biological Process	GO:0044005	induction by symbiont in host of tumor, nodule, or growth	2	0	0.14	0.21823	--
Biological Process	GO:0031647	regulation of protein stability	7	1	0.48	0.21879	arahy.Tifrunner.gnm1.ann1.4PD0PP
Biological Process	GO:0050821	protein stabilization	7	1	0.48	0.21879	arahy.Tifrunner.gnm1.ann1.4PD0PP
Biological Process	GO:0006348	chromatin silencing at telomere	4	2	0.27	0.21932	Arachis_hypogaea_newGene_1041;Arachis_hypogaea_newGene_7366
Biological Process	GO:1903046	meiotic cell cycle process	120	6	8.21	0.21962	Arachis_hypogaea_newGene_1041;Arachis_hypogaea_newGene_7366;arahy.Tifrunner.gnm1.ann1.79SD3K;arahy.Tifrunner.gnm1.ann1.FS5FM4;arahy.Tifrunner.gnm1.ann1.H2X3VG;arahy.Tifrunner.gnm1.ann1.Y7GC2W
Biological Process	GO:0035304	regulation of protein dephosphorylation	57	5	3.9	0.21986	arahy.Tifrunner.gnm1.ann1.6KVT94;arahy.Tifrunner.gnm1.ann1.DJM1RY;arahy.Tifrunner.gnm1.ann1.JVEI5Y;arahy.Tifrunner.gnm1.ann1.NX6A0A;arahy.Tifrunner.gnm1.ann1.V5WWJ8
Biological Process	GO:0009635	response to herbicide	1	0	0.07	0.22042	--
Biological Process	GO:0071324	cellular response to disaccharide stimulus	8	0	0.55	0.22115	--
Biological Process	GO:0071329	cellular response to sucrose stimulus	8	0	0.55	0.22115	--
Biological Process	GO:0015695	organic cation transport	13	2	0.89	0.22133	arahy.Tifrunner.gnm1.ann1.J4PCYS;arahy.Tifrunner.gnm1.ann1.W2FYD0
Biological Process	GO:0051275	beta-glucan catabolic process	6	0	0.41	0.22194	--
Biological Process	GO:0006995	cellular response to nitrogen starvation	7	2	0.48	0.22213	arahy.Tifrunner.gnm1.ann1.J4PCYS;arahy.Tifrunner.gnm1.ann1.W2FYD0
Biological Process	GO:0042407	cristae formation	3	0	0.21	0.22353	--
Biological Process	GO:0032365	intracellular lipid transport	2	0	0.14	0.22384	--
Biological Process	GO:0006788	heme oxidation	5	0	0.34	0.22385	--
Biological Process	GO:0006680	glucosylceramide catabolic process	3	0	0.21	0.22413	--
Biological Process	GO:0006687	glycosphingolipid metabolic process	3	0	0.21	0.22413	--
Biological Process	GO:0006677	glycosylceramide metabolic process	3	0	0.21	0.22413	--
Biological Process	GO:0006678	glucosylceramide metabolic process	3	0	0.21	0.22413	--
Biological Process	GO:0046477	glycosylceramide catabolic process	3	0	0.21	0.22413	--
Biological Process	GO:0046479	glycosphingolipid catabolic process	3	0	0.21	0.22413	--
Biological Process	GO:0019377	glycolipid catabolic process	3	0	0.21	0.22413	--
Biological Process	GO:0046514	ceramide catabolic process	3	0	0.21	0.22413	--
Biological Process	GO:0009156	ribonucleoside monophosphate biosynthetic process	197	6	13.47	0.22418	arahy.Tifrunner.gnm1.ann1.1IW9Y2;arahy.Tifrunner.gnm1.ann1.F6CLKD;arahy.Tifrunner.gnm1.ann1.JC6ZCB;arahy.Tifrunner.gnm1.ann1.KSV0XM;arahy.Tifrunner.gnm1.ann1.SIB906;arahy.Tifrunner.gnm1.ann1.SR33X7
Biological Process	GO:0033044	regulation of chromosome organization	82	2	5.61	0.22741	arahy.Tifrunner.gnm1.ann1.79SD3K;arahy.Tifrunner.gnm1.ann1.Y7GC2W
Biological Process	GO:0010037	response to carbon dioxide	3	0	0.21	0.22792	--
Biological Process	GO:0032411	positive regulation of transporter activity	2	1	0.14	0.22856	arahy.Tifrunner.gnm1.ann1.CT5ZD3
Biological Process	GO:0032414	positive regulation of ion transmembrane transporter activity	2	1	0.14	0.22856	arahy.Tifrunner.gnm1.ann1.CT5ZD3
Biological Process	GO:0071588	hydrogen peroxide mediated signaling pathway	2	1	0.14	0.22856	arahy.Tifrunner.gnm1.ann1.CT5ZD3
Biological Process	GO:1901527	abscisic acid-activated signaling pathway involved in stomatal movement	2	1	0.14	0.22856	arahy.Tifrunner.gnm1.ann1.CT5ZD3
Biological Process	GO:1901528	hydrogen peroxide mediated signaling pathway involved in stomatal movement	2	1	0.14	0.22856	arahy.Tifrunner.gnm1.ann1.CT5ZD3
Biological Process	GO:1901529	positive regulation of anion channel activity	2	1	0.14	0.22856	arahy.Tifrunner.gnm1.ann1.CT5ZD3
Biological Process	GO:0046486	glycerolipid metabolic process	290	9	19.83	0.22900	arahy.Tifrunner.gnm1.ann1.6LA5S9;arahy.Tifrunner.gnm1.ann1.DCBE83;arahy.Tifrunner.gnm1.ann1.GAK0W0;arahy.Tifrunner.gnm1.ann1.GGC6H3;arahy.Tifrunner.gnm1.ann1.I19T37;arahy.Tifrunner.gnm1.ann1.I4CLT8;arahy.Tifrunner.gnm1.ann1.NH00NZ;arahy.Tifrunner.gnm1.ann1.RG9U10;arahy.Tifrunner.gnm1.ann1.WVQY2R
Biological Process	GO:0048581	negative regulation of post-embryonic development	29	0	1.98	0.22910	--
Biological Process	GO:0006767	water-soluble vitamin metabolic process	76	5	5.2	0.23121	arahy.Tifrunner.gnm1.ann1.76C20C;arahy.Tifrunner.gnm1.ann1.A3QRPX;arahy.Tifrunner.gnm1.ann1.J66FTP;arahy.Tifrunner.gnm1.ann1.QAT0QL;arahy.Tifrunner.gnm1.ann1.W47UXZ
Biological Process	GO:0046398	UDP-glucuronate metabolic process	4	1	0.27	0.23145	Arachis_hypogaea_newGene_1392
Biological Process	GO:0006065	UDP-glucuronate biosynthetic process	4	1	0.27	0.23145	Arachis_hypogaea_newGene_1392
Biological Process	GO:0010182	sugar mediated signaling pathway	92	2	6.29	0.23224	arahy.Tifrunner.gnm1.ann1.79SD3K;arahy.Tifrunner.gnm1.ann1.Y7GC2W
Biological Process	GO:0009756	carbohydrate mediated signaling	92	2	6.29	0.23224	arahy.Tifrunner.gnm1.ann1.79SD3K;arahy.Tifrunner.gnm1.ann1.Y7GC2W
Biological Process	GO:0032392	DNA geometric change	29	2	1.98	0.23252	Arachis_hypogaea_newGene_1041;Arachis_hypogaea_newGene_7366
Biological Process	GO:0032508	DNA duplex unwinding	29	2	1.98	0.23252	Arachis_hypogaea_newGene_1041;Arachis_hypogaea_newGene_7366
Biological Process	GO:0042256	mature ribosome assembly	6	1	0.41	0.23257	Arachis_hypogaea_newGene_18041
Biological Process	GO:0043953	protein transport by the Tat complex	2	0	0.14	0.23314	--
Biological Process	GO:1900865	chloroplast RNA modification	1	0	0.07	0.23369	--
Biological Process	GO:0006650	glycerophospholipid metabolic process	266	6	18.19	0.23413	arahy.Tifrunner.gnm1.ann1.6LA5S9;arahy.Tifrunner.gnm1.ann1.GAK0W0;arahy.Tifrunner.gnm1.ann1.GGC6H3;arahy.Tifrunner.gnm1.ann1.I19T37;arahy.Tifrunner.gnm1.ann1.NH00NZ;arahy.Tifrunner.gnm1.ann1.RG9U10
Biological Process	GO:0050790	regulation of catalytic activity	478	32	32.68	0.23478	Arachis_hypogaea_newGene_16079;arahy.Tifrunner.gnm1.ann1.26R06I;arahy.Tifrunner.gnm1.ann1.323PP5;arahy.Tifrunner.gnm1.ann1.35IWU0;arahy.Tifrunner.gnm1.ann1.430A6X;arahy.Tifrunner.gnm1.ann1.4JBV7I;arahy.Tifrunner.gnm1.ann1.6S81H9;arahy.Tifrunner.gnm1.ann1.7MZS4M;arahy.Tifrunner.gnm1.ann1.7Z06EP;arahy.Tifrunner.gnm1.ann1.9KBV3N;arahy.Tifrunner.gnm1.ann1.BCJ26C;arahy.Tifrunner.gnm1.ann1.CQY21L;arahy…
Biological Process	GO:0010224	response to UV-B	37	7	2.53	0.23494	arahy.Tifrunner.gnm1.ann1.EE1039;arahy.Tifrunner.gnm1.ann1.EQU2N6;arahy.Tifrunner.gnm1.ann1.IMLK5J;arahy.Tifrunner.gnm1.ann1.JA1HFS;arahy.Tifrunner.gnm1.ann1.K55J2B;arahy.Tifrunner.gnm1.ann1.SKQI8R;arahy.Tifrunner.gnm1.ann1.Z1V611
Biological Process	GO:2000122	negative regulation of stomatal complex development	1	0	0.07	0.23536	--
Biological Process	GO:0045683	negative regulation of epidermis development	1	0	0.07	0.23536	--
Biological Process	GO:0009627	systemic acquired resistance	118	14	8.07	0.23544	arahy.Tifrunner.gnm1.ann1.6KVT94;arahy.Tifrunner.gnm1.ann1.91G1W9;arahy.Tifrunner.gnm1.ann1.9PT08I;arahy.Tifrunner.gnm1.ann1.CY60UM;arahy.Tifrunner.gnm1.ann1.D18SLP;arahy.Tifrunner.gnm1.ann1.G3162F;arahy.Tifrunner.gnm1.ann1.G729YX;arahy.Tifrunner.gnm1.ann1.J4PCYS;arahy.Tifrunner.gnm1.ann1.NX6A0A;arahy.Tifrunner.gnm1.ann1.PN5ECJ;arahy.Tifrunner.gnm1.ann1.V842G6;arahy.Tifrunner.gnm1.ann1.W2FYD0;ara…
Biological Process	GO:0035434	copper ion transmembrane transport	13	0	0.89	0.23549	--
Biological Process	GO:0007059	chromosome segregation	115	4	7.86	0.23552	arahy.Tifrunner.gnm1.ann1.79SD3K;arahy.Tifrunner.gnm1.ann1.MH7SY7;arahy.Tifrunner.gnm1.ann1.WJY350;arahy.Tifrunner.gnm1.ann1.Y7GC2W
Biological Process	GO:0015977	carbon fixation	47	6	3.21	0.23646	arahy.Tifrunner.gnm1.ann1.97RMNS;arahy.Tifrunner.gnm1.ann1.FHUH7B;arahy.Tifrunner.gnm1.ann1.I56F9F;arahy.Tifrunner.gnm1.ann1.P6MJUK;arahy.Tifrunner.gnm1.ann1.UJ2MI4;arahy.Tifrunner.gnm1.ann1.XT6T0B
Biological Process	GO:0006427	histidyl-tRNA aminoacylation	3	0	0.21	0.23861	--
Biological Process	GO:0071215	cellular response to abscisic acid stimulus	56	7	3.83	0.23883	arahy.Tifrunner.gnm1.ann1.4L9195;arahy.Tifrunner.gnm1.ann1.CT5ZD3;arahy.Tifrunner.gnm1.ann1.G729YX;arahy.Tifrunner.gnm1.ann1.GC19V0;arahy.Tifrunner.gnm1.ann1.J4PCYS;arahy.Tifrunner.gnm1.ann1.NX6A0A;arahy.Tifrunner.gnm1.ann1.W2FYD0
Biological Process	GO:0019722	calcium-mediated signaling	15	0	1.03	0.23883	--
Biological Process	GO:0009438	methylglyoxal metabolic process	70	1	4.79	0.24030	arahy.Tifrunner.gnm1.ann1.TVNS6S
Biological Process	GO:0051596	methylglyoxal catabolic process	70	1	4.79	0.24030	arahy.Tifrunner.gnm1.ann1.TVNS6S
Biological Process	GO:0010269	response to selenium ion	1	0	0.07	0.24032	--
Biological Process	GO:0018282	metal incorporation into metallo-sulfur cluster	1	0	0.07	0.24032	--
Biological Process	GO:0018283	iron incorporation into metallo-sulfur cluster	1	0	0.07	0.24032	--
Biological Process	GO:0065009	regulation of molecular function	508	34	34.74	0.24125	Arachis_hypogaea_newGene_16079;arahy.Tifrunner.gnm1.ann1.26R06I;arahy.Tifrunner.gnm1.ann1.323PP5;arahy.Tifrunner.gnm1.ann1.35IWU0;arahy.Tifrunner.gnm1.ann1.430A6X;arahy.Tifrunner.gnm1.ann1.4JBV7I;arahy.Tifrunner.gnm1.ann1.6S81H9;arahy.Tifrunner.gnm1.ann1.7MZS4M;arahy.Tifrunner.gnm1.ann1.7Z06EP;arahy.Tifrunner.gnm1.ann1.9KBV3N;arahy.Tifrunner.gnm1.ann1.BCJ26C;arahy.Tifrunner.gnm1.ann1.CQY21L;arahy…
Biological Process	GO:0006543	glutamine catabolic process	4	0	0.27	0.24208	--
Biological Process	GO:0070408	carbamoyl phosphate metabolic process	4	0	0.27	0.24208	--
Biological Process	GO:0070409	carbamoyl phosphate biosynthetic process	4	0	0.27	0.24208	--
Biological Process	GO:0042727	flavin-containing compound biosynthetic process	17	3	1.16	0.24243	arahy.Tifrunner.gnm1.ann1.A3QRPX;arahy.Tifrunner.gnm1.ann1.J66FTP;arahy.Tifrunner.gnm1.ann1.W47UXZ
Biological Process	GO:0009231	riboflavin biosynthetic process	17	3	1.16	0.24243	arahy.Tifrunner.gnm1.ann1.A3QRPX;arahy.Tifrunner.gnm1.ann1.J66FTP;arahy.Tifrunner.gnm1.ann1.W47UXZ
Biological Process	GO:0006771	riboflavin metabolic process	17	3	1.16	0.24243	arahy.Tifrunner.gnm1.ann1.A3QRPX;arahy.Tifrunner.gnm1.ann1.J66FTP;arahy.Tifrunner.gnm1.ann1.W47UXZ
Biological Process	GO:0090407	organophosphate biosynthetic process	863	22	59.01	0.24306	Arachis_hypogaea_newGene_12499;Arachis_hypogaea_newGene_12501;Arachis_hypogaea_newGene_1392;arahy.Tifrunner.gnm1.ann1.1IW9Y2;arahy.Tifrunner.gnm1.ann1.6Z73IP;arahy.Tifrunner.gnm1.ann1.79SD3K;arahy.Tifrunner.gnm1.ann1.A6MVZL;arahy.Tifrunner.gnm1.ann1.F6CLKD;arahy.Tifrunner.gnm1.ann1.GGC6H3;arahy.Tifrunner.gnm1.ann1.HNK90J;arahy.Tifrunner.gnm1.ann1.I19T37;arahy.Tifrunner.gnm1.ann1.IX1GIK;arahy.Tifr…
Biological Process	GO:0010453	regulation of cell fate commitment	3	0	0.21	0.24502	--
Biological Process	GO:0010454	negative regulation of cell fate commitment	3	0	0.21	0.24502	--
Biological Process	GO:0042659	regulation of cell fate specification	3	0	0.21	0.24502	--
Biological Process	GO:0009996	negative regulation of cell fate specification	3	0	0.21	0.24502	--
Biological Process	GO:0010061	regulation of trichoblast fate specification	3	0	0.21	0.24502	--
Biological Process	GO:0010062	negative regulation of trichoblast fate specification	3	0	0.21	0.24502	--
Biological Process	GO:0010057	trichoblast fate specification	3	0	0.21	0.24502	--
Biological Process	GO:0006470	protein dephosphorylation	217	15	14.84	0.24513	arahy.Tifrunner.gnm1.ann1.68L72N;arahy.Tifrunner.gnm1.ann1.6KVT94;arahy.Tifrunner.gnm1.ann1.8MB9CM;arahy.Tifrunner.gnm1.ann1.DJM1RY;arahy.Tifrunner.gnm1.ann1.E0MG3A;arahy.Tifrunner.gnm1.ann1.JVEI5Y;arahy.Tifrunner.gnm1.ann1.ML7S1E;arahy.Tifrunner.gnm1.ann1.N2ZMXM;arahy.Tifrunner.gnm1.ann1.NIS2HC;arahy.Tifrunner.gnm1.ann1.NX6A0A;arahy.Tifrunner.gnm1.ann1.R4CPVK;arahy.Tifrunner.gnm1.ann1.SFM2N7;ara…
Biological Process	GO:0045048	protein insertion into ER membrane	4	0	0.27	0.24529	--
Biological Process	GO:0007029	endoplasmic reticulum organization	4	0	0.27	0.24529	--
Biological Process	GO:0046417	chorismate metabolic process	18	3	1.23	0.24533	arahy.Tifrunner.gnm1.ann1.EI09ZL;arahy.Tifrunner.gnm1.ann1.S4MIP0;arahy.Tifrunner.gnm1.ann1.VTP8RR
Biological Process	GO:0007129	synapsis	51	3	3.49	0.24596	arahy.Tifrunner.gnm1.ann1.79SD3K;arahy.Tifrunner.gnm1.ann1.FS5FM4;arahy.Tifrunner.gnm1.ann1.Y7GC2W
Biological Process	GO:0007088	regulation of mitotic nuclear division	21	3	1.44	0.24627	Arachis_hypogaea_newGene_4138;arahy.Tifrunner.gnm1.ann1.45XZWW;arahy.Tifrunner.gnm1.ann1.WP6BXL
Biological Process	GO:1902099	regulation of metaphase/anaphase transition of cell cycle	17	1	1.16	0.24665	Arachis_hypogaea_newGene_4138
Biological Process	GO:0007091	metaphase/anaphase transition of mitotic cell cycle	17	1	1.16	0.24665	Arachis_hypogaea_newGene_4138
Biological Process	GO:0044784	metaphase/anaphase transition of cell cycle	17	1	1.16	0.24665	Arachis_hypogaea_newGene_4138
Biological Process	GO:0030071	regulation of mitotic metaphase/anaphase transition	17	1	1.16	0.24665	Arachis_hypogaea_newGene_4138
Biological Process	GO:1901401	regulation of tetrapyrrole metabolic process	11	0	0.75	0.24793	--
Biological Process	GO:0090056	regulation of chlorophyll metabolic process	11	0	0.75	0.24793	--
Biological Process	GO:0051193	regulation of cofactor metabolic process	11	0	0.75	0.24793	--
Biological Process	GO:0043649	dicarboxylic acid catabolic process	5	1	0.34	0.24797	Arachis_hypogaea_newGene_12499
Biological Process	GO:0007076	mitotic chromosome condensation	6	2	0.41	0.24802	arahy.Tifrunner.gnm1.ann1.MH7SY7;arahy.Tifrunner.gnm1.ann1.WJY350
Biological Process	GO:0000070	mitotic sister chromatid segregation	6	2	0.41	0.24802	arahy.Tifrunner.gnm1.ann1.MH7SY7;arahy.Tifrunner.gnm1.ann1.WJY350
Biological Process	GO:0007062	sister chromatid cohesion	81	2	5.54	0.24855	arahy.Tifrunner.gnm1.ann1.79SD3K;arahy.Tifrunner.gnm1.ann1.Y7GC2W
Biological Process	GO:0006106	fumarate metabolic process	2	0	0.14	0.24970	--
Biological Process	GO:0000724	double-strand break repair via homologous recombination	45	4	3.08	0.25019	Arachis_hypogaea_newGene_1041;Arachis_hypogaea_newGene_7366;arahy.Tifrunner.gnm1.ann1.79SD3K;arahy.Tifrunner.gnm1.ann1.Y7GC2W
Biological Process	GO:0000725	recombinational repair	45	4	3.08	0.25019	Arachis_hypogaea_newGene_1041;Arachis_hypogaea_newGene_7366;arahy.Tifrunner.gnm1.ann1.79SD3K;arahy.Tifrunner.gnm1.ann1.Y7GC2W
Biological Process	GO:0010204	defense response signaling pathway, resistance gene-independent	12	0	0.82	0.25082	--
Biological Process	GO:0051301	cell division	516	32	35.28	0.25160	Arachis_hypogaea_newGene_1041;Arachis_hypogaea_newGene_4138;Arachis_hypogaea_newGene_7366;arahy.Tifrunner.gnm1.ann1.10N228;arahy.Tifrunner.gnm1.ann1.31N5UK;arahy.Tifrunner.gnm1.ann1.45XZWW;arahy.Tifrunner.gnm1.ann1.48UGBA;arahy.Tifrunner.gnm1.ann1.6G8285;arahy.Tifrunner.gnm1.ann1.79SD3K;arahy.Tifrunner.gnm1.ann1.B798EQ;arahy.Tifrunner.gnm1.ann1.D1AFGR;arahy.Tifrunner.gnm1.ann1.F38IW4;arahy.Tifrun…
Biological Process	GO:0035337	fatty-acyl-CoA metabolic process	13	0	0.89	0.25182	--
Biological Process	GO:0009308	amine metabolic process	228	11	15.59	0.25237	arahy.Tifrunner.gnm1.ann1.06ZF6Z;arahy.Tifrunner.gnm1.ann1.0XMI5T;arahy.Tifrunner.gnm1.ann1.6EMH5F;arahy.Tifrunner.gnm1.ann1.6I0SN9;arahy.Tifrunner.gnm1.ann1.A8YTMR;arahy.Tifrunner.gnm1.ann1.GAK0W0;arahy.Tifrunner.gnm1.ann1.I6VHAV;arahy.Tifrunner.gnm1.ann1.K1R19W;arahy.Tifrunner.gnm1.ann1.QM99BA;arahy.Tifrunner.gnm1.ann1.S7A2EF;arahy.Tifrunner.gnm1.ann1.ZA1VNW
Biological Process	GO:0010493	Lewis a epitope biosynthetic process	5	2	0.34	0.25408	arahy.Tifrunner.gnm1.ann1.9A3CPP;arahy.Tifrunner.gnm1.ann1.IX3DUW
Biological Process	GO:0009963	positive regulation of flavonoid biosynthetic process	20	3	1.37	0.25483	arahy.Tifrunner.gnm1.ann1.06ZF6Z;arahy.Tifrunner.gnm1.ann1.6I0SN9;arahy.Tifrunner.gnm1.ann1.NX6A0A
Biological Process	GO:0002237	response to molecule of bacterial origin	20	4	1.37	0.25562	arahy.Tifrunner.gnm1.ann1.G729YX;arahy.Tifrunner.gnm1.ann1.J4PCYS;arahy.Tifrunner.gnm1.ann1.TR1S4A;arahy.Tifrunner.gnm1.ann1.W2FYD0
Biological Process	GO:0006880	intracellular sequestering of iron ion	1	0	0.07	0.25630	--
Biological Process	GO:0097577	sequestering of iron ion	1	0	0.07	0.25630	--
Biological Process	GO:0051238	sequestering of metal ion	1	0	0.07	0.25630	--
Biological Process	GO:0010345	suberin biosynthetic process	8	0	0.55	0.25664	--
Biological Process	GO:0035674	tricarboxylic acid transmembrane transport	2	0	0.14	0.25689	--
Biological Process	GO:0006004	fucose metabolic process	4	0	0.27	0.25841	--
Biological Process	GO:0071577	zinc II ion transmembrane transport	18	0	1.23	0.25884	--
Biological Process	GO:0006896	Golgi to vacuole transport	3	0	0.21	0.25916	--
Biological Process	GO:0080171	lytic vacuole organization	3	0	0.21	0.25916	--
Biological Process	GO:0016073	snRNA metabolic process	1	0	0.07	0.25963	--
Biological Process	GO:0016180	snRNA processing	1	0	0.07	0.25963	--
Biological Process	GO:0034472	snRNA 3'-end processing	1	0	0.07	0.25963	--
Biological Process	GO:0034477	U6 snRNA 3'-end processing	1	0	0.07	0.25963	--
Biological Process	GO:1990019	protein storage vacuole organization	1	0	0.07	0.25997	--
Biological Process	GO:0007032	endosome organization	1	0	0.07	0.25997	--
Biological Process	GO:0000746	conjugation	2	0	0.14	0.26081	--
Biological Process	GO:0072330	monocarboxylic acid biosynthetic process	460	49	31.45	0.26095	arahy.Tifrunner.gnm1.ann1.06ZF6Z;arahy.Tifrunner.gnm1.ann1.0UNU52;arahy.Tifrunner.gnm1.ann1.1R706V;arahy.Tifrunner.gnm1.ann1.5H4H17;arahy.Tifrunner.gnm1.ann1.6I0SN9;arahy.Tifrunner.gnm1.ann1.6KVT94;arahy.Tifrunner.gnm1.ann1.6TJ5BP;arahy.Tifrunner.gnm1.ann1.6Z73IP;arahy.Tifrunner.gnm1.ann1.9ET73H;arahy.Tifrunner.gnm1.ann1.9HYI17;arahy.Tifrunner.gnm1.ann1.9PT08I;arahy.Tifrunner.gnm1.ann1.BGR17W;ara…
Biological Process	GO:0043462	regulation of ATPase activity	11	0	0.75	0.26180	--
Biological Process	GO:1903289	obsolete regulation of ATP catabolic process	11	0	0.75	0.26180	--
Biological Process	GO:0034614	cellular response to reactive oxygen species	74	9	5.06	0.26260	arahy.Tifrunner.gnm1.ann1.2CFU61;arahy.Tifrunner.gnm1.ann1.41VDTY;arahy.Tifrunner.gnm1.ann1.44LNHN;arahy.Tifrunner.gnm1.ann1.8SKS1Y;arahy.Tifrunner.gnm1.ann1.C70Y3X;arahy.Tifrunner.gnm1.ann1.FFL3CR;arahy.Tifrunner.gnm1.ann1.IE3GQ3;arahy.Tifrunner.gnm1.ann1.MHUR4I;arahy.Tifrunner.gnm1.ann1.W7Q4YE
Biological Process	GO:0010199	organ boundary specification between lateral organs and the meristem	5	0	0.34	0.26268	--
Biological Process	GO:0010160	formation of animal organ boundary	5	0	0.34	0.26268	--
Biological Process	GO:0048859	formation of anatomical boundary	5	0	0.34	0.26268	--
Biological Process	GO:0000103	sulfate assimilation	13	0	0.89	0.26277	--
Biological Process	GO:0009875	pollen-pistil interaction	31	5	2.12	0.26303	Arachis_hypogaea_newGene_15441;arahy.Tifrunner.gnm1.ann1.5N87D2;arahy.Tifrunner.gnm1.ann1.D2YYPY;arahy.Tifrunner.gnm1.ann1.F8EDYM;arahy.Tifrunner.gnm1.ann1.M23BVA
Biological Process	GO:0031325	positive regulation of cellular metabolic process	262	8	17.91	0.26340	arahy.Tifrunner.gnm1.ann1.3S8P0L;arahy.Tifrunner.gnm1.ann1.6Z73IP;arahy.Tifrunner.gnm1.ann1.79SD3K;arahy.Tifrunner.gnm1.ann1.MX0K57;arahy.Tifrunner.gnm1.ann1.RG9U10;arahy.Tifrunner.gnm1.ann1.WI0ZBZ;arahy.Tifrunner.gnm1.ann1.Y7GC2W;arahy.Tifrunner.gnm1.ann1.ZA1VNW
Biological Process	GO:0009612	response to mechanical stimulus	17	2	1.16	0.26344	arahy.Tifrunner.gnm1.ann1.29029X;arahy.Tifrunner.gnm1.ann1.G729YX
Biological Process	GO:0045786	negative regulation of cell cycle	20	1	1.37	0.26345	Arachis_hypogaea_newGene_4138
Biological Process	GO:0015706	nitrate transport	46	3	3.15	0.26397	arahy.Tifrunner.gnm1.ann1.A1DKIN;arahy.Tifrunner.gnm1.ann1.CNV9AJ;arahy.Tifrunner.gnm1.ann1.JX1GXL
Biological Process	GO:0009269	response to desiccation	13	1	0.89	0.26404	arahy.Tifrunner.gnm1.ann1.H5H05M
Biological Process	GO:0097306	cellular response to alcohol	81	8	5.54	0.26458	arahy.Tifrunner.gnm1.ann1.4L9195;arahy.Tifrunner.gnm1.ann1.CT5ZD3;arahy.Tifrunner.gnm1.ann1.G729YX;arahy.Tifrunner.gnm1.ann1.GC19V0;arahy.Tifrunner.gnm1.ann1.J4PCYS;arahy.Tifrunner.gnm1.ann1.NX6A0A;arahy.Tifrunner.gnm1.ann1.TR1S4A;arahy.Tifrunner.gnm1.ann1.W2FYD0
Biological Process	GO:0043171	peptide catabolic process	4	0	0.27	0.26548	--
Biological Process	GO:0010109	regulation of photosynthesis	21	5	1.44	0.26554	arahy.Tifrunner.gnm1.ann1.09KNS5;arahy.Tifrunner.gnm1.ann1.49ZYT6;arahy.Tifrunner.gnm1.ann1.4PD0PP;arahy.Tifrunner.gnm1.ann1.RBYB13;arahy.Tifrunner.gnm1.ann1.Y7HUGW
Biological Process	GO:0044375	regulation of peroxisome size	3	0	0.21	0.26813	--
Biological Process	GO:0042538	hyperosmotic salinity response	36	2	2.46	0.27040	arahy.Tifrunner.gnm1.ann1.NX6A0A;arahy.Tifrunner.gnm1.ann1.VQ5WWX
Biological Process	GO:0051321	meiotic cell cycle	156	6	10.67	0.27042	Arachis_hypogaea_newGene_1041;Arachis_hypogaea_newGene_7366;arahy.Tifrunner.gnm1.ann1.79SD3K;arahy.Tifrunner.gnm1.ann1.FS5FM4;arahy.Tifrunner.gnm1.ann1.H2X3VG;arahy.Tifrunner.gnm1.ann1.Y7GC2W
Biological Process	GO:0051241	negative regulation of multicellular organismal process	33	0	2.26	0.27131	--
Biological Process	GO:0022406	membrane docking	37	1	2.53	0.27160	arahy.Tifrunner.gnm1.ann1.QM6CI2
Biological Process	GO:0001887	selenium compound metabolic process	5	0	0.34	0.27190	--
Biological Process	GO:0031440	regulation of mRNA 3'-end processing	4	0	0.27	0.27270	--
Biological Process	GO:0031401	positive regulation of protein modification process	30	1	2.05	0.27292	arahy.Tifrunner.gnm1.ann1.MX0K57
Biological Process	GO:0051247	positive regulation of protein metabolic process	56	1	3.83	0.27317	arahy.Tifrunner.gnm1.ann1.MX0K57
Biological Process	GO:0018107	peptidyl-threonine phosphorylation	2	0	0.14	0.27394	--
Biological Process	GO:0035405	histone-threonine phosphorylation	2	0	0.14	0.27394	--
Biological Process	GO:0018210	peptidyl-threonine modification	2	0	0.14	0.27394	--
Biological Process	GO:0009611	response to wounding	80	11	5.47	0.27422	Arachis_hypogaea_newGene_16079;arahy.Tifrunner.gnm1.ann1.0XMI5T;arahy.Tifrunner.gnm1.ann1.AYA1A5;arahy.Tifrunner.gnm1.ann1.CY60UM;arahy.Tifrunner.gnm1.ann1.EI09ZL;arahy.Tifrunner.gnm1.ann1.I6VHAV;arahy.Tifrunner.gnm1.ann1.K1LFJJ;arahy.Tifrunner.gnm1.ann1.KV3BZC;arahy.Tifrunner.gnm1.ann1.NX6A0A;arahy.Tifrunner.gnm1.ann1.S4MIP0;arahy.Tifrunner.gnm1.ann1.T0XMQ2
Biological Process	GO:0009714	chalcone metabolic process	2	0	0.14	0.27488	--
Biological Process	GO:0009715	chalcone biosynthetic process	2	0	0.14	0.27488	--
Biological Process	GO:0006564	L-serine biosynthetic process	14	2	0.96	0.27527	arahy.Tifrunner.gnm1.ann1.06ZF6Z;arahy.Tifrunner.gnm1.ann1.6I0SN9
Biological Process	GO:0046949	fatty-acyl-CoA biosynthetic process	10	0	0.68	0.27537	--
Biological Process	GO:0047484	regulation of response to osmotic stress	2	0	0.14	0.27572	--
Biological Process	GO:0015746	citrate transport	2	0	0.14	0.27667	--
Biological Process	GO:0006568	tryptophan metabolic process	50	5	3.42	0.27698	arahy.Tifrunner.gnm1.ann1.06ZF6Z;arahy.Tifrunner.gnm1.ann1.6I0SN9;arahy.Tifrunner.gnm1.ann1.A8YTMR;arahy.Tifrunner.gnm1.ann1.K1R19W;arahy.Tifrunner.gnm1.ann1.ZA1VNW
Biological Process	GO:0006586	indolalkylamine metabolic process	50	5	3.42	0.27698	arahy.Tifrunner.gnm1.ann1.06ZF6Z;arahy.Tifrunner.gnm1.ann1.6I0SN9;arahy.Tifrunner.gnm1.ann1.A8YTMR;arahy.Tifrunner.gnm1.ann1.K1R19W;arahy.Tifrunner.gnm1.ann1.ZA1VNW
Biological Process	GO:0015711	organic anion transport	216	28	14.77	0.27713	arahy.Tifrunner.gnm1.ann1.0TB3XB;arahy.Tifrunner.gnm1.ann1.581R81;arahy.Tifrunner.gnm1.ann1.763IQV;arahy.Tifrunner.gnm1.ann1.7UA4HL;arahy.Tifrunner.gnm1.ann1.7ZZ76P;arahy.Tifrunner.gnm1.ann1.8VS7ZL;arahy.Tifrunner.gnm1.ann1.9468DL;arahy.Tifrunner.gnm1.ann1.A177PK;arahy.Tifrunner.gnm1.ann1.A38ZG2;arahy.Tifrunner.gnm1.ann1.BQF9AX;arahy.Tifrunner.gnm1.ann1.C32TMJ;arahy.Tifrunner.gnm1.ann1.HL6BNW;ara…
Biological Process	GO:0071941	nitrogen cycle metabolic process	19	1	1.3	0.27769	arahy.Tifrunner.gnm1.ann1.7L21K7
Biological Process	GO:0015801	aromatic amino acid transport	1	0	0.07	0.27771	--
Biological Process	GO:0034762	regulation of transmembrane transport	23	2	1.57	0.27935	arahy.Tifrunner.gnm1.ann1.CT5ZD3;arahy.Tifrunner.gnm1.ann1.D4N0FV
Biological Process	GO:0034765	regulation of ion transmembrane transport	23	2	1.57	0.27935	arahy.Tifrunner.gnm1.ann1.CT5ZD3;arahy.Tifrunner.gnm1.ann1.D4N0FV
Biological Process	GO:0006661	phosphatidylinositol biosynthetic process	65	1	4.44	0.27977	arahy.Tifrunner.gnm1.ann1.NH00NZ
Biological Process	GO:0007140	male meiotic nuclear division	12	2	0.82	0.27979	arahy.Tifrunner.gnm1.ann1.79SD3K;arahy.Tifrunner.gnm1.ann1.Y7GC2W
Biological Process	GO:0006651	diacylglycerol biosynthetic process	5	0	0.34	0.28198	--
Biological Process	GO:0046339	diacylglycerol metabolic process	5	0	0.34	0.28198	--
Biological Process	GO:0015698	inorganic anion transport	161	18	11.01	0.28220	Arachis_hypogaea_newGene_13008;Arachis_hypogaea_newGene_2744;arahy.Tifrunner.gnm1.ann1.0FDZ3Y;arahy.Tifrunner.gnm1.ann1.0NK0N0;arahy.Tifrunner.gnm1.ann1.71BBCE;arahy.Tifrunner.gnm1.ann1.A1DKIN;arahy.Tifrunner.gnm1.ann1.BZ5ZMX;arahy.Tifrunner.gnm1.ann1.CNV9AJ;arahy.Tifrunner.gnm1.ann1.DA0PX7;arahy.Tifrunner.gnm1.ann1.GF4R7K;arahy.Tifrunner.gnm1.ann1.J4PCYS;arahy.Tifrunner.gnm1.ann1.JFI702;arahy.Ti…
Biological Process	GO:0018105	peptidyl-serine phosphorylation	4	0	0.27	0.28300	--
Biological Process	GO:0018209	peptidyl-serine modification	4	0	0.27	0.28300	--
Biological Process	GO:0009668	plastid membrane organization	167	7	11.42	0.28498	arahy.Tifrunner.gnm1.ann1.8DRC0W;arahy.Tifrunner.gnm1.ann1.A38D4A;arahy.Tifrunner.gnm1.ann1.GGC6H3;arahy.Tifrunner.gnm1.ann1.L9FPHH;arahy.Tifrunner.gnm1.ann1.QP7RRL;arahy.Tifrunner.gnm1.ann1.RG9U10;arahy.Tifrunner.gnm1.ann1.U5T9YL
Biological Process	GO:0010027	thylakoid membrane organization	167	7	11.42	0.28498	arahy.Tifrunner.gnm1.ann1.8DRC0W;arahy.Tifrunner.gnm1.ann1.A38D4A;arahy.Tifrunner.gnm1.ann1.GGC6H3;arahy.Tifrunner.gnm1.ann1.L9FPHH;arahy.Tifrunner.gnm1.ann1.QP7RRL;arahy.Tifrunner.gnm1.ann1.RG9U10;arahy.Tifrunner.gnm1.ann1.U5T9YL
Biological Process	GO:0006415	translational termination	26	0	1.78	0.28512	--
Biological Process	GO:0006828	manganese ion transport	4	0	0.27	0.28537	--
Biological Process	GO:0010042	response to manganese ion	4	0	0.27	0.28537	--
Biological Process	GO:0071421	manganese ion transmembrane transport	4	0	0.27	0.28537	--
Biological Process	GO:0030026	cellular manganese ion homeostasis	4	0	0.27	0.28537	--
Biological Process	GO:0055071	manganese ion homeostasis	4	0	0.27	0.28537	--
Biological Process	GO:0060627	regulation of vesicle-mediated transport	7	1	0.48	0.28649	Arachis_hypogaea_newGene_12966
Biological Process	GO:0010948	negative regulation of cell cycle process	12	1	0.82	0.28754	Arachis_hypogaea_newGene_4138
Biological Process	GO:0051784	negative regulation of nuclear division	12	1	0.82	0.28754	Arachis_hypogaea_newGene_4138
Biological Process	GO:0032879	regulation of localization	148	13	10.12	0.28771	Arachis_hypogaea_newGene_12966;arahy.Tifrunner.gnm1.ann1.8SKS1Y;arahy.Tifrunner.gnm1.ann1.CNIN65;arahy.Tifrunner.gnm1.ann1.CT5ZD3;arahy.Tifrunner.gnm1.ann1.D4N0FV;arahy.Tifrunner.gnm1.ann1.DHUA7P;arahy.Tifrunner.gnm1.ann1.G3162F;arahy.Tifrunner.gnm1.ann1.J4PCYS;arahy.Tifrunner.gnm1.ann1.MHUR4I;arahy.Tifrunner.gnm1.ann1.NX6A0A;arahy.Tifrunner.gnm1.ann1.P56WT2;arahy.Tifrunner.gnm1.ann1.RG9U10;arahy…
Biological Process	GO:0044843	cell cycle G1/S phase transition	5	2	0.34	0.28823	Arachis_hypogaea_newGene_1041;Arachis_hypogaea_newGene_7366
Biological Process	GO:0000082	G1/S transition of mitotic cell cycle	5	2	0.34	0.28823	Arachis_hypogaea_newGene_1041;Arachis_hypogaea_newGene_7366
Biological Process	GO:0051050	positive regulation of transport	11	1	0.75	0.28844	arahy.Tifrunner.gnm1.ann1.CT5ZD3
Biological Process	GO:0030048	actin filament-based movement	23	0	1.57	0.28879	--
Biological Process	GO:0009745	sucrose mediated signaling	2	0	0.14	0.28901	--
Biological Process	GO:0010498	proteasomal protein catabolic process	156	3	10.67	0.28951	Arachis_hypogaea_newGene_3970;arahy.Tifrunner.gnm1.ann1.55VZFW;arahy.Tifrunner.gnm1.ann1.K5AHSV
Biological Process	GO:0006887	exocytosis	54	1	3.69	0.28955	arahy.Tifrunner.gnm1.ann1.QM6CI2
Biological Process	GO:0010528	regulation of transposition	2	0	0.14	0.29131	--
Biological Process	GO:0010529	negative regulation of transposition	2	0	0.14	0.29131	--
Biological Process	GO:0006260	DNA replication	350	5	23.93	0.29178	Arachis_hypogaea_newGene_1041;Arachis_hypogaea_newGene_7366;arahy.Tifrunner.gnm1.ann1.79SD3K;arahy.Tifrunner.gnm1.ann1.FS5FM4;arahy.Tifrunner.gnm1.ann1.Y7GC2W
Biological Process	GO:0043467	regulation of generation of precursor metabolites and energy	13	5	0.89	0.29259	arahy.Tifrunner.gnm1.ann1.09KNS5;arahy.Tifrunner.gnm1.ann1.49ZYT6;arahy.Tifrunner.gnm1.ann1.4PD0PP;arahy.Tifrunner.gnm1.ann1.RBYB13;arahy.Tifrunner.gnm1.ann1.Y7HUGW
Biological Process	GO:0042548	regulation of photosynthesis, light reaction	13	5	0.89	0.29259	arahy.Tifrunner.gnm1.ann1.09KNS5;arahy.Tifrunner.gnm1.ann1.49ZYT6;arahy.Tifrunner.gnm1.ann1.4PD0PP;arahy.Tifrunner.gnm1.ann1.RBYB13;arahy.Tifrunner.gnm1.ann1.Y7HUGW
Biological Process	GO:0055082	cellular chemical homeostasis	66	6	4.51	0.29302	arahy.Tifrunner.gnm1.ann1.18YQBF;arahy.Tifrunner.gnm1.ann1.4PD0PP;arahy.Tifrunner.gnm1.ann1.8DRC0W;arahy.Tifrunner.gnm1.ann1.9042LP;arahy.Tifrunner.gnm1.ann1.MF538D;arahy.Tifrunner.gnm1.ann1.ZS1M1K
Biological Process	GO:0010375	stomatal complex patterning	5	0	0.34	0.29331	--
Biological Process	GO:0046083	adenine metabolic process	10	3	0.68	0.29362	arahy.Tifrunner.gnm1.ann1.0TH4I1;arahy.Tifrunner.gnm1.ann1.D0VJ3P;arahy.Tifrunner.gnm1.ann1.T9TVYB
Biological Process	GO:0046084	adenine biosynthetic process	10	3	0.68	0.29362	arahy.Tifrunner.gnm1.ann1.0TH4I1;arahy.Tifrunner.gnm1.ann1.D0VJ3P;arahy.Tifrunner.gnm1.ann1.T9TVYB
Biological Process	GO:0006168	adenine salvage	10	3	0.68	0.29362	arahy.Tifrunner.gnm1.ann1.0TH4I1;arahy.Tifrunner.gnm1.ann1.D0VJ3P;arahy.Tifrunner.gnm1.ann1.T9TVYB
Biological Process	GO:0006081	cellular aldehyde metabolic process	319	9	21.81	0.29373	arahy.Tifrunner.gnm1.ann1.6Z73IP;arahy.Tifrunner.gnm1.ann1.A6MVZL;arahy.Tifrunner.gnm1.ann1.GGC6H3;arahy.Tifrunner.gnm1.ann1.QAT0QL;arahy.Tifrunner.gnm1.ann1.RG9U10;arahy.Tifrunner.gnm1.ann1.TKPZ56;arahy.Tifrunner.gnm1.ann1.TVNS6S;arahy.Tifrunner.gnm1.ann1.WI0ZBZ;arahy.Tifrunner.gnm1.ann1.X0NGMJ
Biological Process	GO:0035303	regulation of dephosphorylation	63	5	4.31	0.29410	arahy.Tifrunner.gnm1.ann1.6KVT94;arahy.Tifrunner.gnm1.ann1.DJM1RY;arahy.Tifrunner.gnm1.ann1.JVEI5Y;arahy.Tifrunner.gnm1.ann1.NX6A0A;arahy.Tifrunner.gnm1.ann1.V5WWJ8
Biological Process	GO:0019220	regulation of phosphate metabolic process	234	6	16	0.29514	arahy.Tifrunner.gnm1.ann1.6KVT94;arahy.Tifrunner.gnm1.ann1.DJM1RY;arahy.Tifrunner.gnm1.ann1.JVEI5Y;arahy.Tifrunner.gnm1.ann1.MX0K57;arahy.Tifrunner.gnm1.ann1.NX6A0A;arahy.Tifrunner.gnm1.ann1.V5WWJ8
Biological Process	GO:0051174	regulation of phosphorus metabolic process	234	6	16	0.29514	arahy.Tifrunner.gnm1.ann1.6KVT94;arahy.Tifrunner.gnm1.ann1.DJM1RY;arahy.Tifrunner.gnm1.ann1.JVEI5Y;arahy.Tifrunner.gnm1.ann1.MX0K57;arahy.Tifrunner.gnm1.ann1.NX6A0A;arahy.Tifrunner.gnm1.ann1.V5WWJ8
Biological Process	GO:0043157	response to cation stress	1	0	0.07	0.29526	--
Biological Process	GO:0060359	response to ammonium ion	1	0	0.07	0.29526	--
Biological Process	GO:0010043	response to zinc ion	5	0	0.34	0.29577	--
Biological Process	GO:0000918	barrier septum site selection	2	0	0.14	0.29705	--
Biological Process	GO:0006869	lipid transport	84	11	5.74	0.29729	arahy.Tifrunner.gnm1.ann1.3ZDQ4J;arahy.Tifrunner.gnm1.ann1.6413YV;arahy.Tifrunner.gnm1.ann1.BQF9AX;arahy.Tifrunner.gnm1.ann1.C32TMJ;arahy.Tifrunner.gnm1.ann1.CG1IFF;arahy.Tifrunner.gnm1.ann1.EBCB1I;arahy.Tifrunner.gnm1.ann1.F4QKHX;arahy.Tifrunner.gnm1.ann1.F7W7FE;arahy.Tifrunner.gnm1.ann1.HXV4VT;arahy.Tifrunner.gnm1.ann1.PUH2BT;arahy.Tifrunner.gnm1.ann1.QHK75C
Biological Process	GO:0051093	negative regulation of developmental process	77	0	5.27	0.29781	--
Biological Process	GO:2000037	regulation of stomatal complex patterning	2	0	0.14	0.29793	--
Biological Process	GO:0009200	deoxyribonucleoside triphosphate metabolic process	7	0	0.48	0.29816	--
Biological Process	GO:0007126	meiotic cell cycle	131	4	8.96	0.29833	arahy.Tifrunner.gnm1.ann1.79SD3K;arahy.Tifrunner.gnm1.ann1.FS5FM4;arahy.Tifrunner.gnm1.ann1.H2X3VG;arahy.Tifrunner.gnm1.ann1.Y7GC2W
Biological Process	GO:0048585	negative regulation of response to stimulus	114	15	7.8	0.29890	Arachis_hypogaea_newGene_5898;arahy.Tifrunner.gnm1.ann1.6KVT94;arahy.Tifrunner.gnm1.ann1.91G1W9;arahy.Tifrunner.gnm1.ann1.9HYI17;arahy.Tifrunner.gnm1.ann1.G3162F;arahy.Tifrunner.gnm1.ann1.G729YX;arahy.Tifrunner.gnm1.ann1.IYE9TT;arahy.Tifrunner.gnm1.ann1.J4PCYS;arahy.Tifrunner.gnm1.ann1.KU9SFJ;arahy.Tifrunner.gnm1.ann1.NX6A0A;arahy.Tifrunner.gnm1.ann1.T9FD46;arahy.Tifrunner.gnm1.ann1.TAR5IY;arahy.…
Biological Process	GO:0006596	polyamine biosynthetic process	41	0	2.8	0.29899	--
Biological Process	GO:0034243	regulation of transcription elongation from RNA polymerase II promoter	1	0	0.07	0.30030	--
Biological Process	GO:0032968	positive regulation of transcription elongation from RNA polymerase II promoter	1	0	0.07	0.30030	--
Biological Process	GO:0009439	cyanate metabolic process	2	0	0.14	0.30068	--
Biological Process	GO:0009440	cyanate catabolic process	2	0	0.14	0.30068	--
Biological Process	GO:0043648	dicarboxylic acid metabolic process	143	13	9.78	0.30193	Arachis_hypogaea_newGene_12499;arahy.Tifrunner.gnm1.ann1.4QQ966;arahy.Tifrunner.gnm1.ann1.5EY78G;arahy.Tifrunner.gnm1.ann1.EI09ZL;arahy.Tifrunner.gnm1.ann1.F4PGJ6;arahy.Tifrunner.gnm1.ann1.GVW4KZ;arahy.Tifrunner.gnm1.ann1.HQU2A8;arahy.Tifrunner.gnm1.ann1.JDV80H;arahy.Tifrunner.gnm1.ann1.M7W292;arahy.Tifrunner.gnm1.ann1.Q3N7T1;arahy.Tifrunner.gnm1.ann1.S4MIP0;arahy.Tifrunner.gnm1.ann1.SM45K0;arahy…
Biological Process	GO:0007131	reciprocal meiotic recombination	73	2	4.99	0.30262	arahy.Tifrunner.gnm1.ann1.79SD3K;arahy.Tifrunner.gnm1.ann1.Y7GC2W
Biological Process	GO:0035825	reciprocal DNA recombination	73	2	4.99	0.30262	arahy.Tifrunner.gnm1.ann1.79SD3K;arahy.Tifrunner.gnm1.ann1.Y7GC2W
Biological Process	GO:0006766	vitamin metabolic process	90	5	6.15	0.30265	arahy.Tifrunner.gnm1.ann1.76C20C;arahy.Tifrunner.gnm1.ann1.A3QRPX;arahy.Tifrunner.gnm1.ann1.J66FTP;arahy.Tifrunner.gnm1.ann1.QAT0QL;arahy.Tifrunner.gnm1.ann1.W47UXZ
Biological Process	GO:0044036	cell wall macromolecule metabolic process	197	31	13.47	0.30439	arahy.Tifrunner.gnm1.ann1.037YNN;arahy.Tifrunner.gnm1.ann1.0HE1Z7;arahy.Tifrunner.gnm1.ann1.2J0KXT;arahy.Tifrunner.gnm1.ann1.31N5UK;arahy.Tifrunner.gnm1.ann1.40MJVR;arahy.Tifrunner.gnm1.ann1.413TYM;arahy.Tifrunner.gnm1.ann1.4DP4Q6;arahy.Tifrunner.gnm1.ann1.7VB4VZ;arahy.Tifrunner.gnm1.ann1.8KV2S6;arahy.Tifrunner.gnm1.ann1.95EUB8;arahy.Tifrunner.gnm1.ann1.AK92GL;arahy.Tifrunner.gnm1.ann1.CBA0IH;ara…
Biological Process	GO:0006541	glutamine metabolic process	30	1	2.05	0.30509	arahy.Tifrunner.gnm1.ann1.L9A6A1
Biological Process	GO:0006754	ATP biosynthetic process	106	5	7.25	0.30516	arahy.Tifrunner.gnm1.ann1.1IW9Y2;arahy.Tifrunner.gnm1.ann1.F6CLKD;arahy.Tifrunner.gnm1.ann1.KSV0XM;arahy.Tifrunner.gnm1.ann1.SIB906;arahy.Tifrunner.gnm1.ann1.SR33X7
Biological Process	GO:0009751	response to salicylic acid	81	11	5.54	0.30531	arahy.Tifrunner.gnm1.ann1.6KVT94;arahy.Tifrunner.gnm1.ann1.91G1W9;arahy.Tifrunner.gnm1.ann1.9HYI17;arahy.Tifrunner.gnm1.ann1.G3162F;arahy.Tifrunner.gnm1.ann1.G729YX;arahy.Tifrunner.gnm1.ann1.J4PCYS;arahy.Tifrunner.gnm1.ann1.NX6A0A;arahy.Tifrunner.gnm1.ann1.T9FD46;arahy.Tifrunner.gnm1.ann1.V842G6;arahy.Tifrunner.gnm1.ann1.W2FYD0;arahy.Tifrunner.gnm1.ann1.WPC07I
Biological Process	GO:2001293	malonyl-CoA metabolic process	9	0	0.62	0.30690	--
Biological Process	GO:0043650	dicarboxylic acid biosynthetic process	37	5	2.53	0.30801	arahy.Tifrunner.gnm1.ann1.EI09ZL;arahy.Tifrunner.gnm1.ann1.F4PGJ6;arahy.Tifrunner.gnm1.ann1.GVW4KZ;arahy.Tifrunner.gnm1.ann1.S4MIP0;arahy.Tifrunner.gnm1.ann1.VTP8RR
Biological Process	GO:0000055	ribosomal large subunit export from nucleus	4	0	0.27	0.30923	--
Biological Process	GO:0006695	cholesterol biosynthetic process	2	0	0.14	0.30933	--
Biological Process	GO:0033383	geranyl diphosphate metabolic process	2	0	0.14	0.30933	--
Biological Process	GO:0033384	geranyl diphosphate biosynthetic process	2	0	0.14	0.30933	--
Biological Process	GO:0008203	cholesterol metabolic process	2	0	0.14	0.30933	--
Biological Process	GO:0045337	farnesyl diphosphate biosynthetic process	2	0	0.14	0.30933	--
Biological Process	GO:0045338	farnesyl diphosphate metabolic process	2	0	0.14	0.30933	--
Biological Process	GO:0009739	response to gibberellin	24	0	1.64	0.30943	--
Biological Process	GO:1902593	single-organism nuclear import	125	1	8.55	0.31027	Arachis_hypogaea_newGene_15142
Biological Process	GO:0006606	protein import into nucleus	125	1	8.55	0.31027	Arachis_hypogaea_newGene_15142
Biological Process	GO:0044744	protein localization to nucleus	125	1	8.55	0.31027	Arachis_hypogaea_newGene_15142
Biological Process	GO:0051170	nuclear import	125	1	8.55	0.31027	Arachis_hypogaea_newGene_15142
Biological Process	GO:0044273	sulfur compound catabolic process	8	0	0.55	0.31164	--
Biological Process	GO:0019243	methylglyoxal catabolic process to D-lactate via S-lactoyl-glutathione	68	1	4.65	0.31236	arahy.Tifrunner.gnm1.ann1.TVNS6S
Biological Process	GO:0006089	lactate metabolic process	68	1	4.65	0.31236	arahy.Tifrunner.gnm1.ann1.TVNS6S
Biological Process	GO:0002229	defense response to oomycetes	2	0	0.14	0.31256	--
Biological Process	GO:0034635	glutathione transport	2	0	0.14	0.31256	--
Biological Process	GO:0042939	tripeptide transport	2	0	0.14	0.31256	--
Biological Process	GO:0043647	inositol phosphate metabolic process	59	1	4.03	0.31308	arahy.Tifrunner.gnm1.ann1.WK1BYW
Biological Process	GO:0046942	carboxylic acid transport	176	24	12.03	0.31376	arahy.Tifrunner.gnm1.ann1.0TB3XB;arahy.Tifrunner.gnm1.ann1.581R81;arahy.Tifrunner.gnm1.ann1.763IQV;arahy.Tifrunner.gnm1.ann1.7UA4HL;arahy.Tifrunner.gnm1.ann1.7ZZ76P;arahy.Tifrunner.gnm1.ann1.8VS7ZL;arahy.Tifrunner.gnm1.ann1.9468DL;arahy.Tifrunner.gnm1.ann1.A177PK;arahy.Tifrunner.gnm1.ann1.A38ZG2;arahy.Tifrunner.gnm1.ann1.HL6BNW;arahy.Tifrunner.gnm1.ann1.J4PCYS;arahy.Tifrunner.gnm1.ann1.JHRC9Q;ara…
Biological Process	GO:0015849	organic acid transport	176	24	12.03	0.31376	arahy.Tifrunner.gnm1.ann1.0TB3XB;arahy.Tifrunner.gnm1.ann1.581R81;arahy.Tifrunner.gnm1.ann1.763IQV;arahy.Tifrunner.gnm1.ann1.7UA4HL;arahy.Tifrunner.gnm1.ann1.7ZZ76P;arahy.Tifrunner.gnm1.ann1.8VS7ZL;arahy.Tifrunner.gnm1.ann1.9468DL;arahy.Tifrunner.gnm1.ann1.A177PK;arahy.Tifrunner.gnm1.ann1.A38ZG2;arahy.Tifrunner.gnm1.ann1.HL6BNW;arahy.Tifrunner.gnm1.ann1.J4PCYS;arahy.Tifrunner.gnm1.ann1.JHRC9Q;ara…
Biological Process	GO:0070192	chromosome organization involved in meiotic cell cycle	52	3	3.56	0.31382	arahy.Tifrunner.gnm1.ann1.79SD3K;arahy.Tifrunner.gnm1.ann1.FS5FM4;arahy.Tifrunner.gnm1.ann1.Y7GC2W
Biological Process	GO:0016032	viral process	14	0	0.96	0.31410	--
Biological Process	GO:0015938	coenzyme A catabolic process	2	0	0.14	0.31425	--
Biological Process	GO:2001294	malonyl-CoA catabolic process	2	0	0.14	0.31425	--
Biological Process	GO:0009109	coenzyme catabolic process	2	0	0.14	0.31425	--
Biological Process	GO:0034031	ribonucleoside bisphosphate catabolic process	2	0	0.14	0.31425	--
Biological Process	GO:0034034	purine nucleoside bisphosphate catabolic process	2	0	0.14	0.31425	--
Biological Process	GO:0033869	nucleoside bisphosphate catabolic process	2	0	0.14	0.31425	--
Biological Process	GO:0036115	fatty-acyl-CoA catabolic process	2	0	0.14	0.31425	--
Biological Process	GO:0046822	regulation of nucleocytoplasmic transport	4	0	0.27	0.31520	--
Biological Process	GO:0046824	positive regulation of nucleocytoplasmic transport	4	0	0.27	0.31520	--
Biological Process	GO:0046825	regulation of protein export from nucleus	4	0	0.27	0.31520	--
Biological Process	GO:0046827	positive regulation of protein export from nucleus	4	0	0.27	0.31520	--
Biological Process	GO:0043450	alkene biosynthetic process	36	3	2.46	0.31540	arahy.Tifrunner.gnm1.ann1.HMZA4Q;arahy.Tifrunner.gnm1.ann1.HP5D19;arahy.Tifrunner.gnm1.ann1.R3KIKB
Biological Process	GO:0043449	cellular alkene metabolic process	36	3	2.46	0.31540	arahy.Tifrunner.gnm1.ann1.HMZA4Q;arahy.Tifrunner.gnm1.ann1.HP5D19;arahy.Tifrunner.gnm1.ann1.R3KIKB
Biological Process	GO:1900673	olefin metabolic process	36	3	2.46	0.31540	arahy.Tifrunner.gnm1.ann1.HMZA4Q;arahy.Tifrunner.gnm1.ann1.HP5D19;arahy.Tifrunner.gnm1.ann1.R3KIKB
Biological Process	GO:1900674	olefin biosynthetic process	36	3	2.46	0.31540	arahy.Tifrunner.gnm1.ann1.HMZA4Q;arahy.Tifrunner.gnm1.ann1.HP5D19;arahy.Tifrunner.gnm1.ann1.R3KIKB
Biological Process	GO:0009692	ethylene metabolic process	36	3	2.46	0.31540	arahy.Tifrunner.gnm1.ann1.HMZA4Q;arahy.Tifrunner.gnm1.ann1.HP5D19;arahy.Tifrunner.gnm1.ann1.R3KIKB
Biological Process	GO:0009693	ethylene biosynthetic process	36	3	2.46	0.31540	arahy.Tifrunner.gnm1.ann1.HMZA4Q;arahy.Tifrunner.gnm1.ann1.HP5D19;arahy.Tifrunner.gnm1.ann1.R3KIKB
Biological Process	GO:0016236	macroautophagy	6	0	0.41	0.31675	--
Biological Process	GO:0000045	autophagosome assembly	6	0	0.41	0.31675	--
Biological Process	GO:0033500	carbohydrate homeostasis	2	0	0.14	0.31721	--
Biological Process	GO:0042593	glucose homeostasis	2	0	0.14	0.31721	--
Biological Process	GO:0009757	hexose mediated signaling	2	0	0.14	0.31721	--
Biological Process	GO:0009747	hexokinase-dependent signaling	2	0	0.14	0.31721	--
Biological Process	GO:0010255	glucose mediated signaling pathway	2	0	0.14	0.31721	--
Biological Process	GO:0001678	cellular glucose homeostasis	2	0	0.14	0.31721	--
Biological Process	GO:0071326	cellular response to monosaccharide stimulus	2	0	0.14	0.31721	--
Biological Process	GO:0071331	cellular response to hexose stimulus	2	0	0.14	0.31721	--
Biological Process	GO:0071333	cellular response to glucose stimulus	2	0	0.14	0.31721	--
Biological Process	GO:0009626	plant-type hypersensitive response	106	14	7.25	0.31722	arahy.Tifrunner.gnm1.ann1.06ZF6Z;arahy.Tifrunner.gnm1.ann1.4L9195;arahy.Tifrunner.gnm1.ann1.6I0SN9;arahy.Tifrunner.gnm1.ann1.6KVT94;arahy.Tifrunner.gnm1.ann1.91G1W9;arahy.Tifrunner.gnm1.ann1.G3162F;arahy.Tifrunner.gnm1.ann1.G729YX;arahy.Tifrunner.gnm1.ann1.GC19V0;arahy.Tifrunner.gnm1.ann1.J4PCYS;arahy.Tifrunner.gnm1.ann1.NX6A0A;arahy.Tifrunner.gnm1.ann1.RKD053;arahy.Tifrunner.gnm1.ann1.V842G6;ara…
Biological Process	GO:0034050	host programmed cell death induced by symbiont	106	14	7.25	0.31722	arahy.Tifrunner.gnm1.ann1.06ZF6Z;arahy.Tifrunner.gnm1.ann1.4L9195;arahy.Tifrunner.gnm1.ann1.6I0SN9;arahy.Tifrunner.gnm1.ann1.6KVT94;arahy.Tifrunner.gnm1.ann1.91G1W9;arahy.Tifrunner.gnm1.ann1.G3162F;arahy.Tifrunner.gnm1.ann1.G729YX;arahy.Tifrunner.gnm1.ann1.GC19V0;arahy.Tifrunner.gnm1.ann1.J4PCYS;arahy.Tifrunner.gnm1.ann1.NX6A0A;arahy.Tifrunner.gnm1.ann1.RKD053;arahy.Tifrunner.gnm1.ann1.V842G6;ara…
Biological Process	GO:0071229	cellular response to acid chemical	165	19	11.28	0.31791	arahy.Tifrunner.gnm1.ann1.0XMI5T;arahy.Tifrunner.gnm1.ann1.4L9195;arahy.Tifrunner.gnm1.ann1.6KVT94;arahy.Tifrunner.gnm1.ann1.91G1W9;arahy.Tifrunner.gnm1.ann1.9HYI17;arahy.Tifrunner.gnm1.ann1.CT5ZD3;arahy.Tifrunner.gnm1.ann1.D6XHXS;arahy.Tifrunner.gnm1.ann1.G3162F;arahy.Tifrunner.gnm1.ann1.G729YX;arahy.Tifrunner.gnm1.ann1.GC19V0;arahy.Tifrunner.gnm1.ann1.GYR78M;arahy.Tifrunner.gnm1.ann1.J4PCYS;ara…
Biological Process	GO:0006979	response to oxidative stress	415	25	28.38	0.32075	arahy.Tifrunner.gnm1.ann1.0GHG5C;arahy.Tifrunner.gnm1.ann1.0S2PTK;arahy.Tifrunner.gnm1.ann1.126HVE;arahy.Tifrunner.gnm1.ann1.2CFU61;arahy.Tifrunner.gnm1.ann1.41VDTY;arahy.Tifrunner.gnm1.ann1.44LNHN;arahy.Tifrunner.gnm1.ann1.6WM8G7;arahy.Tifrunner.gnm1.ann1.8SKS1Y;arahy.Tifrunner.gnm1.ann1.9QT5JT;arahy.Tifrunner.gnm1.ann1.A6MVZL;arahy.Tifrunner.gnm1.ann1.AFBQ5L;arahy.Tifrunner.gnm1.ann1.C70Y3X;ara…
Biological Process	GO:0031930	mitochondria-nucleus signaling pathway	2	0	0.14	0.32085	--
Biological Process	GO:0030004	cellular monovalent inorganic cation homeostasis	6	0	0.41	0.32096	--
Biological Process	GO:0016598	protein arginylation	2	0	0.14	0.32097	--
Biological Process	GO:0006420	arginyl-tRNA aminoacylation	2	0	0.14	0.32097	--
Biological Process	GO:0009723	response to ethylene	73	6	4.99	0.32100	arahy.Tifrunner.gnm1.ann1.45DTJR;arahy.Tifrunner.gnm1.ann1.4L9195;arahy.Tifrunner.gnm1.ann1.D6XHXS;arahy.Tifrunner.gnm1.ann1.G729YX;arahy.Tifrunner.gnm1.ann1.GC19V0;arahy.Tifrunner.gnm1.ann1.NX6A0A
Biological Process	GO:0045857	negative regulation of molecular function, epigenetic	4	0	0.27	0.32161	--
Biological Process	GO:0040030	regulation of molecular function, epigenetic	4	0	0.27	0.32161	--
Biological Process	GO:0043155	negative regulation of photosynthesis, light reaction	6	0	0.41	0.32170	--
Biological Process	GO:0010205	photoinhibition	6	0	0.41	0.32170	--
Biological Process	GO:0008037	cell recognition	28	5	1.91	0.32256	Arachis_hypogaea_newGene_15441;arahy.Tifrunner.gnm1.ann1.5N87D2;arahy.Tifrunner.gnm1.ann1.D2YYPY;arahy.Tifrunner.gnm1.ann1.F8EDYM;arahy.Tifrunner.gnm1.ann1.M23BVA
Biological Process	GO:0048544	recognition of pollen	28	5	1.91	0.32256	Arachis_hypogaea_newGene_15441;arahy.Tifrunner.gnm1.ann1.5N87D2;arahy.Tifrunner.gnm1.ann1.D2YYPY;arahy.Tifrunner.gnm1.ann1.F8EDYM;arahy.Tifrunner.gnm1.ann1.M23BVA
Biological Process	GO:0009073	aromatic amino acid family biosynthetic process	125	13	8.55	0.32272	arahy.Tifrunner.gnm1.ann1.3S4WCE;arahy.Tifrunner.gnm1.ann1.6Z73IP;arahy.Tifrunner.gnm1.ann1.A5D6C6;arahy.Tifrunner.gnm1.ann1.A8YTMR;arahy.Tifrunner.gnm1.ann1.CY60UM;arahy.Tifrunner.gnm1.ann1.EI09ZL;arahy.Tifrunner.gnm1.ann1.K33YLS;arahy.Tifrunner.gnm1.ann1.RG9U10;arahy.Tifrunner.gnm1.ann1.S4MIP0;arahy.Tifrunner.gnm1.ann1.VTP8RR;arahy.Tifrunner.gnm1.ann1.W7VCER;arahy.Tifrunner.gnm1.ann1.WI0ZBZ;ara…
Biological Process	GO:0010378	temperature compensation of the circadian clock	4	0	0.27	0.32412	--
Biological Process	GO:0048586	regulation of long-day photoperiodism, flowering	4	0	0.27	0.32412	--
Biological Process	GO:0048578	positive regulation of long-day photoperiodism, flowering	4	0	0.27	0.32412	--
Biological Process	GO:0010228	vegetative to reproductive phase transition of meristem	270	7	18.46	0.32431	arahy.Tifrunner.gnm1.ann1.248CB6;arahy.Tifrunner.gnm1.ann1.79SD3K;arahy.Tifrunner.gnm1.ann1.CBA0IH;arahy.Tifrunner.gnm1.ann1.TQ1ANH;arahy.Tifrunner.gnm1.ann1.U3KQD4;arahy.Tifrunner.gnm1.ann1.V28JVI;arahy.Tifrunner.gnm1.ann1.Y7GC2W
Biological Process	GO:0010374	stomatal complex development	84	9	5.74	0.32439	arahy.Tifrunner.gnm1.ann1.427FHC;arahy.Tifrunner.gnm1.ann1.6KVT94;arahy.Tifrunner.gnm1.ann1.A6MVZL;arahy.Tifrunner.gnm1.ann1.GGC6H3;arahy.Tifrunner.gnm1.ann1.H1PHD7;arahy.Tifrunner.gnm1.ann1.L9FPHH;arahy.Tifrunner.gnm1.ann1.Q9ZI40;arahy.Tifrunner.gnm1.ann1.QP7RRL;arahy.Tifrunner.gnm1.ann1.TR1S4A
Biological Process	GO:0090558	plant epidermis development	84	9	5.74	0.32439	arahy.Tifrunner.gnm1.ann1.427FHC;arahy.Tifrunner.gnm1.ann1.6KVT94;arahy.Tifrunner.gnm1.ann1.A6MVZL;arahy.Tifrunner.gnm1.ann1.GGC6H3;arahy.Tifrunner.gnm1.ann1.H1PHD7;arahy.Tifrunner.gnm1.ann1.L9FPHH;arahy.Tifrunner.gnm1.ann1.Q9ZI40;arahy.Tifrunner.gnm1.ann1.QP7RRL;arahy.Tifrunner.gnm1.ann1.TR1S4A
Biological Process	GO:0045216	cell-cell junction organization	5	0	0.34	0.32444	--
Biological Process	GO:0034330	cell junction organization	5	0	0.34	0.32444	--
Biological Process	GO:0009735	response to cytokinin	48	4	3.28	0.32469	Arachis_hypogaea_newGene_5898;arahy.Tifrunner.gnm1.ann1.IYE9TT;arahy.Tifrunner.gnm1.ann1.KU9SFJ;arahy.Tifrunner.gnm1.ann1.TAR5IY
Biological Process	GO:0009738	abscisic acid-activated signaling pathway	47	7	3.21	0.32565	arahy.Tifrunner.gnm1.ann1.4L9195;arahy.Tifrunner.gnm1.ann1.CT5ZD3;arahy.Tifrunner.gnm1.ann1.G729YX;arahy.Tifrunner.gnm1.ann1.GC19V0;arahy.Tifrunner.gnm1.ann1.J4PCYS;arahy.Tifrunner.gnm1.ann1.NX6A0A;arahy.Tifrunner.gnm1.ann1.W2FYD0
Biological Process	GO:0007585	respiratory gaseous exchange	2	0	0.14	0.32569	--
Biological Process	GO:0052305	positive regulation by organism of innate immune response in other organism involved in symbiotic interaction	9	0	0.62	0.32649	--
Biological Process	GO:0052306	modulation by organism of innate immune response in other organism involved in symbiotic interaction	9	0	0.62	0.32649	--
Biological Process	GO:0052308	pathogen-associated molecular pattern dependent modulation by organism of innate immune response in other organism involved in symbiotic interaction	9	0	0.62	0.32649	--
Biological Process	GO:0052166	positive regulation by symbiont of host innate immune response	9	0	0.62	0.32649	--
Biological Process	GO:0052167	modulation by symbiont of host innate immune response	9	0	0.62	0.32649	--
Biological Process	GO:0052169	pathogen-associated molecular pattern dependent modulation by symbiont of host innate immune response	9	0	0.62	0.32649	--
Biological Process	GO:0052173	response to defenses of other organism involved in symbiotic interaction	9	0	0.62	0.32649	--
Biological Process	GO:0052255	modulation by organism of defense response of other organism involved in symbiotic interaction	9	0	0.62	0.32649	--
Biological Process	GO:0052257	pathogen-associated molecular pattern dependent induction by organism of innate immune response of other organism involved in symbiotic interaction	9	0	0.62	0.32649	--
Biological Process	GO:0052200	response to host defenses	9	0	0.62	0.32649	--
Biological Process	GO:0052564	response to immune response of other organism involved in symbiotic interaction	9	0	0.62	0.32649	--
Biological Process	GO:0052552	modulation by organism of immune response of other organism involved in symbiotic interaction	9	0	0.62	0.32649	--
Biological Process	GO:0052553	modulation by symbiont of host immune response	9	0	0.62	0.32649	--
Biological Process	GO:0052555	positive regulation by organism of immune response of other organism involved in symbiotic interaction	9	0	0.62	0.32649	--
Biological Process	GO:0052556	positive regulation by symbiont of host immune response	9	0	0.62	0.32649	--
Biological Process	GO:0052572	response to host immune response	9	0	0.62	0.32649	--
Biological Process	GO:0052510	positive regulation by organism of defense response of other organism involved in symbiotic interaction	9	0	0.62	0.32649	--
Biological Process	GO:0052509	positive regulation by symbiont of host defense response	9	0	0.62	0.32649	--
Biological Process	GO:0075136	response to host	9	0	0.62	0.32649	--
Biological Process	GO:0052031	modulation by symbiont of host defense response	9	0	0.62	0.32649	--
Biological Process	GO:0052033	pathogen-associated molecular pattern dependent induction by symbiont of host innate immune response	9	0	0.62	0.32649	--
Biological Process	GO:0019307	mannose biosynthetic process	3	0	0.21	0.32744	--
Biological Process	GO:0009448	gamma-aminobutyric acid metabolic process	4	0	0.27	0.32775	--
Biological Process	GO:0009450	gamma-aminobutyric acid catabolic process	4	0	0.27	0.32775	--
Biological Process	GO:0006428	isoleucyl-tRNA aminoacylation	4	0	0.27	0.32786	--
Biological Process	GO:0010731	protein glutathionylation	2	0	0.14	0.33025	--
Biological Process	GO:0016579	protein deubiquitination	44	0	3.01	0.33137	--
Biological Process	GO:0042726	flavin-containing compound metabolic process	21	3	1.44	0.33153	arahy.Tifrunner.gnm1.ann1.A3QRPX;arahy.Tifrunner.gnm1.ann1.J66FTP;arahy.Tifrunner.gnm1.ann1.W47UXZ
Biological Process	GO:0043434	response to peptide hormone	2	0	0.14	0.33274	--
Biological Process	GO:0060416	response to growth hormone	2	0	0.14	0.33274	--
Biological Process	GO:1901652	response to peptide	2	0	0.14	0.33274	--
Biological Process	GO:0051446	positive regulation of meiotic cell cycle	3	0	0.21	0.33291	--
Biological Process	GO:0010101	post-embryonic root morphogenesis	16	1	1.09	0.33477	arahy.Tifrunner.gnm1.ann1.LRNE2N
Biological Process	GO:0010102	lateral root morphogenesis	16	1	1.09	0.33477	arahy.Tifrunner.gnm1.ann1.LRNE2N
Biological Process	GO:0031426	polycistronic mRNA processing	2	0	0.14	0.33517	--
Biological Process	GO:0043100	pyrimidine nucleobase salvage	2	0	0.14	0.33523	--
Biological Process	GO:0046107	uracil biosynthetic process	2	0	0.14	0.33523	--
Biological Process	GO:0006223	uracil salvage	2	0	0.14	0.33523	--
Biological Process	GO:0043173	nucleotide salvage	23	0	1.57	0.33738	--
Biological Process	GO:0045859	regulation of protein kinase activity	92	1	6.29	0.33812	arahy.Tifrunner.gnm1.ann1.MX0K57
Biological Process	GO:0001932	regulation of protein phosphorylation	92	1	6.29	0.33812	arahy.Tifrunner.gnm1.ann1.MX0K57
Biological Process	GO:0043549	regulation of kinase activity	92	1	6.29	0.33812	arahy.Tifrunner.gnm1.ann1.MX0K57
Biological Process	GO:0051338	regulation of transferase activity	92	1	6.29	0.33812	arahy.Tifrunner.gnm1.ann1.MX0K57
Biological Process	GO:0042325	regulation of phosphorylation	92	1	6.29	0.33812	arahy.Tifrunner.gnm1.ann1.MX0K57
Biological Process	GO:0032386	regulation of intracellular transport	10	0	0.68	0.33868	--
Biological Process	GO:0009691	cytokinin biosynthetic process	13	0	0.89	0.33870	--
Biological Process	GO:0009132	nucleoside diphosphate metabolic process	15	0	1.03	0.33894	--
Biological Process	GO:0009411	response to UV	97	12	6.63	0.34098	arahy.Tifrunner.gnm1.ann1.B798EQ;arahy.Tifrunner.gnm1.ann1.EE1039;arahy.Tifrunner.gnm1.ann1.EQU2N6;arahy.Tifrunner.gnm1.ann1.IMLK5J;arahy.Tifrunner.gnm1.ann1.JA1HFS;arahy.Tifrunner.gnm1.ann1.K55J2B;arahy.Tifrunner.gnm1.ann1.LRNE2N;arahy.Tifrunner.gnm1.ann1.SKQI8R;arahy.Tifrunner.gnm1.ann1.X4SEKR;arahy.Tifrunner.gnm1.ann1.X5CP5W;arahy.Tifrunner.gnm1.ann1.Z1V611;arahy.Tifrunner.gnm1.ann1.ZA1VNW
Biological Process	GO:0009893	positive regulation of metabolic process	284	11	19.42	0.34451	arahy.Tifrunner.gnm1.ann1.06ZF6Z;arahy.Tifrunner.gnm1.ann1.3S8P0L;arahy.Tifrunner.gnm1.ann1.6I0SN9;arahy.Tifrunner.gnm1.ann1.6Z73IP;arahy.Tifrunner.gnm1.ann1.79SD3K;arahy.Tifrunner.gnm1.ann1.MX0K57;arahy.Tifrunner.gnm1.ann1.NX6A0A;arahy.Tifrunner.gnm1.ann1.RG9U10;arahy.Tifrunner.gnm1.ann1.WI0ZBZ;arahy.Tifrunner.gnm1.ann1.Y7GC2W;arahy.Tifrunner.gnm1.ann1.ZA1VNW
Biological Process	GO:0046688	response to copper ion	9	2	0.62	0.34519	arahy.Tifrunner.gnm1.ann1.X4SEKR;arahy.Tifrunner.gnm1.ann1.X5CP5W
Biological Process	GO:0016114	terpenoid biosynthetic process	181	15	12.38	0.34660	arahy.Tifrunner.gnm1.ann1.068WZH;arahy.Tifrunner.gnm1.ann1.1SCL5Q;arahy.Tifrunner.gnm1.ann1.A5KHVE;arahy.Tifrunner.gnm1.ann1.E5IAKT;arahy.Tifrunner.gnm1.ann1.FH4MAJ;arahy.Tifrunner.gnm1.ann1.GRDD2X;arahy.Tifrunner.gnm1.ann1.I8UD53;arahy.Tifrunner.gnm1.ann1.IXQG45;arahy.Tifrunner.gnm1.ann1.KDT9CJ;arahy.Tifrunner.gnm1.ann1.QGX5EX;arahy.Tifrunner.gnm1.ann1.QH4I6C;arahy.Tifrunner.gnm1.ann1.RG9U10;ara…
Biological Process	GO:0018342	protein prenylation	13	0	0.89	0.34699	--
Biological Process	GO:0097354	prenylation	13	0	0.89	0.34699	--
Biological Process	GO:0019058	viral life cycle	8	0	0.55	0.34779	--
Biological Process	GO:0019079	viral genome replication	8	0	0.55	0.34779	--
Biological Process	GO:0046786	viral replication complex formation and maintenance	8	0	0.55	0.34779	--
Biological Process	GO:0051814	movement in other organism involved in symbiotic interaction	2	0	0.14	0.34797	--
Biological Process	GO:0052192	movement in environment of other organism involved in symbiotic interaction	2	0	0.14	0.34797	--
Biological Process	GO:0052126	movement in host environment	2	0	0.14	0.34797	--
Biological Process	GO:0044000	movement in host	2	0	0.14	0.34797	--
Biological Process	GO:0046794	transport of virus	2	0	0.14	0.34797	--
Biological Process	GO:0046739	transport of virus in multicellular host	2	0	0.14	0.34797	--
Biological Process	GO:0048508	embryonic meristem development	36	0	2.46	0.34948	--
Biological Process	GO:0010476	gibberellin mediated signaling pathway	13	0	0.89	0.34992	--
Biological Process	GO:0009740	gibberellic acid mediated signaling pathway	13	0	0.89	0.34992	--
Biological Process	GO:0071370	cellular response to gibberellin stimulus	13	0	0.89	0.34992	--
Biological Process	GO:0043269	regulation of ion transport	100	10	6.84	0.35034	arahy.Tifrunner.gnm1.ann1.CNIN65;arahy.Tifrunner.gnm1.ann1.CT5ZD3;arahy.Tifrunner.gnm1.ann1.D4N0FV;arahy.Tifrunner.gnm1.ann1.DHUA7P;arahy.Tifrunner.gnm1.ann1.G3162F;arahy.Tifrunner.gnm1.ann1.J4PCYS;arahy.Tifrunner.gnm1.ann1.NX6A0A;arahy.Tifrunner.gnm1.ann1.P56WT2;arahy.Tifrunner.gnm1.ann1.RG9U10;arahy.Tifrunner.gnm1.ann1.W2FYD0
Biological Process	GO:0055081	anion homeostasis	6	1	0.41	0.35106	arahy.Tifrunner.gnm1.ann1.CMA0H9
Biological Process	GO:0006429	leucyl-tRNA aminoacylation	2	0	0.14	0.35155	--
Biological Process	GO:0006821	chloride transport	21	0	1.44	0.35281	--
Biological Process	GO:0046364	monosaccharide biosynthetic process	115	1	7.86	0.35311	arahy.Tifrunner.gnm1.ann1.55VZFW
Biological Process	GO:0000266	mitochondrial fission	2	0	0.14	0.35315	--
Biological Process	GO:2000013	regulation of arginine biosynthetic process via ornithine	1	0	0.07	0.35381	--
Biological Process	GO:0006808	regulation of nitrogen utilization	1	0	0.07	0.35381	--
Biological Process	GO:1900079	regulation of arginine biosynthetic process	1	0	0.07	0.35381	--
Biological Process	GO:0000820	regulation of glutamine family amino acid metabolic process	1	0	0.07	0.35381	--
Biological Process	GO:0000821	regulation of arginine metabolic process	1	0	0.07	0.35381	--
Biological Process	GO:2000282	regulation of cellular amino acid biosynthetic process	1	0	0.07	0.35381	--
Biological Process	GO:0090368	regulation of ornithine metabolic process	1	0	0.07	0.35381	--
Biological Process	GO:0051644	plastid localization	96	6	6.56	0.35531	arahy.Tifrunner.gnm1.ann1.6KVT94;arahy.Tifrunner.gnm1.ann1.8DRC0W;arahy.Tifrunner.gnm1.ann1.A38D4A;arahy.Tifrunner.gnm1.ann1.D4N0FV;arahy.Tifrunner.gnm1.ann1.H1PHD7;arahy.Tifrunner.gnm1.ann1.Q9ZI40
Biological Process	GO:0009873	ethylene-activated signaling pathway	38	1	2.6	0.35651	arahy.Tifrunner.gnm1.ann1.G729YX
Biological Process	GO:0071369	cellular response to ethylene stimulus	38	1	2.6	0.35651	arahy.Tifrunner.gnm1.ann1.G729YX
Biological Process	GO:0006148	inosine catabolic process	3	0	0.21	0.35729	--
Biological Process	GO:0000079	regulation of cyclin-dependent protein serine/threonine kinase activity	45	0	3.08	0.35738	--
Biological Process	GO:0048439	flower morphogenesis	20	1	1.37	0.35757	arahy.Tifrunner.gnm1.ann1.6754IK
Biological Process	GO:0071900	regulation of protein serine/threonine kinase activity	62	0	4.24	0.35781	--
Biological Process	GO:0016480	negative regulation of transcription from RNA polymerase III promoter	2	0	0.14	0.35857	--
Biological Process	GO:0006359	regulation of transcription from RNA polymerase III promoter	2	0	0.14	0.35857	--
Biological Process	GO:0032412	regulation of ion transmembrane transporter activity	20	2	1.37	0.35930	arahy.Tifrunner.gnm1.ann1.CT5ZD3;arahy.Tifrunner.gnm1.ann1.D4N0FV
Biological Process	GO:0032409	regulation of transporter activity	20	2	1.37	0.35930	arahy.Tifrunner.gnm1.ann1.CT5ZD3;arahy.Tifrunner.gnm1.ann1.D4N0FV
Biological Process	GO:0022898	regulation of transmembrane transporter activity	20	2	1.37	0.35930	arahy.Tifrunner.gnm1.ann1.CT5ZD3;arahy.Tifrunner.gnm1.ann1.D4N0FV
Biological Process	GO:2000028	regulation of photoperiodism, flowering	6	0	0.41	0.35959	--
Biological Process	GO:0007127	meiosis I	105	4	7.18	0.36026	arahy.Tifrunner.gnm1.ann1.79SD3K;arahy.Tifrunner.gnm1.ann1.FS5FM4;arahy.Tifrunner.gnm1.ann1.H2X3VG;arahy.Tifrunner.gnm1.ann1.Y7GC2W
Biological Process	GO:0009644	response to high light intensity	94	5	6.43	0.36058	arahy.Tifrunner.gnm1.ann1.D4N0FV;arahy.Tifrunner.gnm1.ann1.DHUA7P;arahy.Tifrunner.gnm1.ann1.G3162F;arahy.Tifrunner.gnm1.ann1.P56WT2;arahy.Tifrunner.gnm1.ann1.RG9U10
Biological Process	GO:0072355	histone H3-T3 phosphorylation	1	0	0.07	0.36181	--
Biological Process	GO:0035407	histone H3-T11 phosphorylation	1	0	0.07	0.36181	--
Biological Process	GO:0009067	aspartate family amino acid biosynthetic process	139	2	9.5	0.36182	arahy.Tifrunner.gnm1.ann1.25NDHM;arahy.Tifrunner.gnm1.ann1.GVW4KZ
Biological Process	GO:0048281	inflorescence morphogenesis	3	0	0.21	0.36237	--
Biological Process	GO:0048283	indeterminate inflorescence morphogenesis	3	0	0.21	0.36237	--
Biological Process	GO:0007006	mitochondrial membrane organization	16	0	1.09	0.36241	--
Biological Process	GO:0010359	regulation of anion channel activity	18	2	1.23	0.36242	arahy.Tifrunner.gnm1.ann1.CT5ZD3;arahy.Tifrunner.gnm1.ann1.D4N0FV
Biological Process	GO:0006011	UDP-glucose metabolic process	3	0	0.21	0.36285	--
Biological Process	GO:0018198	peptidyl-cysteine modification	6	1	0.41	0.36314	arahy.Tifrunner.gnm1.ann1.6Z73IP
Biological Process	GO:0000919	cell plate assembly	5	0	0.34	0.36321	--
Biological Process	GO:0048573	photoperiodism, flowering	88	0	6.02	0.36386	--
Biological Process	GO:0048285	organelle fission	225	9	15.38	0.36437	Arachis_hypogaea_newGene_4138;arahy.Tifrunner.gnm1.ann1.45XZWW;arahy.Tifrunner.gnm1.ann1.79SD3K;arahy.Tifrunner.gnm1.ann1.FS5FM4;arahy.Tifrunner.gnm1.ann1.H2X3VG;arahy.Tifrunner.gnm1.ann1.MH7SY7;arahy.Tifrunner.gnm1.ann1.WJY350;arahy.Tifrunner.gnm1.ann1.WP6BXL;arahy.Tifrunner.gnm1.ann1.Y7GC2W
Biological Process	GO:0000303	response to superoxide	33	0	2.26	0.36447	--
Biological Process	GO:0000305	response to oxygen radical	33	0	2.26	0.36447	--
Biological Process	GO:0009169	purine ribonucleoside monophosphate catabolic process	361	36	24.68	0.36457	arahy.Tifrunner.gnm1.ann1.01D1MQ;arahy.Tifrunner.gnm1.ann1.0PE7XW;arahy.Tifrunner.gnm1.ann1.1366SV;arahy.Tifrunner.gnm1.ann1.1798VR;arahy.Tifrunner.gnm1.ann1.1IW9Y2;arahy.Tifrunner.gnm1.ann1.37FAW3;arahy.Tifrunner.gnm1.ann1.37P1GN;arahy.Tifrunner.gnm1.ann1.3Q2PIU;arahy.Tifrunner.gnm1.ann1.3X0BKP;arahy.Tifrunner.gnm1.ann1.46FXJU;arahy.Tifrunner.gnm1.ann1.6VZ2KG;arahy.Tifrunner.gnm1.ann1.7S9HSP;ara…
Biological Process	GO:0009158	ribonucleoside monophosphate catabolic process	361	36	24.68	0.36457	arahy.Tifrunner.gnm1.ann1.01D1MQ;arahy.Tifrunner.gnm1.ann1.0PE7XW;arahy.Tifrunner.gnm1.ann1.1366SV;arahy.Tifrunner.gnm1.ann1.1798VR;arahy.Tifrunner.gnm1.ann1.1IW9Y2;arahy.Tifrunner.gnm1.ann1.37FAW3;arahy.Tifrunner.gnm1.ann1.37P1GN;arahy.Tifrunner.gnm1.ann1.3Q2PIU;arahy.Tifrunner.gnm1.ann1.3X0BKP;arahy.Tifrunner.gnm1.ann1.46FXJU;arahy.Tifrunner.gnm1.ann1.6VZ2KG;arahy.Tifrunner.gnm1.ann1.7S9HSP;ara…
Biological Process	GO:0009125	nucleoside monophosphate catabolic process	361	36	24.68	0.36457	arahy.Tifrunner.gnm1.ann1.01D1MQ;arahy.Tifrunner.gnm1.ann1.0PE7XW;arahy.Tifrunner.gnm1.ann1.1366SV;arahy.Tifrunner.gnm1.ann1.1798VR;arahy.Tifrunner.gnm1.ann1.1IW9Y2;arahy.Tifrunner.gnm1.ann1.37FAW3;arahy.Tifrunner.gnm1.ann1.37P1GN;arahy.Tifrunner.gnm1.ann1.3Q2PIU;arahy.Tifrunner.gnm1.ann1.3X0BKP;arahy.Tifrunner.gnm1.ann1.46FXJU;arahy.Tifrunner.gnm1.ann1.6VZ2KG;arahy.Tifrunner.gnm1.ann1.7S9HSP;ara…
Biological Process	GO:0009128	purine nucleoside monophosphate catabolic process	361	36	24.68	0.36457	arahy.Tifrunner.gnm1.ann1.01D1MQ;arahy.Tifrunner.gnm1.ann1.0PE7XW;arahy.Tifrunner.gnm1.ann1.1366SV;arahy.Tifrunner.gnm1.ann1.1798VR;arahy.Tifrunner.gnm1.ann1.1IW9Y2;arahy.Tifrunner.gnm1.ann1.37FAW3;arahy.Tifrunner.gnm1.ann1.37P1GN;arahy.Tifrunner.gnm1.ann1.3Q2PIU;arahy.Tifrunner.gnm1.ann1.3X0BKP;arahy.Tifrunner.gnm1.ann1.46FXJU;arahy.Tifrunner.gnm1.ann1.6VZ2KG;arahy.Tifrunner.gnm1.ann1.7S9HSP;ara…
Biological Process	GO:0006200	obsolete ATP catabolic process	361	36	24.68	0.36457	arahy.Tifrunner.gnm1.ann1.01D1MQ;arahy.Tifrunner.gnm1.ann1.0PE7XW;arahy.Tifrunner.gnm1.ann1.1366SV;arahy.Tifrunner.gnm1.ann1.1798VR;arahy.Tifrunner.gnm1.ann1.1IW9Y2;arahy.Tifrunner.gnm1.ann1.37FAW3;arahy.Tifrunner.gnm1.ann1.37P1GN;arahy.Tifrunner.gnm1.ann1.3Q2PIU;arahy.Tifrunner.gnm1.ann1.3X0BKP;arahy.Tifrunner.gnm1.ann1.46FXJU;arahy.Tifrunner.gnm1.ann1.6VZ2KG;arahy.Tifrunner.gnm1.ann1.7S9HSP;ara…
Biological Process	GO:0006612	protein targeting to membrane	112	13	7.66	0.36567	arahy.Tifrunner.gnm1.ann1.06ZF6Z;arahy.Tifrunner.gnm1.ann1.4L9195;arahy.Tifrunner.gnm1.ann1.6I0SN9;arahy.Tifrunner.gnm1.ann1.6KVT94;arahy.Tifrunner.gnm1.ann1.91G1W9;arahy.Tifrunner.gnm1.ann1.G3162F;arahy.Tifrunner.gnm1.ann1.G729YX;arahy.Tifrunner.gnm1.ann1.GC19V0;arahy.Tifrunner.gnm1.ann1.J4PCYS;arahy.Tifrunner.gnm1.ann1.NX6A0A;arahy.Tifrunner.gnm1.ann1.V842G6;arahy.Tifrunner.gnm1.ann1.W2FYD0;ara…
Biological Process	GO:0016122	xanthophyll metabolic process	8	1	0.55	0.36611	arahy.Tifrunner.gnm1.ann1.4KPL6Q
Biological Process	GO:0008295	spermidine biosynthetic process	23	0	1.57	0.36620	--
Biological Process	GO:0030245	cellulose catabolic process	4	0	0.27	0.36660	--
Biological Process	GO:0006351	transcription, DNA-templated	1788	90	122.26	0.36752	Arachis_hypogaea_newGene_1041;Arachis_hypogaea_newGene_11910;Arachis_hypogaea_newGene_17846;Arachis_hypogaea_newGene_19247;Arachis_hypogaea_newGene_19810;Arachis_hypogaea_newGene_7366;Arachis_hypogaea_newGene_9663;arahy.Tifrunner.gnm1.ann1.0BZR9P;arahy.Tifrunner.gnm1.ann1.0FZT73;arahy.Tifrunner.gnm1.ann1.0UF999;arahy.Tifrunner.gnm1.ann1.248CB6;arahy.Tifrunner.gnm1.ann1.29DZAQ;arahy.Tifrunner.gnm1…
Biological Process	GO:0008272	sulfate transport	38	4	2.6	0.36759	arahy.Tifrunner.gnm1.ann1.71BBCE;arahy.Tifrunner.gnm1.ann1.BZ5ZMX;arahy.Tifrunner.gnm1.ann1.DA0PX7;arahy.Tifrunner.gnm1.ann1.GF4R7K
Biological Process	GO:0055076	transition metal ion homeostasis	35	2	2.39	0.36768	arahy.Tifrunner.gnm1.ann1.X4SEKR;arahy.Tifrunner.gnm1.ann1.X5CP5W
Biological Process	GO:0042545	cell wall modification	194	21	13.27	0.36852	arahy.Tifrunner.gnm1.ann1.26R06I;arahy.Tifrunner.gnm1.ann1.323PP5;arahy.Tifrunner.gnm1.ann1.35IWU0;arahy.Tifrunner.gnm1.ann1.430A6X;arahy.Tifrunner.gnm1.ann1.4JBV7I;arahy.Tifrunner.gnm1.ann1.4KPL6Q;arahy.Tifrunner.gnm1.ann1.7MZS4M;arahy.Tifrunner.gnm1.ann1.7Z06EP;arahy.Tifrunner.gnm1.ann1.95EUB8;arahy.Tifrunner.gnm1.ann1.9KBV3N;arahy.Tifrunner.gnm1.ann1.BCJ26C;arahy.Tifrunner.gnm1.ann1.CQY21L;ara…
Biological Process	GO:0006436	tryptophanyl-tRNA aminoacylation	4	0	0.27	0.36911	--
Biological Process	GO:0010563	negative regulation of phosphorus metabolic process	27	0	1.85	0.36988	--
Biological Process	GO:0045936	negative regulation of phosphate metabolic process	27	0	1.85	0.36988	--
Biological Process	GO:0032434	regulation of proteasomal ubiquitin-dependent protein catabolic process	2	0	0.14	0.37136	--
Biological Process	GO:0032436	positive regulation of proteasomal ubiquitin-dependent protein catabolic process	2	0	0.14	0.37136	--
Biological Process	GO:0045862	positive regulation of proteolysis	2	0	0.14	0.37136	--
Biological Process	GO:0061136	regulation of proteasomal protein catabolic process	2	0	0.14	0.37136	--
Biological Process	GO:1903050	regulation of proteolysis involved in cellular protein catabolic process	2	0	0.14	0.37136	--
Biological Process	GO:1903052	positive regulation of proteolysis involved in cellular protein catabolic process	2	0	0.14	0.37136	--
Biological Process	GO:1901800	positive regulation of proteasomal protein catabolic process	2	0	0.14	0.37136	--
Biological Process	GO:0070613	regulation of protein processing	2	0	0.14	0.37136	--
Biological Process	GO:0010954	positive regulation of protein processing	2	0	0.14	0.37136	--
Biological Process	GO:1903362	regulation of cellular protein catabolic process	2	0	0.14	0.37136	--
Biological Process	GO:1903317	regulation of protein maturation	2	0	0.14	0.37136	--
Biological Process	GO:1903319	positive regulation of protein maturation	2	0	0.14	0.37136	--
Biological Process	GO:0009095	aromatic amino acid family biosynthetic process, prephenate pathway	35	3	2.39	0.37280	arahy.Tifrunner.gnm1.ann1.A5D6C6;arahy.Tifrunner.gnm1.ann1.K33YLS;arahy.Tifrunner.gnm1.ann1.Z36GDV
Biological Process	GO:0010150	leaf senescence	31	1	2.12	0.37338	arahy.Tifrunner.gnm1.ann1.G3162F
Biological Process	GO:0045489	pectin biosynthetic process	12	1	0.82	0.37383	arahy.Tifrunner.gnm1.ann1.95EUB8
Biological Process	GO:0046049	UMP metabolic process	23	0	1.57	0.37522	--
Biological Process	GO:0009174	pyrimidine ribonucleoside monophosphate biosynthetic process	23	0	1.57	0.37522	--
Biological Process	GO:0006222	UMP biosynthetic process	23	0	1.57	0.37522	--
Biological Process	GO:0016973	poly(A)+ mRNA export from nucleus	7	0	0.48	0.37538	--
Biological Process	GO:0006879	cellular iron ion homeostasis	10	0	0.68	0.37577	--
Biological Process	GO:0006914	autophagy	63	1	4.31	0.37582	Arachis_hypogaea_newGene_9083
Biological Process	GO:0006820	anion transport	420	46	28.72	0.37813	Arachis_hypogaea_newGene_13008;Arachis_hypogaea_newGene_2744;arahy.Tifrunner.gnm1.ann1.0FDZ3Y;arahy.Tifrunner.gnm1.ann1.0NK0N0;arahy.Tifrunner.gnm1.ann1.0TB3XB;arahy.Tifrunner.gnm1.ann1.581R81;arahy.Tifrunner.gnm1.ann1.71BBCE;arahy.Tifrunner.gnm1.ann1.763IQV;arahy.Tifrunner.gnm1.ann1.7UA4HL;arahy.Tifrunner.gnm1.ann1.7ZZ76P;arahy.Tifrunner.gnm1.ann1.8VS7ZL;arahy.Tifrunner.gnm1.ann1.9468DL;arahy.Ti…
Biological Process	GO:2001020	regulation of response to DNA damage stimulus	6	0	0.41	0.37916	--
Biological Process	GO:0006282	regulation of DNA repair	6	0	0.41	0.37916	--
Biological Process	GO:0051187	cofactor catabolic process	61	0	4.17	0.38170	--
Biological Process	GO:0000387	spliceosomal snRNP assembly	5	0	0.34	0.38181	--
Biological Process	GO:0052541	plant-type cell wall cellulose metabolic process	10	0	0.68	0.38218	--
Biological Process	GO:0019310	inositol catabolic process	26	5	1.78	0.38317	arahy.Tifrunner.gnm1.ann1.1V58TW;arahy.Tifrunner.gnm1.ann1.6E02AJ;arahy.Tifrunner.gnm1.ann1.ELH53L;arahy.Tifrunner.gnm1.ann1.M1XV77;arahy.Tifrunner.gnm1.ann1.Z1CJI9
Biological Process	GO:0009808	lignin metabolic process	54	8	3.69	0.38331	arahy.Tifrunner.gnm1.ann1.1RR2VC;arahy.Tifrunner.gnm1.ann1.34QMY0;arahy.Tifrunner.gnm1.ann1.48UGBA;arahy.Tifrunner.gnm1.ann1.6G8285;arahy.Tifrunner.gnm1.ann1.AYA1A5;arahy.Tifrunner.gnm1.ann1.CBA0IH;arahy.Tifrunner.gnm1.ann1.K1LFJJ;arahy.Tifrunner.gnm1.ann1.U3KQD4
Biological Process	GO:1901703	protein localization involved in auxin polar transport	2	0	0.14	0.38465	--
Biological Process	GO:0015748	organophosphate ester transport	75	8	5.13	0.38550	arahy.Tifrunner.gnm1.ann1.1JUP22;arahy.Tifrunner.gnm1.ann1.BQF9AX;arahy.Tifrunner.gnm1.ann1.C32TMJ;arahy.Tifrunner.gnm1.ann1.HXV4VT;arahy.Tifrunner.gnm1.ann1.J4PCYS;arahy.Tifrunner.gnm1.ann1.NX6A0A;arahy.Tifrunner.gnm1.ann1.PUH2BT;arahy.Tifrunner.gnm1.ann1.W2FYD0
Biological Process	GO:0008202	steroid metabolic process	126	10	8.62	0.38601	arahy.Tifrunner.gnm1.ann1.2G52ND;arahy.Tifrunner.gnm1.ann1.9PT08I;arahy.Tifrunner.gnm1.ann1.GRDD2X;arahy.Tifrunner.gnm1.ann1.JF7ZHE;arahy.Tifrunner.gnm1.ann1.LRNE2N;arahy.Tifrunner.gnm1.ann1.NZB2J0;arahy.Tifrunner.gnm1.ann1.RRB9FM;arahy.Tifrunner.gnm1.ann1.TFIC2J;arahy.Tifrunner.gnm1.ann1.U2CXJI;arahy.Tifrunner.gnm1.ann1.X94JKI
Biological Process	GO:0006013	mannose metabolic process	20	1	1.37	0.38611	arahy.Tifrunner.gnm1.ann1.DI7JZY
Biological Process	GO:0045596	negative regulation of cell differentiation	50	0	3.42	0.38651	--
Biological Process	GO:0033674	positive regulation of kinase activity	24	1	1.64	0.38709	arahy.Tifrunner.gnm1.ann1.MX0K57
Biological Process	GO:0051347	positive regulation of transferase activity	24	1	1.64	0.38709	arahy.Tifrunner.gnm1.ann1.MX0K57
Biological Process	GO:1901700	response to oxygen-containing compound	792	59	54.15	0.38734	arahy.Tifrunner.gnm1.ann1.0XMI5T;arahy.Tifrunner.gnm1.ann1.2CFU61;arahy.Tifrunner.gnm1.ann1.37DX2U;arahy.Tifrunner.gnm1.ann1.41VDTY;arahy.Tifrunner.gnm1.ann1.44LNHN;arahy.Tifrunner.gnm1.ann1.45DTJR;arahy.Tifrunner.gnm1.ann1.4L9195;arahy.Tifrunner.gnm1.ann1.4QW8I5;arahy.Tifrunner.gnm1.ann1.6KVT94;arahy.Tifrunner.gnm1.ann1.79SD3K;arahy.Tifrunner.gnm1.ann1.8SKS1Y;arahy.Tifrunner.gnm1.ann1.91G1W9;ara…
Biological Process	GO:0051051	negative regulation of transport	12	1	0.82	0.38755	arahy.Tifrunner.gnm1.ann1.D4N0FV
Biological Process	GO:0071435	potassium ion export	2	0	0.14	0.38774	--
Biological Process	GO:0006572	tyrosine catabolic process	2	0	0.14	0.38821	--
Biological Process	GO:0046185	aldehyde catabolic process	72	1	4.92	0.38831	arahy.Tifrunner.gnm1.ann1.TVNS6S
Biological Process	GO:0006562	proline catabolic process	5	1	0.34	0.38973	arahy.Tifrunner.gnm1.ann1.F4PGJ6
Biological Process	GO:0009755	hormone-mediated signaling pathway	314	30	21.47	0.38992	Arachis_hypogaea_newGene_16152;Arachis_hypogaea_newGene_17846;Arachis_hypogaea_newGene_5898;arahy.Tifrunner.gnm1.ann1.0XMI5T;arahy.Tifrunner.gnm1.ann1.44STCA;arahy.Tifrunner.gnm1.ann1.45DTJR;arahy.Tifrunner.gnm1.ann1.4L9195;arahy.Tifrunner.gnm1.ann1.6KVT94;arahy.Tifrunner.gnm1.ann1.8QDS1I;arahy.Tifrunner.gnm1.ann1.91G1W9;arahy.Tifrunner.gnm1.ann1.944YYF;arahy.Tifrunner.gnm1.ann1.CT5ZD3;arahy.Tifr…
Biological Process	GO:0032870	cellular response to hormone stimulus	314	30	21.47	0.38992	Arachis_hypogaea_newGene_16152;Arachis_hypogaea_newGene_17846;Arachis_hypogaea_newGene_5898;arahy.Tifrunner.gnm1.ann1.0XMI5T;arahy.Tifrunner.gnm1.ann1.44STCA;arahy.Tifrunner.gnm1.ann1.45DTJR;arahy.Tifrunner.gnm1.ann1.4L9195;arahy.Tifrunner.gnm1.ann1.6KVT94;arahy.Tifrunner.gnm1.ann1.8QDS1I;arahy.Tifrunner.gnm1.ann1.91G1W9;arahy.Tifrunner.gnm1.ann1.944YYF;arahy.Tifrunner.gnm1.ann1.CT5ZD3;arahy.Tifr…
Biological Process	GO:0031507	heterochromatin assembly	7	0	0.48	0.39051	--
Biological Process	GO:0070828	heterochromatin organization	7	0	0.48	0.39051	--
Biological Process	GO:0017038	protein import	232	1	15.86	0.39134	Arachis_hypogaea_newGene_15142
Biological Process	GO:0030974	thiamine pyrophosphate transport	5	0	0.34	0.39135	--
Biological Process	GO:0045117	azole transport	5	0	0.34	0.39135	--
Biological Process	GO:0006090	pyruvate metabolic process	381	18	26.05	0.39141	arahy.Tifrunner.gnm1.ann1.3X0VU9;arahy.Tifrunner.gnm1.ann1.533ER3;arahy.Tifrunner.gnm1.ann1.5G087V;arahy.Tifrunner.gnm1.ann1.6P73LQ;arahy.Tifrunner.gnm1.ann1.6Z73IP;arahy.Tifrunner.gnm1.ann1.8SKS1Y;arahy.Tifrunner.gnm1.ann1.A6MVZL;arahy.Tifrunner.gnm1.ann1.B798EQ;arahy.Tifrunner.gnm1.ann1.BE9V1M;arahy.Tifrunner.gnm1.ann1.E2WYS1;arahy.Tifrunner.gnm1.ann1.GFN5SV;arahy.Tifrunner.gnm1.ann1.GGC6H3;ara…
Biological Process	GO:0000098	sulfur amino acid catabolic process	3	0	0.21	0.39228	--
Biological Process	GO:0010286	heat acclimation	24	3	1.64	0.39249	arahy.Tifrunner.gnm1.ann1.1SCL5Q;arahy.Tifrunner.gnm1.ann1.462RQZ;arahy.Tifrunner.gnm1.ann1.FH4MAJ
Biological Process	GO:0018344	protein geranylgeranylation	6	0	0.41	0.39381	--
Biological Process	GO:0046459	short-chain fatty acid metabolic process	5	0	0.34	0.39488	--
Biological Process	GO:0046131	pyrimidine ribonucleoside metabolic process	35	0	2.39	0.39493	--
Biological Process	GO:0006213	pyrimidine nucleoside metabolic process	35	0	2.39	0.39493	--
Biological Process	GO:0016485	protein processing	53	4	3.62	0.39611	arahy.Tifrunner.gnm1.ann1.3Q2PIU;arahy.Tifrunner.gnm1.ann1.BJ7T6U;arahy.Tifrunner.gnm1.ann1.FVC51Z;arahy.Tifrunner.gnm1.ann1.VD5D9J
Biological Process	GO:0010118	stomatal movement	44	5	3.01	0.39617	arahy.Tifrunner.gnm1.ann1.4QW8I5;arahy.Tifrunner.gnm1.ann1.CT5ZD3;arahy.Tifrunner.gnm1.ann1.D4N0FV;arahy.Tifrunner.gnm1.ann1.LHW1VF;arahy.Tifrunner.gnm1.ann1.NX6A0A
Biological Process	GO:0006671	phytosphingosine metabolic process	1	0	0.07	0.39666	--
Biological Process	GO:0010016	shoot system morphogenesis	214	15	14.63	0.39734	arahy.Tifrunner.gnm1.ann1.427FHC;arahy.Tifrunner.gnm1.ann1.4KPL6Q;arahy.Tifrunner.gnm1.ann1.6754IK;arahy.Tifrunner.gnm1.ann1.6KVT94;arahy.Tifrunner.gnm1.ann1.6Z73IP;arahy.Tifrunner.gnm1.ann1.72M57I;arahy.Tifrunner.gnm1.ann1.A6MVZL;arahy.Tifrunner.gnm1.ann1.GGC6H3;arahy.Tifrunner.gnm1.ann1.H1PHD7;arahy.Tifrunner.gnm1.ann1.L9FPHH;arahy.Tifrunner.gnm1.ann1.Q9ZI40;arahy.Tifrunner.gnm1.ann1.QP7RRL;ara…
Biological Process	GO:0035436	triose phosphate transmembrane transport	5	0	0.34	0.39755	--
Biological Process	GO:0015717	triose phosphate transport	5	0	0.34	0.39755	--
Biological Process	GO:0015853	adenine transport	1	0	0.07	0.39863	--
Biological Process	GO:0015854	guanine transport	1	0	0.07	0.39863	--
Biological Process	GO:0009086	methionine biosynthetic process	92	1	6.29	0.39920	arahy.Tifrunner.gnm1.ann1.25NDHM
Biological Process	GO:0046073	dTMP metabolic process	6	0	0.41	0.39994	--
Biological Process	GO:0009176	pyrimidine deoxyribonucleoside monophosphate metabolic process	6	0	0.41	0.39994	--
Biological Process	GO:0009177	pyrimidine deoxyribonucleoside monophosphate biosynthetic process	6	0	0.41	0.39994	--
Biological Process	GO:0006545	glycine biosynthetic process	6	0	0.41	0.39994	--
Biological Process	GO:0006231	dTMP biosynthetic process	6	0	0.41	0.39994	--
Biological Process	GO:0051205	protein insertion into membrane	11	0	0.75	0.39999	--
Biological Process	GO:0048584	positive regulation of response to stimulus	54	0	3.69	0.40148	--
Biological Process	GO:0000280	nuclear division	200	9	13.68	0.40191	Arachis_hypogaea_newGene_4138;arahy.Tifrunner.gnm1.ann1.45XZWW;arahy.Tifrunner.gnm1.ann1.79SD3K;arahy.Tifrunner.gnm1.ann1.FS5FM4;arahy.Tifrunner.gnm1.ann1.H2X3VG;arahy.Tifrunner.gnm1.ann1.MH7SY7;arahy.Tifrunner.gnm1.ann1.WJY350;arahy.Tifrunner.gnm1.ann1.WP6BXL;arahy.Tifrunner.gnm1.ann1.Y7GC2W
Biological Process	GO:0006041	glucosamine metabolic process	2	1	0.14	0.40194	arahy.Tifrunner.gnm1.ann1.55VZFW
Biological Process	GO:0006042	glucosamine biosynthetic process	2	1	0.14	0.40194	arahy.Tifrunner.gnm1.ann1.55VZFW
Biological Process	GO:1901073	glucosamine-containing compound biosynthetic process	2	1	0.14	0.40194	arahy.Tifrunner.gnm1.ann1.55VZFW
Biological Process	GO:0009743	response to carbohydrate	222	18	15.18	0.40203	arahy.Tifrunner.gnm1.ann1.79SD3K;arahy.Tifrunner.gnm1.ann1.B798EQ;arahy.Tifrunner.gnm1.ann1.D4N0FV;arahy.Tifrunner.gnm1.ann1.DHUA7P;arahy.Tifrunner.gnm1.ann1.EE1039;arahy.Tifrunner.gnm1.ann1.EQU2N6;arahy.Tifrunner.gnm1.ann1.G3162F;arahy.Tifrunner.gnm1.ann1.IMLK5J;arahy.Tifrunner.gnm1.ann1.J4PCYS;arahy.Tifrunner.gnm1.ann1.JA1HFS;arahy.Tifrunner.gnm1.ann1.K55J2B;arahy.Tifrunner.gnm1.ann1.P56WT2;ara…
Biological Process	GO:0010190	cytochrome b6f complex assembly	7	0	0.48	0.40259	--
Biological Process	GO:0009915	phloem sucrose loading	1	0	0.07	0.40259	--
Biological Process	GO:0000184	nuclear-transcribed mRNA catabolic process, nonsense-mediated decay	5	0	0.34	0.40298	--
Biological Process	GO:0034067	protein localization to Golgi apparatus	5	0	0.34	0.40324	--
Biological Process	GO:0010024	phytochromobilin biosynthetic process	4	0	0.27	0.40339	--
Biological Process	GO:0051202	phytochromobilin metabolic process	4	0	0.27	0.40339	--
Biological Process	GO:0006542	glutamine biosynthetic process	9	0	0.62	0.40357	--
Biological Process	GO:0009168	purine ribonucleoside monophosphate biosynthetic process	170	6	11.62	0.40377	arahy.Tifrunner.gnm1.ann1.1IW9Y2;arahy.Tifrunner.gnm1.ann1.F6CLKD;arahy.Tifrunner.gnm1.ann1.JC6ZCB;arahy.Tifrunner.gnm1.ann1.KSV0XM;arahy.Tifrunner.gnm1.ann1.SIB906;arahy.Tifrunner.gnm1.ann1.SR33X7
Biological Process	GO:0009127	purine nucleoside monophosphate biosynthetic process	170	6	11.62	0.40377	arahy.Tifrunner.gnm1.ann1.1IW9Y2;arahy.Tifrunner.gnm1.ann1.F6CLKD;arahy.Tifrunner.gnm1.ann1.JC6ZCB;arahy.Tifrunner.gnm1.ann1.KSV0XM;arahy.Tifrunner.gnm1.ann1.SIB906;arahy.Tifrunner.gnm1.ann1.SR33X7
Biological Process	GO:0031323	regulation of cellular metabolic process	1826	95	124.86	0.40400	Arachis_hypogaea_newGene_1041;Arachis_hypogaea_newGene_11910;Arachis_hypogaea_newGene_17846;Arachis_hypogaea_newGene_19247;Arachis_hypogaea_newGene_19810;Arachis_hypogaea_newGene_7366;Arachis_hypogaea_newGene_9663;arahy.Tifrunner.gnm1.ann1.09KNS5;arahy.Tifrunner.gnm1.ann1.0FZT73;arahy.Tifrunner.gnm1.ann1.0UF999;arahy.Tifrunner.gnm1.ann1.2FYA1K;arahy.Tifrunner.gnm1.ann1.2Q12N5;arahy.Tifrunner.gnm1…
Biological Process	GO:0006611	protein export from nucleus	6	0	0.41	0.40402	--
Biological Process	GO:0035335	peptidyl-tyrosine dephosphorylation	41	1	2.8	0.40427	arahy.Tifrunner.gnm1.ann1.SW9R8E
Biological Process	GO:0018343	protein farnesylation	4	0	0.27	0.40511	--
Biological Process	GO:0032258	protein localization by the Cvt pathway	14	0	0.96	0.40530	--
Biological Process	GO:2000243	positive regulation of reproductive process	18	0	1.23	0.40576	--
Biological Process	GO:0009911	positive regulation of flower development	18	0	1.23	0.40576	--
Biological Process	GO:0046655	folic acid metabolic process	4	0	0.27	0.40630	--
Biological Process	GO:0046656	folic acid biosynthetic process	4	0	0.27	0.40630	--
Biological Process	GO:0009663	plasmodesma organization	4	0	0.27	0.40637	--
Biological Process	GO:0009306	protein secretion	6	1	0.41	0.40700	arahy.Tifrunner.gnm1.ann1.B5LLG6
Biological Process	GO:0010304	PSII associated light-harvesting complex II catabolic process	13	0	0.89	0.40711	--
Biological Process	GO:0048653	anther development	28	0	1.91	0.40725	--
Biological Process	GO:0072337	modified amino acid transport	5	0	0.34	0.40730	--
Biological Process	GO:0031023	microtubule organizing center organization	2	0	0.14	0.40774	--
Biological Process	GO:0051297	centrosome cycle	2	0	0.14	0.40774	--
Biological Process	GO:0042353	fucose biosynthetic process	2	0	0.14	0.40850	--
Biological Process	GO:0045038	protein import into chloroplast thylakoid membrane	6	0	0.41	0.40873	--
Biological Process	GO:0006570	tyrosine metabolic process	24	1	1.64	0.40888	arahy.Tifrunner.gnm1.ann1.Z36GDV
Biological Process	GO:0051049	regulation of transport	122	11	8.34	0.40995	Arachis_hypogaea_newGene_12966;arahy.Tifrunner.gnm1.ann1.CNIN65;arahy.Tifrunner.gnm1.ann1.CT5ZD3;arahy.Tifrunner.gnm1.ann1.D4N0FV;arahy.Tifrunner.gnm1.ann1.DHUA7P;arahy.Tifrunner.gnm1.ann1.G3162F;arahy.Tifrunner.gnm1.ann1.J4PCYS;arahy.Tifrunner.gnm1.ann1.NX6A0A;arahy.Tifrunner.gnm1.ann1.P56WT2;arahy.Tifrunner.gnm1.ann1.RG9U10;arahy.Tifrunner.gnm1.ann1.W2FYD0
Biological Process	GO:0010165	response to X-ray	1	0	0.07	0.41071	--
Biological Process	GO:0006573	valine metabolic process	10	0	0.68	0.41074	--
Biological Process	GO:0080024	indolebutyric acid metabolic process	12	0	0.82	0.41177	--
Biological Process	GO:0080026	response to indolebutyric acid	12	0	0.82	0.41177	--
Biological Process	GO:0071265	L-methionine biosynthetic process	14	1	0.96	0.41195	arahy.Tifrunner.gnm1.ann1.25NDHM
Biological Process	GO:0015843	methylammonium transport	2	0	0.14	0.41257	--
Biological Process	GO:0015837	amine transport	2	0	0.14	0.41257	--
Biological Process	GO:0032774	RNA biosynthetic process	1795	90	122.74	0.41261	Arachis_hypogaea_newGene_1041;Arachis_hypogaea_newGene_11910;Arachis_hypogaea_newGene_17846;Arachis_hypogaea_newGene_19247;Arachis_hypogaea_newGene_19810;Arachis_hypogaea_newGene_7366;Arachis_hypogaea_newGene_9663;arahy.Tifrunner.gnm1.ann1.0BZR9P;arahy.Tifrunner.gnm1.ann1.0FZT73;arahy.Tifrunner.gnm1.ann1.0UF999;arahy.Tifrunner.gnm1.ann1.248CB6;arahy.Tifrunner.gnm1.ann1.29DZAQ;arahy.Tifrunner.gnm1…
Biological Process	GO:0009648	photoperiodism	92	0	6.29	0.41263	--
Biological Process	GO:0006431	methionyl-tRNA aminoacylation	4	0	0.27	0.41335	--
Biological Process	GO:0009799	specification of symmetry	46	3	3.15	0.41488	arahy.Tifrunner.gnm1.ann1.6754IK;arahy.Tifrunner.gnm1.ann1.M278LU;arahy.Tifrunner.gnm1.ann1.XFT5DK
Biological Process	GO:0009855	determination of bilateral symmetry	46	3	3.15	0.41488	arahy.Tifrunner.gnm1.ann1.6754IK;arahy.Tifrunner.gnm1.ann1.M278LU;arahy.Tifrunner.gnm1.ann1.XFT5DK
Biological Process	GO:0046487	glyoxylate metabolic process	22	2	1.5	0.41582	arahy.Tifrunner.gnm1.ann1.TKPZ56;arahy.Tifrunner.gnm1.ann1.X0NGMJ
Biological Process	GO:0000244	spliceosomal tri-snRNP complex assembly	4	0	0.27	0.41624	--
Biological Process	GO:0019321	pentose metabolic process	66	1	4.51	0.41657	arahy.Tifrunner.gnm1.ann1.IMCF17
Biological Process	GO:0010074	maintenance of meristem identity	36	0	2.46	0.41687	--
Biological Process	GO:0043408	regulation of MAPK cascade	37	1	2.53	0.41724	arahy.Tifrunner.gnm1.ann1.MX0K57
Biological Process	GO:0016556	mRNA modification	92	6	6.29	0.41802	arahy.Tifrunner.gnm1.ann1.4QW6M0;arahy.Tifrunner.gnm1.ann1.A3QRPX;arahy.Tifrunner.gnm1.ann1.GR2U56;arahy.Tifrunner.gnm1.ann1.H1PHD7;arahy.Tifrunner.gnm1.ann1.Q9ZI40;arahy.Tifrunner.gnm1.ann1.YII7CZ
Biological Process	GO:0010565	regulation of cellular ketone metabolic process	28	4	1.91	0.41842	arahy.Tifrunner.gnm1.ann1.91G1W9;arahy.Tifrunner.gnm1.ann1.V842G6;arahy.Tifrunner.gnm1.ann1.WPC07I;arahy.Tifrunner.gnm1.ann1.ZA1VNW
Biological Process	GO:0010478	chlororespiration	1	0	0.07	0.41870	--
Biological Process	GO:0010604	positive regulation of macromolecule metabolic process	253	7	17.3	0.41921	arahy.Tifrunner.gnm1.ann1.3S8P0L;arahy.Tifrunner.gnm1.ann1.6Z73IP;arahy.Tifrunner.gnm1.ann1.79SD3K;arahy.Tifrunner.gnm1.ann1.MX0K57;arahy.Tifrunner.gnm1.ann1.RG9U10;arahy.Tifrunner.gnm1.ann1.WI0ZBZ;arahy.Tifrunner.gnm1.ann1.Y7GC2W
Biological Process	GO:0007007	inner mitochondrial membrane organization	9	0	0.62	0.41930	--
Biological Process	GO:0032388	positive regulation of intracellular transport	8	0	0.55	0.42060	--
Biological Process	GO:0033157	regulation of intracellular protein transport	8	0	0.55	0.42060	--
Biological Process	GO:0090316	positive regulation of intracellular protein transport	8	0	0.55	0.42060	--
Biological Process	GO:0051222	positive regulation of protein transport	8	0	0.55	0.42060	--
Biological Process	GO:0006189	'de novo' IMP biosynthetic process	28	1	1.91	0.42093	arahy.Tifrunner.gnm1.ann1.JC6ZCB
Biological Process	GO:0010288	response to lead ion	1	0	0.07	0.42121	--
Biological Process	GO:0033015	tetrapyrrole catabolic process	59	0	4.03	0.42199	--
Biological Process	GO:0006787	porphyrin-containing compound catabolic process	59	0	4.03	0.42199	--
Biological Process	GO:0045682	regulation of epidermis development	8	0	0.55	0.42217	--
Biological Process	GO:0031590	wybutosine metabolic process	2	0	0.14	0.42496	--
Biological Process	GO:0031591	wybutosine biosynthetic process	2	0	0.14	0.42496	--
Biological Process	GO:0006555	methionine metabolic process	94	1	6.43	0.42566	arahy.Tifrunner.gnm1.ann1.25NDHM
Biological Process	GO:0009652	thigmotropism	6	0	0.41	0.42600	--
Biological Process	GO:0060341	regulation of cellular localization	11	0	0.75	0.42602	--
Biological Process	GO:0009838	abscission	17	1	1.16	0.42663	arahy.Tifrunner.gnm1.ann1.4KPL6Q
Biological Process	GO:0019751	polyol metabolic process	115	9	7.86	0.42722	arahy.Tifrunner.gnm1.ann1.1V58TW;arahy.Tifrunner.gnm1.ann1.32Y4H5;arahy.Tifrunner.gnm1.ann1.6E02AJ;arahy.Tifrunner.gnm1.ann1.ELH53L;arahy.Tifrunner.gnm1.ann1.HNK90J;arahy.Tifrunner.gnm1.ann1.LS3LRU;arahy.Tifrunner.gnm1.ann1.M1XV77;arahy.Tifrunner.gnm1.ann1.WK1BYW;arahy.Tifrunner.gnm1.ann1.Z1CJI9
Biological Process	GO:0017004	cytochrome complex assembly	31	0	2.12	0.42749	--
Biological Process	GO:0048826	cotyledon morphogenesis	2	1	0.14	0.42872	arahy.Tifrunner.gnm1.ann1.72M57I
Biological Process	GO:0009173	pyrimidine ribonucleoside monophosphate metabolic process	27	0	1.85	0.42983	--
Biological Process	GO:0006355	regulation of transcription, DNA-templated	1393	75	95.25	0.43040	Arachis_hypogaea_newGene_1041;Arachis_hypogaea_newGene_11910;Arachis_hypogaea_newGene_17846;Arachis_hypogaea_newGene_19247;Arachis_hypogaea_newGene_19810;Arachis_hypogaea_newGene_7366;Arachis_hypogaea_newGene_9663;arahy.Tifrunner.gnm1.ann1.0FZT73;arahy.Tifrunner.gnm1.ann1.0UF999;arahy.Tifrunner.gnm1.ann1.2FYA1K;arahy.Tifrunner.gnm1.ann1.2Q12N5;arahy.Tifrunner.gnm1.ann1.30ZBSQ;arahy.Tifrunner.gnm1…
Biological Process	GO:0006873	cellular ion homeostasis	62	6	4.24	0.43158	arahy.Tifrunner.gnm1.ann1.18YQBF;arahy.Tifrunner.gnm1.ann1.4PD0PP;arahy.Tifrunner.gnm1.ann1.8DRC0W;arahy.Tifrunner.gnm1.ann1.9042LP;arahy.Tifrunner.gnm1.ann1.MF538D;arahy.Tifrunner.gnm1.ann1.ZS1M1K
Biological Process	GO:0000302	response to reactive oxygen species	189	9	12.92	0.43249	arahy.Tifrunner.gnm1.ann1.2CFU61;arahy.Tifrunner.gnm1.ann1.41VDTY;arahy.Tifrunner.gnm1.ann1.44LNHN;arahy.Tifrunner.gnm1.ann1.8SKS1Y;arahy.Tifrunner.gnm1.ann1.C70Y3X;arahy.Tifrunner.gnm1.ann1.FFL3CR;arahy.Tifrunner.gnm1.ann1.IE3GQ3;arahy.Tifrunner.gnm1.ann1.MHUR4I;arahy.Tifrunner.gnm1.ann1.W7Q4YE
Biological Process	GO:0071495	cellular response to endogenous stimulus	316	30	21.61	0.43338	Arachis_hypogaea_newGene_16152;Arachis_hypogaea_newGene_17846;Arachis_hypogaea_newGene_5898;arahy.Tifrunner.gnm1.ann1.0XMI5T;arahy.Tifrunner.gnm1.ann1.44STCA;arahy.Tifrunner.gnm1.ann1.45DTJR;arahy.Tifrunner.gnm1.ann1.4L9195;arahy.Tifrunner.gnm1.ann1.6KVT94;arahy.Tifrunner.gnm1.ann1.8QDS1I;arahy.Tifrunner.gnm1.ann1.91G1W9;arahy.Tifrunner.gnm1.ann1.944YYF;arahy.Tifrunner.gnm1.ann1.CT5ZD3;arahy.Tifr…
Biological Process	GO:0006913	nucleocytoplasmic transport	169	3	11.56	0.43405	Arachis_hypogaea_newGene_15142;Arachis_hypogaea_newGene_18041;Arachis_hypogaea_newGene_4138
Biological Process	GO:0051169	nuclear transport	169	3	11.56	0.43405	Arachis_hypogaea_newGene_15142;Arachis_hypogaea_newGene_18041;Arachis_hypogaea_newGene_4138
Biological Process	GO:0043446	cellular alkane metabolic process	2	0	0.14	0.43453	--
Biological Process	GO:0043447	alkane biosynthetic process	2	0	0.14	0.43453	--
Biological Process	GO:0006723	cuticle hydrocarbon biosynthetic process	2	0	0.14	0.43453	--
Biological Process	GO:2001141	regulation of RNA biosynthetic process	1395	75	95.39	0.43455	Arachis_hypogaea_newGene_1041;Arachis_hypogaea_newGene_11910;Arachis_hypogaea_newGene_17846;Arachis_hypogaea_newGene_19247;Arachis_hypogaea_newGene_19810;Arachis_hypogaea_newGene_7366;Arachis_hypogaea_newGene_9663;arahy.Tifrunner.gnm1.ann1.0FZT73;arahy.Tifrunner.gnm1.ann1.0UF999;arahy.Tifrunner.gnm1.ann1.2FYA1K;arahy.Tifrunner.gnm1.ann1.2Q12N5;arahy.Tifrunner.gnm1.ann1.30ZBSQ;arahy.Tifrunner.gnm1…
Biological Process	GO:0045165	cell fate commitment	20	0	1.37	0.43528	--
Biological Process	GO:0034314	Arp2/3 complex-mediated actin nucleation	7	0	0.48	0.43541	--
Biological Process	GO:2000072	regulation of defense response to fungus, incompatible interaction	1	0	0.07	0.43557	--
Biological Process	GO:1900150	regulation of defense response to fungus	1	0	0.07	0.43557	--
Biological Process	GO:0010387	COP9 signalosome assembly	2	0	0.14	0.43637	--
Biological Process	GO:0044089	positive regulation of cellular component biogenesis	1	0	0.07	0.43813	--
Biological Process	GO:1901348	positive regulation of secondary cell wall biogenesis	1	0	0.07	0.43813	--
Biological Process	GO:1903340	positive regulation of cell wall organization or biogenesis	1	0	0.07	0.43813	--
Biological Process	GO:0045980	negative regulation of nucleotide metabolic process	4	0	0.27	0.43888	--
Biological Process	GO:0006021	inositol biosynthetic process	5	1	0.34	0.43939	arahy.Tifrunner.gnm1.ann1.HNK90J
Biological Process	GO:0090529	cell septum assembly	8	0	0.55	0.43961	--
Biological Process	GO:0000917	barrier septum assembly	8	0	0.55	0.43961	--
Biological Process	GO:0001763	morphogenesis of a branching structure	4	1	0.27	0.43998	arahy.Tifrunner.gnm1.ann1.4KPL6Q
Biological Process	GO:0010346	shoot axis formation	4	1	0.27	0.43998	arahy.Tifrunner.gnm1.ann1.4KPL6Q
Biological Process	GO:0010223	secondary shoot formation	4	1	0.27	0.43998	arahy.Tifrunner.gnm1.ann1.4KPL6Q
Biological Process	GO:0046247	terpene catabolic process	4	1	0.27	0.43998	arahy.Tifrunner.gnm1.ann1.4KPL6Q
Biological Process	GO:0016121	carotene catabolic process	4	1	0.27	0.43998	arahy.Tifrunner.gnm1.ann1.4KPL6Q
Biological Process	GO:0016124	xanthophyll catabolic process	4	1	0.27	0.43998	arahy.Tifrunner.gnm1.ann1.4KPL6Q
Biological Process	GO:0016110	tetraterpenoid catabolic process	4	1	0.27	0.43998	arahy.Tifrunner.gnm1.ann1.4KPL6Q
Biological Process	GO:0016118	carotenoid catabolic process	4	1	0.27	0.43998	arahy.Tifrunner.gnm1.ann1.4KPL6Q
Biological Process	GO:0032350	regulation of hormone metabolic process	2	1	0.14	0.44123	arahy.Tifrunner.gnm1.ann1.ZA1VNW
Biological Process	GO:0043243	positive regulation of protein complex disassembly	5	0	0.34	0.44139	--
Biological Process	GO:0006452	translational frameshifting	5	0	0.34	0.44139	--
Biological Process	GO:0006449	regulation of translational termination	5	0	0.34	0.44139	--
Biological Process	GO:0045901	positive regulation of translational elongation	5	0	0.34	0.44139	--
Biological Process	GO:0045905	positive regulation of translational termination	5	0	0.34	0.44139	--
Biological Process	GO:0006955	immune response	291	24	19.9	0.44266	arahy.Tifrunner.gnm1.ann1.06ZF6Z;arahy.Tifrunner.gnm1.ann1.4L9195;arahy.Tifrunner.gnm1.ann1.6I0SN9;arahy.Tifrunner.gnm1.ann1.6KVT94;arahy.Tifrunner.gnm1.ann1.6Z73IP;arahy.Tifrunner.gnm1.ann1.91G1W9;arahy.Tifrunner.gnm1.ann1.9HYI17;arahy.Tifrunner.gnm1.ann1.9PT08I;arahy.Tifrunner.gnm1.ann1.CY60UM;arahy.Tifrunner.gnm1.ann1.D18SLP;arahy.Tifrunner.gnm1.ann1.F6ULXY;arahy.Tifrunner.gnm1.ann1.G3162F;ara…
Biological Process	GO:0045087	innate immune response	291	24	19.9	0.44266	arahy.Tifrunner.gnm1.ann1.06ZF6Z;arahy.Tifrunner.gnm1.ann1.4L9195;arahy.Tifrunner.gnm1.ann1.6I0SN9;arahy.Tifrunner.gnm1.ann1.6KVT94;arahy.Tifrunner.gnm1.ann1.6Z73IP;arahy.Tifrunner.gnm1.ann1.91G1W9;arahy.Tifrunner.gnm1.ann1.9HYI17;arahy.Tifrunner.gnm1.ann1.9PT08I;arahy.Tifrunner.gnm1.ann1.CY60UM;arahy.Tifrunner.gnm1.ann1.D18SLP;arahy.Tifrunner.gnm1.ann1.F6ULXY;arahy.Tifrunner.gnm1.ann1.G3162F;ara…
Biological Process	GO:0051259	protein oligomerization	10	2	0.68	0.44318	arahy.Tifrunner.gnm1.ann1.7S9HSP;arahy.Tifrunner.gnm1.ann1.C9ICWX
Biological Process	GO:0090501	RNA phosphodiester bond hydrolysis	22	1	1.5	0.44440	Arachis_hypogaea_newGene_17767
Biological Process	GO:0032781	positive regulation of ATPase activity	8	0	0.55	0.44448	--
Biological Process	GO:0006624	vacuolar protein processing	4	0	0.27	0.44482	--
Biological Process	GO:0009099	valine biosynthetic process	3	0	0.21	0.44484	--
Biological Process	GO:0022414	reproductive process	1113	30	76.1	0.44533	Arachis_hypogaea_newGene_15441;Arachis_hypogaea_newGene_7242;arahy.Tifrunner.gnm1.ann1.248CB6;arahy.Tifrunner.gnm1.ann1.3B8Q14;arahy.Tifrunner.gnm1.ann1.5N87D2;arahy.Tifrunner.gnm1.ann1.6754IK;arahy.Tifrunner.gnm1.ann1.72M57I;arahy.Tifrunner.gnm1.ann1.79SD3K;arahy.Tifrunner.gnm1.ann1.CBA0IH;arahy.Tifrunner.gnm1.ann1.D2YYPY;arahy.Tifrunner.gnm1.ann1.F8EDYM;arahy.Tifrunner.gnm1.ann1.GGC6H3;arahy.Ti…
Biological Process	GO:0009957	epidermal cell fate specification	5	0	0.34	0.44601	--
Biological Process	GO:0009196	pyrimidine deoxyribonucleoside diphosphate metabolic process	4	0	0.27	0.44633	--
Biological Process	GO:0009197	pyrimidine deoxyribonucleoside diphosphate biosynthetic process	4	0	0.27	0.44633	--
Biological Process	GO:0046072	dTDP metabolic process	4	0	0.27	0.44633	--
Biological Process	GO:0009189	deoxyribonucleoside diphosphate biosynthetic process	4	0	0.27	0.44633	--
Biological Process	GO:0009133	nucleoside diphosphate biosynthetic process	4	0	0.27	0.44633	--
Biological Process	GO:0009138	pyrimidine nucleoside diphosphate metabolic process	4	0	0.27	0.44633	--
Biological Process	GO:0009139	pyrimidine nucleoside diphosphate biosynthetic process	4	0	0.27	0.44633	--
Biological Process	GO:0006233	dTDP biosynthetic process	4	0	0.27	0.44633	--
Biological Process	GO:0000041	transition metal ion transport	96	2	6.56	0.44696	arahy.Tifrunner.gnm1.ann1.A1DKIN;arahy.Tifrunner.gnm1.ann1.JX1GXL
Biological Process	GO:0048268	clathrin coat assembly	12	0	0.82	0.44784	--
Biological Process	GO:0006900	vesicle budding from membrane	12	0	0.82	0.44784	--
Biological Process	GO:0006901	vesicle coating	12	0	0.82	0.44784	--
Biological Process	GO:0006730	one-carbon metabolic process	71	1	4.85	0.44801	arahy.Tifrunner.gnm1.ann1.RKD053
Biological Process	GO:0010193	response to ozone	9	0	0.62	0.44934	--
Biological Process	GO:0010119	regulation of stomatal movement	29	2	1.98	0.44973	arahy.Tifrunner.gnm1.ann1.D4N0FV;arahy.Tifrunner.gnm1.ann1.NX6A0A
Biological Process	GO:0042822	pyridoxal phosphate metabolic process	14	1	0.96	0.44988	arahy.Tifrunner.gnm1.ann1.QAT0QL
Biological Process	GO:0042823	pyridoxal phosphate biosynthetic process	14	1	0.96	0.44988	arahy.Tifrunner.gnm1.ann1.QAT0QL
Biological Process	GO:0046184	aldehyde biosynthetic process	14	1	0.96	0.44988	arahy.Tifrunner.gnm1.ann1.QAT0QL
Biological Process	GO:0010371	regulation of gibberellin biosynthetic process	2	0	0.14	0.45098	--
Biological Process	GO:0010373	negative regulation of gibberellin biosynthetic process	2	0	0.14	0.45098	--
Biological Process	GO:0010262	somatic embryogenesis	2	0	0.14	0.45098	--
Biological Process	GO:0045827	negative regulation of isoprenoid metabolic process	2	0	0.14	0.45098	--
Biological Process	GO:0046040	IMP metabolic process	43	1	2.94	0.45102	arahy.Tifrunner.gnm1.ann1.JC6ZCB
Biological Process	GO:0006188	IMP biosynthetic process	43	1	2.94	0.45102	arahy.Tifrunner.gnm1.ann1.JC6ZCB
Biological Process	GO:0045604	regulation of epidermal cell differentiation	5	0	0.34	0.45110	--
Biological Process	GO:0030856	regulation of epithelial cell differentiation	5	0	0.34	0.45110	--
Biological Process	GO:0065007	biological regulation	4245	240	290.26	0.45284	Arachis_hypogaea_newGene_1041;Arachis_hypogaea_newGene_11910;Arachis_hypogaea_newGene_12966;Arachis_hypogaea_newGene_15630;Arachis_hypogaea_newGene_15760;Arachis_hypogaea_newGene_16079;Arachis_hypogaea_newGene_16152;Arachis_hypogaea_newGene_17846;Arachis_hypogaea_newGene_17986;Arachis_hypogaea_newGene_19118;Arachis_hypogaea_newGene_19247;Arachis_hypogaea_newGene_19810;Arachis_hypogaea_newGene_248…
Biological Process	GO:0030003	cellular cation homeostasis	60	6	4.1	0.45287	arahy.Tifrunner.gnm1.ann1.18YQBF;arahy.Tifrunner.gnm1.ann1.4PD0PP;arahy.Tifrunner.gnm1.ann1.8DRC0W;arahy.Tifrunner.gnm1.ann1.9042LP;arahy.Tifrunner.gnm1.ann1.MF538D;arahy.Tifrunner.gnm1.ann1.ZS1M1K
Biological Process	GO:0046112	nucleobase biosynthetic process	38	3	2.6	0.45296	arahy.Tifrunner.gnm1.ann1.0TH4I1;arahy.Tifrunner.gnm1.ann1.D0VJ3P;arahy.Tifrunner.gnm1.ann1.T9TVYB
Biological Process	GO:0019827	stem cell population maintenance	43	0	2.94	0.45335	--
Biological Process	GO:0048863	stem cell differentiation	43	0	2.94	0.45335	--
Biological Process	GO:0048864	stem cell development	43	0	2.94	0.45335	--
Biological Process	GO:0005984	disaccharide metabolic process	173	9	11.83	0.45368	arahy.Tifrunner.gnm1.ann1.CK7SVG;arahy.Tifrunner.gnm1.ann1.FIK9JS;arahy.Tifrunner.gnm1.ann1.FZMU71;arahy.Tifrunner.gnm1.ann1.GGC6H3;arahy.Tifrunner.gnm1.ann1.H1PHD7;arahy.Tifrunner.gnm1.ann1.L9FPHH;arahy.Tifrunner.gnm1.ann1.PWAA2D;arahy.Tifrunner.gnm1.ann1.Q9ZI40;arahy.Tifrunner.gnm1.ann1.QP7RRL
Biological Process	GO:0009631	cold acclimation	4	0	0.27	0.45414	--
Biological Process	GO:0009566	fertilization	8	0	0.55	0.45433	--
Biological Process	GO:0009567	double fertilization forming a zygote and endosperm	8	0	0.55	0.45433	--
Biological Process	GO:0009252	peptidoglycan biosynthetic process	4	0	0.27	0.45660	--
Biological Process	GO:0009273	peptidoglycan-based cell wall biogenesis	4	0	0.27	0.45660	--
Biological Process	GO:0000270	peptidoglycan metabolic process	4	0	0.27	0.45660	--
Biological Process	GO:0008216	spermidine metabolic process	25	0	1.71	0.45690	--
Biological Process	GO:0009112	nucleobase metabolic process	53	3	3.62	0.45690	arahy.Tifrunner.gnm1.ann1.0TH4I1;arahy.Tifrunner.gnm1.ann1.D0VJ3P;arahy.Tifrunner.gnm1.ann1.T9TVYB
Biological Process	GO:1901421	positive regulation of response to alcohol	3	0	0.21	0.45704	--
Biological Process	GO:0009896	positive regulation of catabolic process	10	0	0.68	0.45777	--
Biological Process	GO:0010311	lateral root formation	14	1	0.96	0.45777	arahy.Tifrunner.gnm1.ann1.LRNE2N
Biological Process	GO:1902600	hydrogen ion transmembrane transport	119	3	8.14	0.45810	arahy.Tifrunner.gnm1.ann1.F6CLKD;arahy.Tifrunner.gnm1.ann1.KSV0XM;arahy.Tifrunner.gnm1.ann1.SR33X7
Biological Process	GO:0070178	D-serine metabolic process	2	0	0.14	0.45810	--
Biological Process	GO:0010256	endomembrane system organization	110	5	7.52	0.45844	arahy.Tifrunner.gnm1.ann1.8SKS1Y;arahy.Tifrunner.gnm1.ann1.B798EQ;arahy.Tifrunner.gnm1.ann1.JVEI5Y;arahy.Tifrunner.gnm1.ann1.MHUR4I;arahy.Tifrunner.gnm1.ann1.NX6A0A
Biological Process	GO:0009066	aspartate family amino acid metabolic process	163	2	11.15	0.45864	arahy.Tifrunner.gnm1.ann1.25NDHM;arahy.Tifrunner.gnm1.ann1.GVW4KZ
Biological Process	GO:0034754	cellular hormone metabolic process	76	6	5.2	0.45937	arahy.Tifrunner.gnm1.ann1.06ZF6Z;arahy.Tifrunner.gnm1.ann1.0XMI5T;arahy.Tifrunner.gnm1.ann1.6I0SN9;arahy.Tifrunner.gnm1.ann1.K1R19W;arahy.Tifrunner.gnm1.ann1.QM99BA;arahy.Tifrunner.gnm1.ann1.S7A2EF
Biological Process	GO:0009719	response to endogenous stimulus	587	44	40.14	0.45953	Arachis_hypogaea_newGene_16152;Arachis_hypogaea_newGene_17846;Arachis_hypogaea_newGene_5898;arahy.Tifrunner.gnm1.ann1.0XMI5T;arahy.Tifrunner.gnm1.ann1.29DZAQ;arahy.Tifrunner.gnm1.ann1.37DX2U;arahy.Tifrunner.gnm1.ann1.44STCA;arahy.Tifrunner.gnm1.ann1.45DTJR;arahy.Tifrunner.gnm1.ann1.4KPL6Q;arahy.Tifrunner.gnm1.ann1.4L9195;arahy.Tifrunner.gnm1.ann1.4QW8I5;arahy.Tifrunner.gnm1.ann1.6KVT94;arahy.Tifr…
Biological Process	GO:0006571	tyrosine biosynthetic process	22	1	1.5	0.46078	arahy.Tifrunner.gnm1.ann1.Z36GDV
Biological Process	GO:0010166	wax metabolic process	8	0	0.55	0.46084	--
Biological Process	GO:0010025	wax biosynthetic process	8	0	0.55	0.46084	--
Biological Process	GO:0043132	NAD transport	4	0	0.27	0.46086	--
Biological Process	GO:0000819	sister chromatid segregation	8	2	0.55	0.46116	arahy.Tifrunner.gnm1.ann1.MH7SY7;arahy.Tifrunner.gnm1.ann1.WJY350
Biological Process	GO:0042542	response to hydrogen peroxide	131	9	8.96	0.46285	arahy.Tifrunner.gnm1.ann1.2CFU61;arahy.Tifrunner.gnm1.ann1.41VDTY;arahy.Tifrunner.gnm1.ann1.44LNHN;arahy.Tifrunner.gnm1.ann1.8SKS1Y;arahy.Tifrunner.gnm1.ann1.C70Y3X;arahy.Tifrunner.gnm1.ann1.FFL3CR;arahy.Tifrunner.gnm1.ann1.IE3GQ3;arahy.Tifrunner.gnm1.ann1.MHUR4I;arahy.Tifrunner.gnm1.ann1.W7Q4YE
Biological Process	GO:0080027	response to herbivore	2	0	0.14	0.46287	--
Biological Process	GO:0010440	stomatal lineage progression	12	0	0.82	0.46314	--
Biological Process	GO:0019222	regulation of metabolic process	2295	130	156.93	0.46373	Arachis_hypogaea_newGene_1041;Arachis_hypogaea_newGene_11910;Arachis_hypogaea_newGene_16079;Arachis_hypogaea_newGene_17846;Arachis_hypogaea_newGene_19247;Arachis_hypogaea_newGene_19810;Arachis_hypogaea_newGene_7366;Arachis_hypogaea_newGene_9663;arahy.Tifrunner.gnm1.ann1.06ZF6Z;arahy.Tifrunner.gnm1.ann1.09KNS5;arahy.Tifrunner.gnm1.ann1.0FZT73;arahy.Tifrunner.gnm1.ann1.0UF999;arahy.Tifrunner.gnm1.a…
Biological Process	GO:0070972	protein localization to endoplasmic reticulum	45	0	3.08	0.46417	--
Biological Process	GO:0051701	interaction with host	63	0	4.31	0.46523	--
Biological Process	GO:0010107	potassium ion import	3	0	0.21	0.46545	--
Biological Process	GO:0012501	programmed cell death	125	14	8.55	0.46579	arahy.Tifrunner.gnm1.ann1.06ZF6Z;arahy.Tifrunner.gnm1.ann1.4L9195;arahy.Tifrunner.gnm1.ann1.6I0SN9;arahy.Tifrunner.gnm1.ann1.6KVT94;arahy.Tifrunner.gnm1.ann1.91G1W9;arahy.Tifrunner.gnm1.ann1.G3162F;arahy.Tifrunner.gnm1.ann1.G729YX;arahy.Tifrunner.gnm1.ann1.GC19V0;arahy.Tifrunner.gnm1.ann1.J4PCYS;arahy.Tifrunner.gnm1.ann1.NX6A0A;arahy.Tifrunner.gnm1.ann1.RKD053;arahy.Tifrunner.gnm1.ann1.V842G6;ara…
Biological Process	GO:0009817	defense response to fungus, incompatible interaction	19	0	1.3	0.46725	--
Biological Process	GO:2000038	regulation of stomatal complex development	3	0	0.21	0.46777	--
Biological Process	GO:0046903	secretion	65	2	4.44	0.46830	arahy.Tifrunner.gnm1.ann1.B5LLG6;arahy.Tifrunner.gnm1.ann1.QM6CI2
Biological Process	GO:0032940	secretion by cell	65	2	4.44	0.46830	arahy.Tifrunner.gnm1.ann1.B5LLG6;arahy.Tifrunner.gnm1.ann1.QM6CI2
Biological Process	GO:0022616	DNA strand elongation	1	0	0.07	0.46834	--
Biological Process	GO:0006271	DNA strand elongation involved in DNA replication	1	0	0.07	0.46834	--
Biological Process	GO:0006273	lagging strand elongation	1	0	0.07	0.46834	--
Biological Process	GO:0033567	DNA replication, Okazaki fragment processing	1	0	0.07	0.46834	--
Biological Process	GO:0040034	regulation of development, heterochronic	15	0	1.03	0.46892	--
Biological Process	GO:0009251	glucan catabolic process	22	0	1.5	0.46915	--
Biological Process	GO:0044247	cellular polysaccharide catabolic process	22	0	1.5	0.46915	--
Biological Process	GO:0051783	regulation of nuclear division	23	3	1.57	0.46939	Arachis_hypogaea_newGene_4138;arahy.Tifrunner.gnm1.ann1.45XZWW;arahy.Tifrunner.gnm1.ann1.WP6BXL
Biological Process	GO:0010275	NAD(P)H dehydrogenase complex assembly	2	1	0.14	0.46958	arahy.Tifrunner.gnm1.ann1.W7VCER
Biological Process	GO:0019253	reductive pentose-phosphate cycle	16	3	1.09	0.46982	arahy.Tifrunner.gnm1.ann1.97RMNS;arahy.Tifrunner.gnm1.ann1.I56F9F;arahy.Tifrunner.gnm1.ann1.P6MJUK
Biological Process	GO:0019685	photosynthesis, dark reaction	16	3	1.09	0.46982	arahy.Tifrunner.gnm1.ann1.97RMNS;arahy.Tifrunner.gnm1.ann1.I56F9F;arahy.Tifrunner.gnm1.ann1.P6MJUK
Biological Process	GO:0009664	plant-type cell wall organization	175	11	11.97	0.46994	arahy.Tifrunner.gnm1.ann1.10N228;arahy.Tifrunner.gnm1.ann1.4KPL6Q;arahy.Tifrunner.gnm1.ann1.95EUB8;arahy.Tifrunner.gnm1.ann1.B798EQ;arahy.Tifrunner.gnm1.ann1.D1AFGR;arahy.Tifrunner.gnm1.ann1.FK15VW;arahy.Tifrunner.gnm1.ann1.LA1S8R;arahy.Tifrunner.gnm1.ann1.T9QV62;arahy.Tifrunner.gnm1.ann1.TQ1ANH;arahy.Tifrunner.gnm1.ann1.V28JVI;arahy.Tifrunner.gnm1.ann1.Y3R0BI
Biological Process	GO:0006417	regulation of translation	90	3	6.15	0.47002	arahy.Tifrunner.gnm1.ann1.I67UCX;arahy.Tifrunner.gnm1.ann1.X4SEKR;arahy.Tifrunner.gnm1.ann1.X5CP5W
Biological Process	GO:0006694	steroid biosynthetic process	110	9	7.52	0.47046	arahy.Tifrunner.gnm1.ann1.2G52ND;arahy.Tifrunner.gnm1.ann1.9PT08I;arahy.Tifrunner.gnm1.ann1.GRDD2X;arahy.Tifrunner.gnm1.ann1.JF7ZHE;arahy.Tifrunner.gnm1.ann1.LRNE2N;arahy.Tifrunner.gnm1.ann1.NZB2J0;arahy.Tifrunner.gnm1.ann1.RRB9FM;arahy.Tifrunner.gnm1.ann1.TFIC2J;arahy.Tifrunner.gnm1.ann1.X94JKI
Biological Process	GO:0007167	enzyme linked receptor protein signaling pathway	38	3	2.6	0.47064	arahy.Tifrunner.gnm1.ann1.BJC82C;arahy.Tifrunner.gnm1.ann1.TR1S4A;arahy.Tifrunner.gnm1.ann1.Z1V611
Biological Process	GO:0007169	transmembrane receptor protein tyrosine kinase signaling pathway	38	3	2.6	0.47064	arahy.Tifrunner.gnm1.ann1.BJC82C;arahy.Tifrunner.gnm1.ann1.TR1S4A;arahy.Tifrunner.gnm1.ann1.Z1V611
Biological Process	GO:0045040	protein import into mitochondrial outer membrane	7	0	0.48	0.47143	--
Biological Process	GO:0007008	outer mitochondrial membrane organization	7	0	0.48	0.47143	--
Biological Process	GO:0070981	L-asparagine biosynthetic process	12	0	0.82	0.47163	--
Biological Process	GO:0070982	L-asparagine metabolic process	12	0	0.82	0.47163	--
Biological Process	GO:0044764	multi-organism cellular process	35	0	2.39	0.47178	--
Biological Process	GO:0070525	tRNA threonylcarbamoyladenosine metabolic process	2	1	0.14	0.47242	arahy.Tifrunner.gnm1.ann1.4QW6M0
Biological Process	GO:0070526	tRNA threonylcarbamoyladenosine modification	2	1	0.14	0.47242	arahy.Tifrunner.gnm1.ann1.4QW6M0
Biological Process	GO:0048767	root hair elongation	90	5	6.15	0.47243	arahy.Tifrunner.gnm1.ann1.B798EQ;arahy.Tifrunner.gnm1.ann1.J66FTP;arahy.Tifrunner.gnm1.ann1.LRNE2N;arahy.Tifrunner.gnm1.ann1.W47UXZ;arahy.Tifrunner.gnm1.ann1.ZA1VNW
Biological Process	GO:0080162	intracellular auxin transport	2	1	0.14	0.47337	arahy.Tifrunner.gnm1.ann1.953E9B
Biological Process	GO:0036092	phosphatidylinositol-3-phosphate biosynthetic process	7	1	0.48	0.47375	arahy.Tifrunner.gnm1.ann1.NH00NZ
Biological Process	GO:0006801	superoxide metabolic process	39	0	2.67	0.47428	--
Biological Process	GO:0090391	granum assembly	2	0	0.14	0.47487	--
Biological Process	GO:0010477	response to sulfur dioxide	1	0	0.07	0.47592	--
Biological Process	GO:0032776	DNA methylation on cytosine	2	0	0.14	0.47655	--
Biological Process	GO:0090116	C-5 methylation of cytosine	2	0	0.14	0.47655	--
Biological Process	GO:0031328	positive regulation of cellular biosynthetic process	223	6	15.25	0.47659	arahy.Tifrunner.gnm1.ann1.3S8P0L;arahy.Tifrunner.gnm1.ann1.6Z73IP;arahy.Tifrunner.gnm1.ann1.79SD3K;arahy.Tifrunner.gnm1.ann1.RG9U10;arahy.Tifrunner.gnm1.ann1.WI0ZBZ;arahy.Tifrunner.gnm1.ann1.Y7GC2W
Biological Process	GO:0022603	regulation of anatomical structure morphogenesis	63	1	4.31	0.47669	arahy.Tifrunner.gnm1.ann1.3B8Q14
Biological Process	GO:0019725	cellular homeostasis	259	15	17.71	0.47695	Arachis_hypogaea_newGene_9122;arahy.Tifrunner.gnm1.ann1.158MUU;arahy.Tifrunner.gnm1.ann1.18YQBF;arahy.Tifrunner.gnm1.ann1.3B8Q14;arahy.Tifrunner.gnm1.ann1.4PD0PP;arahy.Tifrunner.gnm1.ann1.5H5XYM;arahy.Tifrunner.gnm1.ann1.7ZYB2E;arahy.Tifrunner.gnm1.ann1.8DRC0W;arahy.Tifrunner.gnm1.ann1.9042LP;arahy.Tifrunner.gnm1.ann1.E3Q78B;arahy.Tifrunner.gnm1.ann1.I0I8XZ;arahy.Tifrunner.gnm1.ann1.MF538D;arahy.…
Biological Process	GO:0006448	regulation of translational elongation	20	0	1.37	0.47716	--
Biological Process	GO:0045860	positive regulation of protein kinase activity	23	1	1.57	0.47735	arahy.Tifrunner.gnm1.ann1.MX0K57
Biological Process	GO:0010562	positive regulation of phosphorus metabolic process	23	1	1.57	0.47735	arahy.Tifrunner.gnm1.ann1.MX0K57
Biological Process	GO:0001934	positive regulation of protein phosphorylation	23	1	1.57	0.47735	arahy.Tifrunner.gnm1.ann1.MX0K57
Biological Process	GO:0042327	positive regulation of phosphorylation	23	1	1.57	0.47735	arahy.Tifrunner.gnm1.ann1.MX0K57
Biological Process	GO:0045937	positive regulation of phosphate metabolic process	23	1	1.57	0.47735	arahy.Tifrunner.gnm1.ann1.MX0K57
Biological Process	GO:0090151	establishment of protein localization to mitochondrial membrane	13	0	0.89	0.47812	--
Biological Process	GO:0006096	glycolytic process	189	13	12.92	0.47900	arahy.Tifrunner.gnm1.ann1.3X0VU9;arahy.Tifrunner.gnm1.ann1.533ER3;arahy.Tifrunner.gnm1.ann1.5G087V;arahy.Tifrunner.gnm1.ann1.6P73LQ;arahy.Tifrunner.gnm1.ann1.8SKS1Y;arahy.Tifrunner.gnm1.ann1.B798EQ;arahy.Tifrunner.gnm1.ann1.BE9V1M;arahy.Tifrunner.gnm1.ann1.E2WYS1;arahy.Tifrunner.gnm1.ann1.GFN5SV;arahy.Tifrunner.gnm1.ann1.K7EZWZ;arahy.Tifrunner.gnm1.ann1.LML9QV;arahy.Tifrunner.gnm1.ann1.MHUR4I;ara…
Biological Process	GO:1900864	mitochondrial RNA modification	12	0	0.82	0.47964	--
Biological Process	GO:0000959	mitochondrial RNA metabolic process	12	0	0.82	0.47964	--
Biological Process	GO:0080156	mitochondrial mRNA modification	12	0	0.82	0.47964	--
Biological Process	GO:0042149	cellular response to glucose starvation	1	0	0.07	0.48027	--
Biological Process	GO:0050896	response to stimulus	4025	307	275.22	0.48030	Arachis_hypogaea_newGene_1041;Arachis_hypogaea_newGene_15630;Arachis_hypogaea_newGene_15760;Arachis_hypogaea_newGene_16079;Arachis_hypogaea_newGene_16152;Arachis_hypogaea_newGene_17846;Arachis_hypogaea_newGene_18812;Arachis_hypogaea_newGene_18898;Arachis_hypogaea_newGene_19118;Arachis_hypogaea_newGene_2489;Arachis_hypogaea_newGene_4720;Arachis_hypogaea_newGene_5898;Arachis_hypogaea_newGene_7366;a…
Biological Process	GO:2000034	regulation of seed maturation	2	0	0.14	0.48050	--
Biological Process	GO:0080050	regulation of seed development	2	0	0.14	0.48050	--
Biological Process	GO:0046037	GMP metabolic process	9	0	0.62	0.48232	--
Biological Process	GO:2000021	regulation of ion homeostasis	2	0	0.14	0.48373	--
Biological Process	GO:0033673	negative regulation of kinase activity	21	0	1.44	0.48387	--
Biological Process	GO:0001933	negative regulation of protein phosphorylation	21	0	1.44	0.48387	--
Biological Process	GO:0051348	negative regulation of transferase activity	21	0	1.44	0.48387	--
Biological Process	GO:0071901	negative regulation of protein serine/threonine kinase activity	21	0	1.44	0.48387	--
Biological Process	GO:0042326	negative regulation of phosphorylation	21	0	1.44	0.48387	--
Biological Process	GO:0006469	negative regulation of protein kinase activity	21	0	1.44	0.48387	--
Biological Process	GO:0010216	maintenance of DNA methylation	2	0	0.14	0.48421	--
Biological Process	GO:0009186	deoxyribonucleoside diphosphate metabolic process	6	0	0.41	0.48422	--
Biological Process	GO:0009270	response to humidity	2	0	0.14	0.48424	--
Biological Process	GO:0050891	multicellular organismal water homeostasis	2	0	0.14	0.48424	--
Biological Process	GO:0050878	regulation of body fluid levels	2	0	0.14	0.48424	--
Biological Process	GO:0010035	response to inorganic substance	484	25	33.09	0.48449	arahy.Tifrunner.gnm1.ann1.2CFU61;arahy.Tifrunner.gnm1.ann1.41VDTY;arahy.Tifrunner.gnm1.ann1.44LNHN;arahy.Tifrunner.gnm1.ann1.817MDY;arahy.Tifrunner.gnm1.ann1.8SKS1Y;arahy.Tifrunner.gnm1.ann1.A1DKIN;arahy.Tifrunner.gnm1.ann1.B798EQ;arahy.Tifrunner.gnm1.ann1.C70Y3X;arahy.Tifrunner.gnm1.ann1.CNV9AJ;arahy.Tifrunner.gnm1.ann1.D6XHXS;arahy.Tifrunner.gnm1.ann1.DHUA7P;arahy.Tifrunner.gnm1.ann1.FFL3CR;ara…
Biological Process	GO:0009704	de-etiolation	6	0	0.41	0.48454	--
Biological Process	GO:0051704	multi-organism process	818	56	55.93	0.48538	Arachis_hypogaea_newGene_15441;Arachis_hypogaea_newGene_15760;arahy.Tifrunner.gnm1.ann1.06ZF6Z;arahy.Tifrunner.gnm1.ann1.0XMI5T;arahy.Tifrunner.gnm1.ann1.2P4AZJ;arahy.Tifrunner.gnm1.ann1.3B8Q14;arahy.Tifrunner.gnm1.ann1.40MJVR;arahy.Tifrunner.gnm1.ann1.5N87D2;arahy.Tifrunner.gnm1.ann1.6I0SN9;arahy.Tifrunner.gnm1.ann1.6J54UY;arahy.Tifrunner.gnm1.ann1.6KVT94;arahy.Tifrunner.gnm1.ann1.6Z73IP;arahy.T…
Biological Process	GO:0010103	stomatal complex morphogenesis	67	9	4.58	0.48559	arahy.Tifrunner.gnm1.ann1.427FHC;arahy.Tifrunner.gnm1.ann1.6KVT94;arahy.Tifrunner.gnm1.ann1.A6MVZL;arahy.Tifrunner.gnm1.ann1.GGC6H3;arahy.Tifrunner.gnm1.ann1.H1PHD7;arahy.Tifrunner.gnm1.ann1.L9FPHH;arahy.Tifrunner.gnm1.ann1.Q9ZI40;arahy.Tifrunner.gnm1.ann1.QP7RRL;arahy.Tifrunner.gnm1.ann1.TR1S4A
Biological Process	GO:0000478	endonucleolytic cleavage involved in rRNA processing	11	0	0.75	0.48562	--
Biological Process	GO:0046351	disaccharide biosynthetic process	36	4	2.46	0.48577	arahy.Tifrunner.gnm1.ann1.CK7SVG;arahy.Tifrunner.gnm1.ann1.FIK9JS;arahy.Tifrunner.gnm1.ann1.FZMU71;arahy.Tifrunner.gnm1.ann1.PWAA2D
Biological Process	GO:0006638	neutral lipid metabolic process	9	0	0.62	0.48590	--
Biological Process	GO:0006639	acylglycerol metabolic process	9	0	0.62	0.48590	--
Biological Process	GO:0046460	neutral lipid biosynthetic process	9	0	0.62	0.48590	--
Biological Process	GO:0046463	acylglycerol biosynthetic process	9	0	0.62	0.48590	--
Biological Process	GO:1902645	tertiary alcohol biosynthetic process	14	0	0.96	0.48611	--
Biological Process	GO:0043289	apocarotenoid biosynthetic process	14	0	0.96	0.48611	--
Biological Process	GO:0009688	abscisic acid biosynthetic process	14	0	0.96	0.48611	--
Biological Process	GO:0016106	sesquiterpenoid biosynthetic process	14	0	0.96	0.48611	--
Biological Process	GO:0009314	response to radiation	586	37	40.07	0.48620	arahy.Tifrunner.gnm1.ann1.6KVT94;arahy.Tifrunner.gnm1.ann1.79SD3K;arahy.Tifrunner.gnm1.ann1.7R2GDL;arahy.Tifrunner.gnm1.ann1.7S9HSP;arahy.Tifrunner.gnm1.ann1.8DRC0W;arahy.Tifrunner.gnm1.ann1.8SKS1Y;arahy.Tifrunner.gnm1.ann1.A38D4A;arahy.Tifrunner.gnm1.ann1.A6MVZL;arahy.Tifrunner.gnm1.ann1.AYA1A5;arahy.Tifrunner.gnm1.ann1.B798EQ;arahy.Tifrunner.gnm1.ann1.C9ICWX;arahy.Tifrunner.gnm1.ann1.D4N0FV;ara…
Biological Process	GO:0070925	organelle assembly	77	2	5.27	0.48626	Arachis_hypogaea_newGene_16553;Arachis_hypogaea_newGene_18041
Biological Process	GO:0009845	seed germination	127	3	8.68	0.48638	arahy.Tifrunner.gnm1.ann1.79SD3K;arahy.Tifrunner.gnm1.ann1.VY3GX3;arahy.Tifrunner.gnm1.ann1.Y7GC2W
Biological Process	GO:0009891	positive regulation of biosynthetic process	243	9	16.62	0.48692	arahy.Tifrunner.gnm1.ann1.06ZF6Z;arahy.Tifrunner.gnm1.ann1.3S8P0L;arahy.Tifrunner.gnm1.ann1.6I0SN9;arahy.Tifrunner.gnm1.ann1.6Z73IP;arahy.Tifrunner.gnm1.ann1.79SD3K;arahy.Tifrunner.gnm1.ann1.NX6A0A;arahy.Tifrunner.gnm1.ann1.RG9U10;arahy.Tifrunner.gnm1.ann1.WI0ZBZ;arahy.Tifrunner.gnm1.ann1.Y7GC2W
Biological Process	GO:0051252	regulation of RNA metabolic process	1405	75	96.07	0.48803	Arachis_hypogaea_newGene_1041;Arachis_hypogaea_newGene_11910;Arachis_hypogaea_newGene_17846;Arachis_hypogaea_newGene_19247;Arachis_hypogaea_newGene_19810;Arachis_hypogaea_newGene_7366;Arachis_hypogaea_newGene_9663;arahy.Tifrunner.gnm1.ann1.0FZT73;arahy.Tifrunner.gnm1.ann1.0UF999;arahy.Tifrunner.gnm1.ann1.2FYA1K;arahy.Tifrunner.gnm1.ann1.2Q12N5;arahy.Tifrunner.gnm1.ann1.30ZBSQ;arahy.Tifrunner.gnm1…
Biological Process	GO:0043687	post-translational protein modification	60	2	4.1	0.48878	arahy.Tifrunner.gnm1.ann1.79SD3K;arahy.Tifrunner.gnm1.ann1.Y7GC2W
Biological Process	GO:0022402	cell cycle process	498	33	34.05	0.48880	Arachis_hypogaea_newGene_1041;Arachis_hypogaea_newGene_16553;Arachis_hypogaea_newGene_4138;Arachis_hypogaea_newGene_7366;arahy.Tifrunner.gnm1.ann1.10N228;arahy.Tifrunner.gnm1.ann1.31N5UK;arahy.Tifrunner.gnm1.ann1.45XZWW;arahy.Tifrunner.gnm1.ann1.48UGBA;arahy.Tifrunner.gnm1.ann1.6G8285;arahy.Tifrunner.gnm1.ann1.79SD3K;arahy.Tifrunner.gnm1.ann1.B798EQ;arahy.Tifrunner.gnm1.ann1.D1AFGR;arahy.Tifrunne…
Biological Process	GO:0009304	tRNA transcription	4	0	0.27	0.48887	--
Biological Process	GO:0000394	RNA splicing, via endonucleolytic cleavage and ligation	117	1	8	0.48949	arahy.Tifrunner.gnm1.ann1.248CB6
Biological Process	GO:0019252	starch biosynthetic process	142	8	9.71	0.48960	arahy.Tifrunner.gnm1.ann1.A38D4A;arahy.Tifrunner.gnm1.ann1.A6MVZL;arahy.Tifrunner.gnm1.ann1.GGC6H3;arahy.Tifrunner.gnm1.ann1.H1PHD7;arahy.Tifrunner.gnm1.ann1.L6ZHES;arahy.Tifrunner.gnm1.ann1.L9FPHH;arahy.Tifrunner.gnm1.ann1.Q9ZI40;arahy.Tifrunner.gnm1.ann1.QP7RRL
Biological Process	GO:0006074	(1->3)-beta-D-glucan metabolic process	42	0	2.87	0.48977	--
Biological Process	GO:0006636	unsaturated fatty acid biosynthetic process	38	2	2.6	0.48992	arahy.Tifrunner.gnm1.ann1.RG9U10;arahy.Tifrunner.gnm1.ann1.WI0ZBZ
Biological Process	GO:0033559	unsaturated fatty acid metabolic process	38	2	2.6	0.48992	arahy.Tifrunner.gnm1.ann1.RG9U10;arahy.Tifrunner.gnm1.ann1.WI0ZBZ
Biological Process	GO:0008299	isoprenoid biosynthetic process	381	20	26.05	0.49005	arahy.Tifrunner.gnm1.ann1.068WZH;arahy.Tifrunner.gnm1.ann1.1SCL5Q;arahy.Tifrunner.gnm1.ann1.6Z73IP;arahy.Tifrunner.gnm1.ann1.A5KHVE;arahy.Tifrunner.gnm1.ann1.A6MVZL;arahy.Tifrunner.gnm1.ann1.BW88YF;arahy.Tifrunner.gnm1.ann1.E5IAKT;arahy.Tifrunner.gnm1.ann1.FH4MAJ;arahy.Tifrunner.gnm1.ann1.GGC6H3;arahy.Tifrunner.gnm1.ann1.GRDD2X;arahy.Tifrunner.gnm1.ann1.I19T37;arahy.Tifrunner.gnm1.ann1.I8UD53;ara…
Biological Process	GO:0009749	response to glucose	32	2	2.19	0.49109	arahy.Tifrunner.gnm1.ann1.J4PCYS;arahy.Tifrunner.gnm1.ann1.W2FYD0
Biological Process	GO:0051761	sesquiterpene metabolic process	1	0	0.07	0.49239	--
Biological Process	GO:0051762	sesquiterpene biosynthetic process	1	0	0.07	0.49239	--
Biological Process	GO:0055122	response to very low light intensity stimulus	3	0	0.21	0.49254	--
Biological Process	GO:0043044	ATP-dependent chromatin remodeling	6	0	0.41	0.49303	--
Biological Process	GO:0019877	diaminopimelate biosynthetic process	6	1	0.41	0.49450	arahy.Tifrunner.gnm1.ann1.GVW4KZ
Biological Process	GO:0010087	phloem or xylem histogenesis	56	5	3.83	0.49532	arahy.Tifrunner.gnm1.ann1.413TYM;arahy.Tifrunner.gnm1.ann1.95EUB8;arahy.Tifrunner.gnm1.ann1.DFN3ZB;arahy.Tifrunner.gnm1.ann1.TQ1ANH;arahy.Tifrunner.gnm1.ann1.V28JVI
Biological Process	GO:0034032	purine nucleoside bisphosphate metabolic process	41	0	2.8	0.49609	--
Biological Process	GO:0033865	nucleoside bisphosphate metabolic process	41	0	2.8	0.49609	--
Biological Process	GO:0033875	ribonucleoside bisphosphate metabolic process	41	0	2.8	0.49609	--
Biological Process	GO:0090351	seedling development	131	3	8.96	0.49634	arahy.Tifrunner.gnm1.ann1.79SD3K;arahy.Tifrunner.gnm1.ann1.VY3GX3;arahy.Tifrunner.gnm1.ann1.Y7GC2W
Biological Process	GO:0030148	sphingolipid biosynthetic process	11	2	0.75	0.49672	arahy.Tifrunner.gnm1.ann1.9PT08I;arahy.Tifrunner.gnm1.ann1.X94JKI
Biological Process	GO:0046520	sphingoid biosynthetic process	11	2	0.75	0.49672	arahy.Tifrunner.gnm1.ann1.9PT08I;arahy.Tifrunner.gnm1.ann1.X94JKI
Biological Process	GO:0003006	developmental process involved in reproduction	1060	24	72.48	0.49681	Arachis_hypogaea_newGene_7242;arahy.Tifrunner.gnm1.ann1.248CB6;arahy.Tifrunner.gnm1.ann1.3B8Q14;arahy.Tifrunner.gnm1.ann1.6754IK;arahy.Tifrunner.gnm1.ann1.72M57I;arahy.Tifrunner.gnm1.ann1.79SD3K;arahy.Tifrunner.gnm1.ann1.CBA0IH;arahy.Tifrunner.gnm1.ann1.GGC6H3;arahy.Tifrunner.gnm1.ann1.H2X3VG;arahy.Tifrunner.gnm1.ann1.HMZA4Q;arahy.Tifrunner.gnm1.ann1.K33YLS;arahy.Tifrunner.gnm1.ann1.KWX927;arahy.…
Biological Process	GO:0010143	cutin biosynthetic process	6	0	0.41	0.49758	--
Biological Process	GO:0070328	triglyceride homeostasis	4	1	0.27	0.49768	arahy.Tifrunner.gnm1.ann1.CMA0H9
Biological Process	GO:0055090	acylglycerol homeostasis	4	1	0.27	0.49768	arahy.Tifrunner.gnm1.ann1.CMA0H9
Biological Process	GO:0055091	phospholipid homeostasis	4	1	0.27	0.49768	arahy.Tifrunner.gnm1.ann1.CMA0H9
Biological Process	GO:0055089	fatty acid homeostasis	4	1	0.27	0.49768	arahy.Tifrunner.gnm1.ann1.CMA0H9
Biological Process	GO:0071554	cell wall organization or biogenesis	592	67	40.48	0.49788	arahy.Tifrunner.gnm1.ann1.037YNN;arahy.Tifrunner.gnm1.ann1.0HE1Z7;arahy.Tifrunner.gnm1.ann1.10N228;arahy.Tifrunner.gnm1.ann1.26R06I;arahy.Tifrunner.gnm1.ann1.2J0KXT;arahy.Tifrunner.gnm1.ann1.31N5UK;arahy.Tifrunner.gnm1.ann1.323PP5;arahy.Tifrunner.gnm1.ann1.35IWU0;arahy.Tifrunner.gnm1.ann1.40MJVR;arahy.Tifrunner.gnm1.ann1.413TYM;arahy.Tifrunner.gnm1.ann1.430A6X;arahy.Tifrunner.gnm1.ann1.48UGBA;ara…
Biological Process	GO:0009773	photosynthetic electron transport in photosystem I	37	6	2.53	0.49793	arahy.Tifrunner.gnm1.ann1.4PD0PP;arahy.Tifrunner.gnm1.ann1.6KVT94;arahy.Tifrunner.gnm1.ann1.DHUA7P;arahy.Tifrunner.gnm1.ann1.DJM1RY;arahy.Tifrunner.gnm1.ann1.P56WT2;arahy.Tifrunner.gnm1.ann1.V5WWJ8
Biological Process	GO:0015760	glucose-6-phosphate transport	2	0	0.14	0.49797	--
Biological Process	GO:0034389	lipid particle organization	2	0	0.14	0.49797	--
Biological Process	GO:0046283	anthocyanin-containing compound metabolic process	54	7	3.69	0.49816	arahy.Tifrunner.gnm1.ann1.EE1039;arahy.Tifrunner.gnm1.ann1.EQU2N6;arahy.Tifrunner.gnm1.ann1.IMLK5J;arahy.Tifrunner.gnm1.ann1.JA1HFS;arahy.Tifrunner.gnm1.ann1.K55J2B;arahy.Tifrunner.gnm1.ann1.SKQI8R;arahy.Tifrunner.gnm1.ann1.Z1V611
Biological Process	GO:0071669	plant-type cell wall organization or biogenesis	223	21	15.25	0.49827	arahy.Tifrunner.gnm1.ann1.10N228;arahy.Tifrunner.gnm1.ann1.31N5UK;arahy.Tifrunner.gnm1.ann1.48UGBA;arahy.Tifrunner.gnm1.ann1.4KPL6Q;arahy.Tifrunner.gnm1.ann1.6G8285;arahy.Tifrunner.gnm1.ann1.95EUB8;arahy.Tifrunner.gnm1.ann1.B798EQ;arahy.Tifrunner.gnm1.ann1.D1AFGR;arahy.Tifrunner.gnm1.ann1.FDEL0C;arahy.Tifrunner.gnm1.ann1.FFY9SF;arahy.Tifrunner.gnm1.ann1.FK15VW;arahy.Tifrunner.gnm1.ann1.GVD2R3;ara…
Biological Process	GO:0045229	external encapsulating structure organization	419	38	28.65	0.49839	arahy.Tifrunner.gnm1.ann1.10N228;arahy.Tifrunner.gnm1.ann1.26R06I;arahy.Tifrunner.gnm1.ann1.323PP5;arahy.Tifrunner.gnm1.ann1.35IWU0;arahy.Tifrunner.gnm1.ann1.430A6X;arahy.Tifrunner.gnm1.ann1.4JBV7I;arahy.Tifrunner.gnm1.ann1.4KPL6Q;arahy.Tifrunner.gnm1.ann1.7MZS4M;arahy.Tifrunner.gnm1.ann1.7Z06EP;arahy.Tifrunner.gnm1.ann1.95EUB8;arahy.Tifrunner.gnm1.ann1.9KBV3N;arahy.Tifrunner.gnm1.ann1.B798EQ;ara…
Biological Process	GO:0032147	activation of protein kinase activity	22	1	1.5	0.50034	arahy.Tifrunner.gnm1.ann1.MX0K57
Biological Process	GO:0006721	terpenoid metabolic process	197	16	13.47	0.50079	arahy.Tifrunner.gnm1.ann1.068WZH;arahy.Tifrunner.gnm1.ann1.1SCL5Q;arahy.Tifrunner.gnm1.ann1.4KPL6Q;arahy.Tifrunner.gnm1.ann1.A5KHVE;arahy.Tifrunner.gnm1.ann1.E5IAKT;arahy.Tifrunner.gnm1.ann1.FH4MAJ;arahy.Tifrunner.gnm1.ann1.GRDD2X;arahy.Tifrunner.gnm1.ann1.I8UD53;arahy.Tifrunner.gnm1.ann1.IXQG45;arahy.Tifrunner.gnm1.ann1.KDT9CJ;arahy.Tifrunner.gnm1.ann1.QGX5EX;arahy.Tifrunner.gnm1.ann1.QH4I6C;ara…
Biological Process	GO:0036265	RNA (guanine-N7)-methylation	7	0	0.48	0.50157	--
Biological Process	GO:0052546	cell wall pectin metabolic process	21	2	1.44	0.50207	arahy.Tifrunner.gnm1.ann1.TQ1ANH;arahy.Tifrunner.gnm1.ann1.V28JVI
Biological Process	GO:0006102	isocitrate metabolic process	11	0	0.75	0.50288	--
Biological Process	GO:0034654	nucleobase-containing compound biosynthetic process	2258	103	154.4	0.50394	Arachis_hypogaea_newGene_1041;Arachis_hypogaea_newGene_11910;Arachis_hypogaea_newGene_12499;Arachis_hypogaea_newGene_12501;Arachis_hypogaea_newGene_1392;Arachis_hypogaea_newGene_17846;Arachis_hypogaea_newGene_19247;Arachis_hypogaea_newGene_19810;Arachis_hypogaea_newGene_7366;Arachis_hypogaea_newGene_9663;arahy.Tifrunner.gnm1.ann1.0BZR9P;arahy.Tifrunner.gnm1.ann1.0FZT73;arahy.Tifrunner.gnm1.ann1.0…
Biological Process	GO:0006907	pinocytosis	3	0	0.21	0.50397	--
Biological Process	GO:0046890	regulation of lipid biosynthetic process	15	0	1.03	0.50463	--
Biological Process	GO:0006855	drug transmembrane transport	89	3	6.09	0.50480	arahy.Tifrunner.gnm1.ann1.G80ETX;arahy.Tifrunner.gnm1.ann1.KLG2UC;arahy.Tifrunner.gnm1.ann1.Y8F5KD
Biological Process	GO:0015893	drug transport	89	3	6.09	0.50480	arahy.Tifrunner.gnm1.ann1.G80ETX;arahy.Tifrunner.gnm1.ann1.KLG2UC;arahy.Tifrunner.gnm1.ann1.Y8F5KD
Biological Process	GO:0042493	response to drug	89	3	6.09	0.50480	arahy.Tifrunner.gnm1.ann1.G80ETX;arahy.Tifrunner.gnm1.ann1.KLG2UC;arahy.Tifrunner.gnm1.ann1.Y8F5KD
Biological Process	GO:0046777	protein autophosphorylation	62	1	4.24	0.50486	arahy.Tifrunner.gnm1.ann1.D4N0FV
Biological Process	GO:0010557	positive regulation of macromolecule biosynthetic process	217	6	14.84	0.50496	arahy.Tifrunner.gnm1.ann1.3S8P0L;arahy.Tifrunner.gnm1.ann1.6Z73IP;arahy.Tifrunner.gnm1.ann1.79SD3K;arahy.Tifrunner.gnm1.ann1.RG9U10;arahy.Tifrunner.gnm1.ann1.WI0ZBZ;arahy.Tifrunner.gnm1.ann1.Y7GC2W
Biological Process	GO:0010014	meristem initiation	71	3	4.85	0.50724	arahy.Tifrunner.gnm1.ann1.95EUB8;arahy.Tifrunner.gnm1.ann1.M278LU;arahy.Tifrunner.gnm1.ann1.XFT5DK
Biological Process	GO:0010270	photosystem II oxygen evolving complex assembly	2	0	0.14	0.50748	--
Biological Process	GO:0030968	endoplasmic reticulum unfolded protein response	30	4	2.05	0.50751	arahy.Tifrunner.gnm1.ann1.G729YX;arahy.Tifrunner.gnm1.ann1.J4PCYS;arahy.Tifrunner.gnm1.ann1.NX6A0A;arahy.Tifrunner.gnm1.ann1.W2FYD0
Biological Process	GO:0034620	cellular response to unfolded protein	30	4	2.05	0.50751	arahy.Tifrunner.gnm1.ann1.G729YX;arahy.Tifrunner.gnm1.ann1.J4PCYS;arahy.Tifrunner.gnm1.ann1.NX6A0A;arahy.Tifrunner.gnm1.ann1.W2FYD0
Biological Process	GO:0009226	nucleotide-sugar biosynthetic process	19	1	1.3	0.50796	Arachis_hypogaea_newGene_1392
Biological Process	GO:0000956	nuclear-transcribed mRNA catabolic process	42	0	2.87	0.50838	--
Biological Process	GO:0097359	UDP-glucosylation	2	0	0.14	0.50874	--
Biological Process	GO:0009856	pollination	150	8	10.26	0.50884	Arachis_hypogaea_newGene_15441;arahy.Tifrunner.gnm1.ann1.3B8Q14;arahy.Tifrunner.gnm1.ann1.5N87D2;arahy.Tifrunner.gnm1.ann1.D2YYPY;arahy.Tifrunner.gnm1.ann1.F8EDYM;arahy.Tifrunner.gnm1.ann1.M23BVA;arahy.Tifrunner.gnm1.ann1.WMTX8C;arahy.Tifrunner.gnm1.ann1.WTM8K6
Biological Process	GO:0044706	multi-multicellular organism process	150	8	10.26	0.50884	Arachis_hypogaea_newGene_15441;arahy.Tifrunner.gnm1.ann1.3B8Q14;arahy.Tifrunner.gnm1.ann1.5N87D2;arahy.Tifrunner.gnm1.ann1.D2YYPY;arahy.Tifrunner.gnm1.ann1.F8EDYM;arahy.Tifrunner.gnm1.ann1.M23BVA;arahy.Tifrunner.gnm1.ann1.WMTX8C;arahy.Tifrunner.gnm1.ann1.WTM8K6
Biological Process	GO:0016572	histone phosphorylation	51	0	3.49	0.50889	--
Biological Process	GO:0033993	response to lipid	229	12	15.66	0.50961	arahy.Tifrunner.gnm1.ann1.45DTJR;arahy.Tifrunner.gnm1.ann1.4L9195;arahy.Tifrunner.gnm1.ann1.4QW8I5;arahy.Tifrunner.gnm1.ann1.CT5ZD3;arahy.Tifrunner.gnm1.ann1.G729YX;arahy.Tifrunner.gnm1.ann1.GC19V0;arahy.Tifrunner.gnm1.ann1.J4PCYS;arahy.Tifrunner.gnm1.ann1.LHW1VF;arahy.Tifrunner.gnm1.ann1.NX6A0A;arahy.Tifrunner.gnm1.ann1.TR1S4A;arahy.Tifrunner.gnm1.ann1.VY3GX3;arahy.Tifrunner.gnm1.ann1.W2FYD0
Biological Process	GO:0048868	pollen tube development	112	3	7.66	0.51017	arahy.Tifrunner.gnm1.ann1.3B8Q14;arahy.Tifrunner.gnm1.ann1.WMTX8C;arahy.Tifrunner.gnm1.ann1.WTM8K6
Biological Process	GO:0010161	red light signaling pathway	2	0	0.14	0.51057	--
Biological Process	GO:0071491	cellular response to red light	2	0	0.14	0.51057	--
Biological Process	GO:0072348	sulfur compound transport	52	4	3.56	0.51109	arahy.Tifrunner.gnm1.ann1.71BBCE;arahy.Tifrunner.gnm1.ann1.BZ5ZMX;arahy.Tifrunner.gnm1.ann1.DA0PX7;arahy.Tifrunner.gnm1.ann1.GF4R7K
Biological Process	GO:0048481	plant ovule development	80	0	5.47	0.51148	--
Biological Process	GO:0035670	plant-type ovary development	80	0	5.47	0.51148	--
Biological Process	GO:0050684	regulation of mRNA processing	6	0	0.41	0.51155	--
Biological Process	GO:1903311	regulation of mRNA metabolic process	6	0	0.41	0.51155	--
Biological Process	GO:0042401	cellular biogenic amine biosynthetic process	64	1	4.38	0.51339	arahy.Tifrunner.gnm1.ann1.A8YTMR
Biological Process	GO:0009309	amine biosynthetic process	64	1	4.38	0.51339	arahy.Tifrunner.gnm1.ann1.A8YTMR
Biological Process	GO:0080178	5-carbamoylmethyl uridine residue modification	1	0	0.07	0.51356	--
Biological Process	GO:0009399	nitrogen fixation	11	0	0.75	0.51366	--
Biological Process	GO:2000241	regulation of reproductive process	242	3	16.55	0.51410	arahy.Tifrunner.gnm1.ann1.3B8Q14;arahy.Tifrunner.gnm1.ann1.79SD3K;arahy.Tifrunner.gnm1.ann1.Y7GC2W
Biological Process	GO:0046501	protoporphyrinogen IX metabolic process	25	3	1.71	0.51412	arahy.Tifrunner.gnm1.ann1.6Z73IP;arahy.Tifrunner.gnm1.ann1.7CPH5R;arahy.Tifrunner.gnm1.ann1.SF9WRK
Biological Process	GO:0006782	protoporphyrinogen IX biosynthetic process	25	3	1.71	0.51412	arahy.Tifrunner.gnm1.ann1.6Z73IP;arahy.Tifrunner.gnm1.ann1.7CPH5R;arahy.Tifrunner.gnm1.ann1.SF9WRK
Biological Process	GO:0006450	regulation of translational fidelity	14	0	0.96	0.51428	--
Biological Process	GO:0046146	tetrahydrobiopterin metabolic process	7	0	0.48	0.51510	--
Biological Process	GO:0006729	tetrahydrobiopterin biosynthetic process	7	0	0.48	0.51510	--
Biological Process	GO:0051604	protein maturation	85	4	5.81	0.51550	arahy.Tifrunner.gnm1.ann1.3Q2PIU;arahy.Tifrunner.gnm1.ann1.BJ7T6U;arahy.Tifrunner.gnm1.ann1.FVC51Z;arahy.Tifrunner.gnm1.ann1.VD5D9J
Biological Process	GO:0030091	protein repair	12	0	0.82	0.52020	--
Biological Process	GO:0008535	respiratory chain complex IV assembly	13	0	0.89	0.52030	--
Biological Process	GO:0018410	C-terminal protein amino acid modification	3	0	0.21	0.52107	--
Biological Process	GO:0006481	C-terminal protein methylation	3	0	0.21	0.52107	--
Biological Process	GO:0006809	nitric oxide biosynthetic process	5	0	0.34	0.52126	--
Biological Process	GO:0046209	nitric oxide metabolic process	5	0	0.34	0.52126	--
Biological Process	GO:0010227	floral organ abscission	13	0	0.89	0.52137	--
Biological Process	GO:0097501	stress response to metal ion	1	0	0.07	0.52144	--
Biological Process	GO:0010273	detoxification of copper ion	1	0	0.07	0.52144	--
Biological Process	GO:1990169	stress response to copper ion	1	0	0.07	0.52144	--
Biological Process	GO:0005982	starch metabolic process	165	11	11.28	0.52153	arahy.Tifrunner.gnm1.ann1.31N5UK;arahy.Tifrunner.gnm1.ann1.A38D4A;arahy.Tifrunner.gnm1.ann1.A6MVZL;arahy.Tifrunner.gnm1.ann1.B798EQ;arahy.Tifrunner.gnm1.ann1.FFY9SF;arahy.Tifrunner.gnm1.ann1.GGC6H3;arahy.Tifrunner.gnm1.ann1.H1PHD7;arahy.Tifrunner.gnm1.ann1.L6ZHES;arahy.Tifrunner.gnm1.ann1.L9FPHH;arahy.Tifrunner.gnm1.ann1.Q9ZI40;arahy.Tifrunner.gnm1.ann1.QP7RRL
Biological Process	GO:0072511	divalent inorganic cation transport	149	14	10.19	0.52251	Arachis_hypogaea_newGene_3319;arahy.Tifrunner.gnm1.ann1.18YQBF;arahy.Tifrunner.gnm1.ann1.4PD0PP;arahy.Tifrunner.gnm1.ann1.8DRC0W;arahy.Tifrunner.gnm1.ann1.9042LP;arahy.Tifrunner.gnm1.ann1.B798EQ;arahy.Tifrunner.gnm1.ann1.BY16ED;arahy.Tifrunner.gnm1.ann1.DH8F8S;arahy.Tifrunner.gnm1.ann1.JGWU85;arahy.Tifrunner.gnm1.ann1.JVEI5Y;arahy.Tifrunner.gnm1.ann1.MF538D;arahy.Tifrunner.gnm1.ann1.S0X7MM;arahy.…
Biological Process	GO:0070838	divalent metal ion transport	149	14	10.19	0.52251	Arachis_hypogaea_newGene_3319;arahy.Tifrunner.gnm1.ann1.18YQBF;arahy.Tifrunner.gnm1.ann1.4PD0PP;arahy.Tifrunner.gnm1.ann1.8DRC0W;arahy.Tifrunner.gnm1.ann1.9042LP;arahy.Tifrunner.gnm1.ann1.B798EQ;arahy.Tifrunner.gnm1.ann1.BY16ED;arahy.Tifrunner.gnm1.ann1.DH8F8S;arahy.Tifrunner.gnm1.ann1.JGWU85;arahy.Tifrunner.gnm1.ann1.JVEI5Y;arahy.Tifrunner.gnm1.ann1.MF538D;arahy.Tifrunner.gnm1.ann1.S0X7MM;arahy.…
Biological Process	GO:0009830	cell wall modification involved in abscission	3	1	0.21	0.52291	arahy.Tifrunner.gnm1.ann1.4KPL6Q
Biological Process	GO:0044277	cell wall disassembly	3	1	0.21	0.52291	arahy.Tifrunner.gnm1.ann1.4KPL6Q
Biological Process	GO:0045128	negative regulation of reciprocal meiotic recombination	2	0	0.14	0.52393	--
Biological Process	GO:0060631	regulation of meiosis I	2	0	0.14	0.52393	--
Biological Process	GO:0051053	negative regulation of DNA metabolic process	2	0	0.14	0.52393	--
Biological Process	GO:0045835	negative regulation of meiotic nuclear division	2	0	0.14	0.52393	--
Biological Process	GO:0010520	regulation of reciprocal meiotic recombination	2	0	0.14	0.52393	--
Biological Process	GO:0040020	regulation of meiotic nuclear division	2	0	0.14	0.52393	--
Biological Process	GO:0045910	negative regulation of DNA recombination	2	0	0.14	0.52393	--
Biological Process	GO:0000018	regulation of DNA recombination	2	0	0.14	0.52393	--
Biological Process	GO:0031326	regulation of cellular biosynthetic process	1557	78	106.46	0.52422	Arachis_hypogaea_newGene_1041;Arachis_hypogaea_newGene_11910;Arachis_hypogaea_newGene_17846;Arachis_hypogaea_newGene_19247;Arachis_hypogaea_newGene_19810;Arachis_hypogaea_newGene_7366;Arachis_hypogaea_newGene_9663;arahy.Tifrunner.gnm1.ann1.0FZT73;arahy.Tifrunner.gnm1.ann1.0UF999;arahy.Tifrunner.gnm1.ann1.2FYA1K;arahy.Tifrunner.gnm1.ann1.2Q12N5;arahy.Tifrunner.gnm1.ann1.30ZBSQ;arahy.Tifrunner.gnm1…
Biological Process	GO:0035967	cellular response to topologically incorrect protein	31	4	2.12	0.52451	arahy.Tifrunner.gnm1.ann1.G729YX;arahy.Tifrunner.gnm1.ann1.J4PCYS;arahy.Tifrunner.gnm1.ann1.NX6A0A;arahy.Tifrunner.gnm1.ann1.W2FYD0
Biological Process	GO:0051181	cofactor transport	23	0	1.57	0.52473	--
Biological Process	GO:0051606	detection of stimulus	56	7	3.83	0.52480	arahy.Tifrunner.gnm1.ann1.6KVT94;arahy.Tifrunner.gnm1.ann1.7R2GDL;arahy.Tifrunner.gnm1.ann1.G3162F;arahy.Tifrunner.gnm1.ann1.G729YX;arahy.Tifrunner.gnm1.ann1.J4PCYS;arahy.Tifrunner.gnm1.ann1.NX6A0A;arahy.Tifrunner.gnm1.ann1.W2FYD0
Biological Process	GO:0016444	somatic cell DNA recombination	22	2	1.5	0.52503	arahy.Tifrunner.gnm1.ann1.79SD3K;arahy.Tifrunner.gnm1.ann1.Y7GC2W
Biological Process	GO:0072350	tricarboxylic acid metabolic process	15	0	1.03	0.52634	--
Biological Process	GO:0055072	iron ion homeostasis	20	0	1.37	0.52639	--
Biological Process	GO:0009860	pollen tube growth	89	3	6.09	0.52656	arahy.Tifrunner.gnm1.ann1.3B8Q14;arahy.Tifrunner.gnm1.ann1.WMTX8C;arahy.Tifrunner.gnm1.ann1.WTM8K6
Biological Process	GO:0008654	phospholipid biosynthetic process	346	8	23.66	0.52706	arahy.Tifrunner.gnm1.ann1.6Z73IP;arahy.Tifrunner.gnm1.ann1.A6MVZL;arahy.Tifrunner.gnm1.ann1.GGC6H3;arahy.Tifrunner.gnm1.ann1.HNK90J;arahy.Tifrunner.gnm1.ann1.I19T37;arahy.Tifrunner.gnm1.ann1.NH00NZ;arahy.Tifrunner.gnm1.ann1.RG9U10;arahy.Tifrunner.gnm1.ann1.WI0ZBZ
Biological Process	GO:0009889	regulation of biosynthetic process	1579	80	107.97	0.52765	Arachis_hypogaea_newGene_1041;Arachis_hypogaea_newGene_11910;Arachis_hypogaea_newGene_17846;Arachis_hypogaea_newGene_19247;Arachis_hypogaea_newGene_19810;Arachis_hypogaea_newGene_7366;Arachis_hypogaea_newGene_9663;arahy.Tifrunner.gnm1.ann1.06ZF6Z;arahy.Tifrunner.gnm1.ann1.0FZT73;arahy.Tifrunner.gnm1.ann1.0UF999;arahy.Tifrunner.gnm1.ann1.2FYA1K;arahy.Tifrunner.gnm1.ann1.2Q12N5;arahy.Tifrunner.gnm1…
Biological Process	GO:0046519	sphingoid metabolic process	12	2	0.82	0.52774	arahy.Tifrunner.gnm1.ann1.9PT08I;arahy.Tifrunner.gnm1.ann1.X94JKI
Biological Process	GO:0007568	aging	66	3	4.51	0.52793	arahy.Tifrunner.gnm1.ann1.G3162F;arahy.Tifrunner.gnm1.ann1.HMZA4Q;arahy.Tifrunner.gnm1.ann1.R3KIKB
Biological Process	GO:0006364	rRNA processing	262	15	17.91	0.52861	Arachis_hypogaea_newGene_18041;Arachis_hypogaea_newGene_401;arahy.Tifrunner.gnm1.ann1.18YQBF;arahy.Tifrunner.gnm1.ann1.6KVT94;arahy.Tifrunner.gnm1.ann1.6Z73IP;arahy.Tifrunner.gnm1.ann1.8DRC0W;arahy.Tifrunner.gnm1.ann1.A38D4A;arahy.Tifrunner.gnm1.ann1.A6MVZL;arahy.Tifrunner.gnm1.ann1.KZGX7R;arahy.Tifrunner.gnm1.ann1.L9FPHH;arahy.Tifrunner.gnm1.ann1.MF538D;arahy.Tifrunner.gnm1.ann1.QP7RRL;arahy.Tif…
Biological Process	GO:0006122	mitochondrial electron transport, ubiquinol to cytochrome c	5	0	0.34	0.52867	--
Biological Process	GO:0071555	cell wall organization	384	34	26.26	0.52892	arahy.Tifrunner.gnm1.ann1.10N228;arahy.Tifrunner.gnm1.ann1.26R06I;arahy.Tifrunner.gnm1.ann1.323PP5;arahy.Tifrunner.gnm1.ann1.35IWU0;arahy.Tifrunner.gnm1.ann1.430A6X;arahy.Tifrunner.gnm1.ann1.4JBV7I;arahy.Tifrunner.gnm1.ann1.4KPL6Q;arahy.Tifrunner.gnm1.ann1.7MZS4M;arahy.Tifrunner.gnm1.ann1.7Z06EP;arahy.Tifrunner.gnm1.ann1.95EUB8;arahy.Tifrunner.gnm1.ann1.9KBV3N;arahy.Tifrunner.gnm1.ann1.B798EQ;ara…
Biological Process	GO:0032465	regulation of cytokinesis	5	0	0.34	0.52919	--
Biological Process	GO:0006560	proline metabolic process	17	1	1.16	0.53150	arahy.Tifrunner.gnm1.ann1.F4PGJ6
Biological Process	GO:0008219	cell death	151	14	10.32	0.53154	arahy.Tifrunner.gnm1.ann1.06ZF6Z;arahy.Tifrunner.gnm1.ann1.4L9195;arahy.Tifrunner.gnm1.ann1.6I0SN9;arahy.Tifrunner.gnm1.ann1.6KVT94;arahy.Tifrunner.gnm1.ann1.91G1W9;arahy.Tifrunner.gnm1.ann1.G3162F;arahy.Tifrunner.gnm1.ann1.G729YX;arahy.Tifrunner.gnm1.ann1.GC19V0;arahy.Tifrunner.gnm1.ann1.J4PCYS;arahy.Tifrunner.gnm1.ann1.NX6A0A;arahy.Tifrunner.gnm1.ann1.RKD053;arahy.Tifrunner.gnm1.ann1.V842G6;ara…
Biological Process	GO:0016265	obsolete death	151	14	10.32	0.53154	arahy.Tifrunner.gnm1.ann1.06ZF6Z;arahy.Tifrunner.gnm1.ann1.4L9195;arahy.Tifrunner.gnm1.ann1.6I0SN9;arahy.Tifrunner.gnm1.ann1.6KVT94;arahy.Tifrunner.gnm1.ann1.91G1W9;arahy.Tifrunner.gnm1.ann1.G3162F;arahy.Tifrunner.gnm1.ann1.G729YX;arahy.Tifrunner.gnm1.ann1.GC19V0;arahy.Tifrunner.gnm1.ann1.J4PCYS;arahy.Tifrunner.gnm1.ann1.NX6A0A;arahy.Tifrunner.gnm1.ann1.RKD053;arahy.Tifrunner.gnm1.ann1.V842G6;ara…
Biological Process	GO:0006878	cellular copper ion homeostasis	6	0	0.41	0.53201	--
Biological Process	GO:0046165	alcohol biosynthetic process	180	8	12.31	0.53202	arahy.Tifrunner.gnm1.ann1.9PT08I;arahy.Tifrunner.gnm1.ann1.GRDD2X;arahy.Tifrunner.gnm1.ann1.HNK90J;arahy.Tifrunner.gnm1.ann1.I19T37;arahy.Tifrunner.gnm1.ann1.LRNE2N;arahy.Tifrunner.gnm1.ann1.TFIC2J;arahy.Tifrunner.gnm1.ann1.WK1BYW;arahy.Tifrunner.gnm1.ann1.X94JKI
Biological Process	GO:0040014	regulation of multicellular organism growth	3	0	0.21	0.53230	--
Biological Process	GO:0035264	multicellular organism growth	3	0	0.21	0.53230	--
Biological Process	GO:2000112	regulation of cellular macromolecule biosynthetic process	1538	78	105.16	0.53241	Arachis_hypogaea_newGene_1041;Arachis_hypogaea_newGene_11910;Arachis_hypogaea_newGene_17846;Arachis_hypogaea_newGene_19247;Arachis_hypogaea_newGene_19810;Arachis_hypogaea_newGene_7366;Arachis_hypogaea_newGene_9663;arahy.Tifrunner.gnm1.ann1.0FZT73;arahy.Tifrunner.gnm1.ann1.0UF999;arahy.Tifrunner.gnm1.ann1.2FYA1K;arahy.Tifrunner.gnm1.ann1.2Q12N5;arahy.Tifrunner.gnm1.ann1.30ZBSQ;arahy.Tifrunner.gnm1…
Biological Process	GO:0044419	interspecies interaction between organisms	107	4	7.32	0.53268	arahy.Tifrunner.gnm1.ann1.J3GVLS;arahy.Tifrunner.gnm1.ann1.M06WYC;arahy.Tifrunner.gnm1.ann1.NCJ8FH;arahy.Tifrunner.gnm1.ann1.PLG903
Biological Process	GO:0044403	symbiosis, encompassing mutualism through parasitism	107	4	7.32	0.53268	arahy.Tifrunner.gnm1.ann1.J3GVLS;arahy.Tifrunner.gnm1.ann1.M06WYC;arahy.Tifrunner.gnm1.ann1.NCJ8FH;arahy.Tifrunner.gnm1.ann1.PLG903
Biological Process	GO:0006890	retrograde vesicle-mediated transport, Golgi to ER	12	2	0.82	0.53304	Arachis_hypogaea_newGene_15447;Arachis_hypogaea_newGene_4208
Biological Process	GO:0071277	cellular response to calcium ion	2	0	0.14	0.53306	--
Biological Process	GO:0071248	cellular response to metal ion	2	0	0.14	0.53306	--
Biological Process	GO:0019216	regulation of lipid metabolic process	26	1	1.78	0.53416	arahy.Tifrunner.gnm1.ann1.VY3GX3
Biological Process	GO:0001101	response to acid chemical	395	35	27.01	0.53516	arahy.Tifrunner.gnm1.ann1.0XMI5T;arahy.Tifrunner.gnm1.ann1.45DTJR;arahy.Tifrunner.gnm1.ann1.4L9195;arahy.Tifrunner.gnm1.ann1.4QW8I5;arahy.Tifrunner.gnm1.ann1.6KVT94;arahy.Tifrunner.gnm1.ann1.8SKS1Y;arahy.Tifrunner.gnm1.ann1.91G1W9;arahy.Tifrunner.gnm1.ann1.9HYI17;arahy.Tifrunner.gnm1.ann1.A1DKIN;arahy.Tifrunner.gnm1.ann1.CNV9AJ;arahy.Tifrunner.gnm1.ann1.CT5ZD3;arahy.Tifrunner.gnm1.ann1.D6XHXS;ara…
Biological Process	GO:0009445	putrescine metabolic process	13	0	0.89	0.53525	--
Biological Process	GO:0009446	putrescine biosynthetic process	13	0	0.89	0.53525	--
Biological Process	GO:0015996	chlorophyll catabolic process	54	0	3.69	0.53527	--
Biological Process	GO:0046149	pigment catabolic process	54	0	3.69	0.53527	--
Biological Process	GO:0044770	cell cycle phase transition	51	3	3.49	0.53554	Arachis_hypogaea_newGene_1041;Arachis_hypogaea_newGene_4138;Arachis_hypogaea_newGene_7366
Biological Process	GO:0044772	mitotic cell cycle phase transition	51	3	3.49	0.53554	Arachis_hypogaea_newGene_1041;Arachis_hypogaea_newGene_4138;Arachis_hypogaea_newGene_7366
Biological Process	GO:0030328	prenylcysteine catabolic process	2	0	0.14	0.53589	--
Biological Process	GO:0030329	prenylcysteine metabolic process	2	0	0.14	0.53589	--
Biological Process	GO:0009069	serine family amino acid metabolic process	242	19	16.55	0.53642	Arachis_hypogaea_newGene_15829;arahy.Tifrunner.gnm1.ann1.06ZF6Z;arahy.Tifrunner.gnm1.ann1.3K7MRP;arahy.Tifrunner.gnm1.ann1.427FHC;arahy.Tifrunner.gnm1.ann1.4PD0PP;arahy.Tifrunner.gnm1.ann1.6I0SN9;arahy.Tifrunner.gnm1.ann1.6KVT94;arahy.Tifrunner.gnm1.ann1.6Z73IP;arahy.Tifrunner.gnm1.ann1.9042LP;arahy.Tifrunner.gnm1.ann1.DJM1RY;arahy.Tifrunner.gnm1.ann1.JVEI5Y;arahy.Tifrunner.gnm1.ann1.L9FPHH;arahy…
Biological Process	GO:0010556	regulation of macromolecule biosynthetic process	1540	78	105.3	0.53664	Arachis_hypogaea_newGene_1041;Arachis_hypogaea_newGene_11910;Arachis_hypogaea_newGene_17846;Arachis_hypogaea_newGene_19247;Arachis_hypogaea_newGene_19810;Arachis_hypogaea_newGene_7366;Arachis_hypogaea_newGene_9663;arahy.Tifrunner.gnm1.ann1.0FZT73;arahy.Tifrunner.gnm1.ann1.0UF999;arahy.Tifrunner.gnm1.ann1.2FYA1K;arahy.Tifrunner.gnm1.ann1.2Q12N5;arahy.Tifrunner.gnm1.ann1.30ZBSQ;arahy.Tifrunner.gnm1…
Biological Process	GO:0009823	cytokinin catabolic process	4	0	0.27	0.53669	--
Biological Process	GO:0042447	hormone catabolic process	4	0	0.27	0.53669	--
Biological Process	GO:0006544	glycine metabolic process	73	1	4.99	0.53832	arahy.Tifrunner.gnm1.ann1.RKD053
Biological Process	GO:0031537	regulation of anthocyanin metabolic process	14	0	0.96	0.53844	--
Biological Process	GO:0017006	protein-tetrapyrrole linkage	10	1	0.68	0.53873	arahy.Tifrunner.gnm1.ann1.7R2GDL
Biological Process	GO:0009416	response to light stimulus	557	36	38.09	0.53942	arahy.Tifrunner.gnm1.ann1.6KVT94;arahy.Tifrunner.gnm1.ann1.79SD3K;arahy.Tifrunner.gnm1.ann1.7R2GDL;arahy.Tifrunner.gnm1.ann1.7S9HSP;arahy.Tifrunner.gnm1.ann1.8DRC0W;arahy.Tifrunner.gnm1.ann1.8SKS1Y;arahy.Tifrunner.gnm1.ann1.A38D4A;arahy.Tifrunner.gnm1.ann1.A6MVZL;arahy.Tifrunner.gnm1.ann1.AYA1A5;arahy.Tifrunner.gnm1.ann1.B798EQ;arahy.Tifrunner.gnm1.ann1.C9ICWX;arahy.Tifrunner.gnm1.ann1.D4N0FV;ara…
Biological Process	GO:0006986	response to unfolded protein	32	4	2.19	0.54092	arahy.Tifrunner.gnm1.ann1.G729YX;arahy.Tifrunner.gnm1.ann1.J4PCYS;arahy.Tifrunner.gnm1.ann1.NX6A0A;arahy.Tifrunner.gnm1.ann1.W2FYD0
Biological Process	GO:0072599	establishment of protein localization to endoplasmic reticulum	36	0	2.46	0.54131	--
Biological Process	GO:0045047	protein targeting to ER	36	0	2.46	0.54131	--
Biological Process	GO:0019217	regulation of fatty acid metabolic process	4	0	0.27	0.54136	--
Biological Process	GO:0050994	regulation of lipid catabolic process	4	1	0.27	0.54136	arahy.Tifrunner.gnm1.ann1.VY3GX3
Biological Process	GO:0080088	spermidine hydroxycinnamate conjugate biosynthetic process	1	0	0.07	0.54178	--
Biological Process	GO:0009650	UV protection	4	0	0.27	0.54211	--
Biological Process	GO:0015850	organic hydroxy compound transport	6	0	0.41	0.54253	--
Biological Process	GO:0019755	one-carbon compound transport	7	1	0.48	0.54282	arahy.Tifrunner.gnm1.ann1.LE80VX
Biological Process	GO:0042724	thiamine-containing compound biosynthetic process	12	1	0.82	0.54317	arahy.Tifrunner.gnm1.ann1.76C20C
Biological Process	GO:0009228	thiamine biosynthetic process	12	1	0.82	0.54317	arahy.Tifrunner.gnm1.ann1.76C20C
Biological Process	GO:0010589	leaf proximal/distal pattern formation	2	0	0.14	0.54371	--
Biological Process	GO:0006915	apoptotic process	2	0	0.14	0.54454	--
Biological Process	GO:0042981	regulation of apoptotic process	2	0	0.14	0.54454	--
Biological Process	GO:0043066	negative regulation of apoptotic process	2	0	0.14	0.54454	--
Biological Process	GO:0050826	response to freezing	71	2	4.85	0.54457	arahy.Tifrunner.gnm1.ann1.79SD3K;arahy.Tifrunner.gnm1.ann1.Y7GC2W
Biological Process	GO:0006597	spermine biosynthetic process	6	0	0.41	0.54489	--
Biological Process	GO:0008215	spermine metabolic process	6	0	0.41	0.54489	--
Biological Process	GO:0009725	response to hormone	551	41	37.68	0.54525	Arachis_hypogaea_newGene_16152;Arachis_hypogaea_newGene_17846;Arachis_hypogaea_newGene_5898;arahy.Tifrunner.gnm1.ann1.0XMI5T;arahy.Tifrunner.gnm1.ann1.29DZAQ;arahy.Tifrunner.gnm1.ann1.44STCA;arahy.Tifrunner.gnm1.ann1.45DTJR;arahy.Tifrunner.gnm1.ann1.4KPL6Q;arahy.Tifrunner.gnm1.ann1.4L9195;arahy.Tifrunner.gnm1.ann1.4QW8I5;arahy.Tifrunner.gnm1.ann1.6KVT94;arahy.Tifrunner.gnm1.ann1.8QDS1I;arahy.Tifr…
Biological Process	GO:0043455	regulation of secondary metabolic process	5	0	0.34	0.54547	--
Biological Process	GO:0010115	regulation of abscisic acid biosynthetic process	5	0	0.34	0.54547	--
Biological Process	GO:0010116	positive regulation of abscisic acid biosynthetic process	5	0	0.34	0.54547	--
Biological Process	GO:0045828	positive regulation of isoprenoid metabolic process	5	0	0.34	0.54547	--
Biological Process	GO:0045834	positive regulation of lipid metabolic process	5	0	0.34	0.54547	--
Biological Process	GO:1902932	positive regulation of alcohol biosynthetic process	5	0	0.34	0.54547	--
Biological Process	GO:0046889	positive regulation of lipid biosynthetic process	5	0	0.34	0.54547	--
Biological Process	GO:0009590	detection of gravity	8	0	0.55	0.54578	--
Biological Process	GO:0071482	cellular response to light stimulus	25	4	1.71	0.54613	arahy.Tifrunner.gnm1.ann1.7R2GDL;arahy.Tifrunner.gnm1.ann1.D4N0FV;arahy.Tifrunner.gnm1.ann1.DHUA7P;arahy.Tifrunner.gnm1.ann1.P56WT2
Biological Process	GO:0071478	cellular response to radiation	25	4	1.71	0.54613	arahy.Tifrunner.gnm1.ann1.7R2GDL;arahy.Tifrunner.gnm1.ann1.D4N0FV;arahy.Tifrunner.gnm1.ann1.DHUA7P;arahy.Tifrunner.gnm1.ann1.P56WT2
Biological Process	GO:0007030	Golgi organization	97	4	6.63	0.54699	arahy.Tifrunner.gnm1.ann1.8SKS1Y;arahy.Tifrunner.gnm1.ann1.B798EQ;arahy.Tifrunner.gnm1.ann1.JVEI5Y;arahy.Tifrunner.gnm1.ann1.MHUR4I
Biological Process	GO:0051817	modification of morphology or physiology of other organism involved in symbiotic interaction	59	0	4.03	0.54742	--
Biological Process	GO:0044003	modification by symbiont of host morphology or physiology	59	0	4.03	0.54742	--
Biological Process	GO:0048511	rhythmic process	44	2	3.01	0.54776	arahy.Tifrunner.gnm1.ann1.T9D4U4;arahy.Tifrunner.gnm1.ann1.Z7UQGQ
Biological Process	GO:0007623	circadian rhythm	44	2	3.01	0.54776	arahy.Tifrunner.gnm1.ann1.T9D4U4;arahy.Tifrunner.gnm1.ann1.Z7UQGQ
Biological Process	GO:0016311	dephosphorylation	283	21	19.35	0.54874	Arachis_hypogaea_newGene_16617;Arachis_hypogaea_newGene_4466;Arachis_hypogaea_newGene_5066;arahy.Tifrunner.gnm1.ann1.6374NN;arahy.Tifrunner.gnm1.ann1.68L72N;arahy.Tifrunner.gnm1.ann1.6KVT94;arahy.Tifrunner.gnm1.ann1.6LA5S9;arahy.Tifrunner.gnm1.ann1.8MB9CM;arahy.Tifrunner.gnm1.ann1.DJM1RY;arahy.Tifrunner.gnm1.ann1.E0MG3A;arahy.Tifrunner.gnm1.ann1.JVEI5Y;arahy.Tifrunner.gnm1.ann1.ML7S1E;arahy.Tifru…
Biological Process	GO:0034504	protein localization to nucleus	3	0	0.21	0.55118	--
Biological Process	GO:0051457	maintenance of protein location in nucleus	3	0	0.21	0.55118	--
Biological Process	GO:0060860	regulation of floral organ abscission	1	0	0.07	0.55163	--
Biological Process	GO:0060862	negative regulation of floral organ abscission	1	0	0.07	0.55163	--
Biological Process	GO:0048232	male gamete generation	13	2	0.89	0.55207	arahy.Tifrunner.gnm1.ann1.79SD3K;arahy.Tifrunner.gnm1.ann1.Y7GC2W
Biological Process	GO:0009070	serine family amino acid biosynthetic process	155	17	10.6	0.55209	Arachis_hypogaea_newGene_15829;arahy.Tifrunner.gnm1.ann1.06ZF6Z;arahy.Tifrunner.gnm1.ann1.427FHC;arahy.Tifrunner.gnm1.ann1.4PD0PP;arahy.Tifrunner.gnm1.ann1.6I0SN9;arahy.Tifrunner.gnm1.ann1.6KVT94;arahy.Tifrunner.gnm1.ann1.6Z73IP;arahy.Tifrunner.gnm1.ann1.9042LP;arahy.Tifrunner.gnm1.ann1.DJM1RY;arahy.Tifrunner.gnm1.ann1.JVEI5Y;arahy.Tifrunner.gnm1.ann1.L9FPHH;arahy.Tifrunner.gnm1.ann1.QP7RRL;arahy…
Biological Process	GO:0006595	polyamine metabolic process	62	1	4.24	0.55234	arahy.Tifrunner.gnm1.ann1.I6VHAV
Biological Process	GO:0034637	cellular carbohydrate biosynthetic process	460	38	31.45	0.55240	arahy.Tifrunner.gnm1.ann1.037YNN;arahy.Tifrunner.gnm1.ann1.31N5UK;arahy.Tifrunner.gnm1.ann1.3RC294;arahy.Tifrunner.gnm1.ann1.40MJVR;arahy.Tifrunner.gnm1.ann1.95EUB8;arahy.Tifrunner.gnm1.ann1.9A3CPP;arahy.Tifrunner.gnm1.ann1.A38D4A;arahy.Tifrunner.gnm1.ann1.A6MVZL;arahy.Tifrunner.gnm1.ann1.CBA0IH;arahy.Tifrunner.gnm1.ann1.CEWT6L;arahy.Tifrunner.gnm1.ann1.CK7SVG;arahy.Tifrunner.gnm1.ann1.FDEL0C;ara…
Biological Process	GO:0008285	negative regulation of cell proliferation	3	0	0.21	0.55322	--
Biological Process	GO:0010047	fruit dehiscence	3	0	0.21	0.55322	--
Biological Process	GO:0043405	regulation of MAP kinase activity	17	0	1.16	0.55369	--
Biological Process	GO:0046916	cellular transition metal ion homeostasis	23	0	1.57	0.55414	--
Biological Process	GO:0051691	cellular oligosaccharide metabolic process	2	0	0.14	0.55447	--
Biological Process	GO:0006490	oligosaccharide-lipid intermediate biosynthetic process	2	0	0.14	0.55447	--
Biological Process	GO:0006488	dolichol-linked oligosaccharide biosynthetic process	2	0	0.14	0.55447	--
Biological Process	GO:0070407	oxidation-dependent protein catabolic process	2	0	0.14	0.55454	--
Biological Process	GO:0010821	regulation of mitochondrion organization	2	0	0.14	0.55454	--
Biological Process	GO:1901858	regulation of mitochondrial DNA metabolic process	2	0	0.14	0.55454	--
Biological Process	GO:0051131	chaperone-mediated protein complex assembly	2	0	0.14	0.55454	--
Biological Process	GO:0006264	mitochondrial DNA replication	2	0	0.14	0.55454	--
Biological Process	GO:0090296	regulation of mitochondrial DNA replication	2	0	0.14	0.55454	--
Biological Process	GO:0072657	protein localization to membrane	136	13	9.3	0.55527	arahy.Tifrunner.gnm1.ann1.06ZF6Z;arahy.Tifrunner.gnm1.ann1.4L9195;arahy.Tifrunner.gnm1.ann1.6I0SN9;arahy.Tifrunner.gnm1.ann1.6KVT94;arahy.Tifrunner.gnm1.ann1.91G1W9;arahy.Tifrunner.gnm1.ann1.G3162F;arahy.Tifrunner.gnm1.ann1.G729YX;arahy.Tifrunner.gnm1.ann1.GC19V0;arahy.Tifrunner.gnm1.ann1.J4PCYS;arahy.Tifrunner.gnm1.ann1.NX6A0A;arahy.Tifrunner.gnm1.ann1.V842G6;arahy.Tifrunner.gnm1.ann1.W2FYD0;ara…
Biological Process	GO:0090150	establishment of protein localization to membrane	136	13	9.3	0.55527	arahy.Tifrunner.gnm1.ann1.06ZF6Z;arahy.Tifrunner.gnm1.ann1.4L9195;arahy.Tifrunner.gnm1.ann1.6I0SN9;arahy.Tifrunner.gnm1.ann1.6KVT94;arahy.Tifrunner.gnm1.ann1.91G1W9;arahy.Tifrunner.gnm1.ann1.G3162F;arahy.Tifrunner.gnm1.ann1.G729YX;arahy.Tifrunner.gnm1.ann1.GC19V0;arahy.Tifrunner.gnm1.ann1.J4PCYS;arahy.Tifrunner.gnm1.ann1.NX6A0A;arahy.Tifrunner.gnm1.ann1.V842G6;arahy.Tifrunner.gnm1.ann1.W2FYD0;ara…
Biological Process	GO:0010104	regulation of ethylene-activated signaling pathway	12	0	0.82	0.55579	--
Biological Process	GO:0070297	regulation of phosphorelay signal transduction system	12	0	0.82	0.55579	--
Biological Process	GO:0048582	positive regulation of post-embryonic development	32	0	2.19	0.55583	--
Biological Process	GO:0051240	positive regulation of multicellular organismal process	32	0	2.19	0.55583	--
Biological Process	GO:0006591	ornithine metabolic process	6	0	0.41	0.55716	--
Biological Process	GO:0045787	positive regulation of cell cycle	13	2	0.89	0.55860	arahy.Tifrunner.gnm1.ann1.45XZWW;arahy.Tifrunner.gnm1.ann1.WP6BXL
Biological Process	GO:1901293	nucleoside phosphate biosynthetic process	441	12	30.15	0.55880	Arachis_hypogaea_newGene_12499;Arachis_hypogaea_newGene_12501;Arachis_hypogaea_newGene_1392;arahy.Tifrunner.gnm1.ann1.1IW9Y2;arahy.Tifrunner.gnm1.ann1.79SD3K;arahy.Tifrunner.gnm1.ann1.F6CLKD;arahy.Tifrunner.gnm1.ann1.IX1GIK;arahy.Tifrunner.gnm1.ann1.JC6ZCB;arahy.Tifrunner.gnm1.ann1.KSV0XM;arahy.Tifrunner.gnm1.ann1.SIB906;arahy.Tifrunner.gnm1.ann1.SR33X7;arahy.Tifrunner.gnm1.ann1.Y7GC2W
Biological Process	GO:0045039	protein import into mitochondrial inner membrane	6	0	0.41	0.56026	--
Biological Process	GO:0048438	floral whorl development	189	5	12.92	0.56161	Arachis_hypogaea_newGene_7242;arahy.Tifrunner.gnm1.ann1.H2X3VG;arahy.Tifrunner.gnm1.ann1.S52WLR;arahy.Tifrunner.gnm1.ann1.SWNJ62;arahy.Tifrunner.gnm1.ann1.TR1S4A
Biological Process	GO:0010342	endosperm cellularization	4	0	0.27	0.56186	--
Biological Process	GO:0031669	cellular response to nutrient levels	86	6	5.88	0.56230	arahy.Tifrunner.gnm1.ann1.A1DKIN;arahy.Tifrunner.gnm1.ann1.D6XHXS;arahy.Tifrunner.gnm1.ann1.J4PCYS;arahy.Tifrunner.gnm1.ann1.JX1GXL;arahy.Tifrunner.gnm1.ann1.TVNS6S;arahy.Tifrunner.gnm1.ann1.W2FYD0
Biological Process	GO:0006623	protein targeting to vacuole	95	0	6.5	0.56239	--
Biological Process	GO:0072665	protein localization to vacuole	95	0	6.5	0.56239	--
Biological Process	GO:0072666	establishment of protein localization to vacuole	95	0	6.5	0.56239	--
Biological Process	GO:0009130	pyrimidine nucleoside monophosphate biosynthetic process	29	0	1.98	0.56320	--
Biological Process	GO:0017144	drug metabolic process	6	0	0.41	0.56460	--
Biological Process	GO:0016999	antibiotic metabolic process	6	0	0.41	0.56460	--
Biological Process	GO:0017000	antibiotic biosynthetic process	6	0	0.41	0.56460	--
Biological Process	GO:0009443	pyridoxal 5'-phosphate salvage	7	0	0.48	0.56638	--
Biological Process	GO:0009094	L-phenylalanine biosynthetic process	10	2	0.68	0.56692	arahy.Tifrunner.gnm1.ann1.A5D6C6;arahy.Tifrunner.gnm1.ann1.Z36GDV
Biological Process	GO:1902223	erythrose 4-phosphate/phosphoenolpyruvate family amino acid biosynthetic process	10	2	0.68	0.56692	arahy.Tifrunner.gnm1.ann1.A5D6C6;arahy.Tifrunner.gnm1.ann1.Z36GDV
Biological Process	GO:0031204	posttranslational protein targeting to membrane, translocation	6	0	0.41	0.56724	--
Biological Process	GO:0006620	posttranslational protein targeting to endoplasmic reticulum membrane	6	0	0.41	0.56724	--
Biological Process	GO:0010508	positive regulation of autophagy	4	0	0.27	0.56843	--
Biological Process	GO:0015992	proton transport	185	9	12.65	0.56880	arahy.Tifrunner.gnm1.ann1.953E9B;arahy.Tifrunner.gnm1.ann1.D4N0FV;arahy.Tifrunner.gnm1.ann1.DHUA7P;arahy.Tifrunner.gnm1.ann1.F6CLKD;arahy.Tifrunner.gnm1.ann1.G3162F;arahy.Tifrunner.gnm1.ann1.KSV0XM;arahy.Tifrunner.gnm1.ann1.P56WT2;arahy.Tifrunner.gnm1.ann1.RG9U10;arahy.Tifrunner.gnm1.ann1.SR33X7
Biological Process	GO:0006818	hydrogen transport	185	9	12.65	0.56880	arahy.Tifrunner.gnm1.ann1.953E9B;arahy.Tifrunner.gnm1.ann1.D4N0FV;arahy.Tifrunner.gnm1.ann1.DHUA7P;arahy.Tifrunner.gnm1.ann1.F6CLKD;arahy.Tifrunner.gnm1.ann1.G3162F;arahy.Tifrunner.gnm1.ann1.KSV0XM;arahy.Tifrunner.gnm1.ann1.P56WT2;arahy.Tifrunner.gnm1.ann1.RG9U10;arahy.Tifrunner.gnm1.ann1.SR33X7
Biological Process	GO:0061458	reproductive system development	890	21	60.86	0.56889	Arachis_hypogaea_newGene_7242;arahy.Tifrunner.gnm1.ann1.248CB6;arahy.Tifrunner.gnm1.ann1.6754IK;arahy.Tifrunner.gnm1.ann1.72M57I;arahy.Tifrunner.gnm1.ann1.79SD3K;arahy.Tifrunner.gnm1.ann1.CBA0IH;arahy.Tifrunner.gnm1.ann1.GGC6H3;arahy.Tifrunner.gnm1.ann1.H2X3VG;arahy.Tifrunner.gnm1.ann1.HMZA4Q;arahy.Tifrunner.gnm1.ann1.K33YLS;arahy.Tifrunner.gnm1.ann1.KWX927;arahy.Tifrunner.gnm1.ann1.MH7SY7;arahy.…
Biological Process	GO:0048608	reproductive structure development	890	21	60.86	0.56889	Arachis_hypogaea_newGene_7242;arahy.Tifrunner.gnm1.ann1.248CB6;arahy.Tifrunner.gnm1.ann1.6754IK;arahy.Tifrunner.gnm1.ann1.72M57I;arahy.Tifrunner.gnm1.ann1.79SD3K;arahy.Tifrunner.gnm1.ann1.CBA0IH;arahy.Tifrunner.gnm1.ann1.GGC6H3;arahy.Tifrunner.gnm1.ann1.H2X3VG;arahy.Tifrunner.gnm1.ann1.HMZA4Q;arahy.Tifrunner.gnm1.ann1.K33YLS;arahy.Tifrunner.gnm1.ann1.KWX927;arahy.Tifrunner.gnm1.ann1.MH7SY7;arahy.…
Biological Process	GO:0046874	quinolinate metabolic process	3	1	0.21	0.57007	Arachis_hypogaea_newGene_12499
Biological Process	GO:0032880	regulation of protein localization	38	2	2.6	0.57171	arahy.Tifrunner.gnm1.ann1.8SKS1Y;arahy.Tifrunner.gnm1.ann1.MHUR4I
Biological Process	GO:0006423	cysteinyl-tRNA aminoacylation	5	0	0.34	0.57174	--
Biological Process	GO:0048448	stamen morphogenesis	2	0	0.14	0.57180	--
Biological Process	GO:0048654	anther morphogenesis	2	0	0.14	0.57180	--
Biological Process	GO:0048655	anther wall tapetum morphogenesis	2	0	0.14	0.57180	--
Biological Process	GO:0006540	glutamate decarboxylation to succinate	2	0	0.14	0.57252	--
Biological Process	GO:0006538	glutamate catabolic process	2	0	0.14	0.57252	--
Biological Process	GO:0009865	pollen tube adhesion	2	0	0.14	0.57252	--
Biological Process	GO:0098609	cell-cell adhesion	2	0	0.14	0.57252	--
Biological Process	GO:0006105	succinate metabolic process	2	0	0.14	0.57252	--
Biological Process	GO:0019482	beta-alanine metabolic process	2	0	0.14	0.57252	--
Biological Process	GO:0019484	beta-alanine catabolic process	2	0	0.14	0.57252	--
Biological Process	GO:0009909	regulation of flower development	215	2	14.7	0.57360	arahy.Tifrunner.gnm1.ann1.79SD3K;arahy.Tifrunner.gnm1.ann1.Y7GC2W
Biological Process	GO:0097305	response to alcohol	210	12	14.36	0.57386	arahy.Tifrunner.gnm1.ann1.45DTJR;arahy.Tifrunner.gnm1.ann1.4L9195;arahy.Tifrunner.gnm1.ann1.4QW8I5;arahy.Tifrunner.gnm1.ann1.CT5ZD3;arahy.Tifrunner.gnm1.ann1.G729YX;arahy.Tifrunner.gnm1.ann1.GC19V0;arahy.Tifrunner.gnm1.ann1.J4PCYS;arahy.Tifrunner.gnm1.ann1.LHW1VF;arahy.Tifrunner.gnm1.ann1.NX6A0A;arahy.Tifrunner.gnm1.ann1.TR1S4A;arahy.Tifrunner.gnm1.ann1.VY3GX3;arahy.Tifrunner.gnm1.ann1.W2FYD0
Biological Process	GO:0009102	biotin biosynthetic process	6	0	0.41	0.57430	--
Biological Process	GO:0006768	biotin metabolic process	6	0	0.41	0.57430	--
Biological Process	GO:0045727	positive regulation of translation	22	0	1.5	0.57491	--
Biological Process	GO:0007346	regulation of mitotic cell cycle	71	5	4.85	0.57554	Arachis_hypogaea_newGene_1041;Arachis_hypogaea_newGene_4138;Arachis_hypogaea_newGene_7366;arahy.Tifrunner.gnm1.ann1.45XZWW;arahy.Tifrunner.gnm1.ann1.WP6BXL
Biological Process	GO:0034976	response to endoplasmic reticulum stress	99	5	6.77	0.57743	arahy.Tifrunner.gnm1.ann1.CY60UM;arahy.Tifrunner.gnm1.ann1.G729YX;arahy.Tifrunner.gnm1.ann1.J4PCYS;arahy.Tifrunner.gnm1.ann1.NX6A0A;arahy.Tifrunner.gnm1.ann1.W2FYD0
Biological Process	GO:0001736	establishment of planar polarity	2	0	0.14	0.57797	--
Biological Process	GO:0001738	morphogenesis of a polarized epithelium	2	0	0.14	0.57797	--
Biological Process	GO:0048199	vesicle targeting, to, from or within Golgi	2	0	0.14	0.57797	--
Biological Process	GO:0007164	establishment of tissue polarity	2	0	0.14	0.57797	--
Biological Process	GO:0048209	regulation of vesicle targeting, to, from or within Golgi	2	0	0.14	0.57797	--
Biological Process	GO:0048729	tissue morphogenesis	2	0	0.14	0.57797	--
Biological Process	GO:0006903	vesicle targeting	2	0	0.14	0.57797	--
Biological Process	GO:0000578	embryonic axis specification	2	0	0.14	0.57797	--
Biological Process	GO:0009942	longitudinal axis specification	2	0	0.14	0.57797	--
Biological Process	GO:0002009	morphogenesis of an epithelium	2	0	0.14	0.57797	--
Biological Process	GO:0045893	positive regulation of transcription, DNA-templated	197	6	13.47	0.57822	arahy.Tifrunner.gnm1.ann1.3S8P0L;arahy.Tifrunner.gnm1.ann1.6Z73IP;arahy.Tifrunner.gnm1.ann1.79SD3K;arahy.Tifrunner.gnm1.ann1.RG9U10;arahy.Tifrunner.gnm1.ann1.WI0ZBZ;arahy.Tifrunner.gnm1.ann1.Y7GC2W
Biological Process	GO:0010628	positive regulation of gene expression	197	6	13.47	0.57822	arahy.Tifrunner.gnm1.ann1.3S8P0L;arahy.Tifrunner.gnm1.ann1.6Z73IP;arahy.Tifrunner.gnm1.ann1.79SD3K;arahy.Tifrunner.gnm1.ann1.RG9U10;arahy.Tifrunner.gnm1.ann1.WI0ZBZ;arahy.Tifrunner.gnm1.ann1.Y7GC2W
Biological Process	GO:0033365	protein localization to organelle	450	1	30.77	0.57826	Arachis_hypogaea_newGene_15142
Biological Process	GO:0044030	regulation of DNA methylation	11	0	0.75	0.57864	--
Biological Process	GO:0046033	AMP metabolic process	9	0	0.62	0.57868	--
Biological Process	GO:0006167	AMP biosynthetic process	9	0	0.62	0.57868	--
Biological Process	GO:0008610	lipid biosynthetic process	948	52	64.82	0.57931	arahy.Tifrunner.gnm1.ann1.068WZH;arahy.Tifrunner.gnm1.ann1.0UNU52;arahy.Tifrunner.gnm1.ann1.1R706V;arahy.Tifrunner.gnm1.ann1.1SCL5Q;arahy.Tifrunner.gnm1.ann1.2G52ND;arahy.Tifrunner.gnm1.ann1.6TJ5BP;arahy.Tifrunner.gnm1.ann1.6Z73IP;arahy.Tifrunner.gnm1.ann1.9ET73H;arahy.Tifrunner.gnm1.ann1.9PT08I;arahy.Tifrunner.gnm1.ann1.A5KHVE;arahy.Tifrunner.gnm1.ann1.A6MVZL;arahy.Tifrunner.gnm1.ann1.BGR17W;ara…
Biological Process	GO:0030488	tRNA methylation	8	1	0.55	0.57940	arahy.Tifrunner.gnm1.ann1.XS9HJ1
Biological Process	GO:0010214	seed coat development	15	0	1.03	0.57958	--
Biological Process	GO:0000255	allantoin metabolic process	4	0	0.27	0.58204	--
Biological Process	GO:0000256	allantoin catabolic process	4	0	0.27	0.58204	--
Biological Process	GO:0009694	jasmonic acid metabolic process	33	4	2.26	0.58213	arahy.Tifrunner.gnm1.ann1.G729YX;arahy.Tifrunner.gnm1.ann1.JEY2CC;arahy.Tifrunner.gnm1.ann1.T0XMQ2;arahy.Tifrunner.gnm1.ann1.TZMQ1W
Biological Process	GO:0009695	jasmonic acid biosynthetic process	33	4	2.26	0.58213	arahy.Tifrunner.gnm1.ann1.G729YX;arahy.Tifrunner.gnm1.ann1.JEY2CC;arahy.Tifrunner.gnm1.ann1.T0XMQ2;arahy.Tifrunner.gnm1.ann1.TZMQ1W
Biological Process	GO:0097031	mitochondrial respiratory chain complex I biogenesis	2	0	0.14	0.58240	--
Biological Process	GO:0032981	mitochondrial respiratory chain complex I assembly	2	0	0.14	0.58240	--
Biological Process	GO:0006672	ceramide metabolic process	25	0	1.71	0.58365	--
Biological Process	GO:0032787	monocarboxylic acid metabolic process	1095	82	74.87	0.58399	Arachis_hypogaea_newGene_3056;Arachis_hypogaea_newGene_7944;Arachis_hypogaea_newGene_8624;arahy.Tifrunner.gnm1.ann1.06ZF6Z;arahy.Tifrunner.gnm1.ann1.0UNU52;arahy.Tifrunner.gnm1.ann1.1R706V;arahy.Tifrunner.gnm1.ann1.3X0VU9;arahy.Tifrunner.gnm1.ann1.533ER3;arahy.Tifrunner.gnm1.ann1.5G087V;arahy.Tifrunner.gnm1.ann1.5H4H17;arahy.Tifrunner.gnm1.ann1.6I0SN9;arahy.Tifrunner.gnm1.ann1.6KVT94;arahy.Tifrun…
Biological Process	GO:0000271	polysaccharide biosynthetic process	455	36	31.11	0.58410	arahy.Tifrunner.gnm1.ann1.037YNN;arahy.Tifrunner.gnm1.ann1.31N5UK;arahy.Tifrunner.gnm1.ann1.3RC294;arahy.Tifrunner.gnm1.ann1.40MJVR;arahy.Tifrunner.gnm1.ann1.95EUB8;arahy.Tifrunner.gnm1.ann1.9A3CPP;arahy.Tifrunner.gnm1.ann1.A38D4A;arahy.Tifrunner.gnm1.ann1.A6MVZL;arahy.Tifrunner.gnm1.ann1.B798EQ;arahy.Tifrunner.gnm1.ann1.CBA0IH;arahy.Tifrunner.gnm1.ann1.CEWT6L;arahy.Tifrunner.gnm1.ann1.FDEL0C;ara…
Biological Process	GO:0019344	cysteine biosynthetic process	135	15	9.23	0.58420	Arachis_hypogaea_newGene_15829;arahy.Tifrunner.gnm1.ann1.427FHC;arahy.Tifrunner.gnm1.ann1.4PD0PP;arahy.Tifrunner.gnm1.ann1.6KVT94;arahy.Tifrunner.gnm1.ann1.6Z73IP;arahy.Tifrunner.gnm1.ann1.9042LP;arahy.Tifrunner.gnm1.ann1.DJM1RY;arahy.Tifrunner.gnm1.ann1.JVEI5Y;arahy.Tifrunner.gnm1.ann1.L9FPHH;arahy.Tifrunner.gnm1.ann1.QP7RRL;arahy.Tifrunner.gnm1.ann1.RG9U10;arahy.Tifrunner.gnm1.ann1.RQM5G4;arahy…
Biological Process	GO:0010959	regulation of metal ion transport	14	0	0.96	0.58438	--
Biological Process	GO:0006743	ubiquinone metabolic process	26	2	1.78	0.58554	arahy.Tifrunner.gnm1.ann1.6Z73IP;arahy.Tifrunner.gnm1.ann1.RG9U10
Biological Process	GO:0006744	ubiquinone biosynthetic process	26	2	1.78	0.58554	arahy.Tifrunner.gnm1.ann1.6Z73IP;arahy.Tifrunner.gnm1.ann1.RG9U10
Biological Process	GO:0006433	prolyl-tRNA aminoacylation	5	0	0.34	0.58662	--
Biological Process	GO:0022411	cellular component disassembly	57	1	3.9	0.58731	arahy.Tifrunner.gnm1.ann1.4KPL6Q
Biological Process	GO:0044702	single organism reproductive process	898	19	61.4	0.58829	Arachis_hypogaea_newGene_7242;arahy.Tifrunner.gnm1.ann1.3B8Q14;arahy.Tifrunner.gnm1.ann1.6754IK;arahy.Tifrunner.gnm1.ann1.72M57I;arahy.Tifrunner.gnm1.ann1.79SD3K;arahy.Tifrunner.gnm1.ann1.GGC6H3;arahy.Tifrunner.gnm1.ann1.H2X3VG;arahy.Tifrunner.gnm1.ann1.HMZA4Q;arahy.Tifrunner.gnm1.ann1.K33YLS;arahy.Tifrunner.gnm1.ann1.KWX927;arahy.Tifrunner.gnm1.ann1.MH7SY7;arahy.Tifrunner.gnm1.ann1.R3KIKB;arahy.…
Biological Process	GO:1901990	regulation of mitotic cell cycle phase transition	50	3	3.42	0.58907	Arachis_hypogaea_newGene_1041;Arachis_hypogaea_newGene_4138;Arachis_hypogaea_newGene_7366
Biological Process	GO:1901987	regulation of cell cycle phase transition	50	3	3.42	0.58907	Arachis_hypogaea_newGene_1041;Arachis_hypogaea_newGene_4138;Arachis_hypogaea_newGene_7366
Biological Process	GO:0006534	cysteine metabolic process	146	16	9.98	0.58950	Arachis_hypogaea_newGene_15829;arahy.Tifrunner.gnm1.ann1.3K7MRP;arahy.Tifrunner.gnm1.ann1.427FHC;arahy.Tifrunner.gnm1.ann1.4PD0PP;arahy.Tifrunner.gnm1.ann1.6KVT94;arahy.Tifrunner.gnm1.ann1.6Z73IP;arahy.Tifrunner.gnm1.ann1.9042LP;arahy.Tifrunner.gnm1.ann1.DJM1RY;arahy.Tifrunner.gnm1.ann1.JVEI5Y;arahy.Tifrunner.gnm1.ann1.L9FPHH;arahy.Tifrunner.gnm1.ann1.QP7RRL;arahy.Tifrunner.gnm1.ann1.RG9U10;arahy…
Biological Process	GO:0009561	megagametogenesis	120	2	8.21	0.58957	arahy.Tifrunner.gnm1.ann1.79SD3K;arahy.Tifrunner.gnm1.ann1.Y7GC2W
Biological Process	GO:0040011	locomotion	13	1	0.89	0.58959	arahy.Tifrunner.gnm1.ann1.3B8Q14
Biological Process	GO:0006520	cellular amino acid metabolic process	1042	63	71.25	0.59000	Arachis_hypogaea_newGene_15829;arahy.Tifrunner.gnm1.ann1.06ZF6Z;arahy.Tifrunner.gnm1.ann1.25NDHM;arahy.Tifrunner.gnm1.ann1.3K7MRP;arahy.Tifrunner.gnm1.ann1.3S4WCE;arahy.Tifrunner.gnm1.ann1.427FHC;arahy.Tifrunner.gnm1.ann1.4PD0PP;arahy.Tifrunner.gnm1.ann1.4QQ966;arahy.Tifrunner.gnm1.ann1.5EY78G;arahy.Tifrunner.gnm1.ann1.5H4H17;arahy.Tifrunner.gnm1.ann1.6I0SN9;arahy.Tifrunner.gnm1.ann1.6KVT94;arahy…
Biological Process	GO:0009260	ribonucleotide biosynthetic process	302	8	20.65	0.59023	arahy.Tifrunner.gnm1.ann1.1IW9Y2;arahy.Tifrunner.gnm1.ann1.79SD3K;arahy.Tifrunner.gnm1.ann1.F6CLKD;arahy.Tifrunner.gnm1.ann1.JC6ZCB;arahy.Tifrunner.gnm1.ann1.KSV0XM;arahy.Tifrunner.gnm1.ann1.SIB906;arahy.Tifrunner.gnm1.ann1.SR33X7;arahy.Tifrunner.gnm1.ann1.Y7GC2W
Biological Process	GO:0046390	ribose phosphate biosynthetic process	302	8	20.65	0.59023	arahy.Tifrunner.gnm1.ann1.1IW9Y2;arahy.Tifrunner.gnm1.ann1.79SD3K;arahy.Tifrunner.gnm1.ann1.F6CLKD;arahy.Tifrunner.gnm1.ann1.JC6ZCB;arahy.Tifrunner.gnm1.ann1.KSV0XM;arahy.Tifrunner.gnm1.ann1.SIB906;arahy.Tifrunner.gnm1.ann1.SR33X7;arahy.Tifrunner.gnm1.ann1.Y7GC2W
Biological Process	GO:0080117	secondary growth	9	0	0.62	0.59098	--
Biological Process	GO:0034756	regulation of iron ion transport	9	0	0.62	0.59098	--
Biological Process	GO:0034757	negative regulation of iron ion transport	9	0	0.62	0.59098	--
Biological Process	GO:0010271	regulation of chlorophyll catabolic process	9	0	0.62	0.59098	--
Biological Process	GO:0043271	negative regulation of ion transport	9	0	0.62	0.59098	--
Biological Process	GO:1901404	regulation of tetrapyrrole catabolic process	9	0	0.62	0.59098	--
Biological Process	GO:0070417	cellular response to cold	9	0	0.62	0.59098	--
Biological Process	GO:0080190	lateral growth	9	0	0.62	0.59098	--
Biological Process	GO:0006383	transcription from RNA polymerase III promoter	4	0	0.27	0.59108	--
Biological Process	GO:0010876	lipid localization	156	13	10.67	0.59185	arahy.Tifrunner.gnm1.ann1.3ZDQ4J;arahy.Tifrunner.gnm1.ann1.6413YV;arahy.Tifrunner.gnm1.ann1.79SD3K;arahy.Tifrunner.gnm1.ann1.BQF9AX;arahy.Tifrunner.gnm1.ann1.C32TMJ;arahy.Tifrunner.gnm1.ann1.CG1IFF;arahy.Tifrunner.gnm1.ann1.EBCB1I;arahy.Tifrunner.gnm1.ann1.F4QKHX;arahy.Tifrunner.gnm1.ann1.F7W7FE;arahy.Tifrunner.gnm1.ann1.HXV4VT;arahy.Tifrunner.gnm1.ann1.PUH2BT;arahy.Tifrunner.gnm1.ann1.QHK75C;ara…
Biological Process	GO:1902532	negative regulation of intracellular signal transduction	15	0	1.03	0.59359	--
Biological Process	GO:0043407	negative regulation of MAP kinase activity	15	0	1.03	0.59359	--
Biological Process	GO:0043409	negative regulation of MAPK cascade	15	0	1.03	0.59359	--
Biological Process	GO:0019628	urate catabolic process	7	0	0.48	0.59435	--
Biological Process	GO:0046415	urate metabolic process	7	0	0.48	0.59435	--
Biological Process	GO:0010208	pollen wall assembly	38	4	2.6	0.59441	arahy.Tifrunner.gnm1.ann1.EQU2N6;arahy.Tifrunner.gnm1.ann1.IMLK5J;arahy.Tifrunner.gnm1.ann1.JA1HFS;arahy.Tifrunner.gnm1.ann1.SKQI8R
Biological Process	GO:0010927	cellular component assembly involved in morphogenesis	38	4	2.6	0.59441	arahy.Tifrunner.gnm1.ann1.EQU2N6;arahy.Tifrunner.gnm1.ann1.IMLK5J;arahy.Tifrunner.gnm1.ann1.JA1HFS;arahy.Tifrunner.gnm1.ann1.SKQI8R
Biological Process	GO:0009886	post-embryonic animal morphogenesis	209	15	14.29	0.59455	arahy.Tifrunner.gnm1.ann1.427FHC;arahy.Tifrunner.gnm1.ann1.6754IK;arahy.Tifrunner.gnm1.ann1.6KVT94;arahy.Tifrunner.gnm1.ann1.72M57I;arahy.Tifrunner.gnm1.ann1.A6MVZL;arahy.Tifrunner.gnm1.ann1.GGC6H3;arahy.Tifrunner.gnm1.ann1.H1PHD7;arahy.Tifrunner.gnm1.ann1.H2X3VG;arahy.Tifrunner.gnm1.ann1.J3GVLS;arahy.Tifrunner.gnm1.ann1.L9FPHH;arahy.Tifrunner.gnm1.ann1.LRNE2N;arahy.Tifrunner.gnm1.ann1.M06WYC;ara…
Biological Process	GO:0044038	cell wall macromolecule biosynthetic process	79	16	5.4	0.59499	arahy.Tifrunner.gnm1.ann1.037YNN;arahy.Tifrunner.gnm1.ann1.31N5UK;arahy.Tifrunner.gnm1.ann1.40MJVR;arahy.Tifrunner.gnm1.ann1.95EUB8;arahy.Tifrunner.gnm1.ann1.CBA0IH;arahy.Tifrunner.gnm1.ann1.FDEL0C;arahy.Tifrunner.gnm1.ann1.FFY9SF;arahy.Tifrunner.gnm1.ann1.GVD2R3;arahy.Tifrunner.gnm1.ann1.IXTP9E;arahy.Tifrunner.gnm1.ann1.J8M6QI;arahy.Tifrunner.gnm1.ann1.L22S2R;arahy.Tifrunner.gnm1.ann1.QR40AE;ara…
Biological Process	GO:0070589	cellular component macromolecule biosynthetic process	79	16	5.4	0.59499	arahy.Tifrunner.gnm1.ann1.037YNN;arahy.Tifrunner.gnm1.ann1.31N5UK;arahy.Tifrunner.gnm1.ann1.40MJVR;arahy.Tifrunner.gnm1.ann1.95EUB8;arahy.Tifrunner.gnm1.ann1.CBA0IH;arahy.Tifrunner.gnm1.ann1.FDEL0C;arahy.Tifrunner.gnm1.ann1.FFY9SF;arahy.Tifrunner.gnm1.ann1.GVD2R3;arahy.Tifrunner.gnm1.ann1.IXTP9E;arahy.Tifrunner.gnm1.ann1.J8M6QI;arahy.Tifrunner.gnm1.ann1.L22S2R;arahy.Tifrunner.gnm1.ann1.QR40AE;ara…
Biological Process	GO:0000186	activation of MAPKK activity	20	1	1.37	0.59605	arahy.Tifrunner.gnm1.ann1.MX0K57
Biological Process	GO:0043968	histone H2A acetylation	4	0	0.27	0.59637	--
Biological Process	GO:0006367	transcription initiation from RNA polymerase II promoter	28	0	1.91	0.59642	--
Biological Process	GO:0009267	cellular response to starvation	85	6	5.81	0.59669	arahy.Tifrunner.gnm1.ann1.A1DKIN;arahy.Tifrunner.gnm1.ann1.D6XHXS;arahy.Tifrunner.gnm1.ann1.J4PCYS;arahy.Tifrunner.gnm1.ann1.JX1GXL;arahy.Tifrunner.gnm1.ann1.TVNS6S;arahy.Tifrunner.gnm1.ann1.W2FYD0
Biological Process	GO:0009605	response to external stimulus	747	51	51.08	0.59718	Arachis_hypogaea_newGene_15760;arahy.Tifrunner.gnm1.ann1.06ZF6Z;arahy.Tifrunner.gnm1.ann1.0XMI5T;arahy.Tifrunner.gnm1.ann1.29029X;arahy.Tifrunner.gnm1.ann1.3B8Q14;arahy.Tifrunner.gnm1.ann1.40MJVR;arahy.Tifrunner.gnm1.ann1.6I0SN9;arahy.Tifrunner.gnm1.ann1.6J54UY;arahy.Tifrunner.gnm1.ann1.6KVT94;arahy.Tifrunner.gnm1.ann1.6Z73IP;arahy.Tifrunner.gnm1.ann1.72M57I;arahy.Tifrunner.gnm1.ann1.7R2GDL;arahy…
Biological Process	GO:0006720	isoprenoid metabolic process	397	21	27.15	0.59747	arahy.Tifrunner.gnm1.ann1.068WZH;arahy.Tifrunner.gnm1.ann1.1SCL5Q;arahy.Tifrunner.gnm1.ann1.4KPL6Q;arahy.Tifrunner.gnm1.ann1.6Z73IP;arahy.Tifrunner.gnm1.ann1.A5KHVE;arahy.Tifrunner.gnm1.ann1.A6MVZL;arahy.Tifrunner.gnm1.ann1.BW88YF;arahy.Tifrunner.gnm1.ann1.E5IAKT;arahy.Tifrunner.gnm1.ann1.FH4MAJ;arahy.Tifrunner.gnm1.ann1.GGC6H3;arahy.Tifrunner.gnm1.ann1.GRDD2X;arahy.Tifrunner.gnm1.ann1.I19T37;ara…
Biological Process	GO:0072506	trivalent inorganic anion homeostasis	1	0	0.07	0.59795	--
Biological Process	GO:0055062	phosphate ion homeostasis	1	0	0.07	0.59795	--
Biological Process	GO:0042445	hormone metabolic process	148	10	10.12	0.59801	arahy.Tifrunner.gnm1.ann1.06ZF6Z;arahy.Tifrunner.gnm1.ann1.0XMI5T;arahy.Tifrunner.gnm1.ann1.6I0SN9;arahy.Tifrunner.gnm1.ann1.K1R19W;arahy.Tifrunner.gnm1.ann1.LRNE2N;arahy.Tifrunner.gnm1.ann1.QM99BA;arahy.Tifrunner.gnm1.ann1.S7A2EF;arahy.Tifrunner.gnm1.ann1.T0XMQ2;arahy.Tifrunner.gnm1.ann1.U2CXJI;arahy.Tifrunner.gnm1.ann1.ZA1VNW
Biological Process	GO:0006002	fructose 6-phosphate metabolic process	18	2	1.23	0.59822	arahy.Tifrunner.gnm1.ann1.3X0VU9;arahy.Tifrunner.gnm1.ann1.E2WYS1
Biological Process	GO:0007034	vacuolar transport	107	0	7.32	0.59871	--
Biological Process	GO:0006613	cotranslational protein targeting to membrane	30	0	2.05	0.59970	--
Biological Process	GO:0006614	SRP-dependent cotranslational protein targeting to membrane	30	0	2.05	0.59970	--
Biological Process	GO:0009129	pyrimidine nucleoside monophosphate metabolic process	33	0	2.26	0.59985	--
Biological Process	GO:0065008	regulation of biological quality	805	39	55.04	0.59995	Arachis_hypogaea_newGene_15760;Arachis_hypogaea_newGene_9122;arahy.Tifrunner.gnm1.ann1.06ZF6Z;arahy.Tifrunner.gnm1.ann1.0XMI5T;arahy.Tifrunner.gnm1.ann1.158MUU;arahy.Tifrunner.gnm1.ann1.18YQBF;arahy.Tifrunner.gnm1.ann1.3B8Q14;arahy.Tifrunner.gnm1.ann1.4KPL6Q;arahy.Tifrunner.gnm1.ann1.4PD0PP;arahy.Tifrunner.gnm1.ann1.5H5XYM;arahy.Tifrunner.gnm1.ann1.6I0SN9;arahy.Tifrunner.gnm1.ann1.72M57I;arahy.Ti…
Biological Process	GO:0006366	transcription from RNA polymerase II promoter	138	2	9.44	0.59998	Arachis_hypogaea_newGene_11910;arahy.Tifrunner.gnm1.ann1.248CB6
Biological Process	GO:0006553	lysine metabolic process	26	1	1.78	0.60005	arahy.Tifrunner.gnm1.ann1.GVW4KZ
Biological Process	GO:0046451	diaminopimelate metabolic process	26	1	1.78	0.60005	arahy.Tifrunner.gnm1.ann1.GVW4KZ
Biological Process	GO:0009085	lysine biosynthetic process	26	1	1.78	0.60005	arahy.Tifrunner.gnm1.ann1.GVW4KZ
Biological Process	GO:0009089	lysine biosynthetic process via diaminopimelate	26	1	1.78	0.60005	arahy.Tifrunner.gnm1.ann1.GVW4KZ
Biological Process	GO:0046113	nucleobase catabolic process	6	0	0.41	0.60015	--
Biological Process	GO:0006208	pyrimidine nucleobase catabolic process	6	0	0.41	0.60015	--
Biological Process	GO:0048552	regulation of catalytic activity	2	0	0.14	0.60050	--
Biological Process	GO:0048554	positive regulation of catalytic activity	2	0	0.14	0.60050	--
Biological Process	GO:0044786	cell cycle DNA replication	44	2	3.01	0.60091	Arachis_hypogaea_newGene_1041;Arachis_hypogaea_newGene_7366
Biological Process	GO:0015840	urea transport	5	1	0.34	0.60095	arahy.Tifrunner.gnm1.ann1.LE80VX
Biological Process	GO:0071918	urea transmembrane transport	5	1	0.34	0.60095	arahy.Tifrunner.gnm1.ann1.LE80VX
Biological Process	GO:0006984	ER-nucleus signaling pathway	36	4	2.46	0.60099	arahy.Tifrunner.gnm1.ann1.G729YX;arahy.Tifrunner.gnm1.ann1.J4PCYS;arahy.Tifrunner.gnm1.ann1.NX6A0A;arahy.Tifrunner.gnm1.ann1.W2FYD0
Biological Process	GO:0010260	animal organ senescence	37	1	2.53	0.60114	arahy.Tifrunner.gnm1.ann1.G3162F
Biological Process	GO:0006099	tricarboxylic acid cycle	99	5	6.77	0.60136	arahy.Tifrunner.gnm1.ann1.1CH89M;arahy.Tifrunner.gnm1.ann1.JT8BQ6;arahy.Tifrunner.gnm1.ann1.TKPZ56;arahy.Tifrunner.gnm1.ann1.UJ2MI4;arahy.Tifrunner.gnm1.ann1.X0NGMJ
Biological Process	GO:0046654	tetrahydrofolate biosynthetic process	9	0	0.62	0.60163	--
Biological Process	GO:0009165	nucleotide biosynthetic process	431	12	29.47	0.60217	Arachis_hypogaea_newGene_12499;Arachis_hypogaea_newGene_12501;Arachis_hypogaea_newGene_1392;arahy.Tifrunner.gnm1.ann1.1IW9Y2;arahy.Tifrunner.gnm1.ann1.79SD3K;arahy.Tifrunner.gnm1.ann1.F6CLKD;arahy.Tifrunner.gnm1.ann1.IX1GIK;arahy.Tifrunner.gnm1.ann1.JC6ZCB;arahy.Tifrunner.gnm1.ann1.KSV0XM;arahy.Tifrunner.gnm1.ann1.SIB906;arahy.Tifrunner.gnm1.ann1.SR33X7;arahy.Tifrunner.gnm1.ann1.Y7GC2W
Biological Process	GO:0000726	non-recombinational repair	9	0	0.62	0.60238	--
Biological Process	GO:0006303	double-strand break repair via nonhomologous end joining	9	0	0.62	0.60238	--
Biological Process	GO:0006557	S-adenosylmethioninamine biosynthetic process	5	0	0.34	0.60293	--
Biological Process	GO:0046499	S-adenosylmethioninamine metabolic process	5	0	0.34	0.60293	--
Biological Process	GO:0009250	glucan biosynthetic process	330	18	22.56	0.60366	arahy.Tifrunner.gnm1.ann1.3RC294;arahy.Tifrunner.gnm1.ann1.95EUB8;arahy.Tifrunner.gnm1.ann1.A38D4A;arahy.Tifrunner.gnm1.ann1.A6MVZL;arahy.Tifrunner.gnm1.ann1.GGC6H3;arahy.Tifrunner.gnm1.ann1.GVD2R3;arahy.Tifrunner.gnm1.ann1.H1PHD7;arahy.Tifrunner.gnm1.ann1.J8M6QI;arahy.Tifrunner.gnm1.ann1.L22S2R;arahy.Tifrunner.gnm1.ann1.L6ZHES;arahy.Tifrunner.gnm1.ann1.L9FPHH;arahy.Tifrunner.gnm1.ann1.LXC7UV;ara…
Biological Process	GO:0080090	regulation of primary metabolic process	1838	91	125.68	0.60419	Arachis_hypogaea_newGene_1041;Arachis_hypogaea_newGene_11910;Arachis_hypogaea_newGene_16079;Arachis_hypogaea_newGene_17846;Arachis_hypogaea_newGene_19247;Arachis_hypogaea_newGene_19810;Arachis_hypogaea_newGene_7366;Arachis_hypogaea_newGene_9663;arahy.Tifrunner.gnm1.ann1.06ZF6Z;arahy.Tifrunner.gnm1.ann1.0FZT73;arahy.Tifrunner.gnm1.ann1.0UF999;arahy.Tifrunner.gnm1.ann1.2FYA1K;arahy.Tifrunner.gnm1.a…
Biological Process	GO:0010584	pollen exine formation	34	4	2.32	0.60434	arahy.Tifrunner.gnm1.ann1.EQU2N6;arahy.Tifrunner.gnm1.ann1.IMLK5J;arahy.Tifrunner.gnm1.ann1.JA1HFS;arahy.Tifrunner.gnm1.ann1.SKQI8R
Biological Process	GO:0006646	phosphatidylethanolamine biosynthetic process	3	0	0.21	0.60504	--
Biological Process	GO:0046337	phosphatidylethanolamine metabolic process	3	0	0.21	0.60504	--
Biological Process	GO:0016123	xanthophyll biosynthetic process	4	0	0.27	0.60513	--
Biological Process	GO:0045454	cell redox homeostasis	186	9	12.72	0.60588	Arachis_hypogaea_newGene_9122;arahy.Tifrunner.gnm1.ann1.158MUU;arahy.Tifrunner.gnm1.ann1.3B8Q14;arahy.Tifrunner.gnm1.ann1.5H5XYM;arahy.Tifrunner.gnm1.ann1.7ZYB2E;arahy.Tifrunner.gnm1.ann1.E3Q78B;arahy.Tifrunner.gnm1.ann1.I0I8XZ;arahy.Tifrunner.gnm1.ann1.MG346Q;arahy.Tifrunner.gnm1.ann1.VNL2BE
Biological Process	GO:0009636	response to toxic substance	16	0	1.09	0.60606	--
Biological Process	GO:0046394	carboxylic acid biosynthetic process	1058	79	72.34	0.60681	Arachis_hypogaea_newGene_1392;Arachis_hypogaea_newGene_15829;arahy.Tifrunner.gnm1.ann1.06ZF6Z;arahy.Tifrunner.gnm1.ann1.0UNU52;arahy.Tifrunner.gnm1.ann1.1R706V;arahy.Tifrunner.gnm1.ann1.1SCL5Q;arahy.Tifrunner.gnm1.ann1.25NDHM;arahy.Tifrunner.gnm1.ann1.3S4WCE;arahy.Tifrunner.gnm1.ann1.427FHC;arahy.Tifrunner.gnm1.ann1.4PD0PP;arahy.Tifrunner.gnm1.ann1.5H4H17;arahy.Tifrunner.gnm1.ann1.6I0SN9;arahy.Ti…
Biological Process	GO:0016053	organic acid biosynthetic process	1058	79	72.34	0.60681	Arachis_hypogaea_newGene_1392;Arachis_hypogaea_newGene_15829;arahy.Tifrunner.gnm1.ann1.06ZF6Z;arahy.Tifrunner.gnm1.ann1.0UNU52;arahy.Tifrunner.gnm1.ann1.1R706V;arahy.Tifrunner.gnm1.ann1.1SCL5Q;arahy.Tifrunner.gnm1.ann1.25NDHM;arahy.Tifrunner.gnm1.ann1.3S4WCE;arahy.Tifrunner.gnm1.ann1.427FHC;arahy.Tifrunner.gnm1.ann1.4PD0PP;arahy.Tifrunner.gnm1.ann1.5H4H17;arahy.Tifrunner.gnm1.ann1.6I0SN9;arahy.Ti…
Biological Process	GO:0006379	mRNA cleavage	1	0	0.07	0.60752	--
Biological Process	GO:0048437	floral organ development	250	5	17.09	0.60833	Arachis_hypogaea_newGene_7242;arahy.Tifrunner.gnm1.ann1.H2X3VG;arahy.Tifrunner.gnm1.ann1.S52WLR;arahy.Tifrunner.gnm1.ann1.SWNJ62;arahy.Tifrunner.gnm1.ann1.TR1S4A
Biological Process	GO:0032467	positive regulation of cytokinesis	2	0	0.14	0.60875	--
Biological Process	GO:0032886	regulation of microtubule-based process	2	0	0.14	0.60875	--
Biological Process	GO:0070507	regulation of microtubule cytoskeleton organization	2	0	0.14	0.60875	--
Biological Process	GO:2000694	regulation of phragmoplast microtubule organization	2	0	0.14	0.60875	--
Biological Process	GO:0060236	regulation of mitotic spindle organization	2	0	0.14	0.60875	--
Biological Process	GO:0090224	regulation of spindle organization	2	0	0.14	0.60875	--
Biological Process	GO:0006083	acetate metabolic process	5	0	0.34	0.60885	--
Biological Process	GO:0009312	oligosaccharide biosynthetic process	52	4	3.56	0.60896	arahy.Tifrunner.gnm1.ann1.CK7SVG;arahy.Tifrunner.gnm1.ann1.FIK9JS;arahy.Tifrunner.gnm1.ann1.FZMU71;arahy.Tifrunner.gnm1.ann1.PWAA2D
Biological Process	GO:0010244	response to low fluence blue light stimulus by blue low-fluence system	4	1	0.27	0.60907	arahy.Tifrunner.gnm1.ann1.Z36GDV
Biological Process	GO:0010206	photosystem II repair	11	0	0.75	0.60909	--
Biological Process	GO:0043410	positive regulation of MAPK cascade	2	0	0.14	0.60913	--
Biological Process	GO:0043406	positive regulation of MAP kinase activity	2	0	0.14	0.60913	--
Biological Process	GO:0000187	activation of MAPK activity	2	0	0.14	0.60913	--
Biological Process	GO:0071902	positive regulation of protein serine/threonine kinase activity	2	0	0.14	0.60913	--
Biological Process	GO:1901483	regulation of transcription factor catabolic process	1	0	0.07	0.60941	--
Biological Process	GO:1901485	positive regulation of transcription factor catabolic process	1	0	0.07	0.60941	--
Biological Process	GO:0036369	transcription factor catabolic process	1	0	0.07	0.60941	--
Biological Process	GO:1900425	negative regulation of defense response to bacterium	1	0	0.07	0.60941	--
Biological Process	GO:0009584	detection of visible light	8	1	0.55	0.60970	arahy.Tifrunner.gnm1.ann1.7R2GDL
Biological Process	GO:0009804	coumarin metabolic process	29	2	1.98	0.61077	arahy.Tifrunner.gnm1.ann1.CY60UM;arahy.Tifrunner.gnm1.ann1.I6VHAV
Biological Process	GO:0009805	coumarin biosynthetic process	29	2	1.98	0.61077	arahy.Tifrunner.gnm1.ann1.CY60UM;arahy.Tifrunner.gnm1.ann1.I6VHAV
Biological Process	GO:0010253	UDP-rhamnose biosynthetic process	4	0	0.27	0.61121	--
Biological Process	GO:0046383	dTDP-rhamnose metabolic process	4	0	0.27	0.61121	--
Biological Process	GO:0033478	UDP-rhamnose metabolic process	4	0	0.27	0.61121	--
Biological Process	GO:0019305	dTDP-rhamnose biosynthetic process	4	0	0.27	0.61121	--
Biological Process	GO:1901617	organic hydroxy compound biosynthetic process	277	23	18.94	0.61173	arahy.Tifrunner.gnm1.ann1.6KVT94;arahy.Tifrunner.gnm1.ann1.6Z73IP;arahy.Tifrunner.gnm1.ann1.9HYI17;arahy.Tifrunner.gnm1.ann1.9PT08I;arahy.Tifrunner.gnm1.ann1.D18SLP;arahy.Tifrunner.gnm1.ann1.EI09ZL;arahy.Tifrunner.gnm1.ann1.G3162F;arahy.Tifrunner.gnm1.ann1.G729YX;arahy.Tifrunner.gnm1.ann1.GRDD2X;arahy.Tifrunner.gnm1.ann1.HNK90J;arahy.Tifrunner.gnm1.ann1.I19T37;arahy.Tifrunner.gnm1.ann1.J4PCYS;ara…
Biological Process	GO:0046271	phenylpropanoid catabolic process	36	4	2.46	0.61297	arahy.Tifrunner.gnm1.ann1.1RR2VC;arahy.Tifrunner.gnm1.ann1.34QMY0;arahy.Tifrunner.gnm1.ann1.48UGBA;arahy.Tifrunner.gnm1.ann1.6G8285
Biological Process	GO:0046274	lignin catabolic process	36	4	2.46	0.61297	arahy.Tifrunner.gnm1.ann1.1RR2VC;arahy.Tifrunner.gnm1.ann1.34QMY0;arahy.Tifrunner.gnm1.ann1.48UGBA;arahy.Tifrunner.gnm1.ann1.6G8285
Biological Process	GO:0009970	cellular response to sulfate starvation	2	0	0.14	0.61311	--
Biological Process	GO:0051225	spindle assembly	25	1	1.71	0.61370	Arachis_hypogaea_newGene_16553
Biological Process	GO:0033692	cellular polysaccharide biosynthetic process	421	33	28.79	0.61381	arahy.Tifrunner.gnm1.ann1.037YNN;arahy.Tifrunner.gnm1.ann1.31N5UK;arahy.Tifrunner.gnm1.ann1.3RC294;arahy.Tifrunner.gnm1.ann1.40MJVR;arahy.Tifrunner.gnm1.ann1.95EUB8;arahy.Tifrunner.gnm1.ann1.9A3CPP;arahy.Tifrunner.gnm1.ann1.A38D4A;arahy.Tifrunner.gnm1.ann1.A6MVZL;arahy.Tifrunner.gnm1.ann1.CBA0IH;arahy.Tifrunner.gnm1.ann1.CEWT6L;arahy.Tifrunner.gnm1.ann1.FDEL0C;arahy.Tifrunner.gnm1.ann1.FFY9SF;ara…
Biological Process	GO:0051254	positive regulation of RNA metabolic process	201	6	13.74	0.61449	arahy.Tifrunner.gnm1.ann1.3S8P0L;arahy.Tifrunner.gnm1.ann1.6Z73IP;arahy.Tifrunner.gnm1.ann1.79SD3K;arahy.Tifrunner.gnm1.ann1.RG9U10;arahy.Tifrunner.gnm1.ann1.WI0ZBZ;arahy.Tifrunner.gnm1.ann1.Y7GC2W
Biological Process	GO:0043401	steroid hormone mediated signaling pathway	28	1	1.91	0.61523	arahy.Tifrunner.gnm1.ann1.TR1S4A
Biological Process	GO:0009742	brassinosteroid mediated signaling pathway	28	1	1.91	0.61523	arahy.Tifrunner.gnm1.ann1.TR1S4A
Biological Process	GO:0048545	response to steroid hormone	28	1	1.91	0.61523	arahy.Tifrunner.gnm1.ann1.TR1S4A
Biological Process	GO:0071367	cellular response to brassinosteroid stimulus	28	1	1.91	0.61523	arahy.Tifrunner.gnm1.ann1.TR1S4A
Biological Process	GO:0071383	cellular response to steroid hormone stimulus	28	1	1.91	0.61523	arahy.Tifrunner.gnm1.ann1.TR1S4A
Biological Process	GO:0035821	modification of morphology or physiology of other organism	63	1	4.31	0.61576	Arachis_hypogaea_newGene_15760
Biological Process	GO:0009103	lipopolysaccharide biosynthetic process	8	0	0.55	0.61589	--
Biological Process	GO:0008653	lipopolysaccharide metabolic process	8	0	0.55	0.61589	--
Biological Process	GO:0009082	branched-chain amino acid biosynthetic process	31	0	2.12	0.61681	--
Biological Process	GO:0046502	uroporphyrinogen III metabolic process	4	0	0.27	0.61745	--
Biological Process	GO:0006780	uroporphyrinogen III biosynthetic process	4	0	0.27	0.61745	--
Biological Process	GO:0031048	chromatin silencing by small RNA	55	0	3.76	0.61753	--
Biological Process	GO:0072528	pyrimidine-containing compound biosynthetic process	160	4	10.94	0.61769	arahy.Tifrunner.gnm1.ann1.76C20C;arahy.Tifrunner.gnm1.ann1.79SD3K;arahy.Tifrunner.gnm1.ann1.IX1GIK;arahy.Tifrunner.gnm1.ann1.Y7GC2W
Biological Process	GO:1901615	organic hydroxy compound metabolic process	490	36	33.5	0.61818	arahy.Tifrunner.gnm1.ann1.1V58TW;arahy.Tifrunner.gnm1.ann1.32Y4H5;arahy.Tifrunner.gnm1.ann1.6E02AJ;arahy.Tifrunner.gnm1.ann1.6KVT94;arahy.Tifrunner.gnm1.ann1.6Z73IP;arahy.Tifrunner.gnm1.ann1.91G1W9;arahy.Tifrunner.gnm1.ann1.9HYI17;arahy.Tifrunner.gnm1.ann1.9PT08I;arahy.Tifrunner.gnm1.ann1.D18SLP;arahy.Tifrunner.gnm1.ann1.EI09ZL;arahy.Tifrunner.gnm1.ann1.ELH53L;arahy.Tifrunner.gnm1.ann1.G3162F;ara…
Biological Process	GO:0038032	termination of G-protein coupled receptor signaling pathway	4	0	0.27	0.61963	--
Biological Process	GO:0045744	negative regulation of G-protein coupled receptor protein signaling pathway	4	0	0.27	0.61963	--
Biological Process	GO:0008277	regulation of G-protein coupled receptor protein signaling pathway	4	0	0.27	0.61963	--
Biological Process	GO:0023021	termination of signal transduction	4	0	0.27	0.61963	--
Biological Process	GO:0019915	lipid storage	72	2	4.92	0.62032	arahy.Tifrunner.gnm1.ann1.79SD3K;arahy.Tifrunner.gnm1.ann1.Y7GC2W
Biological Process	GO:0042723	thiamine-containing compound metabolic process	16	1	1.09	0.62147	arahy.Tifrunner.gnm1.ann1.76C20C
Biological Process	GO:0006772	thiamine metabolic process	16	1	1.09	0.62147	arahy.Tifrunner.gnm1.ann1.76C20C
Biological Process	GO:0010555	response to mannitol	5	0	0.34	0.62163	--
Biological Process	GO:0019566	arabinose metabolic process	10	0	0.68	0.62244	--
Biological Process	GO:0046373	L-arabinose metabolic process	10	0	0.68	0.62244	--
Biological Process	GO:0019276	UDP-N-acetylgalactosamine metabolic process	2	0	0.14	0.62292	--
Biological Process	GO:0019277	UDP-N-acetylgalactosamine biosynthetic process	2	0	0.14	0.62292	--
Biological Process	GO:0071705	nitrogen compound transport	392	37	26.8	0.62350	Arachis_hypogaea_newGene_15142;arahy.Tifrunner.gnm1.ann1.0TB3XB;arahy.Tifrunner.gnm1.ann1.1JUP22;arahy.Tifrunner.gnm1.ann1.26IAC2;arahy.Tifrunner.gnm1.ann1.2W3JFS;arahy.Tifrunner.gnm1.ann1.581R81;arahy.Tifrunner.gnm1.ann1.763IQV;arahy.Tifrunner.gnm1.ann1.7UA4HL;arahy.Tifrunner.gnm1.ann1.7ZZ76P;arahy.Tifrunner.gnm1.ann1.8VS7ZL;arahy.Tifrunner.gnm1.ann1.9468DL;arahy.Tifrunner.gnm1.ann1.9U5P9R;arahy…
Biological Process	GO:0031667	response to nutrient levels	88	6	6.02	0.62397	arahy.Tifrunner.gnm1.ann1.A1DKIN;arahy.Tifrunner.gnm1.ann1.D6XHXS;arahy.Tifrunner.gnm1.ann1.J4PCYS;arahy.Tifrunner.gnm1.ann1.JX1GXL;arahy.Tifrunner.gnm1.ann1.TVNS6S;arahy.Tifrunner.gnm1.ann1.W2FYD0
Biological Process	GO:0080183	response to photooxidative stress	2	0	0.14	0.62441	--
Biological Process	GO:0009065	glutamine family amino acid catabolic process	19	1	1.3	0.62493	arahy.Tifrunner.gnm1.ann1.F4PGJ6
Biological Process	GO:0010039	response to iron ion	13	0	0.89	0.62528	--
Biological Process	GO:0042439	ethanolamine-containing compound metabolic process	39	1	2.67	0.62547	arahy.Tifrunner.gnm1.ann1.GAK0W0
Biological Process	GO:0030261	chromosome condensation	9	2	0.62	0.62599	arahy.Tifrunner.gnm1.ann1.MH7SY7;arahy.Tifrunner.gnm1.ann1.WJY350
Biological Process	GO:0009553	embryo sac development	155	2	10.6	0.62696	arahy.Tifrunner.gnm1.ann1.79SD3K;arahy.Tifrunner.gnm1.ann1.Y7GC2W
Biological Process	GO:0071267	L-methionine salvage	13	1	0.89	0.62698	arahy.Tifrunner.gnm1.ann1.25NDHM
Biological Process	GO:0043102	amino acid salvage	13	1	0.89	0.62698	arahy.Tifrunner.gnm1.ann1.25NDHM
Biological Process	GO:0019509	L-methionine salvage from methylthioadenosine	13	1	0.89	0.62698	arahy.Tifrunner.gnm1.ann1.25NDHM
Biological Process	GO:0009767	photosynthetic electron transport chain	100	6	6.84	0.62760	arahy.Tifrunner.gnm1.ann1.4PD0PP;arahy.Tifrunner.gnm1.ann1.6KVT94;arahy.Tifrunner.gnm1.ann1.DHUA7P;arahy.Tifrunner.gnm1.ann1.DJM1RY;arahy.Tifrunner.gnm1.ann1.P56WT2;arahy.Tifrunner.gnm1.ann1.V5WWJ8
Biological Process	GO:0048569	post-embryonic animal organ development	283	7	19.35	0.62810	Arachis_hypogaea_newGene_7242;arahy.Tifrunner.gnm1.ann1.D6XHXS;arahy.Tifrunner.gnm1.ann1.H2X3VG;arahy.Tifrunner.gnm1.ann1.LRNE2N;arahy.Tifrunner.gnm1.ann1.S52WLR;arahy.Tifrunner.gnm1.ann1.SWNJ62;arahy.Tifrunner.gnm1.ann1.TR1S4A
Biological Process	GO:0080186	developmental vegetative growth	3	0	0.21	0.62815	--
Biological Process	GO:0032786	positive regulation of DNA-templated transcription, elongation	3	0	0.21	0.62843	--
Biological Process	GO:0044262	cellular carbohydrate metabolic process	725	57	49.57	0.62873	Arachis_hypogaea_newGene_13088;arahy.Tifrunner.gnm1.ann1.037YNN;arahy.Tifrunner.gnm1.ann1.1V58TW;arahy.Tifrunner.gnm1.ann1.31N5UK;arahy.Tifrunner.gnm1.ann1.32Y4H5;arahy.Tifrunner.gnm1.ann1.3BDP96;arahy.Tifrunner.gnm1.ann1.3RC294;arahy.Tifrunner.gnm1.ann1.40MJVR;arahy.Tifrunner.gnm1.ann1.435I7G;arahy.Tifrunner.gnm1.ann1.5G087V;arahy.Tifrunner.gnm1.ann1.6E02AJ;arahy.Tifrunner.gnm1.ann1.95EUB8;arahy…
Biological Process	GO:0080060	integument development	6	0	0.41	0.62926	--
Biological Process	GO:0051346	negative regulation of hydrolase activity	31	4	2.12	0.62964	Arachis_hypogaea_newGene_16079;arahy.Tifrunner.gnm1.ann1.6S81H9;arahy.Tifrunner.gnm1.ann1.K2SWWG;arahy.Tifrunner.gnm1.ann1.SIK5UM
[truncated: 4,405 more rows]
