# Supplementary material for: Transcriptomic–Proteomic Analysis Revealed the Regulatory Mechanism of Peanut in Response to Fusarium oxysporum
Source: Int J Mol Sci. 2024 Jan 3;25(1):619. doi: 10.3390/ijms25010619 (PMC10779420; doi:10.3390/ijms25010619)
Supplement: Supplementary file 1 [file ijms-25-00619-s001.zip › Table S3 DEGs-kegg.xls]

#KEGG_n	759	KEGG_N	13121
#Pathway	ko_ID	DEG	Gene	DEG_all	Gene_all
Galactose metabolism	ko00052	10	165	759	13121	arahy.Tifrunner.gnm1.ann1.1PFK72;arahy.Tifrunner.gnm1.ann1.3X0VU9;arahy.Tifrunner.gnm1.ann1.5FJ8DC;arahy.Tifrunner.gnm1.ann1.64GN3C;arahy.Tifrunner.gnm1.ann1.E2WYS1;arahy.Tifrunner.gnm1.ann1.T7DX97;arahy.Tifrunner.gnm1.ann1.TP2EYM;arahy.Tifrunner.gnm1.ann1.TWA65T;arahy.Tifrunner.gnm1.ann1.VE9EQN;arahy.Tifrunner.gnm1.ann1.VW9WRG	K01187+K00850+K01193+K01193+K00850+K18819+K01193+K01785+K00850+K01193
Vitamin B6 metabolism	ko00750	5	33	759	13121	Arachis_hypogaea_newGene_16617;Arachis_hypogaea_newGene_5066;arahy.Tifrunner.gnm1.ann1.6374NN;arahy.Tifrunner.gnm1.ann1.6PF3XA;arahy.Tifrunner.gnm1.ann1.QAT0QL	K13248+K13248+K13248+K01733+K00275
Protein processing in endoplasmic reticulum	ko04141	11	505	759	13121	Arachis_hypogaea_newGene_17767;arahy.Tifrunner.gnm1.ann1.2T9GCU;arahy.Tifrunner.gnm1.ann1.3YMB7T;arahy.Tifrunner.gnm1.ann1.77K1W8;arahy.Tifrunner.gnm1.ann1.9E4VJ9;arahy.Tifrunner.gnm1.ann1.ECZ3V7;arahy.Tifrunner.gnm1.ann1.FMU3NZ;arahy.Tifrunner.gnm1.ann1.GMG7CI;arahy.Tifrunner.gnm1.ann1.IVRK3W;arahy.Tifrunner.gnm1.ann1.N4K2VQ;arahy.Tifrunner.gnm1.ann1.UMKY0Z	K03283+K03283+K03283+K03283+K03283+K03283+K03283+K03283+K13993+K03283+K08054
Ether lipid metabolism	ko00565	6	88	759	13121	arahy.Tifrunner.gnm1.ann1.80NXVT;arahy.Tifrunner.gnm1.ann1.G1SIKM;arahy.Tifrunner.gnm1.ann1.GAK0W0;arahy.Tifrunner.gnm1.ann1.P69YI0;arahy.Tifrunner.gnm1.ann1.X69TWL;arahy.Tifrunner.gnm1.ann1.XZ9AUI	K01115+K16860+K01115+K01114+K01114+K16860
Arginine biosynthesis	ko00220	2	77	759	13121	arahy.Tifrunner.gnm1.ann1.TH581T;arahy.Tifrunner.gnm1.ann1.WE6MWD	K00261+K00261
Histidine metabolism	ko00340	3	101	759	13121	arahy.Tifrunner.gnm1.ann1.DH627J;arahy.Tifrunner.gnm1.ann1.Q3LZKR;arahy.Tifrunner.gnm1.ann1.RK7RJ4	K01590+K00128+K01590
Fatty acid degradation	ko00071	12	179	759	13121	arahy.Tifrunner.gnm1.ann1.3WFA2L;arahy.Tifrunner.gnm1.ann1.4Y6QEN;arahy.Tifrunner.gnm1.ann1.91HE6A;arahy.Tifrunner.gnm1.ann1.EE1039;arahy.Tifrunner.gnm1.ann1.ES6X43;arahy.Tifrunner.gnm1.ann1.H6WUU0;arahy.Tifrunner.gnm1.ann1.I9A8PV;arahy.Tifrunner.gnm1.ann1.K55J2B;arahy.Tifrunner.gnm1.ann1.Q3LZKR;arahy.Tifrunner.gnm1.ann1.Q9MXQT;arahy.Tifrunner.gnm1.ann1.Y7U2IY;arahy.Tifrunner.gnm1.ann1.ZPM9RR	K01897+K00121+K00121+K07513+K00121+K00121+K00232+K07513+K00128+K00121+K00001+K00232
Monoterpenoid biosynthesis	ko00902	8	37	759	13121	arahy.Tifrunner.gnm1.ann1.95ZZMZ;arahy.Tifrunner.gnm1.ann1.B867CA;arahy.Tifrunner.gnm1.ann1.BMP4TI;arahy.Tifrunner.gnm1.ann1.FXE6GW;arahy.Tifrunner.gnm1.ann1.IF1UXG;arahy.Tifrunner.gnm1.ann1.PNDG01;arahy.Tifrunner.gnm1.ann1.W3EFV3;arahy.Tifrunner.gnm1.ann1.ZZBS45	K15086+K15095+K20979+K15086+K15086+K20979+K15095+K20979
Ubiquinone and other terpenoid-quinone biosynthesis	ko00130	22	185	759	13121	arahy.Tifrunner.gnm1.ann1.0FZT73;arahy.Tifrunner.gnm1.ann1.1FH2KY;arahy.Tifrunner.gnm1.ann1.1SRP2S;arahy.Tifrunner.gnm1.ann1.20M4XD;arahy.Tifrunner.gnm1.ann1.3UY7BA;arahy.Tifrunner.gnm1.ann1.AYA1A5;arahy.Tifrunner.gnm1.ann1.C5XBA2;arahy.Tifrunner.gnm1.ann1.DKIQ11;arahy.Tifrunner.gnm1.ann1.E8I1B0;arahy.Tifrunner.gnm1.ann1.EQU2N6;arahy.Tifrunner.gnm1.ann1.GE5ZL0;arahy.Tifrunner.gnm1.ann1.IMLK5J;ara…	K03809+K09833+K09833+K09833+K09833+K00487+K09833+K09833+K09833+K01904+K09833+K01904+K01904+K00487+K00487+K03809+K03809+K09833+K00487+K01904+K00487+K03809
Alanine, aspartate and glutamate metabolism	ko00250	7	129	759	13121	arahy.Tifrunner.gnm1.ann1.4QQ966;arahy.Tifrunner.gnm1.ann1.55VZFW;arahy.Tifrunner.gnm1.ann1.5EY78G;arahy.Tifrunner.gnm1.ann1.HQU2A8;arahy.Tifrunner.gnm1.ann1.Q3N7T1;arahy.Tifrunner.gnm1.ann1.TH581T;arahy.Tifrunner.gnm1.ann1.WE6MWD	K01580+K00820+K01580+K01580+K01580+K00261+K00261
Glycosphingolipid biosynthesis - globo series	ko00603	2	30	759	13121	arahy.Tifrunner.gnm1.ann1.3P698T;arahy.Tifrunner.gnm1.ann1.H74NZW	K01988+K00780
Isoquinoline alkaloid biosynthesis	ko00950	7	69	759	13121	arahy.Tifrunner.gnm1.ann1.28TKL1;arahy.Tifrunner.gnm1.ann1.6EMH5F;arahy.Tifrunner.gnm1.ann1.76MJ1K;arahy.Tifrunner.gnm1.ann1.EW9UD1;arahy.Tifrunner.gnm1.ann1.JV3LD5;arahy.Tifrunner.gnm1.ann1.K33YLS;arahy.Tifrunner.gnm1.ann1.LMT3MR	K15849+K00276+K00276+K00422+K00276+K15849+K00422
Terpenoid backbone biosynthesis	ko00900	13	175	759	13121	arahy.Tifrunner.gnm1.ann1.068WZH;arahy.Tifrunner.gnm1.ann1.3AYS16;arahy.Tifrunner.gnm1.ann1.73WXPF;arahy.Tifrunner.gnm1.ann1.AZU29N;arahy.Tifrunner.gnm1.ann1.BW88YF;arahy.Tifrunner.gnm1.ann1.E5IAKT;arahy.Tifrunner.gnm1.ann1.GXU96K;arahy.Tifrunner.gnm1.ann1.I8UD53;arahy.Tifrunner.gnm1.ann1.L9D4F9;arahy.Tifrunner.gnm1.ann1.RG9U10;arahy.Tifrunner.gnm1.ann1.RRZ6LI;arahy.Tifrunner.gnm1.ann1.UN6GTT;ara…	K03526+K00938+K10960+K10960+K01823+K01662+K00938+K01662+K01662+K01770+K01662+K01662+K03526
Other glycan degradation	ko00511	3	59	759	13121	arahy.Tifrunner.gnm1.ann1.6L045R;arahy.Tifrunner.gnm1.ann1.DI7JZY;arahy.Tifrunner.gnm1.ann1.U9C9EB	K17108+K01191+K17108
Monobactam biosynthesis	ko00261	1	24	759	13121	arahy.Tifrunner.gnm1.ann1.GVW4KZ	K01714
Nicotinate and nicotinamide metabolism	ko00760	1	46	759	13121	Arachis_hypogaea_newGene_12499	K00767
Amino sugar and nucleotide sugar metabolism	ko00520	33	372	759	13121	Arachis_hypogaea_newGene_1392;Arachis_hypogaea_newGene_15133;arahy.Tifrunner.gnm1.ann1.01B6ZB;arahy.Tifrunner.gnm1.ann1.0HE1Z7;arahy.Tifrunner.gnm1.ann1.2J0KXT;arahy.Tifrunner.gnm1.ann1.2YPY17;arahy.Tifrunner.gnm1.ann1.3K2WNH;arahy.Tifrunner.gnm1.ann1.3RC294;arahy.Tifrunner.gnm1.ann1.4JLS0K;arahy.Tifrunner.gnm1.ann1.55VZFW;arahy.Tifrunner.gnm1.ann1.6UB9ZP;arahy.Tifrunner.gnm1.ann1.85P1JD;arahy.Ti…	K00012+K20547+K20867+K20547+K20547+K20867+K01183+K13379+K20867+K00820+K01183+K01183+K00975+K01183+K20547+K01183+K01183+K12450+K08679+K00975+K01183+K12450+K15920+K12450+K01183+K01183+K20547+K13379+K01183+K01183+K16190+K20547+K01183
Lysine biosynthesis	ko00300	1	32	759	13121	arahy.Tifrunner.gnm1.ann1.GVW4KZ	K01714
Folate biosynthesis	ko00790	1	46	759	13121	arahy.Tifrunner.gnm1.ann1.YTK8KP	K01113
Ribosome	ko03010	5	792	759	13121	arahy.Tifrunner.gnm1.ann1.2F4DQW;arahy.Tifrunner.gnm1.ann1.81UYU3;arahy.Tifrunner.gnm1.ann1.9PBJ5X;arahy.Tifrunner.gnm1.ann1.NS41IF;arahy.Tifrunner.gnm1.ann1.YBYE48	K02945+K02937+K02937+K02945+K02914
Biotin metabolism	ko00780	1	36	759	13121	arahy.Tifrunner.gnm1.ann1.YI114N	K00059
Nucleotide excision repair	ko03420	5	253	759	13121	arahy.Tifrunner.gnm1.ann1.1IN98U;arahy.Tifrunner.gnm1.ann1.79SD3K;arahy.Tifrunner.gnm1.ann1.7R55CH;arahy.Tifrunner.gnm1.ann1.9K9HBW;arahy.Tifrunner.gnm1.ann1.Y7GC2W	K10756+K07466+K07466+K07466+K07466
One carbon pool by folate	ko00670	1	69	759	13121	arahy.Tifrunner.gnm1.ann1.RKD053	K00600
Plant hormone signal transduction	ko04075	47	740	759	13121	Arachis_hypogaea_newGene_19118;Arachis_hypogaea_newGene_4211;arahy.Tifrunner.gnm1.ann1.0AWF5M;arahy.Tifrunner.gnm1.ann1.0BZR9P;arahy.Tifrunner.gnm1.ann1.25PL5E;arahy.Tifrunner.gnm1.ann1.2A4XC9;arahy.Tifrunner.gnm1.ann1.2KRW4X;arahy.Tifrunner.gnm1.ann1.32PDNQ;arahy.Tifrunner.gnm1.ann1.42HTUN;arahy.Tifrunner.gnm1.ann1.45C8U1;arahy.Tifrunner.gnm1.ann1.47SLDE;arahy.Tifrunner.gnm1.ann1.4KS3J9;arahy.Ti…	K14489+K14484+K13464+K14484+K13464+K14484+K13422+K14484+K14484+K13946+K14506+K14492+K14431+K14484+K13464+K14484+K14484+K13464+K14497+K14492+K13464+K14484+K14492+K13449+K13464+K14503+K13422+K14484+K13946+K13946+K14431+K13464+K14492+K14497+K14431+K13946+K13464+K14484+K14488+K14431+K13464+K14431+K13464+K14497+K13464+K13449+K13449
Glyoxylate and dicarboxylate metabolism	ko00630	11	211	759	13121	arahy.Tifrunner.gnm1.ann1.0TK6RU;arahy.Tifrunner.gnm1.ann1.7QAB43;arahy.Tifrunner.gnm1.ann1.97RMNS;arahy.Tifrunner.gnm1.ann1.FHUH7B;arahy.Tifrunner.gnm1.ann1.G5Y6Q1;arahy.Tifrunner.gnm1.ann1.I56F9F;arahy.Tifrunner.gnm1.ann1.JDV80H;arahy.Tifrunner.gnm1.ann1.RKD053;arahy.Tifrunner.gnm1.ann1.TKPZ56;arahy.Tifrunner.gnm1.ann1.X0NGMJ;arahy.Tifrunner.gnm1.ann1.XT6T0B	K02437+K11517+K01602+K01602+K02437+K01602+K00026+K00600+K01637+K01637+K01602
Diterpenoid biosynthesis	ko00904	11	75	759	13121	arahy.Tifrunner.gnm1.ann1.10MYPD;arahy.Tifrunner.gnm1.ann1.1SCL5Q;arahy.Tifrunner.gnm1.ann1.4TCZ1X;arahy.Tifrunner.gnm1.ann1.FH4MAJ;arahy.Tifrunner.gnm1.ann1.IXQG45;arahy.Tifrunner.gnm1.ann1.JD1D34;arahy.Tifrunner.gnm1.ann1.K8MVYG;arahy.Tifrunner.gnm1.ann1.NWH0QG;arahy.Tifrunner.gnm1.ann1.QH4I6C;arahy.Tifrunner.gnm1.ann1.YI1B95;arahy.Tifrunner.gnm1.ann1.YQ5RXI	K04123+K04125+K05282+K04125+K04125+K04124+K04124+K17961+K04125+K17961+K04123
Base excision repair	ko03410	1	107	759	13121	arahy.Tifrunner.gnm1.ann1.G4VJTK	K01246
Homologous recombination	ko03440	5	220	759	13121	arahy.Tifrunner.gnm1.ann1.79SD3K;arahy.Tifrunner.gnm1.ann1.7R55CH;arahy.Tifrunner.gnm1.ann1.9JBJ7A;arahy.Tifrunner.gnm1.ann1.9K9HBW;arahy.Tifrunner.gnm1.ann1.Y7GC2W	K07466+K07466+K10875+K07466+K07466
Glucosinolate biosynthesis	ko00966	2	17	759	13121	arahy.Tifrunner.gnm1.ann1.IAPX52;arahy.Tifrunner.gnm1.ann1.X4ZQ0T	K11820+K11820
Tyrosine metabolism	ko00350	13	176	759	13121	arahy.Tifrunner.gnm1.ann1.28TKL1;arahy.Tifrunner.gnm1.ann1.4Y6QEN;arahy.Tifrunner.gnm1.ann1.6EMH5F;arahy.Tifrunner.gnm1.ann1.76MJ1K;arahy.Tifrunner.gnm1.ann1.91HE6A;arahy.Tifrunner.gnm1.ann1.ES6X43;arahy.Tifrunner.gnm1.ann1.EW9UD1;arahy.Tifrunner.gnm1.ann1.H6WUU0;arahy.Tifrunner.gnm1.ann1.JV3LD5;arahy.Tifrunner.gnm1.ann1.K33YLS;arahy.Tifrunner.gnm1.ann1.LMT3MR;arahy.Tifrunner.gnm1.ann1.Q9MXQT;ara…	K15849+K00121+K00276+K00276+K00121+K00121+K00422+K00121+K00276+K15849+K00422+K00121+K00001
Stilbenoid, diarylheptanoid and gingerol biosynthesis	ko00945	9	41	759	13121	arahy.Tifrunner.gnm1.ann1.AYA1A5;arahy.Tifrunner.gnm1.ann1.IF8SZ4;arahy.Tifrunner.gnm1.ann1.K1LFJJ;arahy.Tifrunner.gnm1.ann1.K9QGVV;arahy.Tifrunner.gnm1.ann1.MALV6U;arahy.Tifrunner.gnm1.ann1.QYND6D;arahy.Tifrunner.gnm1.ann1.RBR1AL;arahy.Tifrunner.gnm1.ann1.SGZ2CH;arahy.Tifrunner.gnm1.ann1.W3WWNZ	K00487+K13065+K00487+K00487+K00588+K13065+K00588+K00487+K00487
Isoflavonoid biosynthesis	ko00943	16	41	759	13121	arahy.Tifrunner.gnm1.ann1.0AN8KE;arahy.Tifrunner.gnm1.ann1.0UU5IV;arahy.Tifrunner.gnm1.ann1.1WY37S;arahy.Tifrunner.gnm1.ann1.20XZ2B;arahy.Tifrunner.gnm1.ann1.49QGSQ;arahy.Tifrunner.gnm1.ann1.6LQ9DQ;arahy.Tifrunner.gnm1.ann1.99RKF3;arahy.Tifrunner.gnm1.ann1.A07WF5;arahy.Tifrunner.gnm1.ann1.B6E5H4;arahy.Tifrunner.gnm1.ann1.DZ16HD;arahy.Tifrunner.gnm1.ann1.LW6UI8;arahy.Tifrunner.gnm1.ann1.QJ0MNA;ara…	K13260+K13260+K13257+K13262+K13265+K13265+K13262+K13262+K13257+K13259+K13260+K13260+K13259+K13262+K13260+K13262
Phenylpropanoid biosynthesis	ko00940	63	458	759	13121	arahy.Tifrunner.gnm1.ann1.0GHG5C;arahy.Tifrunner.gnm1.ann1.0SAP8J;arahy.Tifrunner.gnm1.ann1.0UPN1V;arahy.Tifrunner.gnm1.ann1.126HVE;arahy.Tifrunner.gnm1.ann1.2346WI;arahy.Tifrunner.gnm1.ann1.3JCR0V;arahy.Tifrunner.gnm1.ann1.41VDTY;arahy.Tifrunner.gnm1.ann1.44LNHN;arahy.Tifrunner.gnm1.ann1.4GQZ4H;arahy.Tifrunner.gnm1.ann1.5H4H17;arahy.Tifrunner.gnm1.ann1.6WM8G7;arahy.Tifrunner.gnm1.ann1.750QUI;ara…	K00430+K00083+K09753+K00430+K01188+K00430+K00430+K00430+K05349+K10775+K00430+K00430+K00430+K00430+K00487+K00430+K00430+K09755+K00083+K00430+K13066+K10775+K00430+K01904+K10775+K00083+K13066+K00430+K00430+K00430+K13065+K01904+K01904+K00487+K00487+K05350+K00588+K13066+K00430+K00430+K00083+K01188+K10775+K00430+K00083+K13065+K00588+K00487+K01904+K00083+K12355+K09755+K09756+K09753+K10775+K13066+K00430+…
Cutin, suberine and wax biosynthesis	ko00073	4	90	759	13121	arahy.Tifrunner.gnm1.ann1.5TM68G;arahy.Tifrunner.gnm1.ann1.E4PME3;arahy.Tifrunner.gnm1.ann1.L8L2Y0;arahy.Tifrunner.gnm1.ann1.Q7SBED	K15400+K15400+K15400+K15400
Plant-pathogen interaction	ko04626	61	434	759	13121	Arachis_hypogaea_newGene_14009;Arachis_hypogaea_newGene_3213;arahy.Tifrunner.gnm1.ann1.0IH89K;arahy.Tifrunner.gnm1.ann1.0S4LAK;arahy.Tifrunner.gnm1.ann1.1X0C2C;arahy.Tifrunner.gnm1.ann1.2161LW;arahy.Tifrunner.gnm1.ann1.2JZ6N1;arahy.Tifrunner.gnm1.ann1.37ZNH1;arahy.Tifrunner.gnm1.ann1.5G1Q9A;arahy.Tifrunner.gnm1.ann1.5V6QPU;arahy.Tifrunner.gnm1.ann1.64516H;arahy.Tifrunner.gnm1.ann1.6QC6B5;arahy.Ti…	K13448+K13448+K13447+K13424+K13459+K13425+K13457+K13448+K05391+K13424+K13448+K13457+K13448+K13448+K13429+K18875+K13436+K13424+K13425+K13436+K13412+K13412+K13448+K13424+K13424+K13447+K13457+K13449+K13448+K13457+K13448+K13448+K13412+K13424+K13448+K13429+K13412+K13457+K13436+K12795+K13420+K13447+K13412+K13448+K13448+K13448+K13448+K05391+K18875+K13447+K05391+K13412+K18875+K13412+K13420+K13448+K05391+…
RNA transport	ko03013	3	402	759	13121	Arachis_hypogaea_newGene_4138;arahy.Tifrunner.gnm1.ann1.I67UCX;arahy.Tifrunner.gnm1.ann1.KS3LQK	K09291+K03113+K03257
Lysine degradation	ko00310	3	97	759	13121	arahy.Tifrunner.gnm1.ann1.M0AD1K;arahy.Tifrunner.gnm1.ann1.Q3LZKR;arahy.Tifrunner.gnm1.ann1.UA1VTY	K00306+K00128+K11420
Glutathione metabolism	ko00480	31	253	759	13121	arahy.Tifrunner.gnm1.ann1.16WDW5;arahy.Tifrunner.gnm1.ann1.1PW7ZW;arahy.Tifrunner.gnm1.ann1.2G56ZD;arahy.Tifrunner.gnm1.ann1.34CRUF;arahy.Tifrunner.gnm1.ann1.3V8BTX;arahy.Tifrunner.gnm1.ann1.41Y8SN;arahy.Tifrunner.gnm1.ann1.44STCA;arahy.Tifrunner.gnm1.ann1.69CMND;arahy.Tifrunner.gnm1.ann1.74SC4C;arahy.Tifrunner.gnm1.ann1.7KC9B9;arahy.Tifrunner.gnm1.ann1.A6MVZL;arahy.Tifrunner.gnm1.ann1.BS9BXS;ara…	K00799+K00799+K00799+K00799+K00799+K00799+K00799+K00799+K00799+K00799+K00434+K00799+K00799+K00799+K00799+K00799+K00799+K00799+K00799+K00799+K00799+K00799+K00799+K00799+K00799+K00799+K00799+K00799+K00799+K00799+K00799
Sphingolipid metabolism	ko00600	5	57	759	13121	arahy.Tifrunner.gnm1.ann1.4QW8I5;arahy.Tifrunner.gnm1.ann1.6L045R;arahy.Tifrunner.gnm1.ann1.K5AHSV;arahy.Tifrunner.gnm1.ann1.LHW1VF;arahy.Tifrunner.gnm1.ann1.U9C9EB	K04716+K17108+K01634+K04716+K17108
Fatty acid elongation	ko00062	4	75	759	13121	arahy.Tifrunner.gnm1.ann1.74NP28;arahy.Tifrunner.gnm1.ann1.BGR17W;arahy.Tifrunner.gnm1.ann1.IFJ1V3;arahy.Tifrunner.gnm1.ann1.WQ1I1V	K01068+K15397+K15397+K15397
mRNA surveillance pathway	ko03015	2	306	759	13121	arahy.Tifrunner.gnm1.ann1.DP3C2W;arahy.Tifrunner.gnm1.ann1.UMM9A2	K06269+K06269
Butanoate metabolism	ko00650	4	58	759	13121	arahy.Tifrunner.gnm1.ann1.4QQ966;arahy.Tifrunner.gnm1.ann1.5EY78G;arahy.Tifrunner.gnm1.ann1.HQU2A8;arahy.Tifrunner.gnm1.ann1.Q3N7T1	K01580+K01580+K01580+K01580
Oxidative phosphorylation	ko00190	5	376	759	13121	arahy.Tifrunner.gnm1.ann1.1IW9Y2;arahy.Tifrunner.gnm1.ann1.F6CLKD;arahy.Tifrunner.gnm1.ann1.KSV0XM;arahy.Tifrunner.gnm1.ann1.SIB906;arahy.Tifrunner.gnm1.ann1.SR33X7	K01535+K02115+K02115+K01535+K02138
Protein export	ko03060	2	125	759	13121	arahy.Tifrunner.gnm1.ann1.BJ7T6U;arahy.Tifrunner.gnm1.ann1.FVC51Z	K13280+K13280
Steroid biosynthesis	ko00100	6	201	759	13121	arahy.Tifrunner.gnm1.ann1.5ZLV04;arahy.Tifrunner.gnm1.ann1.64U7NV;arahy.Tifrunner.gnm1.ann1.76STP5;arahy.Tifrunner.gnm1.ann1.7UK7IQ;arahy.Tifrunner.gnm1.ann1.GRDD2X;arahy.Tifrunner.gnm1.ann1.KDT9CJ	K09832+K09832+K20659+K00511+K01853+K20659
Pentose phosphate pathway	ko00030	8	159	759	13121	arahy.Tifrunner.gnm1.ann1.31RF02;arahy.Tifrunner.gnm1.ann1.3X0VU9;arahy.Tifrunner.gnm1.ann1.E2WYS1;arahy.Tifrunner.gnm1.ann1.IMCF17;arahy.Tifrunner.gnm1.ann1.LML9QV;arahy.Tifrunner.gnm1.ann1.P6MJUK;arahy.Tifrunner.gnm1.ann1.P96X61;arahy.Tifrunner.gnm1.ann1.VE9EQN	K00851+K00850+K00850+K01807+K01623+K03841+K01623+K00850
Pantothenate and CoA biosynthesis	ko00770	3	91	759	13121	arahy.Tifrunner.gnm1.ann1.77GZB8;arahy.Tifrunner.gnm1.ann1.CI4QJS;arahy.Tifrunner.gnm1.ann1.GL6CS5	K00826+K00826+K00826
Glycerolipid metabolism	ko00561	4	207	759	13121	arahy.Tifrunner.gnm1.ann1.NCJ8FH;arahy.Tifrunner.gnm1.ann1.Q3LZKR;arahy.Tifrunner.gnm1.ann1.S4KQB4;arahy.Tifrunner.gnm1.ann1.ZR4S3S	K09480+K00128+K01054+K01054
Fatty acid biosynthesis	ko00061	4	127	759	13121	arahy.Tifrunner.gnm1.ann1.3WFA2L;arahy.Tifrunner.gnm1.ann1.F63DWU;arahy.Tifrunner.gnm1.ann1.L14VXE;arahy.Tifrunner.gnm1.ann1.YI114N	K01897+K00648+K11262+K00059
Tryptophan metabolism	ko00380	7	142	759	13121	arahy.Tifrunner.gnm1.ann1.5X1F0G;arahy.Tifrunner.gnm1.ann1.H2TH33;arahy.Tifrunner.gnm1.ann1.IAPX52;arahy.Tifrunner.gnm1.ann1.Q3LZKR;arahy.Tifrunner.gnm1.ann1.R6RTRV;arahy.Tifrunner.gnm1.ann1.V8PLM8;arahy.Tifrunner.gnm1.ann1.X4ZQ0T	K01426+K01426+K11820+K00128+K01426+K01426+K11820
Brassinosteroid biosynthesis	ko00905	2	21	759	13121	arahy.Tifrunner.gnm1.ann1.7AH9CA;arahy.Tifrunner.gnm1.ann1.U2CXJI	K12637+K15639
Inositol phosphate metabolism	ko00562	11	173	759	13121	arahy.Tifrunner.gnm1.ann1.1V58TW;arahy.Tifrunner.gnm1.ann1.3IPS9V;arahy.Tifrunner.gnm1.ann1.6E02AJ;arahy.Tifrunner.gnm1.ann1.ELH53L;arahy.Tifrunner.gnm1.ann1.HNK90J;arahy.Tifrunner.gnm1.ann1.M1TR2X;arahy.Tifrunner.gnm1.ann1.M1XV77;arahy.Tifrunner.gnm1.ann1.NH00NZ;arahy.Tifrunner.gnm1.ann1.P69YI0;arahy.Tifrunner.gnm1.ann1.X69TWL;arahy.Tifrunner.gnm1.ann1.Z1CJI9	K00469+K05857+K00469+K00469+K01858+K05857+K00469+K01106+K01114+K01114+K00469
Selenocompound metabolism	ko00450	2	46	759	13121	arahy.Tifrunner.gnm1.ann1.1FPN7V;arahy.Tifrunner.gnm1.ann1.3K7MRP	K01761+K11717
Pentose and glucuronate interconversions	ko00040	31	305	759	13121	Arachis_hypogaea_newGene_1392;arahy.Tifrunner.gnm1.ann1.26R06I;arahy.Tifrunner.gnm1.ann1.2VGK54;arahy.Tifrunner.gnm1.ann1.323PP5;arahy.Tifrunner.gnm1.ann1.35IWU0;arahy.Tifrunner.gnm1.ann1.430A6X;arahy.Tifrunner.gnm1.ann1.4JBV7I;arahy.Tifrunner.gnm1.ann1.5932D5;arahy.Tifrunner.gnm1.ann1.7MZS4M;arahy.Tifrunner.gnm1.ann1.7Z06EP;arahy.Tifrunner.gnm1.ann1.8YD2L3;arahy.Tifrunner.gnm1.ann1.9KBV3N;arahy.…	K00012+K01051+K01051+K01051+K01051+K01051+K01051+K01728+K01051+K01051+K01051+K01051+K01051+K01051+K01051+K01051+K01728+K01728+K01051+K01051+K01184+K01184+K01051+K01051+K00128+K01051+K01728+K16190+K01051+K01051+K01184
Endocytosis	ko04144	20	547	759	13121	Arachis_hypogaea_newGene_17767;Arachis_hypogaea_newGene_6126;arahy.Tifrunner.gnm1.ann1.1L6RCR;arahy.Tifrunner.gnm1.ann1.22KD4N;arahy.Tifrunner.gnm1.ann1.2T9GCU;arahy.Tifrunner.gnm1.ann1.3YMB7T;arahy.Tifrunner.gnm1.ann1.74FSZ0;arahy.Tifrunner.gnm1.ann1.77K1W8;arahy.Tifrunner.gnm1.ann1.80NXVT;arahy.Tifrunner.gnm1.ann1.9E4VJ9;arahy.Tifrunner.gnm1.ann1.ECZ3V7;arahy.Tifrunner.gnm1.ann1.FMU3NZ;arahy.Ti…	K03283+K04646+K19476+K19476+K03283+K03283+K12486+K03283+K01115+K03283+K03283+K03283+K12493+K19366+K01115+K03283+K12471+K03283+K19476+K19476
Linoleic acid metabolism	ko00591	9	57	759	13121	arahy.Tifrunner.gnm1.ann1.04F84Q;arahy.Tifrunner.gnm1.ann1.0UNU52;arahy.Tifrunner.gnm1.ann1.6TJ5BP;arahy.Tifrunner.gnm1.ann1.J2XU5N;arahy.Tifrunner.gnm1.ann1.KS8M6W;arahy.Tifrunner.gnm1.ann1.S6TVHJ;arahy.Tifrunner.gnm1.ann1.TRRP7J;arahy.Tifrunner.gnm1.ann1.V9UCIZ;arahy.Tifrunner.gnm1.ann1.ZS7YSR	K00454+K15718+K00454+K00454+K15718+K00454+K00454+K15718+K15718
Other types of O-glycan biosynthesis	ko00514	1	16	759	13121	arahy.Tifrunner.gnm1.ann1.2Z9HD9	K13667
Carbon fixation in photosynthetic organisms	ko00710	17	243	759	13121	arahy.Tifrunner.gnm1.ann1.6KVT94;arahy.Tifrunner.gnm1.ann1.97RMNS;arahy.Tifrunner.gnm1.ann1.D2DMXG;arahy.Tifrunner.gnm1.ann1.FHUH7B;arahy.Tifrunner.gnm1.ann1.FN6RIW;arahy.Tifrunner.gnm1.ann1.I56F9F;arahy.Tifrunner.gnm1.ann1.IMCF17;arahy.Tifrunner.gnm1.ann1.JDV80H;arahy.Tifrunner.gnm1.ann1.LML9QV;arahy.Tifrunner.gnm1.ann1.M7W292;arahy.Tifrunner.gnm1.ann1.P6MJUK;arahy.Tifrunner.gnm1.ann1.P96X61;ara…	K00855+K01602+K05298+K01602+K05298+K01602+K01807+K00026+K01623+K00029+K03841+K01623+K00134+K00029+K01602+K00134+K01006
Arginine and proline metabolism	ko00330	10	173	759	13121	arahy.Tifrunner.gnm1.ann1.5X1F0G;arahy.Tifrunner.gnm1.ann1.BRNL8L;arahy.Tifrunner.gnm1.ann1.F4PGJ6;arahy.Tifrunner.gnm1.ann1.H2TH33;arahy.Tifrunner.gnm1.ann1.I6VHAV;arahy.Tifrunner.gnm1.ann1.Q3LZKR;arahy.Tifrunner.gnm1.ann1.Q49G2C;arahy.Tifrunner.gnm1.ann1.R6RTRV;arahy.Tifrunner.gnm1.ann1.SKNB9F;arahy.Tifrunner.gnm1.ann1.V8PLM8	K01426+K00318+K00318+K01426+K17839+K00128+K13366+K01426+K01259+K01426
Pyruvate metabolism	ko00620	8	342	759	13121	arahy.Tifrunner.gnm1.ann1.5G087V;arahy.Tifrunner.gnm1.ann1.BE9V1M;arahy.Tifrunner.gnm1.ann1.JDV80H;arahy.Tifrunner.gnm1.ann1.L14VXE;arahy.Tifrunner.gnm1.ann1.M7W292;arahy.Tifrunner.gnm1.ann1.Q3LZKR;arahy.Tifrunner.gnm1.ann1.SM45K0;arahy.Tifrunner.gnm1.ann1.YQ8C5N	K00016+K00016+K00026+K11262+K00029+K00128+K00029+K01006
Valine, leucine and isoleucine biosynthesis	ko00290	5	50	759	13121	arahy.Tifrunner.gnm1.ann1.77GZB8;arahy.Tifrunner.gnm1.ann1.CI4QJS;arahy.Tifrunner.gnm1.ann1.F7U1GP;arahy.Tifrunner.gnm1.ann1.GL6CS5;arahy.Tifrunner.gnm1.ann1.K9LPZT	K00826+K00826+K01703+K00826+K01703
Phenylalanine metabolism	ko00360	25	131	759	13121	arahy.Tifrunner.gnm1.ann1.28TKL1;arahy.Tifrunner.gnm1.ann1.5H4H17;arahy.Tifrunner.gnm1.ann1.5X1F0G;arahy.Tifrunner.gnm1.ann1.6EMH5F;arahy.Tifrunner.gnm1.ann1.76MJ1K;arahy.Tifrunner.gnm1.ann1.AYA1A5;arahy.Tifrunner.gnm1.ann1.EEZ4Y8;arahy.Tifrunner.gnm1.ann1.EQU2N6;arahy.Tifrunner.gnm1.ann1.FI9C9D;arahy.Tifrunner.gnm1.ann1.H2TH33;arahy.Tifrunner.gnm1.ann1.IMLK5J;arahy.Tifrunner.gnm1.ann1.JA1HFS;ara…	K15849+K10775+K01426+K00276+K00276+K00487+K10775+K01904+K10775+K01426+K01904+K01904+K00276+K00487+K15849+K00487+K00588+K10775+K01426+K00588+K00487+K01904+K10775+K01426+K00487
Carotenoid biosynthesis	ko00906	6	76	759	13121	arahy.Tifrunner.gnm1.ann1.0Y92P4;arahy.Tifrunner.gnm1.ann1.2Z80QE;arahy.Tifrunner.gnm1.ann1.3475Q7;arahy.Tifrunner.gnm1.ann1.4KPL6Q;arahy.Tifrunner.gnm1.ann1.LXP1WJ;arahy.Tifrunner.gnm1.ann1.YRF88J	K09843+K09843+K09843+K17913+K09843+K09843
Glycolysis / Gluconeogenesis	ko00010	23	391	759	13121	arahy.Tifrunner.gnm1.ann1.3X0VU9;arahy.Tifrunner.gnm1.ann1.4Y6QEN;arahy.Tifrunner.gnm1.ann1.533ER3;arahy.Tifrunner.gnm1.ann1.5G087V;arahy.Tifrunner.gnm1.ann1.6P73LQ;arahy.Tifrunner.gnm1.ann1.91HE6A;arahy.Tifrunner.gnm1.ann1.BE9V1M;arahy.Tifrunner.gnm1.ann1.E2WYS1;arahy.Tifrunner.gnm1.ann1.ES6X43;arahy.Tifrunner.gnm1.ann1.GFN5SV;arahy.Tifrunner.gnm1.ann1.H6WUU0;arahy.Tifrunner.gnm1.ann1.K7EZWZ;ara…	K00850+K00121+K01689+K00016+K01834+K00121+K00016+K00850+K00121+K01834+K00121+K01834+K01623+K01689+K03841+K01623+K00128+K00121+K00134+K01785+K00850+K00001+K00134
Peroxisome	ko04146	8	309	759	13121	Arachis_hypogaea_newGene_18984;arahy.Tifrunner.gnm1.ann1.3WFA2L;arahy.Tifrunner.gnm1.ann1.7QAB43;arahy.Tifrunner.gnm1.ann1.EE1039;arahy.Tifrunner.gnm1.ann1.I9A8PV;arahy.Tifrunner.gnm1.ann1.K55J2B;arahy.Tifrunner.gnm1.ann1.M0AD1K;arahy.Tifrunner.gnm1.ann1.ZPM9RR	K00106+K01897+K11517+K07513+K00232+K07513+K00306+K00232
Biosynthesis of amino acids	ko01230	37	658	759	13121	Arachis_hypogaea_newGene_15829;arahy.Tifrunner.gnm1.ann1.06ZF6Z;arahy.Tifrunner.gnm1.ann1.28TKL1;arahy.Tifrunner.gnm1.ann1.2I20T3;arahy.Tifrunner.gnm1.ann1.3S4WCE;arahy.Tifrunner.gnm1.ann1.3X0VU9;arahy.Tifrunner.gnm1.ann1.533ER3;arahy.Tifrunner.gnm1.ann1.6I0SN9;arahy.Tifrunner.gnm1.ann1.6P73LQ;arahy.Tifrunner.gnm1.ann1.6PF3XA;arahy.Tifrunner.gnm1.ann1.77GZB8;arahy.Tifrunner.gnm1.ann1.A5D6C6;arahy…	K00640+K00058+K15849+K01658+K01626+K00850+K01689+K00058+K01834+K01733+K00826+K05359+K01696+K00826+K01626+K00850+K01626+K01703+K01834+K00826+K01714+K01807+K15849+K01834+K01703+K01623+K01689+K01623+K00134+K00600+K01626+K00850+K00800+K05359+K00134+K00030+K05359
Ascorbate and aldarate metabolism	ko00053	10	148	759	13121	Arachis_hypogaea_newGene_1392;arahy.Tifrunner.gnm1.ann1.1V58TW;arahy.Tifrunner.gnm1.ann1.6E02AJ;arahy.Tifrunner.gnm1.ann1.817MDY;arahy.Tifrunner.gnm1.ann1.A6MVZL;arahy.Tifrunner.gnm1.ann1.ELH53L;arahy.Tifrunner.gnm1.ann1.M1XV77;arahy.Tifrunner.gnm1.ann1.Q3LZKR;arahy.Tifrunner.gnm1.ann1.XQCE19;arahy.Tifrunner.gnm1.ann1.Z1CJI9	K00012+K00469+K00469+K08232+K00434+K00469+K00469+K00128+K16190+K00469
Mismatch repair	ko03430	5	197	759	13121	arahy.Tifrunner.gnm1.ann1.1IN98U;arahy.Tifrunner.gnm1.ann1.79SD3K;arahy.Tifrunner.gnm1.ann1.7R55CH;arahy.Tifrunner.gnm1.ann1.9K9HBW;arahy.Tifrunner.gnm1.ann1.Y7GC2W	K10756+K07466+K07466+K07466+K07466
Phagosome	ko04145	6	247	759	13121	arahy.Tifrunner.gnm1.ann1.BM2GBC;arahy.Tifrunner.gnm1.ann1.F91YHM;arahy.Tifrunner.gnm1.ann1.M83GCC;arahy.Tifrunner.gnm1.ann1.STND79;arahy.Tifrunner.gnm1.ann1.UMKY0Z;arahy.Tifrunner.gnm1.ann1.ZR12M9	K04392+K07374+K07375+K07374+K08054+K04392
Riboflavin metabolism	ko00740	3	29	759	13121	arahy.Tifrunner.gnm1.ann1.A3QRPX;arahy.Tifrunner.gnm1.ann1.J66FTP;arahy.Tifrunner.gnm1.ann1.W47UXZ	K14652+K14652+K14652
Glycosaminoglycan degradation	ko00531	1	56	759	13121	arahy.Tifrunner.gnm1.ann1.HE2B7Z	K10532
Glycosphingolipid biosynthesis - ganglio series	ko00604	1	9	759	13121	arahy.Tifrunner.gnm1.ann1.H74NZW	K00780
Thiamine metabolism	ko00730	6	45	759	13121	arahy.Tifrunner.gnm1.ann1.76C20C;arahy.Tifrunner.gnm1.ann1.E5IAKT;arahy.Tifrunner.gnm1.ann1.I8UD53;arahy.Tifrunner.gnm1.ann1.L9D4F9;arahy.Tifrunner.gnm1.ann1.RRZ6LI;arahy.Tifrunner.gnm1.ann1.UN6GTT	K03146+K01662+K01662+K01662+K01662+K01662
2-Oxocarboxylic acid metabolism	ko01210	8	152	759	13121	arahy.Tifrunner.gnm1.ann1.77GZB8;arahy.Tifrunner.gnm1.ann1.CI4QJS;arahy.Tifrunner.gnm1.ann1.F7U1GP;arahy.Tifrunner.gnm1.ann1.GL6CS5;arahy.Tifrunner.gnm1.ann1.IAPX52;arahy.Tifrunner.gnm1.ann1.K9LPZT;arahy.Tifrunner.gnm1.ann1.X4ZQ0T;arahy.Tifrunner.gnm1.ann1.YPC54K	K00826+K00826+K01703+K00826+K11820+K01703+K11820+K00030
Carbon metabolism	ko01200	42	806	759	13121	Arachis_hypogaea_newGene_15829;arahy.Tifrunner.gnm1.ann1.06ZF6Z;arahy.Tifrunner.gnm1.ann1.31RF02;arahy.Tifrunner.gnm1.ann1.3X0VU9;arahy.Tifrunner.gnm1.ann1.4Y6QEN;arahy.Tifrunner.gnm1.ann1.533ER3;arahy.Tifrunner.gnm1.ann1.6I0SN9;arahy.Tifrunner.gnm1.ann1.6KVT94;arahy.Tifrunner.gnm1.ann1.6P73LQ;arahy.Tifrunner.gnm1.ann1.7QAB43;arahy.Tifrunner.gnm1.ann1.91HE6A;arahy.Tifrunner.gnm1.ann1.97RMNS;arahy…	K00640+K00058+K00851+K00850+K00121+K01689+K00058+K00855+K01834+K11517+K00121+K01602+K05298+K00850+K00121+K01602+K05605+K05298+K01834+K00121+K01602+K01807+K00026+K01834+K01623+K01689+K00029+K03841+K01623+K00121+K00134+K00600+K00029+K00261+K01637+K00850+K00261+K01637+K01602+K00134+K00030+K01006
Photosynthesis	ko00195	30	143	759	13121	Arachis_hypogaea_newGene_17598;arahy.Tifrunner.gnm1.ann1.09KNS5;arahy.Tifrunner.gnm1.ann1.18YQBF;arahy.Tifrunner.gnm1.ann1.1B2UBR;arahy.Tifrunner.gnm1.ann1.26BATJ;arahy.Tifrunner.gnm1.ann1.49ZYT6;arahy.Tifrunner.gnm1.ann1.4PD0PP;arahy.Tifrunner.gnm1.ann1.71HCYD;arahy.Tifrunner.gnm1.ann1.9042LP;arahy.Tifrunner.gnm1.ann1.9X74H2;arahy.Tifrunner.gnm1.ann1.AR01JJ;arahy.Tifrunner.gnm1.ann1.DJM1RY;arahy…	K02639+K02716+K02699+K08901+K02641+K02716+K08905+K02695+K02698+K02639+K02641+K02701+K02115+K08901+K02115+K03542+K02699+K02636+K02717+K03542+K02693+K02716+K02721+K02693+K02636+K02701+K02638+K02716+K02695+K02698
Sulfur metabolism	ko00920	4	94	759	13121	Arachis_hypogaea_newGene_15829;arahy.Tifrunner.gnm1.ann1.510VWF;arahy.Tifrunner.gnm1.ann1.5H5XYM;arahy.Tifrunner.gnm1.ann1.E3Q78B	K00640+K08738+K05907+K05907
Nitrogen metabolism	ko00910	8	87	759	13121	arahy.Tifrunner.gnm1.ann1.5W5TAL;arahy.Tifrunner.gnm1.ann1.7CM6K7;arahy.Tifrunner.gnm1.ann1.7L21K7;arahy.Tifrunner.gnm1.ann1.G3AUWX;arahy.Tifrunner.gnm1.ann1.Q2F4V5;arahy.Tifrunner.gnm1.ann1.TH581T;arahy.Tifrunner.gnm1.ann1.WE6MWD;arahy.Tifrunner.gnm1.ann1.X04733	K01674+K01674+K10534+K01674+K01674+K00261+K00261+K01674
Caffeine metabolism	ko00232	1	14	759	13121	Arachis_hypogaea_newGene_18984	K00106
SNARE interactions in vesicular transport	ko04130	6	106	759	13121	Arachis_hypogaea_newGene_2379;arahy.Tifrunner.gnm1.ann1.F2MSTS;arahy.Tifrunner.gnm1.ann1.J5SZ1I;arahy.Tifrunner.gnm1.ann1.K4VY4I;arahy.Tifrunner.gnm1.ann1.LWR4SS;arahy.Tifrunner.gnm1.ann1.NX6A0A	K08496+K08486+K08486+K08486+K08486+K08486
Photosynthesis - antenna proteins	ko00196	11	28	759	13121	arahy.Tifrunner.gnm1.ann1.14YEDZ;arahy.Tifrunner.gnm1.ann1.4KW7H9;arahy.Tifrunner.gnm1.ann1.AFZN0R;arahy.Tifrunner.gnm1.ann1.BTM1YE;arahy.Tifrunner.gnm1.ann1.BU7NMG;arahy.Tifrunner.gnm1.ann1.JKC32H;arahy.Tifrunner.gnm1.ann1.JVEI5Y;arahy.Tifrunner.gnm1.ann1.NKTC04;arahy.Tifrunner.gnm1.ann1.QXM1B7;arahy.Tifrunner.gnm1.ann1.U5T9YL;arahy.Tifrunner.gnm1.ann1.YZ06AV	K08914+K08917+K08914+K08907+K08914+K08914+K08917+K08907+K08912+K08911+K08912
Zeatin biosynthesis	ko00908	10	48	759	13121	Arachis_hypogaea_newGene_8624;arahy.Tifrunner.gnm1.ann1.22S773;arahy.Tifrunner.gnm1.ann1.51Q8IW;arahy.Tifrunner.gnm1.ann1.BDKN1M;arahy.Tifrunner.gnm1.ann1.G2KK8P;arahy.Tifrunner.gnm1.ann1.QM99BA;arahy.Tifrunner.gnm1.ann1.S7A2EF;arahy.Tifrunner.gnm1.ann1.T07MCP;arahy.Tifrunner.gnm1.ann1.VN3YD3;arahy.Tifrunner.gnm1.ann1.ZP1VNA	K13495+K00279+K10717+K13495+K00279+K00279+K00279+K00279+K00279+K00279
Pyrimidine metabolism	ko00240	4	382	759	13121	Arachis_hypogaea_newGene_5927;arahy.Tifrunner.gnm1.ann1.248CB6;arahy.Tifrunner.gnm1.ann1.674JY7;arahy.Tifrunner.gnm1.ann1.IX1GIK	K01520+K03006+K03023+K01937
RNA degradation	ko03018	8	329	759	13121	arahy.Tifrunner.gnm1.ann1.3X0VU9;arahy.Tifrunner.gnm1.ann1.4A5SH7;arahy.Tifrunner.gnm1.ann1.533ER3;arahy.Tifrunner.gnm1.ann1.5E2E13;arahy.Tifrunner.gnm1.ann1.E2WYS1;arahy.Tifrunner.gnm1.ann1.LPU4ZQ;arahy.Tifrunner.gnm1.ann1.QT3R4M;arahy.Tifrunner.gnm1.ann1.VE9EQN	K00850+K14442+K01689+K12581+K00850+K01689+K12599+K00850
Purine metabolism	ko00230	14	533	759	13121	Arachis_hypogaea_newGene_17262;Arachis_hypogaea_newGene_18984;arahy.Tifrunner.gnm1.ann1.0TH4I1;arahy.Tifrunner.gnm1.ann1.1VUI6H;arahy.Tifrunner.gnm1.ann1.248CB6;arahy.Tifrunner.gnm1.ann1.32WV4S;arahy.Tifrunner.gnm1.ann1.674JY7;arahy.Tifrunner.gnm1.ann1.95XPH7;arahy.Tifrunner.gnm1.ann1.AD165Z;arahy.Tifrunner.gnm1.ann1.D0VJ3P;arahy.Tifrunner.gnm1.ann1.JC6ZCB;arahy.Tifrunner.gnm1.ann1.T9TVYB;arahy.T…	K13484+K00106+K00759+K01522+K03006+K00942+K03023+K19964+K19964+K00759+K01923+K00759+K19964+K19964
Glycerophospholipid metabolism	ko00564	9	270	759	13121	arahy.Tifrunner.gnm1.ann1.32Y4H5;arahy.Tifrunner.gnm1.ann1.80NXVT;arahy.Tifrunner.gnm1.ann1.G1SIKM;arahy.Tifrunner.gnm1.ann1.GAK0W0;arahy.Tifrunner.gnm1.ann1.I19T37;arahy.Tifrunner.gnm1.ann1.LS3LRU;arahy.Tifrunner.gnm1.ann1.P69YI0;arahy.Tifrunner.gnm1.ann1.X69TWL;arahy.Tifrunner.gnm1.ann1.XZ9AUI	K01126+K01115+K16860+K01115+K00981+K01126+K01114+K01114+K16860
RNA polymerase	ko03020	2	165	759	13121	arahy.Tifrunner.gnm1.ann1.248CB6;arahy.Tifrunner.gnm1.ann1.674JY7	K03006+K03023
Tropane, piperidine and pyridine alkaloid biosynthesis	ko00960	6	67	759	13121	arahy.Tifrunner.gnm1.ann1.28TKL1;arahy.Tifrunner.gnm1.ann1.6EMH5F;arahy.Tifrunner.gnm1.ann1.76MJ1K;arahy.Tifrunner.gnm1.ann1.JV3LD5;arahy.Tifrunner.gnm1.ann1.K33YLS;arahy.Tifrunner.gnm1.ann1.PI3URC	K15849+K00276+K00276+K00276+K15849+K08081
Valine, leucine and isoleucine degradation	ko00280	7	179	759	13121	arahy.Tifrunner.gnm1.ann1.77GZB8;arahy.Tifrunner.gnm1.ann1.CI4QJS;arahy.Tifrunner.gnm1.ann1.EE1039;arahy.Tifrunner.gnm1.ann1.FLDD49;arahy.Tifrunner.gnm1.ann1.GL6CS5;arahy.Tifrunner.gnm1.ann1.K55J2B;arahy.Tifrunner.gnm1.ann1.Q3LZKR	K00826+K00826+K07513+K05605+K00826+K07513+K00128
Fructose and mannose metabolism	ko00051	7	172	759	13121	arahy.Tifrunner.gnm1.ann1.3X0VU9;arahy.Tifrunner.gnm1.ann1.79NX8T;arahy.Tifrunner.gnm1.ann1.E2WYS1;arahy.Tifrunner.gnm1.ann1.LML9QV;arahy.Tifrunner.gnm1.ann1.P6MJUK;arahy.Tifrunner.gnm1.ann1.P96X61;arahy.Tifrunner.gnm1.ann1.VE9EQN	K00850+K19355+K00850+K01623+K03841+K01623+K00850
N-Glycan biosynthesis	ko00510	2	115	759	13121	arahy.Tifrunner.gnm1.ann1.K18VCE;arahy.Tifrunner.gnm1.ann1.UZ8W9W	K00902+K00902
DNA replication	ko03030	5	232	759	13121	arahy.Tifrunner.gnm1.ann1.1IN98U;arahy.Tifrunner.gnm1.ann1.79SD3K;arahy.Tifrunner.gnm1.ann1.7R55CH;arahy.Tifrunner.gnm1.ann1.9K9HBW;arahy.Tifrunner.gnm1.ann1.Y7GC2W	K10756+K07466+K07466+K07466+K07466
Starch and sucrose metabolism	ko00500	48	680	759	13121	Arachis_hypogaea_newGene_1392;arahy.Tifrunner.gnm1.ann1.01B6ZB;arahy.Tifrunner.gnm1.ann1.1PFK72;arahy.Tifrunner.gnm1.ann1.2346WI;arahy.Tifrunner.gnm1.ann1.26R06I;arahy.Tifrunner.gnm1.ann1.2VGK54;arahy.Tifrunner.gnm1.ann1.2YPY17;arahy.Tifrunner.gnm1.ann1.323PP5;arahy.Tifrunner.gnm1.ann1.35IWU0;arahy.Tifrunner.gnm1.ann1.430A6X;arahy.Tifrunner.gnm1.ann1.4GQZ4H;arahy.Tifrunner.gnm1.ann1.4JBV7I;arahy.…	K00012+K20867+K01187+K01188+K01051+K01051+K20867+K01051+K01051+K01051+K05349+K01051+K20867+K01193+K01193+K01051+K01051+K01051+K01051+K00975+K01051+K01087+K01051+K01051+K01051+K01087+K16055+K01051+K01051+K01184+K01176+K08679+K05350+K00975+K01184+K01051+K15920+K01051+K01188+K16055+K01051+K01176+K01193+K01193+K01051+K01051+K01184+K01188
alpha-Linolenic acid metabolism	ko00592	26	147	759	13121	arahy.Tifrunner.gnm1.ann1.03WWG0;arahy.Tifrunner.gnm1.ann1.04F84Q;arahy.Tifrunner.gnm1.ann1.0S2PTK;arahy.Tifrunner.gnm1.ann1.1KSV8R;arahy.Tifrunner.gnm1.ann1.5A3JDR;arahy.Tifrunner.gnm1.ann1.6TJ5BP;arahy.Tifrunner.gnm1.ann1.BUDB0A;arahy.Tifrunner.gnm1.ann1.EE1039;arahy.Tifrunner.gnm1.ann1.EK4G75;arahy.Tifrunner.gnm1.ann1.F4N1WH;arahy.Tifrunner.gnm1.ann1.H5H05M;arahy.Tifrunner.gnm1.ann1.HEV2WD;ara…	K05894+K00454+K10529+K10526+K05894+K00454+K05894+K07513+K08241+K10525+K10525+K05894+K00232+K00454+K07513+K08241+K00454+K05894+K00454+K10525+K08241+K10529+K08241+K05894+K10526+K00232
Propanoate metabolism	ko00640	4	111	759	13121	arahy.Tifrunner.gnm1.ann1.5G087V;arahy.Tifrunner.gnm1.ann1.BE9V1M;arahy.Tifrunner.gnm1.ann1.FLDD49;arahy.Tifrunner.gnm1.ann1.L14VXE	K00016+K00016+K05605+K11262
Phenylalanine, tyrosine and tryptophan biosynthesis	ko00400	12	153	759	13121	arahy.Tifrunner.gnm1.ann1.28TKL1;arahy.Tifrunner.gnm1.ann1.2I20T3;arahy.Tifrunner.gnm1.ann1.3S4WCE;arahy.Tifrunner.gnm1.ann1.A5D6C6;arahy.Tifrunner.gnm1.ann1.A8YTMR;arahy.Tifrunner.gnm1.ann1.CY60UM;arahy.Tifrunner.gnm1.ann1.EI09ZL;arahy.Tifrunner.gnm1.ann1.K33YLS;arahy.Tifrunner.gnm1.ann1.S4MIP0;arahy.Tifrunner.gnm1.ann1.VTP8RR;arahy.Tifrunner.gnm1.ann1.YB5YRA;arahy.Tifrunner.gnm1.ann1.Z36GDV	K15849+K01658+K01626+K05359+K01696+K01626+K01626+K15849+K01626+K00800+K05359+K05359
Taurine and hypotaurine metabolism	ko00430	5	46	759	13121	arahy.Tifrunner.gnm1.ann1.4QQ966;arahy.Tifrunner.gnm1.ann1.5EY78G;arahy.Tifrunner.gnm1.ann1.A7903H;arahy.Tifrunner.gnm1.ann1.HQU2A8;arahy.Tifrunner.gnm1.ann1.Q3N7T1	K01580+K01580+K10712+K01580+K01580
Phosphatidylinositol signaling system	ko04070	5	160	759	13121	arahy.Tifrunner.gnm1.ann1.3IPS9V;arahy.Tifrunner.gnm1.ann1.47WACT;arahy.Tifrunner.gnm1.ann1.I19T37;arahy.Tifrunner.gnm1.ann1.M1TR2X;arahy.Tifrunner.gnm1.ann1.NH00NZ	K05857+K13024+K00981+K05857+K01106
Biosynthesis of unsaturated fatty acids	ko01040	6	80	759	13121	arahy.Tifrunner.gnm1.ann1.74NP28;arahy.Tifrunner.gnm1.ann1.EE1039;arahy.Tifrunner.gnm1.ann1.I9A8PV;arahy.Tifrunner.gnm1.ann1.K55J2B;arahy.Tifrunner.gnm1.ann1.YI114N;arahy.Tifrunner.gnm1.ann1.ZPM9RR	K01068+K07513+K00232+K07513+K00059+K00232
Glycine, serine and threonine metabolism	ko00260	14	202	759	13121	arahy.Tifrunner.gnm1.ann1.06ZF6Z;arahy.Tifrunner.gnm1.ann1.0TK6RU;arahy.Tifrunner.gnm1.ann1.6EMH5F;arahy.Tifrunner.gnm1.ann1.6I0SN9;arahy.Tifrunner.gnm1.ann1.6P73LQ;arahy.Tifrunner.gnm1.ann1.6PF3XA;arahy.Tifrunner.gnm1.ann1.76MJ1K;arahy.Tifrunner.gnm1.ann1.A8YTMR;arahy.Tifrunner.gnm1.ann1.G5Y6Q1;arahy.Tifrunner.gnm1.ann1.GFN5SV;arahy.Tifrunner.gnm1.ann1.JV3LD5;arahy.Tifrunner.gnm1.ann1.K7EZWZ;ara…	K00058+K02437+K00276+K00058+K01834+K01733+K00276+K01696+K02437+K01834+K00276+K01834+K00306+K00600
ABC transporters	ko02010	7	78	759	13121	arahy.Tifrunner.gnm1.ann1.37P1GN;arahy.Tifrunner.gnm1.ann1.FH44NZ;arahy.Tifrunner.gnm1.ann1.L9FQE2;arahy.Tifrunner.gnm1.ann1.M63M99;arahy.Tifrunner.gnm1.ann1.V4QB5P;arahy.Tifrunner.gnm1.ann1.VLLC8N;arahy.Tifrunner.gnm1.ann1.Z72FSA	K05658+K05658+K05658+K05658+K05658+K05658+K05657
Fatty acid metabolism	ko01212	8	202	759	13121	arahy.Tifrunner.gnm1.ann1.3WFA2L;arahy.Tifrunner.gnm1.ann1.EE1039;arahy.Tifrunner.gnm1.ann1.F63DWU;arahy.Tifrunner.gnm1.ann1.I9A8PV;arahy.Tifrunner.gnm1.ann1.K55J2B;arahy.Tifrunner.gnm1.ann1.L14VXE;arahy.Tifrunner.gnm1.ann1.YI114N;arahy.Tifrunner.gnm1.ann1.ZPM9RR	K01897+K07513+K00648+K00232+K07513+K11262+K00059+K00232
Citrate cycle (TCA cycle)	ko00020	2	157	759	13121	arahy.Tifrunner.gnm1.ann1.JDV80H;arahy.Tifrunner.gnm1.ann1.YPC54K	K00026+K00030
Porphyrin and chlorophyll metabolism	ko00860	10	136	759	13121	arahy.Tifrunner.gnm1.ann1.6Z73IP;arahy.Tifrunner.gnm1.ann1.73WXPF;arahy.Tifrunner.gnm1.ann1.7CPH5R;arahy.Tifrunner.gnm1.ann1.9Z13IR;arahy.Tifrunner.gnm1.ann1.AZU29N;arahy.Tifrunner.gnm1.ann1.MDXN6U;arahy.Tifrunner.gnm1.ann1.S4AEC7;arahy.Tifrunner.gnm1.ann1.SF9WRK;arahy.Tifrunner.gnm1.ann1.VDKY5W;arahy.Tifrunner.gnm1.ann1.WI0ZBZ	K01749+K10960+K02492+K00218+K10960+K00218+K00218+K02492+K04035+K19073
AGE-RAGE signaling pathway in diabetic complications	ko04933	4	56	759	13121	arahy.Tifrunner.gnm1.ann1.3IPS9V;arahy.Tifrunner.gnm1.ann1.BM2GBC;arahy.Tifrunner.gnm1.ann1.M1TR2X;arahy.Tifrunner.gnm1.ann1.ZR12M9	K05857+K04392+K05857+K04392
Cyanoamino acid metabolism	ko00460	6	177	759	13121	arahy.Tifrunner.gnm1.ann1.2346WI;arahy.Tifrunner.gnm1.ann1.4GQZ4H;arahy.Tifrunner.gnm1.ann1.L4CNUE;arahy.Tifrunner.gnm1.ann1.PT6J7Z;arahy.Tifrunner.gnm1.ann1.RKD053;arahy.Tifrunner.gnm1.ann1.ZRSS3A	K01188+K05349+K05350+K01188+K00600+K01188
Circadian rhythm - plant	ko04712	57	168	759	13121	arahy.Tifrunner.gnm1.ann1.0FI6RG;arahy.Tifrunner.gnm1.ann1.1B4KK2;arahy.Tifrunner.gnm1.ann1.1N9K04;arahy.Tifrunner.gnm1.ann1.2T7FQZ;arahy.Tifrunner.gnm1.ann1.303ZYM;arahy.Tifrunner.gnm1.ann1.3DZG8W;arahy.Tifrunner.gnm1.ann1.3WH5A3;arahy.Tifrunner.gnm1.ann1.3Z4TCL;arahy.Tifrunner.gnm1.ann1.4IBX4Q;arahy.Tifrunner.gnm1.ann1.607K5B;arahy.Tifrunner.gnm1.ann1.63FKND;arahy.Tifrunner.gnm1.ann1.6J3HHE;ara…	K00660+K00660+K00660+K00660+K00660+K00660+K00660+K00660+K00660+K00660+K00660+K00660+K00660+K12120+K00660+K00660+K00660+K00660+K00660+K00660+K00660+K00660+K00660+K00660+K00660+K00660+K00660+K00660+K00660+K00660+K00660+K00660+K00660+K00660+K00660+K00660+K00660+K00660+K00660+K00660+K00660+K00660+K00660+K00660+K00660+K00660+K00660+K00660+K00660+K00660+K00660+K00660+K00660+K00660+K00660+K00660+K00660
Sesquiterpenoid and triterpenoid biosynthesis	ko00909	1	23	759	13121	arahy.Tifrunner.gnm1.ann1.7UK7IQ	K00511
Cysteine and methionine metabolism	ko00270	19	250	759	13121	Arachis_hypogaea_newGene_15829;arahy.Tifrunner.gnm1.ann1.1FPN7V;arahy.Tifrunner.gnm1.ann1.22AMRS;arahy.Tifrunner.gnm1.ann1.25NDHM;arahy.Tifrunner.gnm1.ann1.42BGRN;arahy.Tifrunner.gnm1.ann1.5G087V;arahy.Tifrunner.gnm1.ann1.66YX65;arahy.Tifrunner.gnm1.ann1.77GZB8;arahy.Tifrunner.gnm1.ann1.78F3YR;arahy.Tifrunner.gnm1.ann1.78SDCB;arahy.Tifrunner.gnm1.ann1.BE9V1M;arahy.Tifrunner.gnm1.ann1.CI4QJS;arahy…	K00640+K01761+K05933+K08967+K05933+K00016+K05933+K00826+K05933+K05933+K00016+K00826+K05933+K00826+K20772+K00026+K20772+K05933+K05933
Regulation of autophagy	ko04140	4	105	759	13121	arahy.Tifrunner.gnm1.ann1.L0AIUK;arahy.Tifrunner.gnm1.ann1.TE3LXI;arahy.Tifrunner.gnm1.ann1.VY9V4D;arahy.Tifrunner.gnm1.ann1.XYE3G9	K07198+K07198+K07198+K07198
Spliceosome	ko03040	9	429	759	13121	Arachis_hypogaea_newGene_17767;arahy.Tifrunner.gnm1.ann1.2T9GCU;arahy.Tifrunner.gnm1.ann1.3YMB7T;arahy.Tifrunner.gnm1.ann1.77K1W8;arahy.Tifrunner.gnm1.ann1.9E4VJ9;arahy.Tifrunner.gnm1.ann1.ECZ3V7;arahy.Tifrunner.gnm1.ann1.FMU3NZ;arahy.Tifrunner.gnm1.ann1.GMG7CI;arahy.Tifrunner.gnm1.ann1.N4K2VQ	K03283+K03283+K03283+K03283+K03283+K03283+K03283+K03283+K03283
Flavonoid biosynthesis	ko00941	74	144	759	13121	arahy.Tifrunner.gnm1.ann1.0BML12;arahy.Tifrunner.gnm1.ann1.0FI6RG;arahy.Tifrunner.gnm1.ann1.1B4KK2;arahy.Tifrunner.gnm1.ann1.1N9K04;arahy.Tifrunner.gnm1.ann1.28F6NF;arahy.Tifrunner.gnm1.ann1.2GDU51;arahy.Tifrunner.gnm1.ann1.2T7FQZ;arahy.Tifrunner.gnm1.ann1.303ZYM;arahy.Tifrunner.gnm1.ann1.3DZG8W;arahy.Tifrunner.gnm1.ann1.3WH5A3;arahy.Tifrunner.gnm1.ann1.3Z4TCL;arahy.Tifrunner.gnm1.ann1.425ZXH;ara…	K08243+K00660+K00660+K00660+K08243+K01859+K00660+K00660+K00660+K00660+K00660+K01859+K00660+K00660+K00660+K00660+K00660+K01859+K00475+K00660+K00660+K00660+K00660+K00487+K00660+K00660+K00660+K00660+K00660+K00660+K00660+K00660+K00660+K00660+K00660+K00660+K00475+K00660+K00660+K00660+K13065+K00660+K00660+K00660+K00487+K00487+K00660+K01859+K00660+K00588+K00660+K00660+K00660+K00660+K13065+K00660+K00660+…
beta-Alanine metabolism	ko00410	11	143	759	13121	arahy.Tifrunner.gnm1.ann1.4QQ966;arahy.Tifrunner.gnm1.ann1.5EY78G;arahy.Tifrunner.gnm1.ann1.6EMH5F;arahy.Tifrunner.gnm1.ann1.76MJ1K;arahy.Tifrunner.gnm1.ann1.FLDD49;arahy.Tifrunner.gnm1.ann1.HQU2A8;arahy.Tifrunner.gnm1.ann1.I6VHAV;arahy.Tifrunner.gnm1.ann1.JV3LD5;arahy.Tifrunner.gnm1.ann1.Q3LZKR;arahy.Tifrunner.gnm1.ann1.Q3N7T1;arahy.Tifrunner.gnm1.ann1.Q49G2C	K01580+K01580+K00276+K00276+K05605+K01580+K17839+K00276+K00128+K01580+K13366
C5-Branched dibasic acid metabolism	ko00660	2	16	759	13121	arahy.Tifrunner.gnm1.ann1.F7U1GP;arahy.Tifrunner.gnm1.ann1.K9LPZT	K01703+K01703
