# Supplementary material for: Transcriptomic–Proteomic Analysis Revealed the Regulatory Mechanism of Peanut in Response to Fusarium oxysporum
Source: Int J Mol Sci. 2024 Jan 3;25(1):619. doi: 10.3390/ijms25010619 (PMC10779420; doi:10.3390/ijms25010619)
Supplement: Supplementary file 1 [file ijms-25-00619-s001.zip › Table S4 The detail of differentially expressed proteins.xlsx]

## Sheet: LgvsCk
Protein accession	Protein description	Lg/Ck Ratio	Regulated Type	Lg/Ck P value	Gene name	Sequence coverage [%]	Mol. weight [kDa]	MS/MS Counts	Peptides	Unique peptides	MS/MS Count Ck_1	MS/MS Count Ck_2	MS/MS Count Ck_3	MS/MS Count Lg_1	MS/MS Count Lg_2	MS/MS Count Lg_3	Peptides Ck_1	Peptides Ck_2	Peptides Ck_3	Peptides Lg_1	Peptides Lg_2	Peptides Lg_3	Unique peptides Ck_1	Unique peptides Ck_2	Unique peptides Ck_3	Unique peptides Lg_1	Unique peptides Lg_2	Unique peptides Lg_3	LFQ intensity Ck_1	LFQ intensity Ck_2	LFQ intensity Ck_3	LFQ intensity Lg_1	LFQ intensity Lg_2	LFQ intensity Lg_3	Ck_1	Ck_2	Ck_3	Lg_1	Lg_2	Lg_3	Subcellular localization	Biological Process	Cellular Component	Molecular Function	KEGG KO No.	KEGG Gene	KEGG pathway	IPR ID	Domain description
CY60UM.1	3-deoxy-7-phosphoheptulonate synthase (Phospho-2-dehydro-3-deoxyheptonate aldolase) n=163 Tax=Pseudomonas RepID=F2K9C2_PSEBN; IPR002480 (DAHP synthetase, class II); GO:0003849 (3-deoxy-7-phosphoheptulonate synthase activity), GO:0009073 (aromatic amino acid family biosynthetic process)	4.64	Up	3.8485e-05	---	52.8	60.239	99	20	1	10	14	10	21	22	22	9	11	9	18	17	15	1	1	1	1	1	1	964900	1084100	870760	4828200	4561900	4160100	0.352	0.395	0.317	1.759	1.662	1.516	chloroplast	GO:0008652 cellular amino acid biosynthetic process; GO:0009072 aromatic amino acid family metabolic process; GO:0016053 organic acid biosynthetic process; GO:0044711 single-organism biosynthetic process; GO:0006725 cellular aromatic compound metabolic process; GO:0044281 small molecule metabolic process; GO:0044763 single-organism cellular process; GO:0044699 single-organism process; GO:0006807 …		GO:0016765 transferase activity, transferring alkyl or aryl (other than methyl) groups; GO:0003849 3-deoxy-7-phosphoheptulonate synthase activity; GO:0003824 catalytic activity; GO:0016740 transferase activity;	K01626	E2.5.1.54, aroF, aroG, aroH; 3-deoxy-7-phosphoheptulonate synthase [EC:2.5.1.54]	aip00400 Phenylalanine, tyrosine and tryptophan biosynthesis - Arachis ipaensis; aip01100 Metabolic pathways - Arachis ipaensis; aip01110 Biosynthesis of secondary metabolites - Arachis ipaensis; aip01230 Biosynthesis of amino acids - Arachis ipaensis;
61CDGC.1	leaf ferredoxin-NADP reductase; IPR001433 (Oxidoreductase FAD/NAD(P)-binding), IPR015701 (Ferredoxin--NADP reductase), IPR017938 (Riboflavin synthase-like beta-barrel); GO:0016491 (oxidoreductase activity), GO:0055114 (oxidation-reduction process)	0.25	Down	4.2502e-07	---	38	40.805	47	9	6	11	10	7	8	5	6	6	8	6	7	4	6	4	6	5	5	3	3	1556500	1625600	1500700	390820	380460	398810	1.596	1.666	1.538	0.401	0.39	0.409	chloroplast	GO:0044699 single-organism process; GO:0008152 metabolic process; GO:0055114 oxidation-reduction process; GO:0044710 single-organism metabolic process;		GO:0003824 catalytic activity; GO:0016491 oxidoreductase activity;	K02641	petH; ferredoxin--NADP+ reductase [EC:1.18.1.2]	aip00195 Photosynthesis - Arachis ipaensis; aip01100 Metabolic pathways - Arachis ipaensis;	IPR017927; IPR001433; IPR017938; IPR001709;	Ferredoxin reductase-type FAD-binding domain; Oxidoreductase FAD/NAD(P)-binding; Riboflavin synthase-like beta-barrel; Flavoprotein pyridine nucleotide cytochrome reductase;
R65TT7.1	dehydroascorbate reductase 2; IPR010987 (Glutathione S-transferase, C-terminal-like), IPR012336 (Thioredoxin-like fold); GO:0005515 (protein binding)	0.474	Down	1.88869e-05	---	84.9	23.535	15	15	2	3	3	3	2	2	2	12	12	14	13	11	11	2	2	2	2	2	2	995110	981470	1003600	494180	473970	445200	1.359	1.34	1.371	0.675	0.647	0.608	cytoplasm			GO:0005515 protein binding; GO:0005488 binding;	K21888	DHAR; glutathione dehydrogenase/transferase [EC:1.8.5.1 2.5.1.18]	aip00053 Ascorbate and aldarate metabolism - Arachis ipaensis; aip00480 Glutathione metabolism - Arachis ipaensis; aip01100 Metabolic pathways - Arachis ipaensis;	IPR010987; IPR012336; IPR004045;	Glutathione S-transferase, C-terminal-like; Thioredoxin-like fold; Glutathione S-transferase, N-terminal;
EEZ4Y8.1	phenylalanine ammonia-lyase 2; IPR001106 (Aromatic amino acid lyase), IPR023144 (Phenylalanine ammonia-lyase, shielding domain), IPR024083 (Fumarase/histidase, N-terminal); GO:0003824 (catalytic activity), GO:0005737 (cytoplasm), GO:0006559 (L-phenylalanine catabolic process), GO:0009058 (biosynthetic process), GO:0016841 (ammonia-lyase activity)	284.714	Up	0.00076262	---	53.4	79.697	101	30	11	2	2	4	31	30	32	2	2	4	26	26	29	0	0	0	8	9	10	26572	16648	27609	6959500	6940200	6722100	0.008	0.005	0.008	2.018	2.012	1.949	chloroplast	GO:1902222 erythrose 4-phosphate/phosphoenolpyruvate family amino acid catabolic process; GO:1901606 alpha-amino acid catabolic process; GO:0006725 cellular aromatic compound metabolic process; GO:0044699 single-organism process; GO:0044237 cellular metabolic process; GO:0071704 organic substance metabolic process; GO:0006559 L-phenylalanine catabolic process; GO:0008152 metabolic process; GO:000…	GO:0044424 intracellular part; GO:0005623 cell; GO:0044464 cell part; GO:0005622 intracellular; GO:0005737 cytoplasm;	GO:0016829 lyase activity; GO:0016840 carbon-nitrogen lyase activity; GO:0016841 ammonia-lyase activity; GO:0003824 catalytic activity;	K10775	PAL; phenylalanine ammonia-lyase [EC:4.3.1.24]	aip00360 Phenylalanine metabolism - Arachis ipaensis; aip00940 Phenylpropanoid biosynthesis - Arachis ipaensis; aip01100 Metabolic pathways - Arachis ipaensis; aip01110 Biosynthesis of secondary metabolites - Arachis ipaensis;	IPR024083; IPR008948; IPR023144;	Fumarase/histidase, N-terminal; L-Aspartase-like; Phenylalanine ammonia-lyase, shielding domain;
1KSV8R.1	4-coumarate:CoA ligase 2; IPR000873 (AMP-dependent synthetase/ligase); GO:0003824 (catalytic activity), GO:0008152 (metabolic process)	4.119	Up	0.00015637	---	34.4	55.72	53	10	10	5	5	6	13	15	9	5	5	5	8	10	7	5	5	5	8	10	7	306700	358660	391930	1253000	1521300	1581000	0.34	0.398	0.434	1.389	1.686	1.753	plasma membrane	GO:0008152 metabolic process;		GO:0003824 catalytic activity;	K10526	OPCL1; OPC-8:0 CoA ligase 1 [EC:6.2.1.-]	aip00592 alpha-Linolenic acid metabolism - Arachis ipaensis; aip01100 Metabolic pathways - Arachis ipaensis; aip01110 Biosynthesis of secondary metabolites - Arachis ipaensis;	IPR000873;	AMP-dependent synthetase/ligase;
FN6RIW.1	glyceraldehyde-3-phosphate dehydrogenase C2; IPR020831 (Glyceraldehyde/Erythrose phosphate dehydrogenase family); GO:0006006 (glucose metabolic process), GO:0050661 (NADP binding), GO:0051287 (NAD binding), GO:0055114 (oxidation-reduction process)	0.324	Down	4.5269e-06	---	45.4	43.179	62	14	2	10	13	13	8	9	9	12	11	11	9	9	10	2	1	1	1	1	1	4335200	3799800	4058900	1336700	1325900	1292100	1.611	1.412	1.508	0.497	0.493	0.48	cytoplasm	GO:0006006 glucose metabolic process; GO:0044723 single-organism carbohydrate metabolic process; GO:0008152 metabolic process; GO:0055114 oxidation-reduction process; GO:0044710 single-organism metabolic process; GO:0044281 small molecule metabolic process; GO:0005996 monosaccharide metabolic process; GO:0044699 single-organism process; GO:0044238 primary metabolic process; GO:0005975 carbohydrat…		GO:0097159 organic cyclic compound binding; GO:1901363 heterocyclic compound binding; GO:0016620 oxidoreductase activity, acting on the aldehyde or oxo group of donors, NAD or NADP as acceptor; GO:1901265 nucleoside phosphate binding; GO:0051287 NAD binding; GO:0003824 catalytic activity; GO:0005488 binding; GO:0016903 oxidoreductase activity, acting on the aldehyde or oxo group of donors; GO:005…	K05298	GAPA; glyceraldehyde-3-phosphate dehydrogenase (NADP+) (phosphorylating) [EC:1.2.1.13]	aip00710 Carbon fixation in photosynthetic organisms - Arachis ipaensis; aip01100 Metabolic pathways - Arachis ipaensis; aip01200 Carbon metabolism - Arachis ipaensis;	IPR020829; IPR016040; IPR020828;	Glyceraldehyde 3-phosphate dehydrogenase, catalytic domain; NAD(P)-binding domain; Glyceraldehyde 3-phosphate dehydrogenase, NAD(P) binding domain;
KSV0XM.1	ATP synthase gamma chain 1 family protein n=3 Tax=Populus RepID=B9H1A7_POPTR; IPR000131 (ATPase, F1 complex, gamma subunit), IPR023632 (ATPase, F1 complex, gamma subunit conserved site), IPR023633 (ATPase, F1 complex, gamma subunit domain); GO:0015986 (ATP synthesis coupled proton transport)	0.364	Down	1.51234e-05	---	37.6	41.315	41	12	2	11	9	6	7	4	4	9	9	5	6	5	4	2	2	0	1	1	1	1383800	1437500	1409200	549050	488390	503640	1.439	1.494	1.465	0.571	0.508	0.524	chloroplast	GO:0009116 nucleoside metabolic process; GO:0042278 purine nucleoside metabolic process; GO:0009167 purine ribonucleoside monophosphate metabolic process; GO:0009117 nucleotide metabolic process; GO:0044699 single-organism process; GO:0046129 purine ribonucleoside biosynthetic process; GO:0009163 nucleoside biosynthetic process; GO:0009058 biosynthetic process; GO:0009156 ribonucleoside monophosp…	GO:0045261 proton-transporting ATP synthase complex, catalytic core F(1); GO:0016020 membrane; GO:0098796 membrane protein complex; GO:0044425 membrane part; GO:0044464 cell part; GO:0005622 intracellular; GO:0016469 proton-transporting two-sector ATPase complex; GO:0032991 macromolecular complex; GO:0033178 proton-transporting two-sector ATPase complex, catalytic domain; GO:0044424 intracellular…	GO:0022804 active transmembrane transporter activity; GO:0042625 ATPase coupled ion transmembrane transporter activity; GO:0015075 ion transmembrane transporter activity; GO:0022853 active ion transmembrane transporter activity; GO:0015399 primary active transmembrane transporter activity; GO:0022892 substrate-specific transporter activity; GO:0044769 ATPase activity, coupled to transmembrane mov…	K02115	ATPF1G, atpG; F-type H+-transporting ATPase subunit gamma	aip00190 Oxidative phosphorylation - Arachis ipaensis; aip00195 Photosynthesis - Arachis ipaensis; aip01100 Metabolic pathways - Arachis ipaensis;
Q5B35H.1	Dormancy/auxin associated family protein; IPR008406 (Dormancyauxin associated)	0.458	Down	0.0072387	---	71.1	13.443	24	6	6	5	6	6	3	2	2	5	5	6	4	3	2	5	5	6	4	3	2	1711800	1551100	1367500	520210	803770	797130	1.521	1.378	1.215	0.462	0.714	0.708	nucleus
7BH383.1	Alkyl hydroperoxide reductase/ Thiol specific antioxidant/ Mal allergen n=1 Tax=Gillisia limnaea DSM 15749 RepID=H2BWJ2_9FLAO; IPR012336 (Thioredoxin-like fold), IPR024706 (Peroxiredoxin, AhpC-type); GO:0016209 (antioxidant activity), GO:0016491 (oxidoreductase activity), GO:0051920 (peroxiredoxin activity), GO:0055114 (oxidation-reduction process)	0.353	Down	6.4018e-07	---	43	27.123	42	8	8	8	8	9	8	5	4	7	6	7	7	5	4	7	6	7	7	5	4	1609500	1533600	1614300	567480	542580	568610	1.5	1.43	1.505	0.529	0.506	0.53	chloroplast	GO:0050794 regulation of cellular process; GO:0042592 homeostatic process; GO:0065008 regulation of biological quality; GO:0008152 metabolic process; GO:0050789 regulation of biological process; GO:0055114 oxidation-reduction process; GO:0044710 single-organism metabolic process; GO:0045454 cell redox homeostasis; GO:0044763 single-organism cellular process; GO:0019725 cellular homeostasis; GO:00…		GO:0016209 antioxidant activity; GO:0003824 catalytic activity; GO:0051920 peroxiredoxin activity; GO:0016684 oxidoreductase activity, acting on peroxide as acceptor; GO:0016491 oxidoreductase activity;	K11188	PRDX6; peroxiredoxin 6, 1-Cys peroxiredoxin [EC:1.11.1.7 1.11.1.15 3.1.1.-]	aip00940 Phenylpropanoid biosynthesis - Arachis ipaensis; aip01100 Metabolic pathways - Arachis ipaensis; aip01110 Biosynthesis of secondary metabolites - Arachis ipaensis;	IPR019479; IPR000866; IPR013766; IPR012336;	Peroxiredoxin, C-terminal; Alkyl hydroperoxide reductase subunit C/ Thiol specific antioxidant; Thioredoxin domain; Thioredoxin-like fold;
5H4H17.1	phenylalanine ammonia-lyase 2; IPR001106 (Aromatic amino acid lyase), IPR023144 (Phenylalanine ammonia-lyase, shielding domain), IPR024083 (Fumarase/histidase, N-terminal); GO:0003824 (catalytic activity), GO:0005737 (cytoplasm), GO:0006559 (L-phenylalanine catabolic process), GO:0009058 (biosynthetic process), GO:0016841 (ammonia-lyase activity)	8.886	Up	0.00023865	---	52.2	77.944	74	26	20	5	5	7	21	18	18	7	6	10	21	21	19	6	3	5	16	16	14	182010	323630	264950	2515300	2204500	2129200	0.143	0.255	0.209	1.981	1.736	1.677	plasma membrane	GO:1902222 erythrose 4-phosphate/phosphoenolpyruvate family amino acid catabolic process; GO:1901606 alpha-amino acid catabolic process; GO:0006725 cellular aromatic compound metabolic process; GO:0044699 single-organism process; GO:0044237 cellular metabolic process; GO:0071704 organic substance metabolic process; GO:0006559 L-phenylalanine catabolic process; GO:0008152 metabolic process; GO:000…	GO:0044424 intracellular part; GO:0005623 cell; GO:0044464 cell part; GO:0005622 intracellular; GO:0005737 cytoplasm;	GO:0016829 lyase activity; GO:0016840 carbon-nitrogen lyase activity; GO:0016841 ammonia-lyase activity; GO:0003824 catalytic activity;	K10775	PAL; phenylalanine ammonia-lyase [EC:4.3.1.24]	aip00360 Phenylalanine metabolism - Arachis ipaensis; aip00940 Phenylpropanoid biosynthesis - Arachis ipaensis; aip01100 Metabolic pathways - Arachis ipaensis; aip01110 Biosynthesis of secondary metabolites - Arachis ipaensis;	IPR024083; IPR008948; IPR023144;	Fumarase/histidase, N-terminal; L-Aspartase-like; Phenylalanine ammonia-lyase, shielding domain;
CB6P6Z.3	ARM REPEAT PROTEIN INTERACTING WITH ABF2-like isoform X2 [Glycine max]; IPR011333 (BTB/POZ fold), IPR016024 (Armadillo-type fold); GO:0005488 (binding), GO:0005515 (protein binding)	17.182	Up	4.6006e-10	---	79.7	35.163	65	16	3	7	7	5	14	14	18	6	5	5	13	13	15	1	0	0	3	3	3	338900	342700	345430	5825700	5990500	5853300	0.109	0.11	0.111	1.87	1.922	1.878	cytoplasm	GO:0008152 metabolic process;		GO:0016787 hydrolase activity; GO:0003824 catalytic activity;				IPR029058; IPR013094;	Alpha/Beta hydrolase fold; Alpha/beta hydrolase fold-3;
99IIFJ.1	ribulose bisphosphate carboxylase large chain domain protein; IPR020888 (Ribulose bisphosphate carboxylase, large subunit); GO:0000287 (magnesium ion binding), GO:0015977 (carbon fixation), GO:0016984 (ribulose-bisphosphate carboxylase activity)	0.424	Down	2.4462e-05	---	56	53.397	147	29	7	31	29	30	18	20	19	23	26	26	21	21	22	6	6	5	4	4	4	37584000	41640000	36972000	16487000	15985000	16839000	1.363	1.51	1.34	0.598	0.579	0.61	cytoplasm	GO:0044699 single-organism process; GO:0015977 carbon fixation; GO:0008152 metabolic process; GO:0044710 single-organism metabolic process; GO:0071704 organic substance metabolic process;		GO:0000287 magnesium ion binding; GO:0003824 catalytic activity; GO:0016830 carbon-carbon lyase activity; GO:0005488 binding; GO:0016984 ribulose-bisphosphate carboxylase activity; GO:0043167 ion binding; GO:0016831 carboxy-lyase activity; GO:0046872 metal ion binding; GO:0043169 cation binding; GO:0016829 lyase activity;	K01601	rbcL; ribulose-bisphosphate carboxylase large chain [EC:4.1.1.39]	aip00630 Glyoxylate and dicarboxylate metabolism - Arachis ipaensis; aip00710 Carbon fixation in photosynthetic organisms - Arachis ipaensis; aip01100 Metabolic pathways - Arachis ipaensis; aip01110 Biosynthesis of secondary metabolites - Arachis ipaensis; aip01200 Carbon metabolism - Arachis ipaensis;	IPR000685; IPR017443;	Ribulose bisphosphate carboxylase, large subunit, C-terminal; Ribulose bisphosphate carboxylase, large subunit, ferrodoxin-like N-terminal;
KM6XVV.1	Eukaryotic aspartyl protease family protein; IPR001461 (Aspartic peptidase), IPR021109 (Aspartic peptidase domain); GO:0004190 (aspartic-type endopeptidase activity), GO:0006508 (proteolysis)	0.397	Down	0.00110193	---	20.3	43.869	20	7	5	4	3	5	4	2	2	6	5	7	5	3	4	4	4	5	4	2	3	5117200	4085300	5090700	2156200	1629300	1893100	1.537	1.227	1.529	0.648	0.489	0.569	extracellular							IPR032799; IPR033121; IPR021109; IPR032861;	Xylanase inhibitor, C-terminal; Peptidase family A1 domain; Aspartic peptidase domain; Xylanase inhibitor, N-terminal;
31EZX1.1	UDP-Glycosyltransferase superfamily protein; IPR002213 (UDP-glucuronosyl/UDP-glucosyltransferase); GO:0008152 (metabolic process)	3.935	Up	6.2472e-05	---	34.1	51.777	37	13	5	4	4	5	7	10	7	4	5	5	9	10	8	0	0	0	3	3	2	206510	262400	252700	999540	917830	922990	0.348	0.442	0.426	1.684	1.546	1.555	chloroplast	GO:0008152 metabolic process;		GO:0016757 transferase activity, transferring glycosyl groups; GO:0016758 transferase activity, transferring hexosyl groups; GO:0003824 catalytic activity; GO:0016740 transferase activity;
487MWI.1	ATP synthase, F1 beta subunit; IPR001469 (ATPase, F1 complex, delta/epsilon subunit), IPR005722 (ATPase, F1 complex, beta subunit), IPR027417 (P-loop containing nucleoside triphosphate hydrolase); GO:0000166 (nucleotide binding), GO:0005524 (ATP binding), GO:0015986 (ATP synthesis coupled proton transport), GO:0015991 (ATP hydrolysis coupled proton transport), GO:0015992 (proton transport), GO:00…	0.432	Down	3.5713e-05	---	63.1	67.625	165	25	19	26	33	34	26	25	21	20	22	20	21	21	18	14	16	15	15	15	12	17490000	15608000	15639000	6825100	7116800	7116900	1.504	1.342	1.344	0.587	0.612	0.612	cytoplasm	GO:0009116 nucleoside metabolic process; GO:0042278 purine nucleoside metabolic process; GO:0009167 purine ribonucleoside monophosphate metabolic process; GO:0009117 nucleotide metabolic process; GO:0044699 single-organism process; GO:0046129 purine ribonucleoside biosynthetic process; GO:0009163 nucleoside biosynthetic process; GO:0009058 biosynthetic process; GO:0009156 ribonucleoside monophosp…	GO:0045261 proton-transporting ATP synthase complex, catalytic core F(1); GO:0016020 membrane; GO:0098796 membrane protein complex; GO:0044425 membrane part; GO:0044464 cell part; GO:0005622 intracellular; GO:0016469 proton-transporting two-sector ATPase complex; GO:0032991 macromolecular complex; GO:0033178 proton-transporting two-sector ATPase complex, catalytic domain; GO:0044424 intracellular…	GO:0042625 ATPase coupled ion transmembrane transporter activity; GO:1901265 nucleoside phosphate binding; GO:0015399 primary active transmembrane transporter activity; GO:0022892 substrate-specific transporter activity; GO:0016817 hydrolase activity, acting on acid anhydrides; GO:0044769 ATPase activity, coupled to transmembrane movement of ions, rotational mechanism; GO:0015077 monovalent inorg…	K02133	ATPeF1B, ATP5B, ATP2; F-type H+-transporting ATPase subunit beta [EC:3.6.3.14]	aip00190 Oxidative phosphorylation - Arachis ipaensis; aip01100 Metabolic pathways - Arachis ipaensis;	IPR003593; IPR004100; IPR020546; IPR000194; IPR027417; IPR024034; IPR020547;	AAA+ ATPase domain; ATPase, F1/V1/A1 complex, alpha/beta subunit, N-terminal domain; ATP synthase, F1 complex, delta/epsilon subunit, N-terminal; ATPase, F1/V1/A1 complex, alpha/beta subunit, nucleotide-binding domain; P-loop containing nucleoside triphosphate hydrolase; ATPase, F1/V1 complex, beta subunit, C-terminal; ATP synthase delta/epsilon subunit, C-terminal domain;
333C3Q.1	caffeoyl-CoA 3-O-methyltransferase; IPR002935 (O-methyltransferase, family 3); GO:0008171 (O-methyltransferase activity)	0.337	Down	2.1037e-06	---	54.7	27.63	28	9	1	5	7	6	4	4	2	5	7	6	4	4	2	0	1	0	0	0	0	1418100	1375600	1355800	443930	462700	489540	1.534	1.488	1.467	0.48	0.501	0.53	cytoplasm			GO:0016741 transferase activity, transferring one-carbon groups; GO:0008171 O-methyltransferase activity; GO:0008168 methyltransferase activity; GO:0003824 catalytic activity; GO:0016740 transferase activity;	K00588	E2.1.1.104; caffeoyl-CoA O-methyltransferase [EC:2.1.1.104]	aip00940 Phenylpropanoid biosynthesis - Arachis ipaensis; aip00941 Flavonoid biosynthesis - Arachis ipaensis; aip00945 Stilbenoid, diarylheptanoid and gingerol biosynthesis - Arachis ipaensis; aip00999 Biosynthesis of secondary metabolites - unclassified - Arachis ipaensis; aip01100 Metabolic pathways - Arachis ipaensis; aip01110 Biosynthesis of secondary metabolites - Arachis ipaensis;	IPR029063;	S-adenosyl-L-methionine-dependent methyltransferase;
QU1D1P.1	cinnamoyl coa reductase 1; IPR001509 (NAD-dependent epimerase/dehydratase), IPR016040 (NAD(P)-binding domain); GO:0003824 (catalytic activity), GO:0044237 (cellular metabolic process), GO:0050662 (coenzyme binding)	0.397	Down	7.4001e-07	---	67.9	33.041	135	20	1	26	24	26	20	19	20	20	17	19	16	15	17	1	1	1	1	0	1	9666700	9397200	9673000	3837300	3673400	3908100	1.444	1.404	1.445	0.573	0.549	0.584	chloroplast							IPR016040;	NAD(P)-binding domain;
ZM0CN1.1	vacuolar (H+)-ATPase G subunit; IPR005124 (Vacuolar (H+)-ATPase G subunit); GO:0015992 (proton transport), GO:0016471 (vacuolar proton-transporting V-type ATPase complex)	0.497	Down	0.00055756	---	50	12.29	27	5	5	6	5	4	3	4	5	4	4	3	2	3	3	4	4	3	2	3	3	1558100	1320200	1600700	791470	704920	727150	1.395	1.182	1.433	0.709	0.631	0.651	mitochondria	GO:0006810 transport; GO:1902578 single-organism localization; GO:0006812 cation transport; GO:0006811 ion transport; GO:0044699 single-organism process; GO:0051179 localization; GO:0015672 monovalent inorganic cation transport; GO:0006818 hydrogen transport; GO:0015992 proton transport; GO:0044765 single-organism transport; GO:0051234 establishment of localization;	GO:0016020 membrane; GO:0043229 intracellular organelle; GO:0098588 bounding membrane of organelle; GO:0031090 organelle membrane; GO:0098796 membrane protein complex; GO:0005737 cytoplasm; GO:0044446 intracellular organelle part; GO:0032991 macromolecular complex; GO:0044424 intracellular part; GO:0033176 proton-transporting V-type ATPase complex; GO:0005623 cell; GO:0044422 organelle part; GO:0…	GO:0022804 active transmembrane transporter activity; GO:0003824 catalytic activity; GO:0016817 hydrolase activity, acting on acid anhydrides; GO:0016820 hydrolase activity, acting on acid anhydrides, catalyzing transmembrane movement of substances; GO:0016787 hydrolase activity; GO:0005215 transporter activity; GO:0022857 transmembrane transporter activity;	K02152	ATPeV1G, ATP6G; V-type H+-transporting ATPase subunit G	aip00190 Oxidative phosphorylation - Arachis ipaensis; aip01100 Metabolic pathways - Arachis ipaensis; aip04145 Phagosome - Arachis ipaensis;
LMZT46.1	fructose-bisphosphate aldolase 2; IPR000741 (Fructose-bisphosphate aldolase, class-I), IPR013785 (Aldolase-type TIM barrel); GO:0003824 (catalytic activity), GO:0004332 (fructose-bisphosphate aldolase activity), GO:0006096 (glycolysis)	2.114	Up	0.00140308	---	82.7	38.385	74	27	2	16	10	13	11	12	12	25	23	21	21	22	20	2	2	2	2	2	2	4560100	3778200	3715400	8728900	7417700	9349200	0.729	0.604	0.594	1.395	1.185	1.494	cytoplasm	GO:0006757 ATP generation from ADP; GO:0009116 nucleoside metabolic process; GO:0042278 purine nucleoside metabolic process; GO:0006165 nucleoside diphosphate phosphorylation; GO:0046031 ADP metabolic process; GO:0019362 pyridine nucleotide metabolic process; GO:0006096 glycolytic process; GO:0009167 purine ribonucleoside monophosphate metabolic process; GO:0009117 nucleotide metabolic process; G…		GO:0016829 lyase activity; GO:0004332 fructose-bisphosphate aldolase activity; GO:0016832 aldehyde-lyase activity; GO:0003824 catalytic activity; GO:0016830 carbon-carbon lyase activity;	K01623	ALDO; fructose-bisphosphate aldolase, class I [EC:4.1.2.13]	aip00010 Glycolysis / Gluconeogenesis - Arachis ipaensis; aip00030 Pentose phosphate pathway - Arachis ipaensis; aip00051 Fructose and mannose metabolism - Arachis ipaensis; aip00710 Carbon fixation in photosynthetic organisms - Arachis ipaensis; aip01100 Metabolic pathways - Arachis ipaensis; aip01110 Biosynthesis of secondary metabolites - Arachis ipaensis; aip01200 Carbon metabolism - Arachis …	IPR013785;	Aldolase-type TIM barrel;
C5REQA.1	adenylyltransferase and sulfurtransferase MOCS3-like [Glycine max]; IPR001763 (Rhodanese-like domain), IPR016040 (NAD(P)-binding domain), IPR028885 (Adenylyltransferase and sulfurtransferase MOCS3/Uba4); GO:0002143 (tRNA wobble position uridine thiolation), GO:0003824 (catalytic activity), GO:0004792 (thiosulfate sulfurtransferase activity), GO:0005829 (cytosol)	2.617	Up	0.0049186	---	31.7	50.197	33	10	9	2	4	6	7	9	5	2	4	6	6	8	5	2	4	6	6	8	5	94987	116700	157210	296160	383830	285800	0.427	0.525	0.707	1.331	1.725	1.285	cytoplasm	GO:0006396 RNA processing; GO:0034470 ncRNA processing; GO:0006725 cellular aromatic compound metabolic process; GO:1901360 organic cyclic compound metabolic process; GO:0006807 nitrogen compound metabolic process; GO:0034227 tRNA thio-modification; GO:0044238 primary metabolic process; GO:0009451 RNA modification; GO:0044237 cellular metabolic process; GO:0071704 organic substance metabolic proc…	GO:0044464 cell part; GO:0005622 intracellular; GO:0005737 cytoplasm; GO:0044424 intracellular part; GO:0005829 cytosol; GO:0005623 cell; GO:0044444 cytoplasmic part;	GO:0008641 small protein activating enzyme activity; GO:0003824 catalytic activity; GO:0016874 ligase activity; GO:0016877 ligase activity, forming carbon-sulfur bonds; GO:0016782 transferase activity, transferring sulfur-containing groups; GO:0004792 thiosulfate sulfurtransferase activity; GO:0016783 sulfurtransferase activity; GO:0016740 transferase activity;	K11996	MOCS3, UBA4; adenylyltransferase and sulfurtransferase [EC:2.7.7.80 2.8.1.11]	aip04122 Sulfur relay system - Arachis ipaensis;	IPR001763; IPR000594; IPR016040;	Rhodanese-like domain; THIF-type NAD/FAD binding fold; NAD(P)-binding domain;
718L0E.1	purple acid phosphatase 27; IPR004843 (Phosphoesterase domain), IPR008963 (Purple acid phosphatase-like, N-terminal), IPR025733 (Iron/zinc purple acid phosphatase-like C-terminal domain); GO:0003993 (acid phosphatase activity), GO:0016787 (hydrolase activity), GO:0046872 (metal ion binding)	2.334	Up	1.90657e-05	---	41.6	70.713	69	21	1	8	8	8	14	17	14	12	10	11	16	18	16	0	1	1	1	1	1	692180	740470	765620	1740700	1644500	1747200	0.567	0.606	0.627	1.425	1.346	1.43	chloroplast			GO:0003993 acid phosphatase activity; GO:0042578 phosphoric ester hydrolase activity; GO:0003824 catalytic activity; GO:0016791 phosphatase activity; GO:0005488 binding; GO:0016788 hydrolase activity, acting on ester bonds; GO:0043167 ion binding; GO:0043169 cation binding; GO:0046872 metal ion binding; GO:0016787 hydrolase activity;	K22390			IPR015914; IPR029052; IPR004843; IPR025733; IPR008963;	Purple acid phosphatase, N-terminal; Metallo-dependent phosphatase-like; Calcineurin-like phosphoesterase domain, ApaH type; Iron/zinc purple acid phosphatase-like C-terminal domain; Purple acid phosphatase-like, N-terminal;
2RU0FH.1	ferredoxin-related	0.297	Down	0.00167595	---	32.9	24.45	21	5	5	5	5	3	2	3	3	5	4	3	2	3	3	5	4	3	2	3	3	652390	622680	484620	221300	160690	141050	1.715	1.637	1.274	0.582	0.422	0.371	extracellular
P96X61.2	fructose-bisphosphate aldolase 2; IPR000741 (Fructose-bisphosphate aldolase, class-I), IPR013785 (Aldolase-type TIM barrel); GO:0003824 (catalytic activity), GO:0004332 (fructose-bisphosphate aldolase activity), GO:0006096 (glycolysis)	0.434	Down	0.0005848	---	42.5	42.997	59	14	14	12	11	11	6	10	9	13	11	10	7	9	9	13	11	10	7	9	9	4524300	4169800	4252100	1580300	2023700	2012800	1.462	1.348	1.374	0.511	0.654	0.651	chloroplast	GO:0006757 ATP generation from ADP; GO:0009116 nucleoside metabolic process; GO:0042278 purine nucleoside metabolic process; GO:0006165 nucleoside diphosphate phosphorylation; GO:0046031 ADP metabolic process; GO:0019362 pyridine nucleotide metabolic process; GO:0006096 glycolytic process; GO:0009167 purine ribonucleoside monophosphate metabolic process; GO:0009117 nucleotide metabolic process; G…		GO:0016829 lyase activity; GO:0004332 fructose-bisphosphate aldolase activity; GO:0016832 aldehyde-lyase activity; GO:0003824 catalytic activity; GO:0016830 carbon-carbon lyase activity;	K01623	ALDO; fructose-bisphosphate aldolase, class I [EC:4.1.2.13]	aip00010 Glycolysis / Gluconeogenesis - Arachis ipaensis; aip00030 Pentose phosphate pathway - Arachis ipaensis; aip00051 Fructose and mannose metabolism - Arachis ipaensis; aip00710 Carbon fixation in photosynthetic organisms - Arachis ipaensis; aip01100 Metabolic pathways - Arachis ipaensis; aip01110 Biosynthesis of secondary metabolites - Arachis ipaensis; aip01200 Carbon metabolism - Arachis …	IPR013785;	Aldolase-type TIM barrel;
F20QAX.1	Peroxidase superfamily protein; IPR010255 (Haem peroxidase); GO:0004601 (peroxidase activity), GO:0006979 (response to oxidative stress), GO:0020037 (heme binding), GO:0055114 (oxidation-reduction process)	0.47	Down	0.0108624	---	48.7	34.222	24	9	9	4	8	4	2	2	4	4	9	4	2	2	4	4	9	4	2	2	4	305170	370470	249850	112350	151060	171170	1.346	1.634	1.102	0.496	0.666	0.755	extracellular	GO:0008152 metabolic process; GO:0042743 hydrogen peroxide metabolic process; GO:0006950 response to stress; GO:0072593 reactive oxygen species metabolic process; GO:0055114 oxidation-reduction process; GO:0044710 single-organism metabolic process; GO:0006979 response to oxidative stress; GO:0044699 single-organism process; GO:0044248 cellular catabolic process; GO:0050896 response to stimulus; G…		GO:0097159 organic cyclic compound binding; GO:1901363 heterocyclic compound binding; GO:0020037 heme binding; GO:0003824 catalytic activity; GO:0005488 binding; GO:0016209 antioxidant activity; GO:0004601 peroxidase activity; GO:0046906 tetrapyrrole binding; GO:0016491 oxidoreductase activity; GO:0016684 oxidoreductase activity, acting on peroxide as acceptor;	K00430	E1.11.1.7; peroxidase [EC:1.11.1.7]	aip00940 Phenylpropanoid biosynthesis - Arachis ipaensis; aip01100 Metabolic pathways - Arachis ipaensis; aip01110 Biosynthesis of secondary metabolites - Arachis ipaensis;	IPR033905; IPR002016;	Secretory peroxidase; Haem peroxidase, plant/fungal/bacterial;
SNR3ID.1	Thioredoxin superfamily protein; IPR005746 (Thioredoxin), IPR012336 (Thioredoxin-like fold); GO:0006662 (glycerol ether metabolic process), GO:0015035 (protein disulfide oxidoreductase activity), GO:0045454 (cell redox homeostasis)	0.443	Down	5.8284e-05	---	36.7	13.186	22	4	4	3	4	3	5	4	3	3	3	3	4	4	3	3	3	3	4	4	3	2273500	2091100	2036900	930000	1002400	903860	1.477	1.358	1.323	0.604	0.651	0.587	chloroplast	GO:0050794 regulation of cellular process; GO:0042592 homeostatic process; GO:0065008 regulation of biological quality; GO:0050789 regulation of biological process; GO:0045454 cell redox homeostasis; GO:0044763 single-organism cellular process; GO:0019725 cellular homeostasis; GO:0044699 single-organism process; GO:0009987 cellular process; GO:0065007 biological regulation;			K03671	trxA; thioredoxin 1		IPR013766; IPR012336;	Thioredoxin domain; Thioredoxin-like fold;
8PBE23.1	fumarylacetoacetase, putative; IPR005959 (Fumarylacetoacetase), IPR011234 (Fumarylacetoacetase, C-terminal-related); GO:0003824 (catalytic activity), GO:0004334 (fumarylacetoacetase activity), GO:0008152 (metabolic process), GO:0009072 (aromatic amino acid family metabolic process)	2.411	Up	4.1064e-06	---	61.2	46.185	116	17	1	17	18	16	23	19	23	11	14	11	15	12	12	1	1	1	1	1	1	3546800	3690600	3489700	8572200	9017300	8269600	0.582	0.605	0.572	1.406	1.479	1.356	cytoplasm	GO:0009072 aromatic amino acid family metabolic process; GO:0006725 cellular aromatic compound metabolic process; GO:0044281 small molecule metabolic process; GO:0044763 single-organism cellular process; GO:1901360 organic cyclic compound metabolic process; GO:0006807 nitrogen compound metabolic process; GO:0044699 single-organism process; GO:0044238 primary metabolic process; GO:0044237 cellular…		GO:0004334 fumarylacetoacetase activity; GO:0016787 hydrolase activity; GO:0016823 hydrolase activity, acting on acid carbon-carbon bonds, in ketonic substances; GO:0003824 catalytic activity; GO:0016822 hydrolase activity, acting on acid carbon-carbon bonds;	K01555	FAH, fahA; fumarylacetoacetase [EC:3.7.1.2]	aip00350 Tyrosine metabolism - Arachis ipaensis; aip01100 Metabolic pathways - Arachis ipaensis;	IPR011234; IPR015377;	Fumarylacetoacetase, C-terminal-related; Fumarylacetoacetase, N-terminal;
SK3TPA.1	Water-selective transport intrinsic membrane protein 1 n=1 Tax=Lotus japonicus RepID=Q9LKJ6_LOTJA; IPR000425 (Major intrinsic protein), IPR023271 (Aquaporin-like); GO:0005215 (transporter activity), GO:0006810 (transport), GO:0016020 (membrane)	0.472	Down	0.00066125	---	18.5	25.163	16	3	1	2	2	4	2	3	3	2	2	3	2	3	2	1	1	1	1	1	1	3932900	3659900	3275200	1847400	1524900	1757400	1.475	1.373	1.228	0.693	0.572	0.659	plasma membrane	GO:0006810 transport; GO:0051179 localization; GO:0051234 establishment of localization;	GO:0016020 membrane;	GO:0005215 transporter activity;	K09873	TIP; aquaporin TIP		IPR023271;	Aquaporin-like;
U6NA16.1	aldo/keto reductase family oxidoreductase; IPR001395 (Aldo/keto reductase), IPR023210 (NADP-dependent oxidoreductase domain); GO:0016491 (oxidoreductase activity), GO:0055114 (oxidation-reduction process)	88.552	Up	0.00147902	---	60.5	35.759	80	17	4	3	5	3	23	23	23	4	6	4	16	16	15	2	3	2	4	4	4	197380	370830	276520	25015000	24157000	26350000	0.016	0.029	0.022	1.965	1.898	2.07	cytoskeleton	GO:0044699 single-organism process; GO:0008152 metabolic process; GO:0055114 oxidation-reduction process; GO:0044710 single-organism metabolic process;		GO:0003824 catalytic activity; GO:0016491 oxidoreductase activity;	K22374			IPR023210;	NADP-dependent oxidoreductase domain;
7AR2IQ.1	Glutathione S-transferase family protein; IPR010987 (Glutathione S-transferase, C-terminal-like), IPR012336 (Thioredoxin-like fold); GO:0005515 (protein binding)	2.186	Up	0.00022416	---	28	26.932	49	6	1	8	7	6	10	8	10	4	4	4	6	6	6	0	0	0	1	1	1	1244500	1200500	1418600	3009600	2658900	2777400	0.607	0.585	0.691	1.467	1.296	1.354	cytoplasm			GO:0005515 protein binding; GO:0005488 binding;	K00799	GST, gst; glutathione S-transferase [EC:2.5.1.18]	aip00480 Glutathione metabolism - Arachis ipaensis; aip01100 Metabolic pathways - Arachis ipaensis;	IPR004046; IPR010987; IPR004045; IPR012336;	Glutathione S-transferase, C-terminal; Glutathione S-transferase, C-terminal-like; Glutathione S-transferase, N-terminal; Thioredoxin-like fold;
K6N5RU.1	Ribulose bisphosphate carboxylase (small chain) family protein; IPR000894 (Ribulose bisphosphate carboxylase small chain, domain), IPR024680 (Ribulose-1,5-bisphosphate carboxylase small subunit, N-terminal), IPR024681 (Ribulose bisphosphate carboxylase, small chain)	0.465	Down	0.0012628	---	48.9	20.499	79	12	8	14	18	16	11	9	11	11	12	11	9	8	10	8	8	7	5	5	7	6532700	8396100	6991500	3087200	3757900	3351600	1.22	1.569	1.306	0.577	0.702	0.626	chloroplast				K01602	rbcS; ribulose-bisphosphate carboxylase small chain [EC:4.1.1.39]	aip00630 Glyoxylate and dicarboxylate metabolism - Arachis ipaensis; aip00710 Carbon fixation in photosynthetic organisms - Arachis ipaensis; aip01100 Metabolic pathways - Arachis ipaensis; aip01110 Biosynthesis of secondary metabolites - Arachis ipaensis; aip01200 Carbon metabolism - Arachis ipaensis;	IPR024680; IPR000894;	Ribulose-1,5-bisphosphate carboxylase small subunit, N-terminal; Ribulose bisphosphate carboxylase small chain, domain;
YR6AFM.2	glutamate-ammonia ligase-like protein; IPR006992 (Amidohydrolase 2), IPR008147 (Glutamine synthetase, beta-Grasp), IPR014746 (Glutamine synthetase/guanido kinase, catalytic domain); GO:0003824 (catalytic activity), GO:0004356 (glutamate-ammonia ligase activity), GO:0006542 (glutamine biosynthetic process), GO:0006807 (nitrogen compound metabolic process), GO:0008152 (metabolic process)	2.138	Up	2.3809e-05	---	46	90.09	155	30	28	18	23	21	32	31	30	16	22	18	24	24	25	16	22	18	24	24	25	2499000	2421600	2579900	5593400	5046700	5393900	0.637	0.617	0.658	1.426	1.287	1.375	cytoplasm	GO:0009064 glutamine family amino acid metabolic process; GO:0008652 cellular amino acid biosynthetic process; GO:0006542 glutamine biosynthetic process; GO:0016053 organic acid biosynthetic process; GO:0044711 single-organism biosynthetic process; GO:0044281 small molecule metabolic process; GO:0006541 glutamine metabolic process; GO:0044763 single-organism cellular process; GO:0044699 single-or…		GO:0016879 ligase activity, forming carbon-nitrogen bonds; GO:0004356 glutamate-ammonia ligase activity; GO:0016880 acid-ammonia (or amide) ligase activity; GO:0003824 catalytic activity; GO:0016874 ligase activity; GO:0016211 ammonia ligase activity; GO:0016787 hydrolase activity;				IPR008146; IPR032466; IPR008147; IPR006680; IPR014746;	Glutamine synthetase, catalytic domain; Metal-dependent hydrolase; Glutamine synthetase, beta-Grasp domain; Amidohydrolase-related; Glutamine synthetase/guanido kinase, catalytic domain;
Q6RBV6.1	Dehydrin family protein; IPR000167 (Dehydrin); GO:0006950 (response to stress), GO:0009415 (response to water)	0.365	Down	0.00130406	---	8.7	21.032	12	1	1	2	2	2	2	2	2	1	1	1	1	1	1	1	1	1	1	1	1	284710	344380	332230	126340	92317	131950	1.302	1.575	1.519	0.578	0.422	0.603	nucleus	GO:0001101 response to acid chemical; GO:0042221 response to chemical; GO:0009415 response to water; GO:0006950 response to stress; GO:0009628 response to abiotic stimulus; GO:1901700 response to oxygen-containing compound; GO:0010035 response to inorganic substance; GO:0050896 response to stimulus;
G8BSRK.1	alpha/beta hydrolase domain-containing protein 11 [Glycine max]; IPR001763 (Rhodanese-like domain)	0.438	Down	0.0048227	---	36.9	60.953	46	15	1	8	8	11	7	5	7	9	9	11	8	6	7	1	0	0	1	1	1	872480	894980	1141100	517950	342580	414390	1.251	1.284	1.637	0.743	0.491	0.594	chloroplast				K17525	CHID1; chitinase domain-containing protein 1		IPR001763; IPR029058; IPR000073;	Rhodanese-like domain; Alpha/Beta hydrolase fold; Alpha/beta hydrolase fold-1;
45XZWW.1	receptor lectin kinase; IPR008985 (Concanavalin A-like lectin/glucanases superfamily), IPR013320 (Concanavalin A-like lectin/glucanase, subgroup), IPR016363 (Lectin); GO:0030246 (carbohydrate binding)	4.367	Up	0.000144185	---	27.5	28.802	26	5	3	3	4	3	6	6	4	4	4	4	4	4	5	3	3	3	3	3	3	424430	356990	299230	1478200	1649500	1590100	0.439	0.369	0.31	1.53	1.707	1.645	chloroplast			GO:0030246 carbohydrate binding; GO:0005488 binding;				IPR001220; IPR013320;	Legume lectin domain; Concanavalin A-like lectin/glucanase domain;
8L38IN.1	phosphoribulokinase; IPR006082 (Phosphoribulokinase), IPR027417 (P-loop containing nucleoside triphosphate hydrolase); GO:0005524 (ATP binding), GO:0005975 (carbohydrate metabolic process), GO:0008152 (metabolic process), GO:0008974 (phosphoribulokinase activity), GO:0016301 (kinase activity)	0.318	Down	0.00025666	---	53.3	45.651	55	14	14	14	9	15	5	6	6	13	9	12	4	5	5	13	9	12	4	5	5	1851500	2485800	2286100	715890	729320	659340	1.273	1.709	1.572	0.492	0.501	0.453	chloroplast	GO:0008152 metabolic process; GO:0005975 carbohydrate metabolic process; GO:0044238 primary metabolic process; GO:0071704 organic substance metabolic process;		GO:0005524 ATP binding; GO:1901265 nucleoside phosphate binding; GO:0016773 phosphotransferase activity, alcohol group as acceptor; GO:0001882 nucleoside binding; GO:0043167 ion binding; GO:0000166 nucleotide binding; GO:0008974 phosphoribulokinase activity; GO:0097159 organic cyclic compound binding; GO:1901363 heterocyclic compound binding; GO:0032549 ribonucleoside binding; GO:0097367 carbohyd…	K00855	PRK, prkB; phosphoribulokinase [EC:2.7.1.19]	aip00710 Carbon fixation in photosynthetic organisms - Arachis ipaensis; aip01100 Metabolic pathways - Arachis ipaensis; aip01200 Carbon metabolism - Arachis ipaensis;	IPR006083; IPR027417;	Phosphoribulokinase/uridine kinase; P-loop containing nucleoside triphosphate hydrolase;
QDE700.1	plasma-membrane associated cation-binding protein 1; IPR008469 (DREPP family); GO:0046658 (anchored component of plasma membrane), GO:0051716 (cellular response to stimulus)	0.448	Down	0.0025804	---	66.4	24.427	33	13	4	7	5	6	6	5	4	11	12	12	11	9	8	4	4	4	4	4	3	1692100	1661700	1687000	771100	693070	792320	1.391	1.366	1.387	0.634	0.57	0.651	nucleus	GO:0051716 cellular response to stimulus; GO:0050896 response to stimulus; GO:0009987 cellular process;	GO:0016020 membrane; GO:0031226 intrinsic component of plasma membrane; GO:0044459 plasma membrane part; GO:0044425 membrane part; GO:0044464 cell part; GO:0071944 cell periphery; GO:0031225 anchored component of membrane; GO:0031224 intrinsic component of membrane; GO:0005623 cell; GO:0046658 anchored component of plasma membrane; GO:0005886 plasma membrane;
K60PJ1.1	actin-11; IPR004000 (Actin-related protein)	0.443	Down	0.0087191	---	68.7	41.682	21	23	3	3	4	3	4	3	4	22	19	21	20	19	18	3	3	3	3	3	3	413150	372430	320390	137430	218000	134140	1.554	1.401	1.205	0.517	0.82	0.504	cytoskeleton				K10355	ACTF; actin, other eukaryote
983LEL.1	Glutathione S-transferase family protein; IPR010987 (Glutathione S-transferase, C-terminal-like), IPR012336 (Thioredoxin-like fold); GO:0005515 (protein binding)	4.304	Up	2.1943e-05	---	57.6	27.24	54	11	5	5	7	9	11	11	11	6	7	9	8	11	11	2	4	4	4	5	5	1804000	1659100	2036900	8059900	7465200	8124800	0.371	0.341	0.419	1.659	1.537	1.672	cytoplasm			GO:0005515 protein binding; GO:0005488 binding;	K00799	GST, gst; glutathione S-transferase [EC:2.5.1.18]	aip00480 Glutathione metabolism - Arachis ipaensis; aip01100 Metabolic pathways - Arachis ipaensis;	IPR010987; IPR012336; IPR004045;	Glutathione S-transferase, C-terminal-like; Thioredoxin-like fold; Glutathione S-transferase, N-terminal;
ZXD8B5.1	Heavy metal transport/detoxification superfamily protein; IPR006121 (Heavy metal-associated domain, HMA); GO:0030001 (metal ion transport), GO:0046872 (metal ion binding)	0.427	Down	0.025859	---	36.2	14.513	16	4	4	4	2	4	2	2	2	4	2	4	2	2	2	4	2	4	2	2	2	433450	276930	553290	187350	139060	213580	1.442	0.921	1.841	0.623	0.463	0.71	nucleus	GO:0006810 transport; GO:0051179 localization; GO:0006812 cation transport; GO:0030001 metal ion transport; GO:0006811 ion transport; GO:0051234 establishment of localization;		GO:0046872 metal ion binding; GO:0043169 cation binding; GO:0005488 binding; GO:0043167 ion binding;				IPR006121;	Heavy metal-associated domain, HMA;
5X7XAP.2	acyl-CoA synthetase 5; IPR000873 (AMP-dependent synthetase/ligase), IPR025110 (AMP-binding enzyme C-terminal domain); GO:0003824 (catalytic activity), GO:0008152 (metabolic process)	2.04	Up	0.0032969	---	35.7	66.967	48	13	13	6	5	7	10	9	11	6	5	7	11	10	11	6	5	7	11	10	11	260320	217730	309540	528940	588830	489280	0.652	0.546	0.776	1.325	1.475	1.226	chloroplast	GO:0008152 metabolic process;		GO:0003824 catalytic activity;	K18660	ACSF3; malonyl-CoA/methylmalonyl-CoA synthetase [EC:6.2.1.-]	aip00061 Fatty acid biosynthesis - Arachis ipaensis; aip00280 Valine, leucine and isoleucine degradation - Arachis ipaensis; aip01100 Metabolic pathways - Arachis ipaensis; aip01212 Fatty acid metabolism - Arachis ipaensis;	IPR025110; IPR000873;	AMP-binding enzyme C-terminal domain; AMP-dependent synthetase/ligase;
939B4K.1	acyl-activating enzyme 18; IPR000873 (AMP-dependent synthetase/ligase); GO:0003824 (catalytic activity), GO:0008152 (metabolic process)	12.013	Up	0.0019183	---	29.6	79.641	48	15	2	2	5	3	14	12	12	2	6	4	14	12	12	0	0	0	1	1	2	64093	165150	56759	1362600	902720	1167900	0.103	0.266	0.092	2.198	1.456	1.884	chloroplast	GO:0008152 metabolic process;		GO:0003824 catalytic activity;				IPR000873;	AMP-dependent synthetase/ligase;
QPL1HC.1	O-methyltransferase family protein; IPR016461 (Caffeate O-methyltransferase (COMT) family); GO:0008168 (methyltransferase activity), GO:0008171 (O-methyltransferase activity), GO:0046983 (protein dimerization activity)	138.535	Up	0.0027774	---	62.2	41.041	52	17	4	4	2	3	12	15	16	5	3	4	14	16	15	1	0	1	4	4	3	81031	45619	32612	7435600	7160600	7625300	0.022	0.012	0.009	1.993	1.92	2.044	cytoplasm			GO:0016741 transferase activity, transferring one-carbon groups; GO:0005515 protein binding; GO:0008171 O-methyltransferase activity; GO:0008168 methyltransferase activity; GO:0003824 catalytic activity; GO:0016740 transferase activity; GO:0005488 binding; GO:0046983 protein dimerization activity;	K13259	HI4OMT; 2,7,4'-trihydroxyisoflavanone 4'-O-methyltransferase / isoflavone 4'-O-methyltransferase [EC:2.1.1.212 2.1.1.46]	aip00943 Isoflavonoid biosynthesis - Arachis ipaensis; aip01100 Metabolic pathways - Arachis ipaensis; aip01110 Biosynthesis of secondary metabolites - Arachis ipaensis;	IPR011991; IPR012967; IPR029063; IPR001077;	Winged helix-turn-helix DNA-binding domain; Plant methyltransferase dimerisation; S-adenosyl-L-methionine-dependent methyltransferase; O-methyltransferase, family 2;
ZIW1BH.1	protein notum homolog isoform X1 [Glycine max]; IPR004963 (Protein notum homologue)	0.359	Down	1.8022e-06	---	57.7	46.706	67	17	16	16	15	12	10	8	6	13	13	10	10	7	6	13	13	10	10	7	6	1325000	1242800	1298400	443810	477010	466420	1.513	1.419	1.483	0.507	0.545	0.533	endoplasmic reticulum			GO:0016787 hydrolase activity; GO:0003824 catalytic activity;	K19882	NOTUM; O-palmitoleoyl-L-serine hydrolase [EC:3.1.1.98]
SEJH4Y.1	mannose-1-phosphate guanyltransferase; IPR005835 (Nucleotidyl transferase); GO:0009058 (biosynthetic process), GO:0016779 (nucleotidyltransferase activity)	0.464	Down	0.0070572	---	37.2	26.158	32	7	7	7	7	5	3	5	5	6	5	4	3	5	5	6	5	4	3	5	5	395570	405670	485200	200060	200450	197120	1.26	1.292	1.545	0.637	0.638	0.628	cytoplasm	GO:0009058 biosynthetic process; GO:0008152 metabolic process;		GO:0016779 nucleotidyltransferase activity; GO:0003824 catalytic activity; GO:0016740 transferase activity; GO:0016772 transferase activity, transferring phosphorus-containing groups;	K00966	GMPP; mannose-1-phosphate guanylyltransferase [EC:2.7.7.13]	aip00051 Fructose and mannose metabolism - Arachis ipaensis; aip00520 Amino sugar and nucleotide sugar metabolism - Arachis ipaensis; aip01100 Metabolic pathways - Arachis ipaensis; aip01110 Biosynthesis of secondary metabolites - Arachis ipaensis;	IPR005835; IPR029044;	Nucleotidyl transferase domain; Nucleotide-diphospho-sugar transferases;
NG0Q3I.1	alpha-glucosidase; IPR000322 (Glycoside hydrolase, family 31), IPR011013 (Galactose mutarotase-like domain); GO:0003824 (catalytic activity), GO:0005975 (carbohydrate metabolic process), GO:0030246 (carbohydrate binding)	0.44	Down	0.00089789	---	19.6	103.01	31	15	0	5	7	8	3	6	2	9	12	12	8	9	5	0	0	0	0	0	0	303780	342840	388750	170130	142500	142200	1.223	1.38	1.565	0.685	0.574	0.573	chloroplast	GO:0008152 metabolic process; GO:0005975 carbohydrate metabolic process; GO:0044238 primary metabolic process; GO:0071704 organic substance metabolic process;		GO:0004553 hydrolase activity, hydrolyzing O-glycosyl compounds; GO:0030246 carbohydrate binding; GO:0016787 hydrolase activity; GO:0003824 catalytic activity; GO:0005488 binding; GO:0016798 hydrolase activity, acting on glycosyl bonds;	K15925	XYL1; alpha-D-xyloside xylohydrolase [EC:3.2.1.177]		IPR011013; IPR031727; IPR025887; IPR017853;	Galactose mutarotase-like domain; Galactose mutarotase, N-terminal barrel; Glycoside hydrolase family 31, N-terminal domain; Glycoside hydrolase superfamily;
G3L2E7.1	4-diphosphocytidyl-2-C-methyl-D-erythritol kinase; IPR004424 (4-diphosphocytidyl-2C-methyl-D-erythritol kinase); GO:0005524 (ATP binding), GO:0016114 (terpenoid biosynthetic process), GO:0050515 (4-(cytidine 5'-diphospho)-2-C-methyl-D-erythritol kinase activity)	2.505	Up	2.2975e-05	---	25.6	43.854	44	11	5	7	6	7	7	8	9	7	6	6	7	7	9	3	3	2	3	2	4	505630	453010	465180	1142100	1177600	1248100	0.608	0.545	0.559	1.373	1.415	1.5	chloroplast	GO:0006720 isoprenoid metabolic process; GO:0044711 single-organism biosynthetic process; GO:0044763 single-organism cellular process; GO:0044699 single-organism process; GO:0009058 biosynthetic process; GO:0044255 cellular lipid metabolic process; GO:0044238 primary metabolic process; GO:1901576 organic substance biosynthetic process; GO:0044237 cellular metabolic process; GO:0044249 cellular bi…		GO:0005524 ATP binding; GO:1901265 nucleoside phosphate binding; GO:0016773 phosphotransferase activity, alcohol group as acceptor; GO:0050515 4-(cytidine 5'-diphospho)-2-C-methyl-D-erythritol kinase activity; GO:0001882 nucleoside binding; GO:0043167 ion binding; GO:0000166 nucleotide binding; GO:0097159 organic cyclic compound binding; GO:1901363 heterocyclic compound binding; GO:0032549 ribonu…	K00919	ispE; 4-diphosphocytidyl-2-C-methyl-D-erythritol kinase [EC:2.7.1.148]	aip00900 Terpenoid backbone biosynthesis - Arachis ipaensis; aip01100 Metabolic pathways - Arachis ipaensis; aip01110 Biosynthesis of secondary metabolites - Arachis ipaensis;	IPR020568; IPR006204; IPR014721; IPR013750;	Ribosomal protein S5 domain 2-type fold; GHMP kinase N-terminal domain; Ribosomal protein S5 domain 2-type fold, subgroup; GHMP kinase, C-terminal domain;
BA5EUQ.1	glyceraldehyde-3-phosphate dehydrogenase C2; IPR020831 (Glyceraldehyde/Erythrose phosphate dehydrogenase family); GO:0006006 (glucose metabolic process), GO:0050661 (NADP binding), GO:0051287 (NAD binding), GO:0055114 (oxidation-reduction process)	0.222	Down	4.1233e-06	---	24.7	51.43	41	12	10	9	10	8	6	4	4	10	10	7	6	4	4	8	8	6	5	3	3	1400700	1331100	1215900	310350	282240	283820	1.742	1.656	1.512	0.386	0.351	0.353	chloroplast	GO:0006006 glucose metabolic process; GO:0044723 single-organism carbohydrate metabolic process; GO:0008152 metabolic process; GO:0055114 oxidation-reduction process; GO:0044710 single-organism metabolic process; GO:0044281 small molecule metabolic process; GO:0005996 monosaccharide metabolic process; GO:0044699 single-organism process; GO:0044238 primary metabolic process; GO:0005975 carbohydrat…		GO:0097159 organic cyclic compound binding; GO:1901363 heterocyclic compound binding; GO:0016620 oxidoreductase activity, acting on the aldehyde or oxo group of donors, NAD or NADP as acceptor; GO:1901265 nucleoside phosphate binding; GO:0051287 NAD binding; GO:0003824 catalytic activity; GO:0005488 binding; GO:0016903 oxidoreductase activity, acting on the aldehyde or oxo group of donors; GO:005…	K05298	GAPA; glyceraldehyde-3-phosphate dehydrogenase (NADP+) (phosphorylating) [EC:1.2.1.13]	aip00710 Carbon fixation in photosynthetic organisms - Arachis ipaensis; aip01100 Metabolic pathways - Arachis ipaensis; aip01200 Carbon metabolism - Arachis ipaensis;	IPR020829; IPR016040; IPR020828;	Glyceraldehyde 3-phosphate dehydrogenase, catalytic domain; NAD(P)-binding domain; Glyceraldehyde 3-phosphate dehydrogenase, NAD(P) binding domain;
ENB4BT.1	receptor-like kinase 1; IPR001611 (Leucine-rich repeat), IPR013210 (Leucine-rich repeat-containing N-terminal, type 2); GO:0005515 (protein binding)	6.585	Up	0.00088129	---	29.5	37.262	22	9	3	2	3	3	4	5	5	5	8	7	7	7	8	1	3	3	3	3	3	92750	160290	165490	744010	975070	1038200	0.175	0.303	0.313	1.406	1.842	1.961	extracellular			GO:0005515 protein binding; GO:0005488 binding;				IPR013210; IPR032675;	Leucine-rich repeat-containing N-terminal, plant-type; Leucine-rich repeat domain, L domain-like;
H3WDBY.1	taurine catabolism dioxygenase TauD/TfdA; IPR003819 (Taurine catabolism dioxygenase TauD/TfdA); GO:0016491 (oxidoreductase activity), GO:0055114 (oxidation-reduction process)	2.232	Up	1.54689e-05	---	66.7	35.578	112	14	14	17	16	15	24	20	20	12	12	11	13	13	13	12	12	11	13	13	13	3709500	3776600	4032000	8809500	8360500	8543000	0.598	0.609	0.65	1.42	1.347	1.377	cytoplasm	GO:0044699 single-organism process; GO:0008152 metabolic process; GO:0055114 oxidation-reduction process; GO:0044710 single-organism metabolic process;		GO:0003824 catalytic activity; GO:0016491 oxidoreductase activity;				IPR003819;	TauD/TfdA-like domain;
G4Y2Y5.1	receptor-like kinase; IPR001611 (Leucine-rich repeat), IPR013210 (Leucine-rich repeat-containing N-terminal, type 2); GO:0005515 (protein binding)	2.266	Up	1.8027e-05	---	66.1	37.366	130	20	19	16	16	20	24	30	24	13	13	14	16	18	18	12	12	13	15	17	17	18457000	17857000	19801000	43122000	42820000	41246000	0.604	0.585	0.648	1.411	1.402	1.35	extracellular							IPR013210; IPR032675;	Leucine-rich repeat-containing N-terminal, plant-type; Leucine-rich repeat domain, L domain-like;
3M8WGZ.1	tubulin beta chain 2; IPR000217 (Tubulin), IPR023123 (Tubulin, C-terminal); GO:0003924 (GTPase activity), GO:0005200 (structural constituent of cytoskeleton), GO:0005525 (GTP binding), GO:0005874 (microtubule), GO:0006184 (GTP catabolic process), GO:0007017 (microtubule-based process), GO:0043234 (protein complex), GO:0051258 (protein polymerization)	0.446	Down	0.000102896	---	61	50.069	31	20	7	7	7	4	4	5	4	16	18	17	14	17	16	5	7	5	5	6	4	1038200	1189300	1101400	512050	511160	460690	1.294	1.483	1.373	0.638	0.637	0.574	nucleus	GO:0007017 microtubule-based process; GO:0009987 cellular process;	GO:0043229 intracellular organelle; GO:0099513 polymeric cytoskeletal fiber; GO:0005874 microtubule; GO:0043232 intracellular non-membrane-bounded organelle; GO:0044430 cytoskeletal part; GO:0044446 intracellular organelle part; GO:0099512 supramolecular fiber; GO:0044424 intracellular part; GO:0005623 cell; GO:0099080 supramolecular complex; GO:0044422 organelle part; GO:0099081 supramolecular p…	GO:1901265 nucleoside phosphate binding; GO:0001882 nucleoside binding; GO:0043167 ion binding; GO:0016817 hydrolase activity, acting on acid anhydrides; GO:0016787 hydrolase activity; GO:0000166 nucleotide binding; GO:0017111 nucleoside-triphosphatase activity; GO:0097159 organic cyclic compound binding; GO:1901363 heterocyclic compound binding; GO:0032549 ribonucleoside binding; GO:0097367 carb…	K07375	TUBB; tubulin beta	aip04145 Phagosome - Arachis ipaensis;	IPR003008; IPR023123; IPR018316; IPR008280;	Tubulin/FtsZ, GTPase domain; Tubulin, C-terminal; Tubulin/FtsZ, 2-layer sandwich domain; Tubulin/FtsZ, C-terminal;
UV4XXD.1	hydroxymethylglutaryl-CoA synthase-like [Glycine max]; IPR010122 (Hydroxymethylglutaryl-CoA synthase, eukaryotic); GO:0003824 (catalytic activity), GO:0004421 (hydroxymethylglutaryl-CoA synthase activity), GO:0008152 (metabolic process), GO:0008299 (isoprenoid biosynthetic process)	5.734	Up	0.024203	---	31	50.686	37	8	8	5	4	2	7	10	9	5	4	2	6	7	8	5	4	2	6	7	8	224980	204290	91285	959940	1057300	966530	0.385	0.35	0.156	1.644	1.81	1.655	nucleus	GO:0006720 isoprenoid metabolic process; GO:0044711 single-organism biosynthetic process; GO:0044763 single-organism cellular process; GO:0044699 single-organism process; GO:0009058 biosynthetic process; GO:0044255 cellular lipid metabolic process; GO:0044238 primary metabolic process; GO:1901576 organic substance biosynthetic process; GO:0044237 cellular metabolic process; GO:0044249 cellular bi…		GO:0004421 hydroxymethylglutaryl-CoA synthase activity; GO:0016746 transferase activity, transferring acyl groups; GO:0003824 catalytic activity; GO:0016740 transferase activity; GO:0046912 transferase activity, transferring acyl groups, acyl groups converted into alkyl on transfer;	K01641	E2.3.3.10; hydroxymethylglutaryl-CoA synthase [EC:2.3.3.10]	aip00072 Synthesis and degradation of ketone bodies - Arachis ipaensis; aip00280 Valine, leucine and isoleucine degradation - Arachis ipaensis; aip00650 Butanoate metabolism - Arachis ipaensis; aip00900 Terpenoid backbone biosynthesis - Arachis ipaensis; aip01100 Metabolic pathways - Arachis ipaensis; aip01110 Biosynthesis of secondary metabolites - Arachis ipaensis;	IPR013746; IPR016039; IPR013528;	Hydroxymethylglutaryl-coenzyme A synthase C-terminal domain; Thiolase-like; Hydroxymethylglutaryl-coenzyme A synthase, N-terminal;
NVA2S6.1	carboxylesterase 1-like [Glycine max]; IPR013094 (Alpha/beta hydrolase fold-3); GO:0008152 (metabolic process), GO:0016787 (hydrolase activity)	0.463	Down	2.1529e-06	---	36.1	52.93	67	12	12	10	13	11	11	12	10	11	12	11	10	10	10	11	12	11	10	10	10	4095000	4008900	3999400	1932100	1875400	1797100	1.388	1.358	1.355	0.655	0.635	0.609	chloroplast	GO:0008152 metabolic process;		GO:0016787 hydrolase activity; GO:0003824 catalytic activity;				IPR029058; IPR013094;	Alpha/Beta hydrolase fold; Alpha/beta hydrolase fold-3;
FYG8ST.1	MD-2-related lipid recognition domain-containing protein / ML domain-containing protein; IPR014756 (Immunoglobulin E-set)	0.434	Down	0.0054006	---	12.8	16.18	15	4	4	3	3	2	2	3	2	2	3	2	1	3	2	2	3	2	1	3	2	1047700	691260	958670	392130	334490	444260	1.625	1.072	1.487	0.608	0.519	0.689	extracellular							IPR014756; IPR003172;	Immunoglobulin E-set; MD-2-related lipid-recognition domain;
J17R0W.1	aldehyde dehydrogenase family 2 member C4-like [Glycine max]; IPR016161 (Aldehyde/histidinol dehydrogenase); GO:0008152 (metabolic process), GO:0016491 (oxidoreductase activity), GO:0055114 (oxidation-reduction process)	7.863	Up	0.00093898	---	37.4	55.249	38	17	0	2	3	2	9	14	8	4	4	3	9	14	8	0	0	0	0	0	0	161330	89070	138810	798390	1341500	921030	0.281	0.155	0.241	1.388	2.333	1.602	cytoskeleton	GO:0044699 single-organism process; GO:0008152 metabolic process; GO:0055114 oxidation-reduction process; GO:0044710 single-organism metabolic process;		GO:0016620 oxidoreductase activity, acting on the aldehyde or oxo group of donors, NAD or NADP as acceptor; GO:0003824 catalytic activity; GO:0016491 oxidoreductase activity; GO:0016903 oxidoreductase activity, acting on the aldehyde or oxo group of donors;	K12355	REF1; coniferyl-aldehyde dehydrogenase [EC:1.2.1.68]	aip00940 Phenylpropanoid biosynthesis - Arachis ipaensis;	IPR016161; IPR015590; IPR016162; IPR016163;	Aldehyde/histidinol dehydrogenase; Aldehyde dehydrogenase domain; Aldehyde dehydrogenase N-terminal domain; Aldehyde dehydrogenase, C-terminal;
96L8KV.1	Phosphoglycerate mutase family protein; IPR013078 (Histidine phosphatase superfamily, clade-1)	4.075	Up	3.8792e-05	---	37.1	31.109	22	6	1	3	2	4	4	5	4	3	2	3	4	5	4	1	1	1	1	1	1	97544	103820	122050	450990	418420	448710	0.357	0.379	0.446	1.648	1.529	1.64	chloroplast
VFYD46.1	Peroxidase superfamily protein; IPR010255 (Haem peroxidase); GO:0004601 (peroxidase activity), GO:0006979 (response to oxidative stress), GO:0020037 (heme binding), GO:0055114 (oxidation-reduction process)	0.435	Down	0.0039972	---	45.7	35.785	33	12	11	9	7	5	4	5	3	8	7	5	4	4	3	7	7	5	3	3	2	401900	310850	279280	120420	151030	160360	1.694	1.31	1.177	0.507	0.636	0.676	chloroplast	GO:0008152 metabolic process; GO:0042743 hydrogen peroxide metabolic process; GO:0006950 response to stress; GO:0072593 reactive oxygen species metabolic process; GO:0055114 oxidation-reduction process; GO:0044710 single-organism metabolic process; GO:0006979 response to oxidative stress; GO:0044699 single-organism process; GO:0044248 cellular catabolic process; GO:0050896 response to stimulus; G…		GO:0097159 organic cyclic compound binding; GO:1901363 heterocyclic compound binding; GO:0020037 heme binding; GO:0003824 catalytic activity; GO:0005488 binding; GO:0016209 antioxidant activity; GO:0004601 peroxidase activity; GO:0046906 tetrapyrrole binding; GO:0016491 oxidoreductase activity; GO:0016684 oxidoreductase activity, acting on peroxide as acceptor;	K00430	E1.11.1.7; peroxidase [EC:1.11.1.7]	aip00940 Phenylpropanoid biosynthesis - Arachis ipaensis; aip01100 Metabolic pathways - Arachis ipaensis; aip01110 Biosynthesis of secondary metabolites - Arachis ipaensis;	IPR033905; IPR002016;	Secretory peroxidase; Haem peroxidase, plant/fungal/bacterial;
H2G8AX.3	glutathione reductase; IPR006324 (Glutathione-disulphide reductase), IPR013027 (FAD-dependent pyridine nucleotide-disulphide oxidoreductase), IPR016156 (FAD/NAD-linked reductase, dimerisation domain), IPR023753 (Pyridine nucleotide-disulphide oxidoreductase, FAD/NAD(P)-binding domain); GO:0004362 (glutathione-disulfide reductase activity), GO:0006749 (glutathione metabolic process), GO:0016491 (o…	4.644	Up	2.4695e-07	---	53.3	53.637	107	20	20	11	12	15	24	22	23	11	12	15	18	17	18	11	12	15	18	17	18	2410100	2263800	2421600	10930000	10747000	11271000	0.361	0.339	0.363	1.638	1.61	1.689	cytoplasm	GO:0006790 sulfur compound metabolic process; GO:0050794 regulation of cellular process; GO:0065008 regulation of biological quality; GO:0006518 peptide metabolic process; GO:0055114 oxidation-reduction process; GO:0045454 cell redox homeostasis; GO:0044763 single-organism cellular process; GO:0006807 nitrogen compound metabolic process; GO:0019725 cellular homeostasis; GO:0044699 single-organism…		GO:0016651 oxidoreductase activity, acting on NAD(P)H; GO:1901265 nucleoside phosphate binding; GO:0050660 flavin adenine dinucleotide binding; GO:0043167 ion binding; GO:0016209 antioxidant activity; GO:0000166 nucleotide binding; GO:0016668 oxidoreductase activity, acting on a sulfur group of donors, NAD(P) as acceptor; GO:0048037 cofactor binding; GO:0004362 glutathione-disulfide reductase act…	K00383	GSR, gor; glutathione reductase (NADPH) [EC:1.8.1.7]	aip00480 Glutathione metabolism - Arachis ipaensis; aip01100 Metabolic pathways - Arachis ipaensis;	IPR016156; IPR004099; IPR023753;	FAD/NAD-linked reductase, dimerisation domain; Pyridine nucleotide-disulphide oxidoreductase, dimerisation domain; FAD/NAD(P)-binding domain;
SGZ2CH.1	Cytochrome P450 superfamily protein; IPR001128 (Cytochrome P450); GO:0005506 (iron ion binding), GO:0020037 (heme binding), GO:0055114 (oxidation-reduction process)	4.344	Up	0.0033236	---	46.6	56.811	75	23	15	4	13	6	18	18	16	4	11	6	15	15	14	2	9	5	9	10	11	343950	675880	439290	2708600	1780700	1853100	0.265	0.52	0.338	2.083	1.37	1.425	cytoplasm	GO:0044699 single-organism process; GO:0008152 metabolic process; GO:0055114 oxidation-reduction process; GO:0044710 single-organism metabolic process;		GO:0097159 organic cyclic compound binding; GO:1901363 heterocyclic compound binding; GO:0020037 heme binding; GO:0005506 iron ion binding; GO:0046914 transition metal ion binding; GO:0003824 catalytic activity; GO:0005488 binding; GO:0043167 ion binding; GO:0043169 cation binding; GO:0046872 metal ion binding; GO:0016705 oxidoreductase activity, acting on paired donors, with incorporation or red…	K00487	CYP73A; trans-cinnamate 4-monooxygenase [EC:1.14.13.11]	aip00130 Ubiquinone and other terpenoid-quinone biosynthesis - Arachis ipaensis; aip00940 Phenylpropanoid biosynthesis - Arachis ipaensis; aip00941 Flavonoid biosynthesis - Arachis ipaensis; aip00945 Stilbenoid, diarylheptanoid and gingerol biosynthesis - Arachis ipaensis; aip00999 Biosynthesis of secondary metabolites - unclassified - Arachis ipaensis; aip01100 Metabolic pathways - Arachis ipaen…
TF28KF.1	NAD(P)-binding Rossmann-fold superfamily protein; IPR002347 (Glucose/ribitol dehydrogenase); GO:0008152 (metabolic process), GO:0016491 (oxidoreductase activity)	2.49	Up	4.453e-05	---	65.5	32.535	72	17	11	9	10	11	13	15	14	11	11	11	15	14	12	9	10	8	11	9	9	1038600	1002300	887740	2383900	2422100	2484900	0.61	0.588	0.521	1.4	1.422	1.459	cytoplasm				K15095	E1.1.1.208; (+)-neomenthol dehydrogenase [EC:1.1.1.208]	aip00902 Monoterpenoid biosynthesis - Arachis ipaensis; aip01110 Biosynthesis of secondary metabolites - Arachis ipaensis;	IPR016040;	NAD(P)-binding domain;
291MZ5.1	receptor-like kinase; IPR001611 (Leucine-rich repeat), IPR013210 (Leucine-rich repeat-containing N-terminal, type 2); GO:0005515 (protein binding)	0.44	Down	0.00092494	---	34.3	37.367	17	8	7	4	3	3	2	3	2	5	5	5	4	5	4	4	4	4	3	4	3	1162800	1129800	1405900	582390	475900	567650	1.31	1.273	1.584	0.656	0.536	0.64	extracellular			GO:0005515 protein binding; GO:0005488 binding;				IPR013210; IPR032675;	Leucine-rich repeat-containing N-terminal, plant-type; Leucine-rich repeat domain, L domain-like;
62PGH0.1	Adenine nucleotide alpha hydrolases-like superfamily protein; IPR006015 (Universal stress protein A); GO:0006950 (response to stress)	0.475	Down	0.00049734	---	52	19.688	40	5	5	7	9	8	6	5	5	5	5	4	4	4	3	5	5	4	4	4	3	1222500	1517700	1234800	641780	616000	628730	1.251	1.554	1.264	0.657	0.631	0.644	cytoplasm	GO:0006950 response to stress; GO:0050896 response to stimulus;						IPR006016; IPR014729;	UspA; Rossmann-like alpha/beta/alpha sandwich fold;
Z6E1QU.1	calcium-transporting ATPase 2, plasma membrane-type protein; IPR001757 (Cation-transporting P-type ATPase), IPR023214 (HAD-like domain), IPR023298 (P-type ATPase, transmembrane domain), IPR024750 (Calcium-transporting P-type ATPase, N-terminal autoinhibitory domain); GO:0000166 (nucleotide binding), GO:0005388 (calcium-transporting ATPase activity), GO:0005516 (calmodulin binding), GO:0005524 (AT…	2.317	Up	3.624e-06	---	23.9	110.78	76	18	2	7	13	11	16	16	13	7	12	11	14	13	12	0	0	0	2	0	0	394820	360720	381520	880280	891140	862260	0.628	0.574	0.607	1.401	1.418	1.372	endoplasmic reticulum	GO:0070588 calcium ion transmembrane transport; GO:0072511 divalent inorganic cation transport; GO:0098655 cation transmembrane transport; GO:0034220 ion transmembrane transport; GO:0098660 inorganic ion transmembrane transport; GO:0030001 metal ion transport; GO:0051234 establishment of localization; GO:0006810 transport; GO:0055085 transmembrane transport; GO:0006812 cation transport; GO:000681…	GO:0031224 intrinsic component of membrane; GO:0016020 membrane; GO:0016021 integral component of membrane; GO:0044425 membrane part;	GO:0042625 ATPase coupled ion transmembrane transporter activity; GO:1901265 nucleoside phosphate binding; GO:0015399 primary active transmembrane transporter activity; GO:0022892 substrate-specific transporter activity; GO:0016817 hydrolase activity, acting on acid anhydrides; GO:0005515 protein binding; GO:0016787 hydrolase activity; GO:0022891 substrate-specific transmembrane transporter activ…	K01537	E3.6.3.8; Ca2+-transporting ATPase [EC:3.6.3.8]		IPR023298; IPR004014; IPR024750; IPR008250; IPR023299; IPR006068; IPR023214;	P-type ATPase, transmembrane domain; Cation-transporting P-type ATPase, N-terminal; Calcium-transporting P-type ATPase, N-terminal autoinhibitory domain; P-type ATPase, A domain; P-type ATPase, cytoplasmic domain N; Cation-transporting P-type ATPase, C-terminal; HAD-like domain;
J42BJ7.1	6-phosphogluconolactonase 1; IPR006148 (Glucosamine/galactosamine-6-phosphate isomerase); GO:0005975 (carbohydrate metabolic process), GO:0006098 (pentose-phosphate shunt), GO:0017057 (6-phosphogluconolactonase activity)	0.499	Down	0.0041424	---	28.8	35.742	24	8	7	5	4	5	5	3	2	6	4	6	7	5	4	5	4	5	6	4	3	919410	813690	1019900	531180	377390	465610	1.337	1.183	1.483	0.772	0.549	0.677	chloroplast	GO:0006739 NADP metabolic process; GO:0019362 pyridine nucleotide metabolic process; GO:0006725 cellular aromatic compound metabolic process; GO:0046496 nicotinamide nucleotide metabolic process; GO:0009117 nucleotide metabolic process; GO:0044699 single-organism process; GO:0072524 pyridine-containing compound metabolic process; GO:0044237 cellular metabolic process; GO:0006796 phosphate-contain…		GO:0017057 6-phosphogluconolactonase activity; GO:0016787 hydrolase activity; GO:0052689 carboxylic ester hydrolase activity; GO:0003824 catalytic activity; GO:0016788 hydrolase activity, acting on ester bonds;	K01057	PGLS, pgl, devB; 6-phosphogluconolactonase [EC:3.1.1.31]	aip00030 Pentose phosphate pathway - Arachis ipaensis; aip01100 Metabolic pathways - Arachis ipaensis; aip01110 Biosynthesis of secondary metabolites - Arachis ipaensis; aip01200 Carbon metabolism - Arachis ipaensis;	IPR006148; IPR005900;	Glucosamine/galactosamine-6-phosphate isomerase; 6-phosphogluconolactonase, DevB-type;
06ZF6Z.1	D-3-phosphoglycerate dehydrogenase; IPR006236 (D-3-phosphoglycerate dehydrogenase), IPR016040 (NAD(P)-binding domain); GO:0004617 (phosphoglycerate dehydrogenase activity), GO:0006564 (L-serine biosynthetic process), GO:0008152 (metabolic process), GO:0016597 (amino acid binding), GO:0048037 (cofactor binding), GO:0051287 (NAD binding), GO:0055114 (oxidation-reduction process)	2.695	Up	1.65279e-05	---	39.3	66.356	80	18	2	6	13	12	16	19	14	6	11	11	13	15	15	0	1	2	2	2	0	893220	809220	878830	2242800	2293100	2422200	0.562	0.509	0.553	1.411	1.442	1.523	chloroplast	GO:0008652 cellular amino acid biosynthetic process; GO:0016053 organic acid biosynthetic process; GO:0044711 single-organism biosynthetic process; GO:0055114 oxidation-reduction process; GO:0044281 small molecule metabolic process; GO:0044763 single-organism cellular process; GO:0044699 single-organism process; GO:0006807 nitrogen compound metabolic process; GO:0009058 biosynthetic process; GO:1…		GO:0016597 amino acid binding; GO:1901265 nucleoside phosphate binding; GO:0043167 ion binding; GO:0043177 organic acid binding; GO:0000166 nucleotide binding; GO:0048037 cofactor binding; GO:0016491 oxidoreductase activity; GO:0016614 oxidoreductase activity, acting on CH-OH group of donors; GO:1901363 heterocyclic compound binding; GO:0097159 organic cyclic compound binding; GO:0016616 oxidored…	K00058	serA, PHGDH; D-3-phosphoglycerate dehydrogenase / 2-oxoglutarate reductase [EC:1.1.1.95 1.1.1.399]	aip00260 Glycine, serine and threonine metabolism - Arachis ipaensis; aip00270 Cysteine and methionine metabolism - Arachis ipaensis; aip01100 Metabolic pathways - Arachis ipaensis; aip01200 Carbon metabolism - Arachis ipaensis; aip01230 Biosynthesis of amino acids - Arachis ipaensis;	IPR006139; IPR006140; IPR029009; IPR016040; IPR002912;	D-isomer specific 2-hydroxyacid dehydrogenase, catalytic domain; D-isomer specific 2-hydroxyacid dehydrogenase, NAD-binding domain; Allosteric substrate binding domain; NAD(P)-binding domain; ACT domain;
L3XFCU.1	Sucrase/ferredoxin-like family protein; IPR009737 (Sucraseferredoxin-like)	4.106	Up	0.0062183	---	45.8	41.455	35	11	4	4	6	5	7	7	6	5	7	6	9	8	7	2	3	3	4	3	3	467170	318940	416730	1622000	1639400	1676300	0.456	0.312	0.407	1.585	1.602	1.638	chloroplast							IPR012336;	Thioredoxin-like fold;
B0SKQG.1	subtilisin-like protease-like [Glycine max]; IPR004864 (Late embryogenesis abundant protein, LEA-14), IPR010259 (Proteinase inhibitor I9), IPR022812 (Dynamin superfamily); GO:0004252 (serine-type endopeptidase activity), GO:0042802 (identical protein binding), GO:0043086 (negative regulation of catalytic activity)	3.016	Up	0.0041371	---	11.6	55.478	20	4	3	4	3	3	4	3	3	3	2	3	3	3	3	3	2	3	3	3	3	272970	201870	372250	923890	898560	732170	0.481	0.356	0.657	1.63	1.585	1.291	plasma membrane							IPR004864; IPR010259;	Late embryogenesis abundant protein, LEA-14; Peptidase S8 propeptide/proteinase inhibitor I9;
A992JM.1	protein SGT1 homolog isoform X2 [Glycine max]; IPR007699 (SGS), IPR008978 (HSP20-like chaperone), IPR011990 (Tetratricopeptide-like helical); GO:0005515 (protein binding)	2.012	Up	0.0071626	---	34.4	38.777	23	9	4	3	4	2	5	5	4	4	5	2	6	6	4	2	2	0	2	2	1	193750	234440	225730	530670	437650	347300	0.59	0.714	0.688	1.617	1.333	1.058	cytoplasm			GO:0005515 protein binding; GO:0005488 binding;	K12795	SUGT1, SGT1; suppressor of G2 allele of SKP1	aip04626 Plant-pathogen interaction - Arachis ipaensis;	IPR007052; IPR011990; IPR007699; IPR013026; IPR008978;	CS domain; Tetratricopeptide-like helical domain; SGS domain; Tetratricopeptide repeat-containing domain; HSP20-like chaperone;
CP8I5J.2	probable 2-oxoglutarate/Fe(II)-dependent dioxygenase [Glycine max]; IPR002283 (Isopenicillin N synthase), IPR026992 (Non-haem dioxygenase N-terminal domain), IPR027443 (Isopenicillin N synthase-like); GO:0005506 (iron ion binding), GO:0016491 (oxidoreductase activity), GO:0055114 (oxidation-reduction process)	0.341	Down	0.000115118	---	28.7	38.93	27	9	0	7	5	7	2	3	3	6	3	4	1	2	2	0	0	0	0	0	0	674540	569850	562600	206540	190620	219100	1.67	1.411	1.393	0.511	0.472	0.542	cytoplasm	GO:0044699 single-organism process; GO:0008152 metabolic process; GO:0055114 oxidation-reduction process; GO:0044710 single-organism metabolic process;		GO:0003824 catalytic activity; GO:0016491 oxidoreductase activity;				IPR027443; IPR005123; IPR026992;	Isopenicillin N synthase-like; Oxoglutarate/iron-dependent dioxygenase; Non-haem dioxygenase N-terminal domain;
U2ETAV.1	plastid division protein PDV2, putative	3.65	Up	0.00069985	---	57.5	17.905	37	8	2	5	4	5	8	7	8	5	4	4	7	7	8	1	1	1	2	2	2	627020	925960	643390	2954100	2639400	2423900	0.368	0.544	0.378	1.735	1.55	1.424	cytoplasm			GO:0097159 organic cyclic compound binding; GO:1901363 heterocyclic compound binding; GO:0020037 heme binding; GO:0046906 tetrapyrrole binding; GO:0019825 oxygen binding; GO:0005488 binding;				IPR009050; IPR000971; IPR012292;	Globin-like; Globin; Globin/Protoglobin;
C8QSDY.1	Peroxidase superfamily protein; IPR010255 (Haem peroxidase); GO:0004601 (peroxidase activity), GO:0006979 (response to oxidative stress), GO:0020037 (heme binding), GO:0055114 (oxidation-reduction process)	2.085	Up	7.935e-05	---	29.1	37.382	32	7	7	6	4	4	7	5	6	5	4	3	6	4	4	5	4	3	6	4	4	166510	155000	149670	342870	308150	331960	0.687	0.64	0.618	1.415	1.271	1.37	chloroplast	GO:0008152 metabolic process; GO:0042743 hydrogen peroxide metabolic process; GO:0006950 response to stress; GO:0072593 reactive oxygen species metabolic process; GO:0055114 oxidation-reduction process; GO:0044710 single-organism metabolic process; GO:0006979 response to oxidative stress; GO:0044699 single-organism process; GO:0044248 cellular catabolic process; GO:0050896 response to stimulus; G…		GO:0097159 organic cyclic compound binding; GO:1901363 heterocyclic compound binding; GO:0020037 heme binding; GO:0003824 catalytic activity; GO:0005488 binding; GO:0016209 antioxidant activity; GO:0004601 peroxidase activity; GO:0046906 tetrapyrrole binding; GO:0016491 oxidoreductase activity; GO:0016684 oxidoreductase activity, acting on peroxide as acceptor;	K00430	E1.11.1.7; peroxidase [EC:1.11.1.7]	aip00940 Phenylpropanoid biosynthesis - Arachis ipaensis; aip01100 Metabolic pathways - Arachis ipaensis; aip01110 Biosynthesis of secondary metabolites - Arachis ipaensis;	IPR033905; IPR002016;	Secretory peroxidase; Haem peroxidase, plant/fungal/bacterial;
ES3MZU.1	UDP-Glycosyltransferase superfamily protein; IPR002213 (UDP-glucuronosyl/UDP-glucosyltransferase); GO:0008152 (metabolic process)	0.391	Down	2.5851e-06	---	45.1	53.385	91	18	18	14	14	20	15	15	13	12	13	14	14	12	13	12	13	14	14	12	13	2643000	2681200	2884400	1078700	1081500	1049700	1.389	1.409	1.516	0.567	0.568	0.552	chloroplast	GO:0008152 metabolic process;		GO:0016757 transferase activity, transferring glycosyl groups; GO:0016758 transferase activity, transferring hexosyl groups; GO:0003824 catalytic activity; GO:0016740 transferase activity;
K2YLLD.1	MLP-like protein 43; IPR000916 (Bet v I domain), IPR023393 (START-like domain); GO:0006952 (defense response), GO:0009607 (response to biotic stimulus)	0.424	Down	3.8587e-05	---	68	17.333	43	10	3	7	7	9	7	7	6	7	10	8	9	9	8	3	3	3	3	3	3	2333000	2116900	2306300	1007200	907210	953300	1.455	1.32	1.438	0.628	0.566	0.594	cytoplasm	GO:0006952 defense response; GO:0050896 response to stimulus; GO:0006950 response to stress; GO:0009607 response to biotic stimulus;						IPR023393; IPR000916;	START-like domain; Bet v I/Major latex protein;
Q0UWAF.1	ribosomal protein S9; IPR000754 (Ribosomal protein S9), IPR020568 (Ribosomal protein S5 domain 2-type fold); GO:0003735 (structural constituent of ribosome), GO:0005840 (ribosome), GO:0006412 (translation)	0.288	Down	5.8998e-05	---	35.7	22.393	26	5	5	4	3	5	4	5	5	4	3	5	4	4	4	4	3	5	4	4	4	415740	386320	412510	119430	127660	102150	1.595	1.482	1.583	0.458	0.49	0.392	chloroplast	GO:0006518 peptide metabolic process; GO:0043043 peptide biosynthetic process; GO:0044267 cellular protein metabolic process; GO:0006807 nitrogen compound metabolic process; GO:0009058 biosynthetic process; GO:0043603 cellular amide metabolic process; GO:0044238 primary metabolic process; GO:1901566 organonitrogen compound biosynthetic process; GO:1901576 organic substance biosynthetic process; G…	GO:0005840 ribosome; GO:0043226 organelle; GO:0043229 intracellular organelle; GO:0043232 intracellular non-membrane-bounded organelle; GO:0044464 cell part; GO:0005622 intracellular; GO:0005737 cytoplasm; GO:0032991 macromolecular complex; GO:0044424 intracellular part; GO:1990904 ribonucleoprotein complex; GO:0005623 cell; GO:0030529 intracellular ribonucleoprotein complex; GO:0044444 cytoplasm…	GO:0003735 structural constituent of ribosome; GO:0005198 structural molecule activity;	K02996	RP-S9, MRPS9, rpsI; small subunit ribosomal protein S9	aip03010 Ribosome - Arachis ipaensis;	IPR020568; IPR014721;	Ribosomal protein S5 domain 2-type fold; Ribosomal protein S5 domain 2-type fold, subgroup;
NAQH5K.1	plasma membrane H+-ATPase; IPR001757 (Cation-transporting P-type ATPase), IPR023214 (HAD-like domain), IPR023298 (P-type ATPase, transmembrane domain); GO:0000166 (nucleotide binding), GO:0006200 (ATP catabolic process), GO:0006754 (ATP biosynthetic process), GO:0006812 (cation transport), GO:0016021 (integral component of membrane), GO:0016887 (ATPase activity), GO:0019829 (cation-transporting A…	0.394	Down	0.00023906	---	36.1	106.66	86	35	15	18	16	17	12	13	10	25	27	25	22	24	21	13	12	13	9	9	8	2138100	2228000	2038500	924940	730610	869960	1.437	1.497	1.37	0.621	0.491	0.585	plasma membrane	GO:0009116 nucleoside metabolic process; GO:0042278 purine nucleoside metabolic process; GO:0009167 purine ribonucleoside monophosphate metabolic process; GO:0009117 nucleotide metabolic process; GO:0044699 single-organism process; GO:0046129 purine ribonucleoside biosynthetic process; GO:0009163 nucleoside biosynthetic process; GO:0009058 biosynthetic process; GO:0009156 ribonucleoside monophosp…	GO:0031224 intrinsic component of membrane; GO:0016020 membrane; GO:0016021 integral component of membrane; GO:0044425 membrane part;	GO:1901265 nucleoside phosphate binding; GO:0043167 ion binding; GO:0016817 hydrolase activity, acting on acid anhydrides; GO:0016787 hydrolase activity; GO:0000166 nucleotide binding; GO:0017111 nucleoside-triphosphatase activity; GO:0016887 ATPase activity; GO:1901363 heterocyclic compound binding; GO:0097159 organic cyclic compound binding; GO:0016462 pyrophosphatase activity; GO:0003824 catal…	K01535	PMA1, PMA2; H+-transporting ATPase [EC:3.6.3.6]	aip00190 Oxidative phosphorylation - Arachis ipaensis; aip01100 Metabolic pathways - Arachis ipaensis;	IPR004014; IPR023298; IPR008250; IPR023299; IPR023214;	Cation-transporting P-type ATPase, N-terminal; P-type ATPase, transmembrane domain; P-type ATPase, A domain; P-type ATPase, cytoplasmic domain N; HAD-like domain;
K47810.1	dihydroflavonol 4-reductase; IPR001509 (NAD-dependent epimerase/dehydratase), IPR016040 (NAD(P)-binding domain); GO:0003824 (catalytic activity), GO:0044237 (cellular metabolic process), GO:0050662 (coenzyme binding)	35.145	Up	1.95783e-05	---	45.1	35.615	59	14	3	3	2	3	16	19	16	3	2	3	13	13	13	1	1	1	3	3	2	122760	77675	83247	3492600	3465800	3030600	0.072	0.045	0.049	2.04	2.024	1.77	chloroplast			GO:0048037 cofactor binding; GO:0003824 catalytic activity; GO:0005488 binding; GO:0050662 coenzyme binding;				IPR001509; IPR016040;	NAD-dependent epimerase/dehydratase; NAD(P)-binding domain;
R808EC.1	Chitinase family protein; IPR000726 (Glycoside hydrolase, family 19, catalytic), IPR001002 (Chitin-binding, type 1), IPR023346 (Lysozyme-like domain); GO:0004568 (chitinase activity), GO:0006032 (chitin catabolic process), GO:0008061 (chitin binding), GO:0016998 (cell wall macromolecule catabolic process)	3.241	Up	0.00088056	---	15	69.744	15	5	4	2	2	2	3	3	3	3	3	3	4	4	4	2	2	2	3	3	3	112700	85416	105280	374920	341480	266620	0.526	0.398	0.491	1.749	1.593	1.244	nucleus	GO:1901071 glucosamine-containing compound metabolic process; GO:0006030 chitin metabolic process; GO:0044036 cell wall macromolecule metabolic process; GO:0006026 aminoglycan catabolic process; GO:1901136 carbohydrate derivative catabolic process; GO:0006807 nitrogen compound metabolic process; GO:0006032 chitin catabolic process; GO:1901072 glucosamine-containing compound catabolic process; GO:…		GO:0004553 hydrolase activity, hydrolyzing O-glycosyl compounds; GO:0016787 hydrolase activity; GO:0008061 chitin binding; GO:0097367 carbohydrate derivative binding; GO:0004568 chitinase activity; GO:0003824 catalytic activity; GO:0005488 binding; GO:0016798 hydrolase activity, acting on glycosyl bonds;	K20547	CHIB; basic endochitinase B [EC:3.2.1.14]	aip00520 Amino sugar and nucleotide sugar metabolism - Arachis ipaensis; aip01100 Metabolic pathways - Arachis ipaensis; aip04016 MAPK signaling pathway - plant - Arachis ipaensis;	IPR000726; IPR023346; IPR001002;	Glycoside hydrolase, family 19, catalytic; Lysozyme-like domain; Chitin-binding, type 1;
0PC5WU.1	MLP-like protein 31; IPR000916 (Bet v I domain), IPR023393 (START-like domain); GO:0006952 (defense response), GO:0009607 (response to biotic stimulus)	0.311	Down	4.245e-05	---	60.1	17.362	22	8	1	3	4	5	4	2	4	4	6	6	5	3	5	0	1	1	1	1	0	897120	818230	952120	260620	300420	269160	1.539	1.404	1.633	0.447	0.515	0.462	cytoplasm	GO:0006952 defense response; GO:0050896 response to stimulus; GO:0006950 response to stress; GO:0009607 response to biotic stimulus;						IPR023393; IPR000916;	START-like domain; Bet v I/Major latex protein;
5PG8C6.1	transcription factor HBP-1b(c1) isoform X3 [Glycine max]; IPR025422 (Transcription factor TGA like domain); GO:0043565 (sequence-specific DNA binding)	0.431	Down	0.0034783	---	43.1	33.428	36	11	11	9	7	8	3	4	5	8	7	7	3	4	5	8	7	7	3	4	5	469330	396050	460530	190530	148760	231320	1.485	1.253	1.457	0.603	0.471	0.732	nucleus	GO:0018130 heterocycle biosynthetic process; GO:0006725 cellular aromatic compound metabolic process; GO:0097659 nucleic acid-templated transcription; GO:0034654 nucleobase-containing compound biosynthetic process; GO:1901360 organic cyclic compound metabolic process; GO:0006807 nitrogen compound metabolic process; GO:0032774 RNA biosynthetic process; GO:0009058 biosynthetic process; GO:0044238 p…		GO:0097159 organic cyclic compound binding; GO:1901363 heterocyclic compound binding; GO:0003677 DNA binding; GO:0043565 sequence-specific DNA binding; GO:0005488 binding; GO:0003676 nucleic acid binding;				IPR025422;	Transcription factor TGA like domain;
IE3GQ3.1	Peroxidase superfamily protein; IPR010255 (Haem peroxidase); GO:0004601 (peroxidase activity), GO:0006979 (response to oxidative stress), GO:0020037 (heme binding), GO:0055114 (oxidation-reduction process)	3.229	Up	3.1273e-06	---	52	31.802	68	10	3	11	9	7	14	15	12	7	8	5	10	9	8	1	2	1	3	2	2	2180800	2185400	2004100	6604400	6803300	7165100	0.486	0.487	0.446	1.471	1.515	1.596	chloroplast	GO:0008152 metabolic process; GO:0042743 hydrogen peroxide metabolic process; GO:0006950 response to stress; GO:0072593 reactive oxygen species metabolic process; GO:0055114 oxidation-reduction process; GO:0044710 single-organism metabolic process; GO:0006979 response to oxidative stress; GO:0044699 single-organism process; GO:0044248 cellular catabolic process; GO:0050896 response to stimulus; G…		GO:0097159 organic cyclic compound binding; GO:1901363 heterocyclic compound binding; GO:0020037 heme binding; GO:0003824 catalytic activity; GO:0005488 binding; GO:0016209 antioxidant activity; GO:0004601 peroxidase activity; GO:0046906 tetrapyrrole binding; GO:0016491 oxidoreductase activity; GO:0016684 oxidoreductase activity, acting on peroxide as acceptor;	K00430	E1.11.1.7; peroxidase [EC:1.11.1.7]	aip00940 Phenylpropanoid biosynthesis - Arachis ipaensis; aip01100 Metabolic pathways - Arachis ipaensis; aip01110 Biosynthesis of secondary metabolites - Arachis ipaensis;	IPR033905; IPR002016;	Secretory peroxidase; Haem peroxidase, plant/fungal/bacterial;
TZB0A2.2	GDSL-like Lipase/Acylhydrolase superfamily protein; IPR001087 (Lipase, GDSL); GO:0006629 (lipid metabolic process), GO:0016787 (hydrolase activity)	0.411	Down	0.020044	---	49.3	42.853	45	13	4	10	7	11	6	6	5	10	8	11	7	7	6	4	3	3	2	3	2	1341400	1127800	870570	451720	463180	457140	1.708	1.436	1.109	0.575	0.59	0.582	extracellular			GO:0016787 hydrolase activity; GO:0003824 catalytic activity; GO:0016788 hydrolase activity, acting on ester bonds;				IPR001087; IPR013830;	GDSL lipase/esterase; SGNH hydrolase-type esterase domain;
M6YT3U.1	sedoheptulose-bisphosphatase; IPR000146 (Fructose-1,6-bisphosphatase class 1/Sedoheputulose-1,7-bisphosphatase); GO:0005975 (carbohydrate metabolic process), GO:0042578 (phosphoric ester hydrolase activity)	0.362	Down	0.00145725	---	21.9	39.108	24	6	6	5	4	6	3	4	2	5	4	5	2	3	2	5	4	5	2	3	2	742500	810260	846880	289720	290570	288450	1.363	1.487	1.555	0.532	0.533	0.53	chloroplast	GO:0008152 metabolic process; GO:0005975 carbohydrate metabolic process; GO:0044238 primary metabolic process; GO:0071704 organic substance metabolic process;		GO:0016787 hydrolase activity; GO:0042578 phosphoric ester hydrolase activity; GO:0003824 catalytic activity; GO:0016791 phosphatase activity; GO:0016788 hydrolase activity, acting on ester bonds;	K01100	E3.1.3.37; sedoheptulose-bisphosphatase [EC:3.1.3.37]	aip00710 Carbon fixation in photosynthetic organisms - Arachis ipaensis; aip01100 Metabolic pathways - Arachis ipaensis; aip01200 Carbon metabolism - Arachis ipaensis;	IPR033391;	Fructose-1-6-bisphosphatase class I, N-terminal;
Y0LS4I.1	cinnamyl alcohol dehydrogenase 6; IPR002085 (Alcohol dehydrogenase superfamily, zinc-type), IPR016040 (NAD(P)-binding domain), IPR020843 (Polyketide synthase, enoylreductase); GO:0008270 (zinc ion binding), GO:0016491 (oxidoreductase activity), GO:0055114 (oxidation-reduction process)	2.569	Up	0.00068461	---	68.1	38.937	76	16	14	13	11	10	16	16	10	11	11	9	14	12	9	10	11	8	12	11	8	1404100	1515700	1510200	3804800	3800600	3779700	0.533	0.575	0.573	1.443	1.442	1.434	cytoplasm	GO:0044699 single-organism process; GO:0008152 metabolic process; GO:0055114 oxidation-reduction process; GO:0044710 single-organism metabolic process;		GO:0046914 transition metal ion binding; GO:0003824 catalytic activity; GO:0005488 binding; GO:0043167 ion binding; GO:0046872 metal ion binding; GO:0043169 cation binding; GO:0008270 zinc ion binding; GO:0016491 oxidoreductase activity;	K23232	aip00902 Monoterpenoid biosynthesis - Arachis ipaensis; aip01100 Metabolic pathways - Arachis ipaensis; aip01110 Biosynthesis of secondary metabolites - Arachis ipaensis;		IPR011032; IPR020843; IPR016040; IPR013154; IPR013149;	GroES-like; Polyketide synthase, enoylreductase domain; NAD(P)-binding domain; Alcohol dehydrogenase, N-terminal; Alcohol dehydrogenase, C-terminal;
XDSK4Z.1	formate dehydrogenase; IPR006139 (D-isomer specific 2-hydroxyacid dehydrogenase, catalytic domain), IPR016040 (NAD(P)-binding domain); GO:0008152 (metabolic process), GO:0048037 (cofactor binding), GO:0051287 (NAD binding), GO:0055114 (oxidation-reduction process)	2.311	Up	1.74138e-05	---	63.1	44.711	175	27	27	20	22	25	37	37	34	17	19	18	23	21	20	17	19	18	23	21	20	29280000	30839000	28139000	70627000	65953000	67246000	0.601	0.633	0.578	1.451	1.355	1.381	mitochondria	GO:0044699 single-organism process; GO:0008152 metabolic process; GO:0055114 oxidation-reduction process; GO:0044710 single-organism metabolic process;		GO:1901265 nucleoside phosphate binding; GO:0016903 oxidoreductase activity, acting on the aldehyde or oxo group of donors; GO:0000166 nucleotide binding; GO:0048037 cofactor binding; GO:0016491 oxidoreductase activity; GO:0016614 oxidoreductase activity, acting on CH-OH group of donors; GO:1901363 heterocyclic compound binding; GO:0097159 organic cyclic compound binding; GO:0016620 oxidoreductas…	K00122	FDH; formate dehydrogenase [EC:1.17.1.9]	aip00630 Glyoxylate and dicarboxylate metabolism - Arachis ipaensis; aip01100 Metabolic pathways - Arachis ipaensis; aip01200 Carbon metabolism - Arachis ipaensis;	IPR006139; IPR006140; IPR016040;	D-isomer specific 2-hydroxyacid dehydrogenase, catalytic domain; D-isomer specific 2-hydroxyacid dehydrogenase, NAD-binding domain; NAD(P)-binding domain;
DXT6EF.1	L-ascorbate oxidase homolog [Glycine max]; IPR008972 (Cupredoxin); GO:0005507 (copper ion binding), GO:0016491 (oxidoreductase activity), GO:0055114 (oxidation-reduction process)	0.188	Down	2.4398e-06	---	39.8	60.04	33	14	13	8	7	7	4	4	3	11	11	10	4	7	6	10	10	9	3	6	5	952810	1066700	927660	187020	175820	192210	1.632	1.827	1.589	0.32	0.301	0.329	chloroplast	GO:0044699 single-organism process; GO:0008152 metabolic process; GO:0055114 oxidation-reduction process; GO:0044710 single-organism metabolic process;		GO:0046914 transition metal ion binding; GO:0003824 catalytic activity; GO:0005488 binding; GO:0043167 ion binding; GO:0046872 metal ion binding; GO:0043169 cation binding; GO:0005507 copper ion binding; GO:0016491 oxidoreductase activity;				IPR034273; IPR011707; IPR011706; IPR008972; IPR001117;	Ascorbate oxidase homologue, first cupredoxin domain; Multicopper oxidase, type 3; Multicopper oxidase, type 2; Cupredoxin; Multicopper oxidase, type 1;
NM7S8W.1	basic 7S globulin [Glycine max]; IPR001461 (Aspartic peptidase), IPR021109 (Aspartic peptidase domain); GO:0004190 (aspartic-type endopeptidase activity), GO:0006508 (proteolysis)	5.713	Up	0.0033575	---	39.9	47.677	19	12	3	3	2	2	4	4	4	10	8	7	11	12	11	3	2	2	3	3	3	220320	181270	155480	1062400	1058100	1061900	0.354	0.291	0.249	1.705	1.698	1.704	chloroplast							IPR032799; IPR033121; IPR021109; IPR032861;	Xylanase inhibitor, C-terminal; Peptidase family A1 domain; Aspartic peptidase domain; Xylanase inhibitor, N-terminal;
KYQ4XK.1	Thiamine pyrophosphate enzyme TPP binding domain protein n=2 Tax=Betaproteobacteria RepID=A4SWJ1_POLSQ; IPR011766 (Thiamine pyrophosphate enzyme, C-terminal TPP-binding), IPR012000 (Thiamine pyrophosphate enzyme, central domain), IPR012001 (Thiamine pyrophosphate enzyme, N-terminal TPP-binding domain); GO:0000287 (magnesium ion binding), GO:0003824 (catalytic activity), GO:0030976 (thiamine pyrop…	2.827	Up	8.6717e-07	---	71.4	60.674	174	30	9	27	22	25	34	34	32	23	21	24	26	25	27	7	5	7	7	7	9	7804000	7945900	8287300	22697000	21992000	23241000	0.509	0.518	0.541	1.481	1.435	1.516	chloroplast			GO:0000287 magnesium ion binding; GO:0019842 vitamin binding; GO:0043167 ion binding; GO:0048037 cofactor binding; GO:1901681 sulfur compound binding; GO:0030976 thiamine pyrophosphate binding; GO:1901363 heterocyclic compound binding; GO:0097159 organic cyclic compound binding; GO:0003824 catalytic activity; GO:0005488 binding; GO:0043169 cation binding; GO:0046872 metal ion binding; GO:0043168 …	K12261	HACL1; 2-hydroxyacyl-CoA lyase 1 [EC:4.1.-.-]	aip04146 Peroxisome - Arachis ipaensis;	IPR012000; IPR029035; IPR029061; IPR012001; IPR011766;	Thiamine pyrophosphate enzyme, central domain; DHS-like NAD/FAD-binding domain; Thiamin diphosphate-binding fold; Thiamine pyrophosphate enzyme, N-terminal TPP-binding domain; Thiamine pyrophosphate enzyme, C-terminal TPP-binding;
0R479N.1	photosystem II protein D1 [Glycine max]; IPR000484 (Photosynthetic reaction centre, L/M); GO:0009055 (electron carrier activity), GO:0009772 (photosynthetic electron transport in photosystem II)	0.197	Down	3.6217e-06	---	24.4	38.948	20	7	7	6	3	3	3	2	3	7	5	5	4	3	4	7	5	5	4	3	4	2372700	2636100	2838000	529940	511760	506200	1.515	1.684	1.813	0.338	0.327	0.323	plasma membrane	GO:0009772 photosynthetic electron transport in photosystem II; GO:0008152 metabolic process; GO:0006091 generation of precursor metabolites and energy; GO:0044710 single-organism metabolic process; GO:0055114 oxidation-reduction process; GO:0044763 single-organism cellular process; GO:0044699 single-organism process; GO:0022900 electron transport chain; GO:0019684 photosynthesis, light reaction;…		GO:0009055 electron carrier activity; GO:0045156 electron transporter, transferring electrons within the cyclic electron transport pathway of photosynthesis activity;	K02705	psbC; photosystem II CP43 chlorophyll apoprotein	aip00195 Photosynthesis - Arachis ipaensis; aip01100 Metabolic pathways - Arachis ipaensis;
PN33QT.1	serine acetyltransferase 1; 1; IPR005881 (Serine O-acetyltransferase); GO:0005737 (cytoplasm), GO:0006535 (cysteine biosynthetic process from serine), GO:0009001 (serine O-acetyltransferase activity), GO:0016740 (transferase activity)	0.212	Down	0.007615	---	67.8	31.424	36	12	11	12	7	8	2	4	3	10	7	7	1	4	3	9	6	6	1	4	3	652930	295560	504480	67524	106530	134350	2.224	1.007	1.718	0.23	0.363	0.458	cytoplasm	GO:0000097 sulfur amino acid biosynthetic process; GO:0016053 organic acid biosynthetic process; GO:0044699 single-organism process; GO:0009058 biosynthetic process; GO:1901566 organonitrogen compound biosynthetic process; GO:0044237 cellular metabolic process; GO:0044272 sulfur compound biosynthetic process; GO:0000096 sulfur amino acid metabolic process; GO:0071704 organic substance metabolic p…	GO:0044424 intracellular part; GO:0005623 cell; GO:0044464 cell part; GO:0005622 intracellular; GO:0005737 cytoplasm;	GO:0016746 transferase activity, transferring acyl groups; GO:0009001 serine O-acetyltransferase activity; GO:0003824 catalytic activity; GO:0016412 serine O-acyltransferase activity; GO:0016413 O-acetyltransferase activity; GO:0016740 transferase activity; GO:0016747 transferase activity, transferring acyl groups other than amino-acyl groups; GO:0016407 acetyltransferase activity; GO:0008374 O-a…	K00640	cysE; serine O-acetyltransferase [EC:2.3.1.30]	aip00270 Cysteine and methionine metabolism - Arachis ipaensis; aip00920 Sulfur metabolism - Arachis ipaensis; aip01100 Metabolic pathways - Arachis ipaensis; aip01110 Biosynthesis of secondary metabolites - Arachis ipaensis; aip01200 Carbon metabolism - Arachis ipaensis; aip01230 Biosynthesis of amino acids - Arachis ipaensis;	IPR011004; IPR010493;	Trimeric LpxA-like; Serine acetyltransferase, N-terminal;
C3F51K.1	NAD-dependent malic enzyme 1; IPR001891 (Malic oxidoreductase); GO:0004470 (malic enzyme activity), GO:0004471 (malate dehydrogenase (decarboxylating) (NAD+) activity), GO:0006108 (malate metabolic process), GO:0051287 (NAD binding), GO:0055114 (oxidation-reduction process)	4.397	Up	0.026381	---	44.2	63.14	49	20	4	2	5	7	12	13	10	7	11	13	16	18	14	1	2	2	2	2	1	358570	351440	766320	2239900	2106700	2147500	0.27	0.265	0.577	1.686	1.586	1.617	chloroplast	GO:0043648 dicarboxylic acid metabolic process; GO:0008152 metabolic process; GO:0055114 oxidation-reduction process; GO:0044710 single-organism metabolic process; GO:0006108 malate metabolic process; GO:0044281 small molecule metabolic process; GO:0019752 carboxylic acid metabolic process; GO:0044763 single-organism cellular process; GO:0044699 single-organism process; GO:0006082 organic acid me…		GO:0004471 malate dehydrogenase (decarboxylating) (NAD+) activity; GO:1901265 nucleoside phosphate binding; GO:0000166 nucleotide binding; GO:0048037 cofactor binding; GO:0016491 oxidoreductase activity; GO:0016614 oxidoreductase activity, acting on CH-OH group of donors; GO:1901363 heterocyclic compound binding; GO:0097159 organic cyclic compound binding; GO:0016616 oxidoreductase activity, acti…	K00029	E1.1.1.40, maeB; malate dehydrogenase (oxaloacetate-decarboxylating)(NADP+) [EC:1.1.1.40]	aip00620 Pyruvate metabolism - Arachis ipaensis; aip00710 Carbon fixation in photosynthetic organisms - Arachis ipaensis; aip01100 Metabolic pathways - Arachis ipaensis; aip01200 Carbon metabolism - Arachis ipaensis;	IPR012302; IPR012301; IPR016040;	Malic enzyme, NAD-binding; Malic enzyme, N-terminal domain; NAD(P)-binding domain;
32Y4H5.1	glycerophosphoryl diester phosphodiesterase family protein; IPR004129 (Glycerophosphoryl diester phosphodiesterase); GO:0006071 (glycerol metabolic process), GO:0006629 (lipid metabolic process), GO:0008081 (phosphoric diester hydrolase activity), GO:0008889 (glycerophosphodiester phosphodiesterase activity)	3.129	Up	3.8991e-05	---	22	47.902	33	7	7	3	4	5	5	8	8	3	4	5	5	7	7	3	4	5	5	7	7	343480	397160	346590	1108600	1084700	1208400	0.459	0.531	0.463	1.482	1.45	1.615	cytoplasm	GO:0044699 single-organism process; GO:0008152 metabolic process; GO:0044238 primary metabolic process; GO:0044710 single-organism metabolic process; GO:0006629 lipid metabolic process; GO:0071704 organic substance metabolic process;		GO:0008081 phosphoric diester hydrolase activity; GO:0016787 hydrolase activity; GO:0003824 catalytic activity; GO:0042578 phosphoric ester hydrolase activity; GO:0016788 hydrolase activity, acting on ester bonds;	K01126	E3.1.4.46, glpQ, ugpQ; glycerophosphoryl diester phosphodiesterase [EC:3.1.4.46]	aip00564 Glycerophospholipid metabolism - Arachis ipaensis;	IPR030395; IPR017946;	Glycerophosphodiester phosphodiesterase domain; PLC-like phosphodiesterase, TIM beta/alpha-barrel domain;
EMJ2JU.1	calcium-transporting ATPase 8, plasma membrane-type protein; IPR006068 (Cation-transporting P-type ATPase, C-terminal), IPR023214 (HAD-like domain), IPR023298 (P-type ATPase, transmembrane domain)	0.194	Down	1.8387e-06	---	24.5	28.636	17	6	3	2	3	5	3	2	2	5	5	6	4	3	4	2	3	3	2	2	2	1395500	1493300	1292200	275680	260110	276540	1.677	1.794	1.553	0.331	0.313	0.332	chloroplast				K08913	LHCB2; light-harvesting complex II chlorophyll a/b binding protein 2	aip00196 Photosynthesis - antenna proteins - Arachis ipaensis; aip01100 Metabolic pathways - Arachis ipaensis;	IPR023329;	Chlorophyll a/b binding protein domain;
ZH3HJS.1	2-oxoglutarate (2OG) and Fe(II)-dependent oxygenase superfamily protein; IPR005123 (Oxoglutarate/iron-dependent dioxygenase), IPR026992 (Non-haem dioxygenase N-terminal domain), IPR027443 (Isopenicillin N synthase-like); GO:0016491 (oxidoreductase activity), GO:0055114 (oxidation-reduction process)	3.812	Up	0.000138689	---	46.7	41.357	41	12	3	4	5	4	10	8	10	4	5	4	10	7	10	0	1	0	2	1	3	174680	223900	181990	805810	670350	736190	0.375	0.481	0.391	1.731	1.44	1.582	cytoplasm	GO:0044699 single-organism process; GO:0008152 metabolic process; GO:0055114 oxidation-reduction process; GO:0044710 single-organism metabolic process;		GO:0003824 catalytic activity; GO:0016491 oxidoreductase activity;				IPR027443; IPR005123; IPR026992;	Isopenicillin N synthase-like; Oxoglutarate/iron-dependent dioxygenase; Non-haem dioxygenase N-terminal domain;
FIY7NK.1	beta glucosidase 17; IPR001360 (Glycoside hydrolase, family 1), IPR017853 (Glycoside hydrolase, superfamily); GO:0005975 (carbohydrate metabolic process)	0.239	Down	3.7679e-07	---	48.8	58.685	89	22	2	18	19	19	9	12	12	19	19	17	12	15	13	1	2	1	0	0	0	15825000	16239000	14924000	3684000	3726500	3816400	1.631	1.674	1.538	0.38	0.384	0.393	chloroplast	GO:0008152 metabolic process; GO:0005975 carbohydrate metabolic process; GO:0044238 primary metabolic process; GO:0071704 organic substance metabolic process;		GO:0004553 hydrolase activity, hydrolyzing O-glycosyl compounds; GO:0016787 hydrolase activity; GO:0003824 catalytic activity; GO:0016798 hydrolase activity, acting on glycosyl bonds;	K22279	VH; vicianin beta-glucosidase [EC:3.2.1.119]		IPR017853; IPR013781;	Glycoside hydrolase superfamily; Glycoside hydrolase, catalytic domain;
YZ06AV.1	chlorophyll A/B binding protein 1; IPR022796 (Chlorophyll A-B binding protein), IPR023329 (Chlorophyll a/b binding protein domain); GO:0016020 (membrane)	0.271	Down	3.5935e-05	---	62.5	28.075	32	8	5	6	8	6	4	3	5	6	6	5	4	3	5	3	4	2	2	2	3	9021300	8051800	7428600	2287000	2261400	2097700	1.738	1.551	1.431	0.441	0.436	0.404	chloroplast				K08912	LHCB1; light-harvesting complex II chlorophyll a/b binding protein 1	aip00196 Photosynthesis - antenna proteins - Arachis ipaensis; aip01100 Metabolic pathways - Arachis ipaensis;	IPR023329;	Chlorophyll a/b binding protein domain;
1VZ6LQ.1	endo-1,3; 1,4-beta-D-glucanase-like [Glycine max]; IPR002925 (Dienelactone hydrolase); GO:0016787 (hydrolase activity)	30.419	Up	0.00012203	---	38.2	51.55	43	12	8	3	2	2	12	12	12	3	2	2	9	7	9	0	1	0	6	5	5	52620	30328	62879	1296700	1403000	1753700	0.069	0.04	0.082	1.692	1.83	2.288	cytoplasm			GO:0016787 hydrolase activity; GO:0003824 catalytic activity;				IPR029058; IPR002925;	Alpha/Beta hydrolase fold; Dienelactone hydrolase;
ZP1VNA.1	cytokinin oxidase/dehydrogenase 1; IPR016164 (FAD-linked oxidase-like, C-terminal), IPR016166 (FAD-binding, type 2), IPR016170 (Vanillyl-alcohol oxidase/Cytokinin dehydrogenase C-terminal domain); GO:0003824 (catalytic activity), GO:0008762 (UDP-N-acetylmuramate dehydrogenase activity), GO:0009690 (cytokinin metabolic process), GO:0016491 (oxidoreductase activity), GO:0019139 (cytokinin dehydroge…	6.914	Up	0.00030077	---	48.1	38.564	43	12	7	4	5	5	11	10	8	8	9	8	12	11	11	4	5	5	7	6	6	875160	542140	793570	4323200	5366500	5577600	0.3	0.186	0.272	1.484	1.842	1.915	cytoplasm	GO:0042445 hormone metabolic process; GO:0065008 regulation of biological quality; GO:0006725 cellular aromatic compound metabolic process; GO:0055114 oxidation-reduction process; GO:0044699 single-organism process; GO:0006807 nitrogen compound metabolic process; GO:0044237 cellular metabolic process; GO:0034754 cellular hormone metabolic process; GO:0071704 organic substance metabolic process; G…		GO:0019139 cytokinin dehydrogenase activity; GO:0016645 oxidoreductase activity, acting on the CH-NH group of donors; GO:1901265 nucleoside phosphate binding; GO:0050660 flavin adenine dinucleotide binding; GO:0043167 ion binding; GO:0000166 nucleotide binding; GO:0048037 cofactor binding; GO:0016491 oxidoreductase activity; GO:0016614 oxidoreductase activity, acting on CH-OH group of donors; GO:…	K00279	CKX; cytokinin dehydrogenase [EC:1.5.99.12]	aip00908 Zeatin biosynthesis - Arachis ipaensis;	IPR015345; IPR016166; IPR016170; IPR016164; IPR006094; IPR016167;	Cytokinin dehydrogenase 1, FAD/cytokinin binding domain; FAD-binding, type 2; Vanillyl-alcohol oxidase/Cytokinin dehydrogenase C-terminal domain; FAD-linked oxidase-like, C-terminal; FAD linked oxidase, N-terminal; FAD-binding, type 2, subdomain 1;
YNE1J7.1	protein YLS7-like [Glycine max]; IPR025846 (PMR5 N-terminal domain), IPR026057 (PC-Esterase)	0.437	Down	0.00023752	---	23.2	39.955	34	6	6	7	9	6	4	3	5	6	5	4	3	3	5	6	5	4	3	3	5	865450	989100	997750	451880	384140	409520	1.267	1.448	1.461	0.662	0.562	0.6	chloroplast							IPR025846;	PMR5 N-terminal domain;
JSZ7GP.1	isoflavone reductase-like [Glycine max]; IPR008030 (NmrA-like), IPR016040 (NAD(P)-binding domain)	74.949	Up	9.3608e-08	---	80.5	35.633	114	29	6	5	5	5	31	33	35	6	6	7	25	27	26	0	0	1	6	6	5	322840	280140	282340	21500000	23546000	21651000	0.029	0.025	0.025	1.909	2.09	1.922	cytoplasm				K23050			IPR016040; IPR008030;	NAD(P)-binding domain; NmrA-like domain;
GF4SN5.1	D-arabinono-1,4-lactone oxidase family protein; IPR007173 (D-arabinono-1,4-lactone oxidase), IPR010030 (Plant-specific FAD-dependent oxidoreductase), IPR016166 (FAD-binding, type 2); GO:0003824 (catalytic activity), GO:0008762 (UDP-N-acetylmuramate dehydrogenase activity), GO:0016020 (membrane), GO:0016491 (oxidoreductase activity), GO:0050660 (flavin adenine dinucleotide binding), GO:0055114 (ox…	0.46	Down	0.00123907	---	19	65.722	26	7	7	7	5	6	2	3	3	6	4	5	2	2	3	6	4	5	2	2	3	145160	151120	193150	78062	76636	70492	1.219	1.269	1.622	0.655	0.643	0.592	chloroplast	GO:0044699 single-organism process; GO:0008152 metabolic process; GO:0055114 oxidation-reduction process; GO:0044710 single-organism metabolic process;	GO:0016020 membrane;	GO:0003885 D-arabinono-1,4-lactone oxidase activity; GO:1901265 nucleoside phosphate binding; GO:0050660 flavin adenine dinucleotide binding; GO:0043167 ion binding; GO:0000166 nucleotide binding; GO:0048037 cofactor binding; GO:0016491 oxidoreductase activity; GO:0016614 oxidoreductase activity, acting on CH-OH group of donors; GO:1901363 heterocyclic compound binding; GO:0097159 organic cyclic …	K00103	GULO; L-gulonolactone oxidase [EC:1.1.3.8]	aip00053 Ascorbate and aldarate metabolism - Arachis ipaensis; aip01100 Metabolic pathways - Arachis ipaensis;	IPR016166; IPR007173; IPR016169; IPR006094;	FAD-binding, type 2; D-arabinono-1,4-lactone oxidase; CO dehydrogenase flavoprotein-like, FAD-binding, subdomain 2; FAD linked oxidase, N-terminal;
4VZ14Z.1	sucrose synthase 4; IPR012820 (Sucrose synthase, plant/cyanobacteria); GO:0005985 (sucrose metabolic process), GO:0009058 (biosynthetic process), GO:0016157 (sucrose synthase activity)	14.111	Up	0.0007438	---	54.5	91.966	152	45	1	16	12	16	36	35	37	27	26	26	40	38	41	0	0	0	1	1	1	1264300	1071400	989700	15638000	15558000	15594000	0.151	0.128	0.118	1.872	1.863	1.867	cytoplasm	GO:0044723 single-organism carbohydrate metabolic process; GO:0008152 metabolic process; GO:0005985 sucrose metabolic process; GO:0044262 cellular carbohydrate metabolic process; GO:0044710 single-organism metabolic process; GO:0044763 single-organism cellular process; GO:0044699 single-organism process; GO:0009311 oligosaccharide metabolic process; GO:0005984 disaccharide metabolic process; GO:0…		GO:0016758 transferase activity, transferring hexosyl groups; GO:0003824 catalytic activity; GO:0035251 UDP-glucosyltransferase activity; GO:0008194 UDP-glycosyltransferase activity; GO:0046527 glucosyltransferase activity; GO:0016757 transferase activity, transferring glycosyl groups; GO:0016157 sucrose synthase activity; GO:0016740 transferase activity;	K00695	E2.4.1.13; sucrose synthase [EC:2.4.1.13]	aip00500 Starch and sucrose metabolism - Arachis ipaensis; aip01100 Metabolic pathways - Arachis ipaensis;	IPR000368; IPR001296;	Sucrose synthase; Glycosyl transferase, family 1;
53KNFG.3	VIN3-like protein 1-like isoform X5 [Glycine max]; IPR013783 (Immunoglobulin-like fold); GO:0005515 (protein binding)	0.495	Down	2.2781e-05	---	46.4	25.538	96	12	2	19	17	16	15	15	14	11	11	12	12	11	10	2	2	2	2	2	2	7674400	6980100	7665800	3645900	3724000	3688000	1.38	1.255	1.378	0.655	0.669	0.663	chloroplast				K01602	rbcS; ribulose-bisphosphate carboxylase small chain [EC:4.1.1.39]	aip00630 Glyoxylate and dicarboxylate metabolism - Arachis ipaensis; aip00710 Carbon fixation in photosynthetic organisms - Arachis ipaensis; aip01100 Metabolic pathways - Arachis ipaensis; aip01110 Biosynthesis of secondary metabolites - Arachis ipaensis; aip01200 Carbon metabolism - Arachis ipaensis;	IPR000894;	Ribulose bisphosphate carboxylase small chain, domain;
E4P10T.1	NAD-dependent epimerase/dehydratase n=1 Tax=Calothrix sp. PCC 6303 RepID=K9V4S9_9CYAN; IPR016040 (NAD(P)-binding domain)	0.224	Down	0.00027656	---	27.3	40.333	32	10	10	8	9	6	3	2	4	6	8	4	3	2	4	6	8	4	3	2	4	253640	235790	256820	64853	43235	59060	1.666	1.549	1.687	0.426	0.284	0.388	chloroplast			GO:0048037 cofactor binding; GO:0003824 catalytic activity; GO:0005488 binding; GO:0050662 coenzyme binding;				IPR001509; IPR016040;	NAD-dependent epimerase/dehydratase; NAD(P)-binding domain;
A3XBSF.1	electron carrier/protein disulfide oxidoreductase; IPR006869 (Domain of unknown function DUF547), IPR011991 (Winged helix-turn-helix DNA-binding domain), IPR012336 (Thioredoxin-like fold); GO:0009055 (electron carrier activity), GO:0015035 (protein disulfide oxidoreductase activity), GO:0035556 (intracellular signal transduction), GO:0045454 (cell redox homeostasis)	8.16	Up	0.0023792	---	32.1	82.273	40	16	5	4	2	3	10	10	11	5	2	4	11	9	12	2	0	1	3	3	4	60542	22972	35127	387230	239270	342890	0.334	0.127	0.194	2.135	1.319	1.891	nucleus	GO:0050794 regulation of cellular process; GO:0044700 single organism signaling; GO:0051716 cellular response to stimulus; GO:0065008 regulation of biological quality; GO:0035556 intracellular signal transduction; GO:0045454 cell redox homeostasis; GO:0044763 single-organism cellular process; GO:0019725 cellular homeostasis; GO:0044699 single-organism process; GO:0023052 signaling; GO:0050896 res…		GO:0015035 protein disulfide oxidoreductase activity; GO:0016667 oxidoreductase activity, acting on a sulfur group of donors; GO:0015036 disulfide oxidoreductase activity; GO:0009055 electron carrier activity; GO:0003824 catalytic activity; GO:0016491 oxidoreductase activity;				IPR011991; IPR002109; IPR012336; IPR006869; IPR000591;	Winged helix-turn-helix DNA-binding domain; Glutaredoxin; Thioredoxin-like fold; Domain of unknown function DUF547; DEP domain;
GJ4Q3S.1	MLP-like protein 43; IPR000916 (Bet v I domain), IPR023393 (START-like domain); GO:0006952 (defense response), GO:0009607 (response to biotic stimulus)	0.279	Down	2.5497e-06	---	76.1	17.684	43	10	6	10	8	9	6	5	5	10	9	9	7	7	7	6	6	6	4	4	4	3574200	3988200	3697200	1070700	1002300	1067200	1.489	1.662	1.541	0.446	0.418	0.445	cytoplasm	GO:0006952 defense response; GO:0050896 response to stimulus; GO:0006950 response to stress; GO:0009607 response to biotic stimulus;						IPR023393; IPR000916;	START-like domain; Bet v I/Major latex protein;
3B8Q14.1	probable nucleoredoxin 1-like isoform X1 [Glycine max]; IPR011424 (C1-like), IPR012336 (Thioredoxin-like fold); GO:0045454 (cell redox homeostasis), GO:0047134 (protein-disulfide reductase activity), GO:0055114 (oxidation-reduction process)	30.245	Up	0.001555	---	64.5	63.959	43	31	11	2	5	3	14	11	8	14	14	14	28	26	23	2	2	2	11	10	9	27329	118230	89445	2809200	2300800	1989000	0.022	0.097	0.073	2.298	1.882	1.627	cytoplasm	GO:0050794 regulation of cellular process; GO:0042592 homeostatic process; GO:0065008 regulation of biological quality; GO:0050789 regulation of biological process; GO:0045454 cell redox homeostasis; GO:0044763 single-organism cellular process; GO:0019725 cellular homeostasis; GO:0044699 single-organism process; GO:0009987 cellular process; GO:0065007 biological regulation;			K17609	NXN; nucleoredoxin [EC:1.8.1.8]		IPR004146; IPR013766; IPR012336;	DC1; Thioredoxin domain; Thioredoxin-like fold;
G5Y6Q1.1	glycine cleavage system H protein; IPR002930 (Glycine cleavage H-protein); GO:0005960 (glycine cleavage complex), GO:0006546 (glycine catabolic process), GO:0019464 (glycine decarboxylation via glycine cleavage system)	0.447	Down	0.0119362	---	31.1	17.818	18	4	4	3	3	5	3	2	2	2	3	4	2	2	2	2	3	4	2	2	2	398980	631760	699330	257910	238680	276920	0.956	1.514	1.676	0.618	0.572	0.664	chloroplast	GO:1901606 alpha-amino acid catabolic process; GO:0044712 single-organism catabolic process; GO:0044281 small molecule metabolic process; GO:0044763 single-organism cellular process; GO:0019464 glycine decarboxylation via glycine cleavage system; GO:0006807 nitrogen compound metabolic process; GO:0044699 single-organism process; GO:0044282 small molecule catabolic process; GO:0044238 primary meta…	GO:0005960 glycine cleavage complex; GO:1902494 catalytic complex; GO:0044464 cell part; GO:0005622 intracellular; GO:1990204 oxidoreductase complex; GO:0005737 cytoplasm; GO:0032991 macromolecular complex; GO:0044424 intracellular part; GO:0005623 cell; GO:0044444 cytoplasmic part;		K02437	gcvH, GCSH; glycine cleavage system H protein	aip00260 Glycine, serine and threonine metabolism - Arachis ipaensis; aip00630 Glyoxylate and dicarboxylate metabolism - Arachis ipaensis; aip01100 Metabolic pathways - Arachis ipaensis; aip01110 Biosynthesis of secondary metabolites - Arachis ipaensis; aip01200 Carbon metabolism - Arachis ipaensis;	IPR011053; IPR000089;	Single hybrid motif; Biotin/lipoyl attachment;
2J0KXT.1	Chitinase family protein; IPR016283 (Glycoside hydrolase, family 19), IPR023346 (Lysozyme-like domain); GO:0004568 (chitinase activity), GO:0005975 (carbohydrate metabolic process), GO:0006032 (chitin catabolic process), GO:0008061 (chitin binding), GO:0016998 (cell wall macromolecule catabolic process)	6.634	Up	1.9453e-09	---	61.9	35.105	63	18	9	6	5	6	16	16	14	12	10	12	14	14	14	8	6	8	8	8	9	1736500	1724100	1760000	11650000	11369000	11609000	0.261	0.26	0.265	1.754	1.712	1.748	extracellular	GO:1901071 glucosamine-containing compound metabolic process; GO:0006030 chitin metabolic process; GO:0044036 cell wall macromolecule metabolic process; GO:0006026 aminoglycan catabolic process; GO:1901136 carbohydrate derivative catabolic process; GO:0006807 nitrogen compound metabolic process; GO:0006032 chitin catabolic process; GO:0005975 carbohydrate metabolic process; GO:0044238 primary met…		GO:0004553 hydrolase activity, hydrolyzing O-glycosyl compounds; GO:0016787 hydrolase activity; GO:0008061 chitin binding; GO:0097367 carbohydrate derivative binding; GO:0004568 chitinase activity; GO:0003824 catalytic activity; GO:0005488 binding; GO:0016798 hydrolase activity, acting on glycosyl bonds;	K20547	CHIB; basic endochitinase B [EC:3.2.1.14]	aip00520 Amino sugar and nucleotide sugar metabolism - Arachis ipaensis; aip01100 Metabolic pathways - Arachis ipaensis; aip04016 MAPK signaling pathway - plant - Arachis ipaensis;	IPR023346; IPR000726; IPR001002;	Lysozyme-like domain; Glycoside hydrolase, family 19, catalytic; Chitin-binding, type 1;
DBZ9PS.1	Cytochrome P450 superfamily protein; IPR001128 (Cytochrome P450); GO:0005506 (iron ion binding), GO:0020037 (heme binding), GO:0055114 (oxidation-reduction process)	3.851	Up	0.000141617	---	46.5	59.092	63	18	1	7	8	6	13	15	14	7	7	5	11	14	10	0	1	1	1	1	1	339470	347920	276030	1143400	1387800	1180200	0.436	0.447	0.354	1.468	1.781	1.515	chloroplast	GO:0044699 single-organism process; GO:0008152 metabolic process; GO:0055114 oxidation-reduction process; GO:0044710 single-organism metabolic process;		GO:0097159 organic cyclic compound binding; GO:1901363 heterocyclic compound binding; GO:0020037 heme binding; GO:0005506 iron ion binding; GO:0046914 transition metal ion binding; GO:0003824 catalytic activity; GO:0005488 binding; GO:0043167 ion binding; GO:0043169 cation binding; GO:0046872 metal ion binding; GO:0016705 oxidoreductase activity, acting on paired donors, with incorporation or red…	K20623	CYP92A6; typhasterol/6-deoxotyphasterol 2alpha-hydroxylase	aip00905 Brassinosteroid biosynthesis - Arachis ipaensis; aip01100 Metabolic pathways - Arachis ipaensis; aip01110 Biosynthesis of secondary metabolites - Arachis ipaensis;
TKQZ92.1	MLP-like protein 43; IPR000916 (Bet v I domain), IPR023393 (START-like domain); GO:0006952 (defense response), GO:0009607 (response to biotic stimulus)	0.104	Down	0.00029888	---	60.4	17.873	32	9	9	7	8	10	2	2	3	5	6	8	2	2	2	5	6	8	2	2	2	1085000	1066200	1348300	99392	97396	168310	1.685	1.655	2.093	0.154	0.151	0.261	cytoplasm	GO:0006952 defense response; GO:0050896 response to stimulus; GO:0006950 response to stress; GO:0009607 response to biotic stimulus;						IPR000916; IPR023393;	Bet v I/Major latex protein; START-like domain;
P4QE4D.1	Protein of unknown function, DUF538; IPR007493 (Protein of unknown function DUF538)	0.47	Down	4.3856e-07	---	50.6	19.002	29	7	6	7	7	4	5	4	2	5	4	3	4	4	2	5	4	3	4	4	2	577390	564520	567520	274880	265330	263400	1.379	1.348	1.355	0.656	0.633	0.629	cytoplasm
DN0YA4.1	myosin-11-like isoform X3 [Glycine max]; IPR011684 (KIP1-like)	0.435	Down	0.00082386	---	30	147.24	59	26	5	11	12	15	6	8	7	10	12	15	6	8	7	2	2	4	0	1	1	409520	340630	306270	148930	147150	163880	1.62	1.348	1.212	0.589	0.582	0.648	nucleus			GO:0003779 actin binding; GO:0005515 protein binding; GO:0008092 cytoskeletal protein binding; GO:0005488 binding;				IPR011684;	Protein Networked (NET), actin-binding (NAB) domain;
T4QIAH.1	beta-xylosidase 1; IPR002772 (Glycoside hydrolase family 3 C-terminal domain), IPR017853 (Glycoside hydrolase, superfamily), IPR026892 (Glycoside hydrolase family 3); GO:0005975 (carbohydrate metabolic process)	3.468	Up	0.0060427	---	49.8	70.041	73	21	6	12	8	10	14	16	13	13	8	9	14	17	16	3	1	1	2	3	4	1066100	800450	795080	3020600	3164500	3038400	0.538	0.404	0.401	1.525	1.598	1.534	endoplasmic reticulum	GO:0008152 metabolic process; GO:0005975 carbohydrate metabolic process; GO:0044238 primary metabolic process; GO:0071704 organic substance metabolic process;		GO:0004553 hydrolase activity, hydrolyzing O-glycosyl compounds; GO:0016787 hydrolase activity; GO:0003824 catalytic activity; GO:0016798 hydrolase activity, acting on glycosyl bonds;				IPR001764; IPR002772; IPR017853;	Glycoside hydrolase, family 3, N-terminal; Glycoside hydrolase family 3 C-terminal domain; Glycoside hydrolase superfamily;
WD2ETH.1	Polyketide cyclase/dehydrase and lipid transport superfamily protein; IPR000916 (Bet v I domain), IPR023393 (START-like domain), IPR024949 (Bet v I type allergen); GO:0006952 (defense response), GO:0009607 (response to biotic stimulus)	0.257	Down	8.1599e-05	---	46.5	17.357	32	7	7	6	6	7	3	5	5	6	5	6	3	4	4	6	5	6	3	4	4	1469200	1261300	1125200	313880	348790	328390	1.819	1.561	1.393	0.389	0.432	0.407	cytoplasm	GO:0006952 defense response; GO:0050896 response to stimulus; GO:0006950 response to stress; GO:0009607 response to biotic stimulus;						IPR023393; IPR000916;	START-like domain; Bet v I/Major latex protein;
ZC14HK.1	serine/threonine-protein kinase TIO-like [Glycine max]; IPR000014 (PAS domain), IPR000700 (PAS-associated, C-terminal), IPR011009 (Protein kinase-like domain); GO:0000155 (phosphorelay sensor kinase activity), GO:0000160 (phosphorelay signal transduction system), GO:0004672 (protein kinase activity), GO:0004674 (protein serine/threonine kinase activity), GO:0004871 (signal transducer activity), G…	0.093	Down	0.0002227	---	21.6	110.53	46	17	1	12	15	10	3	3	3	11	14	10	3	3	3	1	0	0	0	1	0	795450	923010	872770	67922	111920	61380	1.685	1.955	1.849	0.144	0.237	0.13	nucleus	GO:0050794 regulation of cellular process; GO:0044700 single organism signaling; GO:0016310 phosphorylation; GO:0051716 cellular response to stimulus; GO:0035556 intracellular signal transduction; GO:0044267 cellular protein metabolic process; GO:0044699 single-organism process; GO:0000160 phosphorelay signal transduction system; GO:0044238 primary metabolic process; GO:0023052 signaling; GO:0050…		GO:1901265 nucleoside phosphate binding; GO:0016773 phosphotransferase activity, alcohol group as acceptor; GO:0004672 protein kinase activity; GO:0016775 phosphotransferase activity, nitrogenous group as acceptor; GO:0004871 signal transducer activity; GO:1901363 heterocyclic compound binding; GO:0097159 organic cyclic compound binding; GO:0016301 kinase activity; GO:0032553 ribonucleotide bindi…	K20715	PHOT; phototropin [EC:2.7.11.1]		IPR000719; IPR000014; IPR000700; IPR011009;	Protein kinase domain; PAS domain; PAS-associated, C-terminal; Protein kinase-like domain;
2W1XFU.1	protochlorophyllide oxidoreductase A; IPR002347 (Glucose/ribitol dehydrogenase); GO:0008152 (metabolic process), GO:0016491 (oxidoreductase activity), GO:0016630 (protochlorophyllide reductase activity), GO:0055114 (oxidation-reduction process)	0.274	Down	4.9422e-06	---	58.4	43.033	97	17	1	23	17	22	14	10	11	16	14	16	13	9	10	1	1	1	1	1	1	4529100	4122300	4807600	1205600	1220100	1256000	1.585	1.443	1.683	0.422	0.427	0.44	chloroplast	GO:0044699 single-organism process; GO:0008152 metabolic process; GO:0055114 oxidation-reduction process; GO:0044710 single-organism metabolic process;		GO:0016627 oxidoreductase activity, acting on the CH-CH group of donors; GO:0016628 oxidoreductase activity, acting on the CH-CH group of donors, NAD or NADP as acceptor; GO:0003824 catalytic activity; GO:0016630 protochlorophyllide reductase activity; GO:0016491 oxidoreductase activity;	K00218	por; protochlorophyllide reductase [EC:1.3.1.33]	aip00860 Porphyrin and chlorophyll metabolism - Arachis ipaensis; aip01100 Metabolic pathways - Arachis ipaensis; aip01110 Biosynthesis of secondary metabolites - Arachis ipaensis;	IPR016040;	NAD(P)-binding domain;
040HS9.1	cysteine proteinase inhibitor 5 [Glycine max]	0.406	Down	0.00089792	---	73.1	10.211	15	5	5	3	3	2	2	3	2	4	2	2	2	3	2	4	2	2	2	3	2	675830	546880	489790	237270	242140	216000	1.684	1.363	1.22	0.591	0.603	0.538	extracellular			GO:0061135 endopeptidase regulator activity; GO:0004857 enzyme inhibitor activity; GO:0098772 molecular function regulator; GO:0030234 enzyme regulator activity; GO:0004866 endopeptidase inhibitor activity; GO:0004869 cysteine-type endopeptidase inhibitor activity; GO:0030414 peptidase inhibitor activity; GO:0061134 peptidase regulator activity;	K03355	APC8, CDC23; anaphase-promoting complex subunit 8	aip04120 Ubiquitin mediated proteolysis - Arachis ipaensis;	IPR000010;	Cystatin domain;
81NUC9.1	Quinone reductase family protein; IPR005025 (NADPH-dependent FMN reductase-like), IPR008254 (Flavodoxin/nitric oxide synthase); GO:0010181 (FMN binding), GO:0016491 (oxidoreductase activity)	4.1	Up	7.5621e-05	---	49.3	16.347	16	6	3	3	3	2	2	3	3	4	4	3	4	4	6	3	3	2	2	3	3	143930	140820	177780	593640	625140	677040	0.366	0.358	0.452	1.51	1.59	1.722	nucleus			GO:0097159 organic cyclic compound binding; GO:1901363 heterocyclic compound binding; GO:0097367 carbohydrate derivative binding; GO:1901265 nucleoside phosphate binding; GO:0003824 catalytic activity; GO:0032553 ribonucleotide binding; GO:0005488 binding; GO:0043167 ion binding; GO:0043168 anion binding; GO:0000166 nucleotide binding; GO:0010181 FMN binding; GO:0048037 cofactor binding; GO:00164…	K03809	wrbA; NAD(P)H dehydrogenase (quinone) [EC:1.6.5.2]	aip00130 Ubiquinone and other terpenoid-quinone biosynthesis - Arachis ipaensis; aip01100 Metabolic pathways - Arachis ipaensis; aip01110 Biosynthesis of secondary metabolites - Arachis ipaensis;	IPR005025; IPR008254; IPR029039;	NADPH-dependent FMN reductase-like; Flavodoxin/nitric oxide synthase; Flavoprotein-like domain;
LKR1Y0.1	TIM-barrel signal transduction protein n=6 Tax=Bradyrhizobium RepID=M4ZRN1_9BRAD; IPR008322 (Uncharacterised protein family UPF0261), IPR013785 (Aldolase-type TIM barrel), IPR015813 (Pyruvate/Phosphoenolpyruvate kinase-like domain); GO:0003824 (catalytic activity)	0.456	Down	1.62091e-05	---	31.2	85.048	60	17	17	15	10	13	6	6	10	12	9	10	6	6	9	12	9	10	6	6	9	604310	588020	590640	285110	269210	258420	1.397	1.359	1.365	0.659	0.622	0.597	cytoplasm			GO:0003824 catalytic activity;				IPR015813; IPR013785; IPR009215;	Pyruvate/Phosphoenolpyruvate kinase-like domain; Aldolase-type TIM barrel; TIM-barrel domain, IGPS-like;
GX4Q6M.1	disease-resistance response protein; IPR000916 (Bet v I domain), IPR023393 (START-like domain), IPR024949 (Bet v I type allergen); GO:0006952 (defense response), GO:0009607 (response to biotic stimulus)	61.5	Up	2.1922e-05	---	86	16.919	37	15	0	4	4	5	9	7	8	6	6	5	11	10	14	0	0	0	0	0	0	688640	408840	422380	27527000	29330000	37069000	0.043	0.026	0.027	1.73	1.844	2.33	cytoplasm	GO:0006952 defense response; GO:0050896 response to stimulus; GO:0006950 response to stress; GO:0009607 response to biotic stimulus;						IPR000916; IPR023393;	Bet v I/Major latex protein; START-like domain;
ICZJ7L.1	chorismate mutase 1; IPR008238 (Chorismate mutase, AroQ class, eukaryotic type); GO:0004106 (chorismate mutase activity), GO:0009073 (aromatic amino acid family biosynthetic process), GO:0046417 (chorismate metabolic process)	3.305	Up	0.000155328	---	41.2	36.88	53	12	11	9	4	5	12	11	12	7	4	5	9	9	9	7	4	5	8	8	9	278550	257550	334480	960410	1017200	899350	0.446	0.412	0.536	1.538	1.629	1.44	chloroplast	GO:0043648 dicarboxylic acid metabolic process; GO:0016053 organic acid biosynthetic process; GO:0006725 cellular aromatic compound metabolic process; GO:0044699 single-organism process; GO:0009058 biosynthetic process; GO:1901566 organonitrogen compound biosynthetic process; GO:0044237 cellular metabolic process; GO:0071704 organic substance metabolic process; GO:0008152 metabolic process; GO:00…		GO:0004106 chorismate mutase activity; GO:0016853 isomerase activity; GO:0003824 catalytic activity; GO:0016866 intramolecular transferase activity;	K01850	E5.4.99.5; chorismate mutase [EC:5.4.99.5]	aip00400 Phenylalanine, tyrosine and tryptophan biosynthesis - Arachis ipaensis; aip01100 Metabolic pathways - Arachis ipaensis; aip01110 Biosynthesis of secondary metabolites - Arachis ipaensis; aip01230 Biosynthesis of amino acids - Arachis ipaensis;	IPR020822;	Chorismate mutase, type II;
WYW97W.1	Chalcone-flavanone isomerase family protein; IPR016087 (Chalcone isomerase); GO:0009813 (flavonoid biosynthetic process), GO:0016872 (intramolecular lyase activity), GO:0045430 (chalcone isomerase activity)	4.588	Up	1.3483e-06	---	91.9	23.472	96	16	16	10	10	10	23	21	22	7	8	7	14	13	12	7	8	7	14	13	12	1837400	1640100	1673600	7951700	7599800	8093000	0.383	0.342	0.349	1.657	1.584	1.686	cytoskeleton	GO:0008152 metabolic process; GO:0009058 biosynthetic process; GO:0009813 flavonoid biosynthetic process; GO:0009812 flavonoid metabolic process; GO:1901576 organic substance biosynthetic process; GO:0071704 organic substance metabolic process;		GO:0016872 intramolecular lyase activity; GO:0045430 chalcone isomerase activity; GO:0016853 isomerase activity; GO:0003824 catalytic activity;	K01859	E5.5.1.6; chalcone isomerase [EC:5.5.1.6]	aip00941 Flavonoid biosynthesis - Arachis ipaensis; aip01100 Metabolic pathways - Arachis ipaensis; aip01110 Biosynthesis of secondary metabolites - Arachis ipaensis;	IPR016088; IPR016087;	Chalcone isomerase, 3-layer sandwich; Chalcone isomerase;
8KGB21.1	Eukaryotic aspartyl protease family protein; IPR001461 (Aspartic peptidase), IPR021109 (Aspartic peptidase domain); GO:0004190 (aspartic-type endopeptidase activity), GO:0006508 (proteolysis)	0.172	Down	0.00034437	---	32.5	45.431	33	11	11	9	9	7	3	2	3	10	9	8	3	2	3	10	9	8	3	2	3	890940	682940	908120	171100	111230	145740	1.837	1.408	1.872	0.353	0.229	0.3	chloroplast	GO:0006508 proteolysis; GO:0008152 metabolic process; GO:0043170 macromolecule metabolic process; GO:0019538 protein metabolic process; GO:0044238 primary metabolic process; GO:0071704 organic substance metabolic process;		GO:0004175 endopeptidase activity; GO:0008233 peptidase activity; GO:0003824 catalytic activity; GO:0004190 aspartic-type endopeptidase activity; GO:0070011 peptidase activity, acting on L-amino acid peptides; GO:0016787 hydrolase activity; GO:0070001 aspartic-type peptidase activity;				IPR032799; IPR021109; IPR033121; IPR032861;	Xylanase inhibitor, C-terminal; Aspartic peptidase domain; Peptidase family A1 domain; Xylanase inhibitor, N-terminal;
Z436FE.1	DYNAMIN-like 1E; IPR000375 (Dynamin central domain), IPR001401 (Dynamin, GTPase domain), IPR020850 (GTPase effector domain, GED), IPR022812 (Dynamin superfamily), IPR027417 (P-loop containing nucleoside triphosphate hydrolase); GO:0003924 (GTPase activity), GO:0005525 (GTP binding)	2.601	Up	6.1433e-05	---	38.9	71.267	37	19	5	4	3	6	8	9	7	6	5	8	10	11	11	1	1	0	3	3	2	121830	136990	126760	326370	362240	314430	0.526	0.592	0.548	1.41	1.565	1.359	cytoplasm			GO:1901265 nucleoside phosphate binding; GO:0001882 nucleoside binding; GO:0043167 ion binding; GO:0016817 hydrolase activity, acting on acid anhydrides; GO:0016787 hydrolase activity; GO:0000166 nucleotide binding; GO:0017111 nucleoside-triphosphatase activity; GO:0097159 organic cyclic compound binding; GO:1901363 heterocyclic compound binding; GO:0032549 ribonucleoside binding; GO:0097367 carb…				IPR030381; IPR003130; IPR027417; IPR001401; IPR020850; IPR000375;	Dynamin-type guanine nucleotide-binding (G) domain; Dynamin GTPase effector; P-loop containing nucleoside triphosphate hydrolase; Dynamin, GTPase domain; GTPase effector domain; Dynamin central domain;
072U0I.1	2-C-methyl-D-erythritol 2,4-cyclodiphosphate synthase; IPR003526 (2-C-methyl-D-erythritol 2,4-cyclodiphosphate synthase); GO:0016114 (terpenoid biosynthetic process)	3.619	Up	0.00026444	---	47.9	23.493	39	8	8	5	5	3	7	8	11	5	4	3	4	6	8	5	4	3	4	6	8	294220	284040	247360	1015300	1139300	832170	0.463	0.447	0.389	1.598	1.793	1.31	chloroplast	GO:0006720 isoprenoid metabolic process; GO:0044711 single-organism biosynthetic process; GO:0044763 single-organism cellular process; GO:0044699 single-organism process; GO:0009058 biosynthetic process; GO:0044255 cellular lipid metabolic process; GO:0044238 primary metabolic process; GO:1901576 organic substance biosynthetic process; GO:0044237 cellular metabolic process; GO:0044249 cellular bi…		GO:0016829 lyase activity; GO:0016849 phosphorus-oxygen lyase activity; GO:0008685 2-C-methyl-D-erythritol 2,4-cyclodiphosphate synthase activity; GO:0003824 catalytic activity;	K01770	ispF; 2-C-methyl-D-erythritol 2,4-cyclodiphosphate synthase [EC:4.6.1.12]	aip00900 Terpenoid backbone biosynthesis - Arachis ipaensis; aip01100 Metabolic pathways - Arachis ipaensis; aip01110 Biosynthesis of secondary metabolites - Arachis ipaensis;	IPR003526;	2-C-methyl-D-erythritol 2,4-cyclodiphosphate synthase;
0FZT73.1	Quinone reductase family protein; IPR005025 (NADPH-dependent FMN reductase-like), IPR010089 (Flavoprotein WrbA); GO:0010181 (FMN binding), GO:0016491 (oxidoreductase activity)	5.417	Up	3.3178e-07	---	36.3	20.772	27	6	3	4	4	4	5	4	6	4	4	4	5	4	6	3	3	3	3	3	3	587140	544580	571630	3169800	2945300	3106600	0.322	0.299	0.314	1.741	1.618	1.706	nucleus			GO:0016651 oxidoreductase activity, acting on NAD(P)H; GO:1901265 nucleoside phosphate binding; GO:0003955 NAD(P)H dehydrogenase (quinone) activity; GO:0043167 ion binding; GO:0000166 nucleotide binding; GO:0048037 cofactor binding; GO:0016655 oxidoreductase activity, acting on NAD(P)H, quinone or similar compound as acceptor; GO:0016491 oxidoreductase activity; GO:1901363 heterocyclic compound b…	K03809	wrbA; NAD(P)H dehydrogenase (quinone) [EC:1.6.5.2]	aip00130 Ubiquinone and other terpenoid-quinone biosynthesis - Arachis ipaensis; aip01100 Metabolic pathways - Arachis ipaensis; aip01110 Biosynthesis of secondary metabolites - Arachis ipaensis;	IPR005025; IPR008254; IPR029039;	NADPH-dependent FMN reductase-like; Flavodoxin/nitric oxide synthase; Flavoprotein-like domain;
YUM5CF.3	protein kinase family protein; IPR011009 (Protein kinase-like domain), IPR013320 (Concanavalin A-like lectin/glucanase, subgroup), IPR024788 (Malectin-like carbohydrate-binding domain); GO:0004672 (protein kinase activity), GO:0004674 (protein serine/threonine kinase activity), GO:0005524 (ATP binding), GO:0006468 (protein phosphorylation)	0.369	Down	0.0081789	---	20.6	98.256	27	13	12	7	8	6	2	2	2	7	8	5	2	2	2	7	8	5	2	2	2	187970	216140	113980	68058	60565	62387	1.59	1.829	0.964	0.576	0.512	0.528	chloroplast	GO:0016310 phosphorylation; GO:0044267 cellular protein metabolic process; GO:0044238 primary metabolic process; GO:0044237 cellular metabolic process; GO:0006796 phosphate-containing compound metabolic process; GO:0071704 organic substance metabolic process; GO:0008152 metabolic process; GO:0006468 protein phosphorylation; GO:0006793 phosphorus metabolic process; GO:0044260 cellular macromolecul…		GO:0005524 ATP binding; GO:1901265 nucleoside phosphate binding; GO:0016773 phosphotransferase activity, alcohol group as acceptor; GO:0001882 nucleoside binding; GO:0043167 ion binding; GO:0004672 protein kinase activity; GO:0000166 nucleotide binding; GO:0097159 organic cyclic compound binding; GO:1901363 heterocyclic compound binding; GO:0032549 ribonucleoside binding; GO:0097367 carbohydrate …				IPR000719; IPR001245; IPR032675; IPR024788; IPR013320; IPR011009;	Protein kinase domain; Serine-threonine/tyrosine-protein kinase catalytic domain; Leucine-rich repeat domain, L domain-like; Malectin-like carbohydrate-binding domain; Concanavalin A-like lectin/glucanase domain; Protein kinase-like domain;
8F004F.1	Transketolase; IPR005478 (Transketolase, bacterial-like), IPR009014 (Transketolase, C-terminal/Pyruvate-ferredoxin oxidoreductase, domain II); GO:0003824 (catalytic activity), GO:0004802 (transketolase activity), GO:0008152 (metabolic process)	0.488	Down	6.2325e-05	---	48.6	81.802	20	28	3	4	4	4	3	3	2	25	24	21	19	21	15	3	3	3	3	3	2	1092200	1108000	1211900	568640	527010	569440	1.291	1.309	1.432	0.672	0.623	0.673	chloroplast	GO:0008152 metabolic process;		GO:0016740 transferase activity; GO:0003824 catalytic activity; GO:0004802 transketolase activity; GO:0016744 transferase activity, transferring aldehyde or ketonic groups;	K00615	E2.2.1.1, tktA, tktB; transketolase [EC:2.2.1.1]	aip00030 Pentose phosphate pathway - Arachis ipaensis; aip00710 Carbon fixation in photosynthetic organisms - Arachis ipaensis; aip01100 Metabolic pathways - Arachis ipaensis; aip01110 Biosynthesis of secondary metabolites - Arachis ipaensis; aip01200 Carbon metabolism - Arachis ipaensis; aip01230 Biosynthesis of amino acids - Arachis ipaensis;	IPR005474; IPR009014; IPR033248; IPR005475; IPR029061;	Transketolase, N-terminal; Transketolase C-terminal/Pyruvate-ferredoxin oxidoreductase domain II; Transketolase, C-terminal domain; Transketolase-like, pyrimidine-binding domain; Thiamin diphosphate-binding fold;
B6F48P.1	photosystem II stability/assembly factor HCF136, chloroplastic-like [Glycine max]; IPR015943 (WD40/YVTN repeat-like-containing domain), IPR028203 (Photosynthesis system II assembly factor Ycf48/Hcf136-like domain); GO:0005515 (protein binding)	0.316	Down	4.418e-05	---	40.6	48.025	39	12	12	7	9	9	6	5	3	7	9	9	6	5	3	7	9	9	6	5	3	643220	663240	665100	225350	213390	183890	1.488	1.534	1.538	0.521	0.494	0.425	chloroplast			GO:0005515 protein binding; GO:0005488 binding;				IPR028203; IPR015943;	Photosynthesis system II assembly factor Ycf48/Hcf136-like domain; WD40/YVTN repeat-like-containing domain;
X5CP5W.1	plastocyanin 1; IPR001235 (Blue (type 1) copper protein, plastocyanin-type), IPR028871 (Blue (type 1) copper protein, binding site); GO:0005507 (copper ion binding), GO:0009055 (electron carrier activity)	0.218	Down	1.7579e-06	---	43.5	17.333	24	4	4	5	5	3	5	4	2	3	3	2	2	2	1	3	3	2	2	2	1	1431300	1484100	1615000	342350	328310	316040	1.557	1.614	1.756	0.372	0.357	0.344	chloroplast			GO:0009055 electron carrier activity; GO:0043169 cation binding; GO:0046872 metal ion binding; GO:0005507 copper ion binding; GO:0046914 transition metal ion binding; GO:0005488 binding; GO:0043167 ion binding;	K02638	petE; plastocyanin	aip00195 Photosynthesis - Arachis ipaensis;	IPR008972; IPR000923;	Cupredoxin; Blue (type 1) copper domain;
9LG0C7.1	seed linoleate 9S-lipoxygenase; IPR000907 (Lipoxygenase), IPR008976 (Lipase/lipooxygenase, PLAT/LH2), IPR027433 (Lipoxygenase, domain 3); GO:0005506 (iron ion binding), GO:0005515 (protein binding), GO:0016165 (linoleate 13S-lipoxygenase activity), GO:0046872 (metal ion binding), GO:0055114 (oxidation-reduction process)	0.445	Down	2.7226e-06	---	55.5	97.518	150	34	4	30	28	21	21	28	22	29	29	23	25	26	23	3	4	1	3	3	3	9263800	9208600	8628900	4031300	4088700	3945000	1.419	1.411	1.322	0.618	0.626	0.604	cytoplasm	GO:0044699 single-organism process; GO:0008152 metabolic process; GO:0055114 oxidation-reduction process; GO:0044710 single-organism metabolic process;		GO:0016702 oxidoreductase activity, acting on single donors with incorporation of molecular oxygen, incorporation of two atoms of oxygen; GO:0016701 oxidoreductase activity, acting on single donors with incorporation of molecular oxygen; GO:0003824 catalytic activity; GO:0005488 binding; GO:0051213 dioxygenase activity; GO:0043167 ion binding; GO:0043169 cation binding; GO:0046872 metal ion bindi…	K15718	LOX1_5; linoleate 9S-lipoxygenase [EC:1.13.11.58]	aip00591 Linoleic acid metabolism - Arachis ipaensis;	IPR001024; IPR027433; IPR013819;	PLAT/LH2 domain; Lipoxygenase, domain 3; Lipoxygenase, C-terminal;
1T0QE3.1	phosphofructokinase 3; IPR000023 (Phosphofructokinase domain), IPR012004 (Pyrophosphate-dependent phosphofructokinase TP0108), IPR022953 (Phosphofructokinase); GO:0003872 (6-phosphofructokinase activity), GO:0005524 (ATP binding), GO:0005945 (6-phosphofructokinase complex), GO:0006002 (fructose 6-phosphate metabolic process), GO:0006096 (glycolysis)	2.681	Up	2.3122e-06	---	37.1	59.589	36	15	7	5	5	3	9	7	7	6	7	6	14	12	9	1	2	1	6	6	5	287140	274910	261740	747640	718450	741770	0.568	0.544	0.518	1.48	1.422	1.468	peroxisome	GO:0006757 ATP generation from ADP; GO:0009116 nucleoside metabolic process; GO:0042278 purine nucleoside metabolic process; GO:0006165 nucleoside diphosphate phosphorylation; GO:0046031 ADP metabolic process; GO:0019362 pyridine nucleotide metabolic process; GO:0006096 glycolytic process; GO:0009167 purine ribonucleoside monophosphate metabolic process; GO:0009117 nucleotide metabolic process; G…		GO:0003872 6-phosphofructokinase activity; GO:0005524 ATP binding; GO:1901265 nucleoside phosphate binding; GO:0016773 phosphotransferase activity, alcohol group as acceptor; GO:0001882 nucleoside binding; GO:0043167 ion binding; GO:0000166 nucleotide binding; GO:0097159 organic cyclic compound binding; GO:1901363 heterocyclic compound binding; GO:0032549 ribonucleoside binding; GO:0097367 carboh…	K00850	pfkA, PFK; 6-phosphofructokinase 1 [EC:2.7.1.11]	aip00010 Glycolysis / Gluconeogenesis - Arachis ipaensis; aip00030 Pentose phosphate pathway - Arachis ipaensis; aip00051 Fructose and mannose metabolism - Arachis ipaensis; aip00052 Galactose metabolism - Arachis ipaensis; aip01100 Metabolic pathways - Arachis ipaensis; aip01110 Biosynthesis of secondary metabolites - Arachis ipaensis; aip01200 Carbon metabolism - Arachis ipaensis; aip01230 Bios…	IPR000023;	Phosphofructokinase domain;
4T2HBI.1	disease-resistance response protein; IPR000916 (Bet v I domain), IPR023393 (START-like domain), IPR024949 (Bet v I type allergen); GO:0006952 (defense response), GO:0009607 (response to biotic stimulus)	62.168	Up	3.1823e-07	---	88.5	16.953	81	16	3	3	4	4	23	22	25	5	5	5	13	13	15	0	0	0	2	3	2	717590	753890	713830	47879000	49502000	39351000	0.031	0.033	0.031	2.068	2.138	1.7	cytoplasm	GO:0006952 defense response; GO:0050896 response to stimulus; GO:0006950 response to stress; GO:0009607 response to biotic stimulus;						IPR023393; IPR000916;	START-like domain; Bet v I/Major latex protein;
97WALL.1	subtilisin-like serine protease 2; IPR015500 (Peptidase S8, subtilisin-related), IPR023828 (Peptidase S8, subtilisin, Ser-active site); GO:0004252 (serine-type endopeptidase activity), GO:0006508 (proteolysis), GO:0042802 (identical protein binding), GO:0043086 (negative regulation of catalytic activity)	0.489	Down	0.000139489	---	35.2	82.073	53	13	3	12	12	11	6	5	7	8	10	9	5	5	7	2	1	2	1	2	1	1087300	1206500	1164400	521610	596790	573230	1.267	1.406	1.357	0.608	0.695	0.668	chloroplast	GO:0006508 proteolysis; GO:0008152 metabolic process; GO:0043170 macromolecule metabolic process; GO:0019538 protein metabolic process; GO:0044238 primary metabolic process; GO:0071704 organic substance metabolic process;		GO:0004252 serine-type endopeptidase activity; GO:0004175 endopeptidase activity; GO:0008233 peptidase activity; GO:0003824 catalytic activity; GO:0017171 serine hydrolase activity; GO:0008236 serine-type peptidase activity; GO:0070011 peptidase activity, acting on L-amino acid peptides; GO:0016787 hydrolase activity;				IPR003137; IPR034197; IPR000209; IPR010259;	PA domain; Cucumisin-like catalytic domain; Peptidase S8/S53 domain; Peptidase S8 propeptide/proteinase inhibitor I9;
425ZXH.1	chalcone-flavanone isomerase family protein; IPR016087 (Chalcone isomerase); GO:0009813 (flavonoid biosynthetic process), GO:0016872 (intramolecular lyase activity), GO:0045430 (chalcone isomerase activity)	7.5	Up	2.7582e-07	---	63	23.535	68	12	6	6	8	7	14	17	16	5	7	5	11	12	10	2	3	2	6	6	4	724160	729380	769860	5839800	5266600	5572900	0.23	0.232	0.244	1.854	1.672	1.769	cytoplasm	GO:0008152 metabolic process; GO:0009058 biosynthetic process; GO:0009813 flavonoid biosynthetic process; GO:0009812 flavonoid metabolic process; GO:1901576 organic substance biosynthetic process; GO:0071704 organic substance metabolic process;		GO:0016872 intramolecular lyase activity; GO:0045430 chalcone isomerase activity; GO:0016853 isomerase activity; GO:0003824 catalytic activity;	K01859	E5.5.1.6; chalcone isomerase [EC:5.5.1.6]	aip00941 Flavonoid biosynthesis - Arachis ipaensis; aip01100 Metabolic pathways - Arachis ipaensis; aip01110 Biosynthesis of secondary metabolites - Arachis ipaensis;	IPR016088; IPR016087;	Chalcone isomerase, 3-layer sandwich; Chalcone isomerase;
F40DCN.1	1-aminocyclopropane-1-carboxylate oxidase 1 [Glycine max]; IPR005123 (Oxoglutarate/iron-dependent dioxygenase), IPR026992 (Non-haem dioxygenase N-terminal domain), IPR027443 (Isopenicillin N synthase-like); GO:0016491 (oxidoreductase activity), GO:0055114 (oxidation-reduction process)	0.427	Down	0.000164853	---	59.2	35.309	43	14	7	7	7	8	7	8	6	8	7	9	6	6	6	3	4	2	2	2	1	742920	715610	726720	331120	328700	274060	1.429	1.377	1.398	0.637	0.632	0.527	cytoplasm	GO:0044699 single-organism process; GO:0008152 metabolic process; GO:0055114 oxidation-reduction process; GO:0044710 single-organism metabolic process;		GO:0003824 catalytic activity; GO:0016491 oxidoreductase activity;	K05933	E1.14.17.4; aminocyclopropanecarboxylate oxidase [EC:1.14.17.4]	aip00270 Cysteine and methionine metabolism - Arachis ipaensis; aip01100 Metabolic pathways - Arachis ipaensis; aip01110 Biosynthesis of secondary metabolites - Arachis ipaensis;	IPR005123; IPR027443; IPR026992;	Oxoglutarate/iron-dependent dioxygenase; Isopenicillin N synthase-like; Non-haem dioxygenase N-terminal domain;
416W9Q.1	UDP-Glycosyltransferase superfamily protein; IPR002213 (UDP-glucuronosyl/UDP-glucosyltransferase); GO:0008152 (metabolic process)	44.802	Up	0.0073193	---	48.5	53.802	54	18	16	4	3	4	17	15	11	3	2	3	14	12	9	3	2	3	13	12	9	70180	32131	100400	3296500	2874600	2903600	0.045	0.021	0.065	2.132	1.859	1.878	cytoplasm	GO:0008152 metabolic process;		GO:0016757 transferase activity, transferring glycosyl groups; GO:0016758 transferase activity, transferring hexosyl groups; GO:0003824 catalytic activity; GO:0016740 transferase activity;	K13691	SGT1; pathogen-inducible salicylic acid glucosyltransferase [EC:2.4.1.-]
TZW06C.1	blue copper protein-like [Glycine max]; IPR008972 (Cupredoxin), IPR028871 (Blue (type 1) copper protein, binding site); GO:0005507 (copper ion binding), GO:0009055 (electron carrier activity)	3.917	Up	7.9467e-05	---	32	13.106	26	3	3	3	4	3	4	5	7	2	3	2	3	3	3	2	3	2	3	3	3	835680	814090	748300	2749900	3068700	3570300	0.425	0.414	0.381	1.4	1.562	1.817	extracellular			GO:0009055 electron carrier activity;				IPR003245; IPR008972;	Phytocyanin domain; Cupredoxin;
ULUR0X.1	cinnamoyl coa reductase; IPR001509 (NAD-dependent epimerase/dehydratase), IPR016040 (NAD(P)-binding domain); GO:0003824 (catalytic activity), GO:0044237 (cellular metabolic process), GO:0050662 (coenzyme binding)	2.589	Up	0.00023973	---	56.7	36.14	48	14	14	4	6	5	12	12	9	4	6	6	12	11	10	4	6	6	12	11	10	338330	425540	387430	1006800	1049900	923850	0.491	0.618	0.563	1.462	1.525	1.342	chloroplast			GO:0048037 cofactor binding; GO:0003824 catalytic activity; GO:0005488 binding; GO:0050662 coenzyme binding;	K09753	CCR; cinnamoyl-CoA reductase [EC:1.2.1.44]	aip00940 Phenylpropanoid biosynthesis - Arachis ipaensis; aip01100 Metabolic pathways - Arachis ipaensis; aip01110 Biosynthesis of secondary metabolites - Arachis ipaensis;	IPR001509; IPR016040;	NAD-dependent epimerase/dehydratase; NAD(P)-binding domain;
U8M3K9.1	Calreticulin 2, calcium-binding protein n=1 Tax=Coccomyxa subellipsoidea C-169 RepID=I0YTB6_9CHLO; IPR001580 (Calreticulin/calnexin), IPR008985 (Concanavalin A-like lectin/glucanases superfamily); GO:0005509 (calcium ion binding), GO:0005515 (protein binding), GO:0005783 (endoplasmic reticulum), GO:0006457 (protein folding), GO:0051082 (unfolded protein binding)	0.498	Down	0.00059799	---	31.9	48.019	27	9	9	4	5	7	3	4	4	4	5	7	3	4	4	4	5	7	3	4	4	414060	410110	355140	214140	193570	180060	1.406	1.393	1.206	0.727	0.657	0.611	endoplasmic reticulum	GO:0006457 protein folding; GO:0009987 cellular process;	GO:0043226 organelle; GO:0043231 intracellular membrane-bounded organelle; GO:0043229 intracellular organelle; GO:0005783 endoplasmic reticulum; GO:0044464 cell part; GO:0005622 intracellular; GO:0005737 cytoplasm; GO:0012505 endomembrane system; GO:0044424 intracellular part; GO:0043227 membrane-bounded organelle; GO:0005623 cell; GO:0044444 cytoplasmic part;	GO:0005488 binding; GO:0043167 ion binding; GO:0046872 metal ion binding; GO:0043169 cation binding; GO:0005515 protein binding; GO:0005509 calcium ion binding; GO:0051082 unfolded protein binding;	K08057	CALR; calreticulin	aip04141 Protein processing in endoplasmic reticulum - Arachis ipaensis; aip04145 Phagosome - Arachis ipaensis;	IPR009033; IPR013320;	Calreticulin/calnexin, P domain; Concanavalin A-like lectin/glucanase domain;
U4K9V9.2	temperature-induced lipocalin; IPR022271 (Lipocalin, ApoD type); GO:0005215 (transporter activity)	0.496	Down	0.00031661	---	35.7	21.454	44	7	0	7	9	8	8	7	5	6	6	7	7	6	4	0	0	0	0	0	0	2017100	1960600	2215800	1125100	979530	970310	1.306	1.269	1.434	0.728	0.634	0.628	cytoplasm			GO:0005215 transporter activity;	K03098	APOD; apolipoprotein D and lipocalin family protein		IPR000566; IPR012674; IPR011038;	Lipocalin/cytosolic fatty-acid binding domain; Calycin; Calycin-like;
96WFPN.1	Glutathione S-transferase family protein; IPR010987 (Glutathione S-transferase, C-terminal-like), IPR012336 (Thioredoxin-like fold); GO:0005515 (protein binding)	2.572	Up	0.0063157	---	32.5	28.423	35	6	6	5	6	4	7	7	6	5	4	4	6	4	4	5	4	4	6	4	4	277880	327140	359120	840180	811450	828570	0.484	0.57	0.626	1.464	1.414	1.443	cytoplasm			GO:0005515 protein binding; GO:0005488 binding;	K00799	GST, gst; glutathione S-transferase [EC:2.5.1.18]	aip00480 Glutathione metabolism - Arachis ipaensis; aip01100 Metabolic pathways - Arachis ipaensis;	IPR010987; IPR012336; IPR004045;	Glutathione S-transferase, C-terminal-like; Thioredoxin-like fold; Glutathione S-transferase, N-terminal;
HTRQ4P.3	phosphofructokinase 4; IPR000023 (Phosphofructokinase domain), IPR012004 (Pyrophosphate-dependent phosphofructokinase TP0108), IPR022953 (Phosphofructokinase); GO:0003872 (6-phosphofructokinase activity), GO:0005524 (ATP binding), GO:0005945 (6-phosphofructokinase complex), GO:0006002 (fructose 6-phosphate metabolic process), GO:0006096 (glycolysis)	2.697	Up	0.00086395	---	32.2	56.586	28	13	10	3	3	4	8	5	5	5	5	7	12	6	8	3	3	4	9	4	6	177070	190090	195950	611220	481700	426640	0.51	0.548	0.565	1.761	1.388	1.229	chloroplast	GO:0006757 ATP generation from ADP; GO:0009116 nucleoside metabolic process; GO:0042278 purine nucleoside metabolic process; GO:0006165 nucleoside diphosphate phosphorylation; GO:0046031 ADP metabolic process; GO:0019362 pyridine nucleotide metabolic process; GO:0006096 glycolytic process; GO:0009167 purine ribonucleoside monophosphate metabolic process; GO:0009117 nucleotide metabolic process; G…		GO:0003872 6-phosphofructokinase activity; GO:0005524 ATP binding; GO:1901265 nucleoside phosphate binding; GO:0016773 phosphotransferase activity, alcohol group as acceptor; GO:0001882 nucleoside binding; GO:0043167 ion binding; GO:0000166 nucleotide binding; GO:0097159 organic cyclic compound binding; GO:1901363 heterocyclic compound binding; GO:0032549 ribonucleoside binding; GO:0097367 carboh…	K00850	pfkA, PFK; 6-phosphofructokinase 1 [EC:2.7.1.11]	aip00010 Glycolysis / Gluconeogenesis - Arachis ipaensis; aip00030 Pentose phosphate pathway - Arachis ipaensis; aip00051 Fructose and mannose metabolism - Arachis ipaensis; aip00052 Galactose metabolism - Arachis ipaensis; aip01100 Metabolic pathways - Arachis ipaensis; aip01110 Biosynthesis of secondary metabolites - Arachis ipaensis; aip01200 Carbon metabolism - Arachis ipaensis; aip01230 Bios…	IPR000023;	Phosphofructokinase domain;
Y5G5FZ.1	CBS domain-containing protein CBSCBSPB1-like isoform X4 [Glycine max]; IPR000270 (Phox/Bem1p), IPR000644 (CBS domain); GO:0005515 (protein binding), GO:0030554 (adenyl nucleotide binding)	2.344	Up	0.00022126	---	23.5	63.667	22	8	1	4	3	3	3	4	5	4	3	3	3	4	5	0	0	0	0	1	0	94359	101660	113280	252300	250660	222220	0.547	0.59	0.657	1.463	1.454	1.289	chloroplast			GO:0005515 protein binding; GO:0005488 binding;				IPR000270; IPR000644;	PB1 domain; CBS domain;
QAN1HW.1	Adenine nucleotide alpha hydrolases-like superfamily protein; IPR006015 (Universal stress protein A); GO:0006950 (response to stress)	0.358	Down	0.002156	---	58.3	17.557	22	11	2	5	4	4	3	3	3	7	8	9	6	7	6	2	2	2	2	2	1	639340	491680	528310	154810	236960	202710	1.702	1.309	1.406	0.412	0.631	0.54	cytoplasm	GO:0006950 response to stress; GO:0050896 response to stimulus;						IPR006016; IPR014729;	UspA; Rossmann-like alpha/beta/alpha sandwich fold;
K7ZNDI.2	soluble inorganic pyrophosphatase; IPR008162 (Inorganic pyrophosphatase); GO:0000287 (magnesium ion binding), GO:0004427 (inorganic diphosphatase activity), GO:0005737 (cytoplasm), GO:0006796 (phosphate-containing compound metabolic process)	4.343	Up	0.0033569	---	34.6	24.046	20	5	2	3	3	2	4	4	4	5	4	5	5	5	5	2	2	2	2	2	2	421150	293330	374070	1235500	2268700	1225000	0.434	0.303	0.386	1.274	2.34	1.263	cytoplasm	GO:0008152 metabolic process; GO:0044237 cellular metabolic process; GO:0006793 phosphorus metabolic process; GO:0009987 cellular process; GO:0006796 phosphate-containing compound metabolic process;	GO:0044424 intracellular part; GO:0005623 cell; GO:0044464 cell part; GO:0005622 intracellular; GO:0005737 cytoplasm;	GO:0000287 magnesium ion binding; GO:0004427 inorganic diphosphatase activity; GO:0016462 pyrophosphatase activity; GO:0003824 catalytic activity; GO:0005488 binding; GO:0043167 ion binding; GO:0046872 metal ion binding; GO:0043169 cation binding; GO:0016817 hydrolase activity, acting on acid anhydrides; GO:0016787 hydrolase activity; GO:0016818 hydrolase activity, acting on acid anhydrides, in p…	K01507	ppa; inorganic pyrophosphatase [EC:3.6.1.1]	aip00190 Oxidative phosphorylation - Arachis ipaensis;
53FINS.2	sucrose synthase 4; IPR012820 (Sucrose synthase, plant/cyanobacteria); GO:0005985 (sucrose metabolic process), GO:0009058 (biosynthetic process), GO:0016157 (sucrose synthase activity)	2.357	Up	6.1412e-07	---	61.5	92.435	387	52	4	56	54	54	73	75	75	36	39	36	45	45	45	2	2	2	3	3	3	15322000	15946000	15175000	37180000	35943000	36377000	0.59	0.614	0.584	1.431	1.383	1.4	cytoplasm	GO:0044723 single-organism carbohydrate metabolic process; GO:0008152 metabolic process; GO:0005985 sucrose metabolic process; GO:0044262 cellular carbohydrate metabolic process; GO:0044710 single-organism metabolic process; GO:0044763 single-organism cellular process; GO:0044699 single-organism process; GO:0009311 oligosaccharide metabolic process; GO:0005984 disaccharide metabolic process; GO:0…		GO:0016758 transferase activity, transferring hexosyl groups; GO:0003824 catalytic activity; GO:0035251 UDP-glucosyltransferase activity; GO:0008194 UDP-glycosyltransferase activity; GO:0046527 glucosyltransferase activity; GO:0016757 transferase activity, transferring glycosyl groups; GO:0016157 sucrose synthase activity; GO:0016740 transferase activity;	K00695	E2.4.1.13; sucrose synthase [EC:2.4.1.13]	aip00500 Starch and sucrose metabolism - Arachis ipaensis; aip01100 Metabolic pathways - Arachis ipaensis;	IPR000368; IPR001296;	Sucrose synthase; Glycosyl transferase, family 1;
8A6KBK.1	Photosystem II chlorophyll-binding protein CP43 n=1 Tax=Symbiodinium sp. C3 RepID=U6EFN7_9DINO; IPR000484 (Photosynthetic reaction centre, L/M), IPR000932 (Photosystem antenna protein-like); GO:0009521 (photosystem), GO:0009523 (photosystem II), GO:0009767 (photosynthetic electron transport chain), GO:0009772 (photosynthetic electron transport in photosystem II), GO:0015979 (photosynthesis), GO:0…	0.195	Down	1.0543e-06	---	35	88.194	78	21	2	18	18	18	6	9	9	15	15	18	8	9	9	1	2	2	1	1	2	8474300	8616500	9599200	1754800	1735900	1707200	1.595	1.621	1.806	0.33	0.327	0.321	plasma membrane	GO:0009772 photosynthetic electron transport in photosystem II; GO:0008152 metabolic process; GO:0006091 generation of precursor metabolites and energy; GO:0044710 single-organism metabolic process; GO:0055114 oxidation-reduction process; GO:0044763 single-organism cellular process; GO:0044699 single-organism process; GO:0022900 electron transport chain; GO:0019684 photosynthesis, light reaction;…	GO:0009521 photosystem; GO:0016020 membrane; GO:0009523 photosystem II; GO:0044464 cell part; GO:0005622 intracellular; GO:0098796 membrane protein complex; GO:0044425 membrane part; GO:0009579 thylakoid; GO:0032991 macromolecular complex; GO:0044424 intracellular part; GO:0005623 cell; GO:0043234 protein complex; GO:0044436 thylakoid part; GO:0034357 photosynthetic membrane;	GO:0097159 organic cyclic compound binding; GO:1901363 heterocyclic compound binding; GO:0009055 electron carrier activity; GO:0045156 electron transporter, transferring electrons within the cyclic electron transport pathway of photosynthesis activity; GO:0016168 chlorophyll binding; GO:0046906 tetrapyrrole binding; GO:0005488 binding;	K02705	psbC; photosystem II CP43 chlorophyll apoprotein	aip00195 Photosynthesis - Arachis ipaensis; aip01100 Metabolic pathways - Arachis ipaensis;
QZ74IT.1	aldo/keto reductase family oxidoreductase; IPR001395 (Aldo/keto reductase), IPR023210 (NADP-dependent oxidoreductase domain); GO:0016491 (oxidoreductase activity), GO:0055114 (oxidation-reduction process)	2.234	Up	0.00026092	---	29.1	113.35	48	13	3	8	10	9	4	8	9	7	10	8	4	8	8	1	2	1	1	3	2	521170	600660	492480	1264100	1138200	1203300	0.599	0.69	0.566	1.453	1.308	1.383	chloroplast	GO:0044699 single-organism process; GO:0008152 metabolic process; GO:0055114 oxidation-reduction process; GO:0044710 single-organism metabolic process;		GO:0003824 catalytic activity; GO:0016491 oxidoreductase activity;	K22374			IPR023210;	NADP-dependent oxidoreductase domain;
Z16TJ0.1	alpha-1,3-mannosyl-glycoprotein beta-1,2-N-acetylglucosaminyltransferase, putative; IPR004139 (Glycosyl transferase, family 13); GO:0000139 (Golgi membrane), GO:0006486 (protein glycosylation), GO:0008375 (acetylglucosaminyltransferase activity)	2.156	Up	0.026082	---	19.5	61.12	20	7	7	3	3	2	3	3	6	3	3	2	3	3	6	3	3	2	3	3	6	30435	54313	62218	97988	95471	123470	0.394	0.702	0.805	1.267	1.235	1.597	plasma membrane	GO:0006486 protein glycosylation; GO:0043413 macromolecule glycosylation; GO:0009101 glycoprotein biosynthetic process; GO:0044763 single-organism cellular process; GO:0044267 cellular protein metabolic process; GO:0009100 glycoprotein metabolic process; GO:0044699 single-organism process; GO:0009058 biosynthetic process; GO:0044238 primary metabolic process; GO:0044237 cellular metabolic process…		GO:0008375 acetylglucosaminyltransferase activity; GO:0008194 UDP-glycosyltransferase activity; GO:0016757 transferase activity, transferring glycosyl groups; GO:0016758 transferase activity, transferring hexosyl groups; GO:0003824 catalytic activity; GO:0016740 transferase activity;	K00726	MGAT1; alpha-1,3-mannosyl-glycoprotein beta-1,2-N-acetylglucosaminyltransferase [EC:2.4.1.101]	aip00510 N-Glycan biosynthesis - Arachis ipaensis; aip00513 Various types of N-glycan biosynthesis - Arachis ipaensis; aip01100 Metabolic pathways - Arachis ipaensis;	IPR029044;	Nucleotide-diphospho-sugar transferases;
GNE51Z.1	Glutathione S-transferase family protein; IPR010987 (Glutathione S-transferase, C-terminal-like), IPR012336 (Thioredoxin-like fold); GO:0005515 (protein binding)	2.686	Up	8.2752e-05	---	49.8	25.698	62	12	5	7	6	8	12	14	15	7	5	8	9	11	10	1	1	2	3	4	3	1459900	1767700	1528300	4410400	4100500	4265400	0.5	0.605	0.523	1.509	1.403	1.46	chloroplast			GO:0005515 protein binding; GO:0005488 binding;	K00799	GST, gst; glutathione S-transferase [EC:2.5.1.18]	aip00480 Glutathione metabolism - Arachis ipaensis; aip01100 Metabolic pathways - Arachis ipaensis;	IPR004046; IPR010987; IPR012336; IPR004045;	Glutathione S-transferase, C-terminal; Glutathione S-transferase, C-terminal-like; Thioredoxin-like fold; Glutathione S-transferase, N-terminal;
SCN40X.2	Eukaryotic aspartyl protease family protein; IPR001461 (Aspartic peptidase), IPR021109 (Aspartic peptidase domain); GO:0004190 (aspartic-type endopeptidase activity), GO:0006508 (proteolysis)	8.117	Up	3.5231e-06	---	54.5	45.203	55	17	8	4	5	4	13	14	15	4	5	4	10	13	14	3	3	3	4	6	6	190750	219680	175310	1523100	1594700	1633100	0.214	0.247	0.197	1.712	1.793	1.836	cytoplasm	GO:0006508 proteolysis; GO:0008152 metabolic process; GO:0043170 macromolecule metabolic process; GO:0019538 protein metabolic process; GO:0044238 primary metabolic process; GO:0071704 organic substance metabolic process;		GO:0004175 endopeptidase activity; GO:0008233 peptidase activity; GO:0003824 catalytic activity; GO:0004190 aspartic-type endopeptidase activity; GO:0070011 peptidase activity, acting on L-amino acid peptides; GO:0016787 hydrolase activity; GO:0070001 aspartic-type peptidase activity;				IPR032799; IPR033121; IPR021109; IPR032861;	Xylanase inhibitor, C-terminal; Peptidase family A1 domain; Aspartic peptidase domain; Xylanase inhibitor, N-terminal;
QI8P42.1	ACT domain-containing protein; IPR001753 (Crotonase superfamily), IPR002912 (ACT domain); GO:0003824 (catalytic activity), GO:0008152 (metabolic process), GO:0016597 (amino acid binding)	4.516	Up	4.2382e-05	---	18.4	70.649	37	13	13	5	4	5	8	7	8	6	5	5	8	7	8	6	5	5	8	7	8	163180	132940	131990	658700	676950	598300	0.415	0.338	0.335	1.673	1.72	1.52	cytoplasm	GO:0008152 metabolic process;		GO:0016597 amino acid binding; GO:0031406 carboxylic acid binding; GO:0003824 catalytic activity; GO:0005488 binding; GO:0043167 ion binding; GO:0043177 organic acid binding; GO:0043168 anion binding; GO:0036094 small molecule binding;				IPR029045; IPR002912;	ClpP/crotonase-like domain; ACT domain;
UAEM0K.1	photosystem I P700 chlorophyll A apoprotein; IPR001280 (Photosystem I PsaA/PsaB); GO:0009522 (photosystem I), GO:0009579 (thylakoid), GO:0015979 (photosynthesis), GO:0016021 (integral component of membrane)	0.147	Down	1.72089e-05	---	24.6	74.56	55	12	6	14	14	12	4	6	5	12	12	11	4	5	4	6	6	6	1	2	1	2973500	2732400	2516100	428380	426200	358120	1.891	1.738	1.6	0.272	0.271	0.228	mitochondria	GO:0008152 metabolic process; GO:0044237 cellular metabolic process; GO:0009987 cellular process; GO:0015979 photosynthesis;	GO:0016020 membrane; GO:0098796 membrane protein complex; GO:0032991 macromolecular complex; GO:0031224 intrinsic component of membrane; GO:0044424 intracellular part; GO:0005623 cell; GO:0016021 integral component of membrane; GO:0034357 photosynthetic membrane; GO:0009521 photosystem; GO:0044425 membrane part; GO:0005622 intracellular; GO:0044464 cell part; GO:0009579 thylakoid; GO:0043234 prot…
5EYH1D.1	plasma membrane intrinsic protein 2; IPR000425 (Major intrinsic protein), IPR023271 (Aquaporin-like); GO:0005215 (transporter activity), GO:0006810 (transport), GO:0016020 (membrane)	0.362	Down	0.039297	---	42.8	28.223	18	7	4	2	5	3	2	3	3	6	5	6	3	4	4	3	4	4	3	3	3	420250	987850	1103400	340360	281660	286340	0.737	1.733	1.936	0.597	0.494	0.502	plasma membrane	GO:0006810 transport; GO:0051179 localization; GO:0051234 establishment of localization;	GO:0016020 membrane;	GO:0005215 transporter activity;	K09872	PIP; aquaporin PIP		IPR023271;	Aquaporin-like;
TZ37EQ.1	chalcone synthase [Glycine max]; IPR011141 (Polyketide synthase, type III), IPR016039 (Thiolase-like); GO:0003824 (catalytic activity), GO:0008152 (metabolic process), GO:0009058 (biosynthetic process)	26.027	Up	0.00029773	---	48.2	36.907	51	11	0	4	3	3	11	15	15	5	3	4	8	10	11	0	0	0	0	0	0	421800	181650	185520	6285000	6773400	7390300	0.119	0.051	0.052	1.776	1.914	2.088	cytoplasm	GO:0009058 biosynthetic process; GO:0008152 metabolic process;		GO:0016746 transferase activity, transferring acyl groups; GO:0016747 transferase activity, transferring acyl groups other than amino-acyl groups; GO:0003824 catalytic activity; GO:0016740 transferase activity;	K00660	CHS; chalcone synthase [EC:2.3.1.74]	aip00941 Flavonoid biosynthesis - Arachis ipaensis; aip01100 Metabolic pathways - Arachis ipaensis; aip01110 Biosynthesis of secondary metabolites - Arachis ipaensis; aip04712 Circadian rhythm - plant - Arachis ipaensis;	IPR001099; IPR016039; IPR012328;	Chalcone/stilbene synthase, N-terminal; Thiolase-like; Chalcone/stilbene synthase, C-terminal;
LGAM8W.1	chalcone-flavanone isomerase family protein; IPR016087 (Chalcone isomerase); GO:0009813 (flavonoid biosynthetic process), GO:0016872 (intramolecular lyase activity), GO:0045430 (chalcone isomerase activity)	4.65	Up	2.4919e-06	---	50.6	19.157	44	8	8	5	5	5	8	11	10	5	3	4	7	8	7	5	3	4	7	8	7	1539300	1366700	1387800	6976600	6645300	6347000	0.381	0.338	0.343	1.725	1.643	1.57	cytoplasm	GO:0008152 metabolic process; GO:0009058 biosynthetic process; GO:0009813 flavonoid biosynthetic process; GO:0009812 flavonoid metabolic process; GO:1901576 organic substance biosynthetic process; GO:0071704 organic substance metabolic process;		GO:0016872 intramolecular lyase activity; GO:0045430 chalcone isomerase activity; GO:0016853 isomerase activity; GO:0003824 catalytic activity;	K01859	E5.5.1.6; chalcone isomerase [EC:5.5.1.6]	aip00941 Flavonoid biosynthesis - Arachis ipaensis; aip01100 Metabolic pathways - Arachis ipaensis; aip01110 Biosynthesis of secondary metabolites - Arachis ipaensis;	IPR016088; IPR016087;	Chalcone isomerase, 3-layer sandwich; Chalcone isomerase;
X76XU5.1	chorismate synthase; IPR000453 (Chorismate synthase); GO:0004107 (chorismate synthase activity), GO:0009073 (aromatic amino acid family biosynthetic process)	2.348	Up	0.0029612	---	49.1	46.95	90	16	16	15	13	11	19	15	17	12	9	9	13	10	12	12	9	9	13	10	12	1578100	1701400	1853400	4023500	3978000	4045200	0.551	0.594	0.647	1.405	1.389	1.413	chloroplast	GO:0008652 cellular amino acid biosynthetic process; GO:0009072 aromatic amino acid family metabolic process; GO:0016053 organic acid biosynthetic process; GO:0044711 single-organism biosynthetic process; GO:0006725 cellular aromatic compound metabolic process; GO:0044281 small molecule metabolic process; GO:0044763 single-organism cellular process; GO:0044699 single-organism process; GO:0006807 …		GO:0016829 lyase activity; GO:0004107 chorismate synthase activity; GO:0016838 carbon-oxygen lyase activity, acting on phosphates; GO:0003824 catalytic activity; GO:0016835 carbon-oxygen lyase activity;	K01736	aroC; chorismate synthase [EC:4.2.3.5]	aip00400 Phenylalanine, tyrosine and tryptophan biosynthesis - Arachis ipaensis; aip01100 Metabolic pathways - Arachis ipaensis; aip01110 Biosynthesis of secondary metabolites - Arachis ipaensis; aip01230 Biosynthesis of amino acids - Arachis ipaensis;
W31NC6.1	plasma membrane intrinsic protein 2; 4; IPR000425 (Major intrinsic protein), IPR023271 (Aquaporin-like); GO:0005215 (transporter activity), GO:0006810 (transport), GO:0016020 (membrane)	0.471	Down	6.2507e-05	---	59.2	30.884	81	11	3	15	16	12	11	13	14	10	9	9	7	7	8	2	3	2	2	2	2	11083000	12267000	11915000	5721000	5200400	5692800	1.282	1.419	1.378	0.662	0.601	0.658	plasma membrane	GO:0006810 transport; GO:0051179 localization; GO:0051234 establishment of localization;	GO:0016020 membrane;	GO:0005215 transporter activity;	K09872	PIP; aquaporin PIP		IPR023271;	Aquaporin-like;
0U8PS9.1	Glutathione S-transferase family protein; IPR010987 (Glutathione S-transferase, C-terminal-like), IPR012336 (Thioredoxin-like fold); GO:0005515 (protein binding)	3.241	Up	0.000136486	---	49.8	25.439	48	10	1	4	9	6	11	9	9	4	7	6	8	8	6	1	1	1	1	1	1	1512200	1155900	1245000	4142500	4186200	4359700	0.547	0.418	0.45	1.497	1.513	1.576	cytoplasm			GO:0005515 protein binding; GO:0005488 binding;	K00799	GST, gst; glutathione S-transferase [EC:2.5.1.18]	aip00480 Glutathione metabolism - Arachis ipaensis; aip01100 Metabolic pathways - Arachis ipaensis;	IPR010987; IPR012336; IPR004045;	Glutathione S-transferase, C-terminal-like; Thioredoxin-like fold; Glutathione S-transferase, N-terminal;
LMT3MR.1	polyphenol oxidase A1, chloroplastic-like [Glycine max]; IPR008922 (Uncharacterised domain, di-copper centre), IPR016213 (Polyphenol oxidase); GO:0004097 (catechol oxidase activity), GO:0008152 (metabolic process), GO:0016491 (oxidoreductase activity), GO:0046148 (pigment biosynthetic process), GO:0055114 (oxidation-reduction process)	3.138	Up	2.46e-05	---	44.3	61.967	68	17	8	5	4	3	20	17	19	2	2	1	14	13	13	1	0	0	6	6	6	1353800	1192500	1402900	4050200	4021500	4315100	0.497	0.438	0.515	1.488	1.477	1.585	nucleus	GO:0046148 pigment biosynthetic process; GO:0044699 single-organism process; GO:0008152 metabolic process; GO:0042440 pigment metabolic process; GO:0055114 oxidation-reduction process; GO:0044710 single-organism metabolic process;		GO:0016682 oxidoreductase activity, acting on diphenols and related substances as donors, oxygen as acceptor; GO:0016679 oxidoreductase activity, acting on diphenols and related substances as donors; GO:0003824 catalytic activity; GO:0004097 catechol oxidase activity; GO:0016491 oxidoreductase activity;	K00422	E1.10.3.1; polyphenol oxidase [EC:1.10.3.1]	aip00350 Tyrosine metabolism - Arachis ipaensis; aip00950 Isoquinoline alkaloid biosynthesis - Arachis ipaensis; aip01100 Metabolic pathways - Arachis ipaensis; aip01110 Biosynthesis of secondary metabolites - Arachis ipaensis;	IPR022739; IPR002227; IPR008922; IPR022740;	Polyphenol oxidase, central domain; Tyrosinase copper-binding domain; Uncharacterised domain, di-copper centre; Polyphenol oxidase, C-terminal;
7KI1S0.1	short-chain dehydrogenase-reductase B; IPR002347 (Glucose/ribitol dehydrogenase); GO:0008152 (metabolic process), GO:0016491 (oxidoreductase activity)	2.328	Up	0.00132372	---	68.2	26.87	53	12	1	5	7	6	11	12	12	4	6	5	8	9	10	0	0	0	0	1	0	893130	714860	630390	1634800	1835700	1741700	0.719	0.576	0.508	1.317	1.478	1.403	chloroplast			GO:0003824 catalytic activity; GO:0016491 oxidoreductase activity;	K00059	fabG; 3-oxoacyl-[acyl-carrier protein] reductase [EC:1.1.1.100]	aip00061 Fatty acid biosynthesis - Arachis ipaensis; aip00780 Biotin metabolism - Arachis ipaensis; aip01100 Metabolic pathways - Arachis ipaensis; aip01212 Fatty acid metabolism - Arachis ipaensis;	IPR016040;	NAD(P)-binding domain;
4ZP1HR.1	pfkB-like carbohydrate kinase family protein; IPR002139 (Ribokinase); GO:0004747 (ribokinase activity), GO:0006014 (D-ribose metabolic process)	3.789	Up	0.0104182	---	53.6	37.836	41	14	2	3	7	3	5	9	14	4	7	4	7	11	13	0	0	0	0	2	1	191310	373540	146230	696690	911200	1085900	0.337	0.658	0.258	1.228	1.606	1.914	chloroplast	GO:0044723 single-organism carbohydrate metabolic process; GO:0008152 metabolic process; GO:0044710 single-organism metabolic process; GO:0044281 small molecule metabolic process; GO:0005996 monosaccharide metabolic process; GO:0044699 single-organism process; GO:0044238 primary metabolic process; GO:0005975 carbohydrate metabolic process; GO:0019321 pentose metabolic process; GO:0006014 D-ribose…		GO:0019200 carbohydrate kinase activity; GO:0016301 kinase activity; GO:0004747 ribokinase activity; GO:0016773 phosphotransferase activity, alcohol group as acceptor; GO:0003824 catalytic activity; GO:0016740 transferase activity; GO:0016772 transferase activity, transferring phosphorus-containing groups;	K00847	E2.7.1.4, scrK; fructokinase [EC:2.7.1.4]	aip00051 Fructose and mannose metabolism - Arachis ipaensis; aip00500 Starch and sucrose metabolism - Arachis ipaensis; aip00520 Amino sugar and nucleotide sugar metabolism - Arachis ipaensis; aip01100 Metabolic pathways - Arachis ipaensis;	IPR011611; IPR029056;	Carbohydrate kinase PfkB; Ribokinase-like;
2I1I1C.1	ATP synthase delta-subunit gene; IPR000711 (ATPase, F1 complex, OSCP/delta subunit), IPR026015 (F1F0 ATP synthase OSCP/delta subunit, N-terminal domain); GO:0015986 (ATP synthesis coupled proton transport), GO:0016020 (membrane)	0.343	Down	0.00031993	---	38.7	29.635	30	10	10	7	8	6	4	2	3	8	9	7	5	3	4	8	9	7	5	3	4	917840	959970	989170	368080	272550	342330	1.43	1.496	1.542	0.574	0.425	0.534	chloroplast	GO:0009116 nucleoside metabolic process; GO:0042278 purine nucleoside metabolic process; GO:0009167 purine ribonucleoside monophosphate metabolic process; GO:0009117 nucleotide metabolic process; GO:0044699 single-organism process; GO:0046129 purine ribonucleoside biosynthetic process; GO:0009163 nucleoside biosynthetic process; GO:0009058 biosynthetic process; GO:0009156 ribonucleoside monophosp…	GO:0016020 membrane;	GO:0022804 active transmembrane transporter activity; GO:0042625 ATPase coupled ion transmembrane transporter activity; GO:0015075 ion transmembrane transporter activity; GO:0022853 active ion transmembrane transporter activity; GO:0015399 primary active transmembrane transporter activity; GO:0022892 substrate-specific transporter activity; GO:0044769 ATPase activity, coupled to transmembrane mov…	K02113	ATPF1D, atpH; F-type H+-transporting ATPase subunit delta	aip00190 Oxidative phosphorylation - Arachis ipaensis; aip00195 Photosynthesis - Arachis ipaensis; aip01100 Metabolic pathways - Arachis ipaensis;	IPR026015;	F1F0 ATP synthase OSCP/delta subunit, N-terminal domain;
I9R4QS.1	3-hydroxyacyl-CoA dehydrogenase family protein; IPR001753 (Crotonase superfamily), IPR008927 (6-phosphogluconate dehydrogenase, C-terminal-like), IPR016040 (NAD(P)-binding domain); GO:0003824 (catalytic activity), GO:0003857 (3-hydroxyacyl-CoA dehydrogenase activity), GO:0006631 (fatty acid metabolic process), GO:0008152 (metabolic process), GO:0016491 (oxidoreductase activity), GO:0050662 (coenz…	2.166	Up	0.000103371	---	50.5	58.422	85	23	2	11	12	11	17	18	16	12	13	14	20	19	17	1	1	1	2	1	1	819120	817650	914970	1789900	1968100	1768500	0.608	0.607	0.68	1.329	1.462	1.314	plasma membrane	GO:0055114 oxidation-reduction process; GO:0044281 small molecule metabolic process; GO:0044763 single-organism cellular process; GO:0044699 single-organism process; GO:0044255 cellular lipid metabolic process; GO:0006631 fatty acid metabolic process; GO:0044238 primary metabolic process; GO:0044237 cellular metabolic process; GO:0071704 organic substance metabolic process; GO:0008152 metabolic p…		GO:0016614 oxidoreductase activity, acting on CH-OH group of donors; GO:0016616 oxidoreductase activity, acting on the CH-OH group of donors, NAD or NADP as acceptor; GO:0003857 3-hydroxyacyl-CoA dehydrogenase activity; GO:0003824 catalytic activity; GO:0016491 oxidoreductase activity;	K10527	MFP2; enoyl-CoA hydratase/3-hydroxyacyl-CoA dehydrogenase [EC:4.2.1.17 1.1.1.35 1.1.1.211]	aip00071 Fatty acid degradation - Arachis ipaensis; aip00592 alpha-Linolenic acid metabolism - Arachis ipaensis; aip01100 Metabolic pathways - Arachis ipaensis; aip01110 Biosynthesis of secondary metabolites - Arachis ipaensis; aip01212 Fatty acid metabolism - Arachis ipaensis;	IPR008927; IPR029045; IPR013328; IPR016040; IPR006176; IPR006108;	6-phosphogluconate dehydrogenase C-terminal domain-like; ClpP/crotonase-like domain; 6-phosphogluconate dehydrogenase, domain 2; NAD(P)-binding domain; 3-hydroxyacyl-CoA dehydrogenase, NAD binding; 3-hydroxyacyl-CoA dehydrogenase, C-terminal;
1944SK.3	23kDa polypeptide of the oxygen evolving complex of photosystem II n=5 Tax=Sonneratia RepID=A9XNJ0_9MYRT; IPR002683 (Photosystem II PsbP, oxygen evolving complex); GO:0005509 (calcium ion binding), GO:0009523 (photosystem II), GO:0009654 (photosystem II oxygen evolving complex), GO:0015979 (photosynthesis), GO:0019898 (extrinsic component of membrane)	0.233	Down	4.6249e-06	---	39.8	28.143	34	9	2	7	10	7	4	3	3	7	7	5	5	4	4	1	2	1	1	1	1	1672000	1863200	1919600	447680	412570	407930	1.492	1.663	1.713	0.4	0.368	0.364	chloroplast	GO:0008152 metabolic process; GO:0044237 cellular metabolic process; GO:0009987 cellular process; GO:0015979 photosynthesis;	GO:0016020 membrane; GO:0009523 photosystem II; GO:0019898 extrinsic component of membrane; GO:0098796 membrane protein complex; GO:0009654 photosystem II oxygen evolving complex; GO:0042651 thylakoid membrane; GO:0032991 macromolecular complex; GO:0044424 intracellular part; GO:0005623 cell; GO:0034357 photosynthetic membrane; GO:0009521 photosystem; GO:1902494 catalytic complex; GO:0044425 memb…	GO:0043169 cation binding; GO:0046872 metal ion binding; GO:0005509 calcium ion binding; GO:0005488 binding; GO:0043167 ion binding;	K02717	psbP; photosystem II oxygen-evolving enhancer protein 2	aip00195 Photosynthesis - Arachis ipaensis;	IPR016123;	Mog1/PsbP, alpha/beta/alpha sandwich;
RSS8YY.3	beta-galactosidase 10; IPR000922 (D-galactoside/L-rhamnose binding SUEL lectin domain), IPR001944 (Glycoside hydrolase, family 35), IPR017853 (Glycoside hydrolase, superfamily); GO:0005975 (carbohydrate metabolic process), GO:0030246 (carbohydrate binding)	0.432	Down	3.3857e-06	---	38.6	74.381	101	20	0	21	22	20	14	11	13	17	18	16	13	9	11	0	0	0	0	0	0	5098200	4741400	4757700	2125000	2043800	2134500	1.464	1.361	1.366	0.61	0.587	0.613	endoplasmic reticulum	GO:0008152 metabolic process; GO:0005975 carbohydrate metabolic process; GO:0044238 primary metabolic process; GO:0071704 organic substance metabolic process;		GO:0004553 hydrolase activity, hydrolyzing O-glycosyl compounds; GO:0016787 hydrolase activity; GO:0003824 catalytic activity; GO:0016798 hydrolase activity, acting on glycosyl bonds;				IPR031330; IPR017853; IPR013781; IPR008979;	Glycoside hydrolase 35, catalytic domain; Glycoside hydrolase superfamily; Glycoside hydrolase, catalytic domain; Galactose-binding domain-like;
TUB397.1	Copper amine oxidase family protein; IPR000269 (Copper amine oxidase); GO:0005507 (copper ion binding), GO:0008131 (primary amine oxidase activity), GO:0009308 (amine metabolic process), GO:0048038 (quinone binding), GO:0055114 (oxidation-reduction process)	0.462	Down	0.0003996	---	29.4	83.309	71	15	5	11	16	13	9	10	12	10	12	11	7	10	10	2	5	4	1	3	3	1646500	1741800	1633700	833170	671620	813540	1.346	1.424	1.335	0.681	0.549	0.665	chloroplast	GO:0008152 metabolic process; GO:0055114 oxidation-reduction process; GO:0044710 single-organism metabolic process; GO:0006807 nitrogen compound metabolic process; GO:0044699 single-organism process; GO:0009308 amine metabolic process; GO:0071704 organic substance metabolic process; GO:1901564 organonitrogen compound metabolic process;		GO:0046914 transition metal ion binding; GO:0003824 catalytic activity; GO:0005488 binding; GO:0043167 ion binding; GO:0046872 metal ion binding; GO:0043169 cation binding; GO:0008131 primary amine oxidase activity; GO:0005507 copper ion binding; GO:0016641 oxidoreductase activity, acting on the CH-NH2 group of donors, oxygen as acceptor; GO:0016638 oxidoreductase activity, acting on the CH-NH2 g…	K00276	AOC3, AOC2, tynA; primary-amine oxidase [EC:1.4.3.21]	aip00260 Glycine, serine and threonine metabolism - Arachis ipaensis; aip00350 Tyrosine metabolism - Arachis ipaensis; aip00360 Phenylalanine metabolism - Arachis ipaensis; aip00410 beta-Alanine metabolism - Arachis ipaensis; aip00950 Isoquinoline alkaloid biosynthesis - Arachis ipaensis; aip00960 Tropane, piperidine and pyridine alkaloid biosynthesis - Arachis ipaensis; aip01100 Metabolic pathwa…	IPR016182; IPR015800; IPR015802; IPR015798;	Copper amine oxidase, N-terminal; Copper amine oxidase, N2-terminal; Copper amine oxidase, N3-terminal; Copper amine oxidase, C-terminal;
I0F9MV.1	UDP-glucosyltransferase family protein; IPR002213 (UDP-glucuronosyl/UDP-glucosyltransferase); GO:0008152 (metabolic process)	0.33	Down	0.00022416	---	47.9	57.045	90	16	6	18	19	21	10	14	8	13	12	14	9	11	7	5	6	5	5	5	4	2049700	2225600	1734400	598810	700610	681570	1.539	1.671	1.302	0.45	0.526	0.512	cytoplasm	GO:0008152 metabolic process;		GO:0016757 transferase activity, transferring glycosyl groups; GO:0016758 transferase activity, transferring hexosyl groups; GO:0003824 catalytic activity; GO:0016740 transferase activity;	K18822	UGT73P2; soyasapogenol B glucuronide galactosyltransferase [EC:2.4.1.272]
T8CK68.1	Glutathione S-transferase family protein; IPR010987 (Glutathione S-transferase, C-terminal-like), IPR012336 (Thioredoxin-like fold); GO:0005515 (protein binding)	3.797	Up	5.6784e-05	---	56.1	25.293	60	12	6	8	7	7	10	15	13	8	7	7	10	11	10	3	2	1	5	6	4	950190	969570	1121000	3553500	3763800	4238900	0.391	0.399	0.461	1.461	1.547	1.742	cytoplasm			GO:0005515 protein binding; GO:0005488 binding;	K00799	GST, gst; glutathione S-transferase [EC:2.5.1.18]	aip00480 Glutathione metabolism - Arachis ipaensis; aip01100 Metabolic pathways - Arachis ipaensis;	IPR010987; IPR004046; IPR004045; IPR012336;	Glutathione S-transferase, C-terminal-like; Glutathione S-transferase, C-terminal; Glutathione S-transferase, N-terminal; Thioredoxin-like fold;
AF7BT4.1	ATP synthase F1, alpha subunit; IPR005294 (ATPase, F1 complex, alpha subunit), IPR023366 (ATP synthase subunit alpha-like domain), IPR027417 (P-loop containing nucleoside triphosphate hydrolase); GO:0005524 (ATP binding), GO:0015986 (ATP synthesis coupled proton transport), GO:0015991 (ATP hydrolysis coupled proton transport), GO:0015992 (proton transport), GO:0046034 (ATP metabolic process)	0.478	Down	0.000155489	---	28.4	55.684	61	12	12	11	13	12	10	8	7	8	10	9	9	8	7	8	10	9	9	8	7	5213400	5498500	4788900	2623700	2334900	2455400	1.365	1.44	1.254	0.687	0.611	0.643	cytoplasm	GO:0009116 nucleoside metabolic process; GO:0042278 purine nucleoside metabolic process; GO:0009167 purine ribonucleoside monophosphate metabolic process; GO:0009117 nucleotide metabolic process; GO:0044699 single-organism process; GO:0046129 purine ribonucleoside biosynthetic process; GO:0009163 nucleoside biosynthetic process; GO:0009058 biosynthetic process; GO:0009156 ribonucleoside monophosp…	GO:0045261 proton-transporting ATP synthase complex, catalytic core F(1); GO:0016020 membrane; GO:0098796 membrane protein complex; GO:0044425 membrane part; GO:0044464 cell part; GO:0005622 intracellular; GO:0016469 proton-transporting two-sector ATPase complex; GO:0032991 macromolecular complex; GO:0033178 proton-transporting two-sector ATPase complex, catalytic domain; GO:0044424 intracellular…	GO:0042625 ATPase coupled ion transmembrane transporter activity; GO:1901265 nucleoside phosphate binding; GO:0015399 primary active transmembrane transporter activity; GO:0022892 substrate-specific transporter activity; GO:0016817 hydrolase activity, acting on acid anhydrides; GO:0044769 ATPase activity, coupled to transmembrane movement of ions, rotational mechanism; GO:0015077 monovalent inorg…				IPR000793; IPR004100; IPR000194; IPR027417; IPR033732; IPR023366;	ATP synthase, alpha subunit, C-terminal; ATPase, F1/V1/A1 complex, alpha/beta subunit, N-terminal domain; ATPase, F1/V1/A1 complex, alpha/beta subunit, nucleotide-binding domain; P-loop containing nucleoside triphosphate hydrolase; ATP synthase, F1 complex, alpha subunit nucleotide-binding domain; ATP synthase subunit alpha-like domain;
XH6BES.1	2-nitropropane dioxygenase-like protein; IPR013785 (Aldolase-type TIM barrel); GO:0003824 (catalytic activity), GO:0018580 (nitronate monooxygenase activity), GO:0055114 (oxidation-reduction process)	3.93	Up	1.98462e-05	---	74.2	35.409	102	17	4	10	8	12	27	22	23	10	7	10	16	16	16	2	2	2	3	4	4	2210100	1962100	1814600	7740400	7749000	8058500	0.449	0.399	0.369	1.572	1.574	1.637	cytoplasm	GO:0044699 single-organism process; GO:0008152 metabolic process; GO:0055114 oxidation-reduction process; GO:0044710 single-organism metabolic process;		GO:0016701 oxidoreductase activity, acting on single donors with incorporation of molecular oxygen; GO:0016703 oxidoreductase activity, acting on single donors with incorporation of molecular oxygen, incorporation of one atom of oxygen (internal monooxygenases or internal mixed function oxidases); GO:0004497 monooxygenase activity; GO:0003824 catalytic activity; GO:0018580 nitronate monooxygenase…				IPR013785; IPR004136;	Aldolase-type TIM barrel; Nitronate monooxygenase;
G65HTE.1	delta(24)-sterol reductase-like protein; IPR016166 (FAD-binding, type 2); GO:0003824 (catalytic activity), GO:0008762 (UDP-N-acetylmuramate dehydrogenase activity), GO:0016491 (oxidoreductase activity), GO:0050660 (flavin adenine dinucleotide binding), GO:0055114 (oxidation-reduction process)	0.446	Down	1.847e-06	---	55.9	65.898	130	26	26	21	30	26	18	20	15	17	21	20	15	17	12	17	21	20	15	17	12	2916400	2945100	2801900	1273200	1330600	1258500	1.397	1.411	1.342	0.61	0.637	0.603	cytoplasm	GO:0044699 single-organism process; GO:0008152 metabolic process; GO:0055114 oxidation-reduction process; GO:0044710 single-organism metabolic process;		GO:0097159 organic cyclic compound binding; GO:1901363 heterocyclic compound binding; GO:0016614 oxidoreductase activity, acting on CH-OH group of donors; GO:1901265 nucleoside phosphate binding; GO:0050660 flavin adenine dinucleotide binding; GO:0003824 catalytic activity; GO:0005488 binding; GO:0043167 ion binding; GO:0043168 anion binding; GO:0000166 nucleotide binding; GO:0048037 cofactor bin…	K09828	DHCR24, DWF1; Delta24-sterol reductase [EC:1.3.1.72 1.3.1.-]	aip00100 Steroid biosynthesis - Arachis ipaensis; aip01100 Metabolic pathways - Arachis ipaensis; aip01110 Biosynthesis of secondary metabolites - Arachis ipaensis;	IPR016166; IPR016169; IPR006094;	FAD-binding, type 2; CO dehydrogenase flavoprotein-like, FAD-binding, subdomain 2; FAD linked oxidase, N-terminal;
48KEPM.1	beta-xylosidase 3; IPR002772 (Glycoside hydrolase family 3 C-terminal domain), IPR017853 (Glycoside hydrolase, superfamily), IPR026891 (Fibronectin type III-like domain), IPR026892 (Glycoside hydrolase family 3); GO:0005975 (carbohydrate metabolic process)	0.456	Down	4.4512e-09	---	43.4	85.138	148	29	7	25	26	29	22	25	21	22	23	23	20	22	20	5	5	7	4	4	4	9059800	9018400	9014000	4147900	4118200	4081800	1.378	1.372	1.371	0.631	0.626	0.621	extracellular	GO:0008152 metabolic process; GO:0005975 carbohydrate metabolic process; GO:0044238 primary metabolic process; GO:0071704 organic substance metabolic process;		GO:0004553 hydrolase activity, hydrolyzing O-glycosyl compounds; GO:0016787 hydrolase activity; GO:0003824 catalytic activity; GO:0016798 hydrolase activity, acting on glycosyl bonds;				IPR001764; IPR002772; IPR026891; IPR017853;	Glycoside hydrolase, family 3, N-terminal; Glycoside hydrolase family 3 C-terminal domain; Fibronectin type III-like domain; Glycoside hydrolase superfamily;
779YCA.2	Pyridoxamine 5'-phosphate oxidase-related, FMN-binding protein n=8 Tax=Pseudomonas RepID=A4XYL7_PSEMY; IPR012349 (FMN-binding split barrel), IPR019595 (Domain of unknown function DUF2470); GO:0010181 (FMN binding), GO:0016491 (oxidoreductase activity), GO:0055114 (oxidation-reduction process)	2.149	Up	0.00041516	---	43.2	37.005	32	9	1	5	4	4	7	6	6	5	4	4	7	5	6	1	0	1	1	0	0	338760	364460	304170	657770	770840	736080	0.641	0.689	0.575	1.244	1.458	1.392	chloroplast	GO:0044699 single-organism process; GO:0008152 metabolic process; GO:0055114 oxidation-reduction process; GO:0044710 single-organism metabolic process;		GO:0097159 organic cyclic compound binding; GO:1901363 heterocyclic compound binding; GO:0097367 carbohydrate derivative binding; GO:1901265 nucleoside phosphate binding; GO:0003824 catalytic activity; GO:0032553 ribonucleotide binding; GO:0005488 binding; GO:0043167 ion binding; GO:0043168 anion binding; GO:0000166 nucleotide binding; GO:0010181 FMN binding; GO:0048037 cofactor binding; GO:00164…				IPR019595; IPR012349;	Domain of unknown function DUF2470; FMN-binding split barrel;
E02I8A.3	NAD(P)-binding Rossmann-fold superfamily protein; IPR001509 (NAD-dependent epimerase/dehydratase), IPR016040 (NAD(P)-binding domain); GO:0003824 (catalytic activity), GO:0044237 (cellular metabolic process), GO:0050662 (coenzyme binding)	2.052	Up	0.0035416	---	40.9	36.05	25	10	8	3	4	3	6	4	5	6	5	4	7	7	6	4	4	3	6	6	6	152050	124130	119230	273590	228170	310010	0.756	0.617	0.593	1.36	1.134	1.541	chloroplast			GO:0048037 cofactor binding; GO:0003824 catalytic activity; GO:0005488 binding; GO:0050662 coenzyme binding;				IPR001509; IPR016040;	NAD-dependent epimerase/dehydratase; NAD(P)-binding domain;
63KD8W.1	basic 7S globulin [Glycine max]; IPR001461 (Aspartic peptidase), IPR021109 (Aspartic peptidase domain); GO:0004190 (aspartic-type endopeptidase activity), GO:0006508 (proteolysis)	3.754	Up	2.51e-07	---	37.8	50.569	54	12	3	8	7	5	13	10	11	10	9	8	11	12	11	3	3	3	3	3	3	2790500	2720000	2638500	10456000	10219000	9895500	0.432	0.421	0.409	1.62	1.584	1.533	chloroplast							IPR032799; IPR033121; IPR021109; IPR032861;	Xylanase inhibitor, C-terminal; Peptidase family A1 domain; Aspartic peptidase domain; Xylanase inhibitor, N-terminal;
BE9V1M.1	L-lactate dehydrogenase A-like protein; IPR001557 (L-lactate/malate dehydrogenase); GO:0003824 (catalytic activity), GO:0004459 (L-lactate dehydrogenase activity), GO:0005737 (cytoplasm), GO:0005975 (carbohydrate metabolic process), GO:0016491 (oxidoreductase activity), GO:0044262 (cellular carbohydrate metabolic process), GO:0055114 (oxidation-reduction process)	3.292	Up	0.00185837	---	28.9	37.818	31	7	7	2	4	2	7	8	8	2	3	2	5	6	5	2	3	2	5	6	5	291280	172850	208350	706530	830860	675540	0.606	0.359	0.433	1.469	1.728	1.405	chloroplast	GO:0008152 metabolic process; GO:0055114 oxidation-reduction process; GO:0044710 single-organism metabolic process; GO:0044281 small molecule metabolic process; GO:0044763 single-organism cellular process; GO:0019752 carboxylic acid metabolic process; GO:0044699 single-organism process; GO:0005975 carbohydrate metabolic process; GO:0044238 primary metabolic process; GO:0006082 organic acid metabo…	GO:0044424 intracellular part; GO:0005623 cell; GO:0044464 cell part; GO:0005622 intracellular; GO:0005737 cytoplasm;	GO:0016614 oxidoreductase activity, acting on CH-OH group of donors; GO:0004457 lactate dehydrogenase activity; GO:0016616 oxidoreductase activity, acting on the CH-OH group of donors, NAD or NADP as acceptor; GO:0004459 L-lactate dehydrogenase activity; GO:0003824 catalytic activity; GO:0016491 oxidoreductase activity;	K00016	LDH, ldh; L-lactate dehydrogenase [EC:1.1.1.27]	aip00010 Glycolysis / Gluconeogenesis - Arachis ipaensis; aip00270 Cysteine and methionine metabolism - Arachis ipaensis; aip00620 Pyruvate metabolism - Arachis ipaensis; aip00640 Propanoate metabolism - Arachis ipaensis; aip01100 Metabolic pathways - Arachis ipaensis; aip01110 Biosynthesis of secondary metabolites - Arachis ipaensis;	IPR022383; IPR016040; IPR001236; IPR015955;	Lactate/malate dehydrogenase, C-terminal; NAD(P)-binding domain; Lactate/malate dehydrogenase, N-terminal; Lactate dehydrogenase/glycoside hydrolase, family 4, C-terminal;
GHU3Y0.1	protein IQ-DOMAIN 32-like isoform X2 [Glycine max]; IPR000048 (IQ motif, EF-hand binding site), IPR025064 (Domain of unknown function DUF4005), IPR027417 (P-loop containing nucleoside triphosphate hydrolase); GO:0005515 (protein binding)	0.457	Down	0.0058968	---	27.2	86.202	30	11	3	5	5	8	4	3	5	5	5	8	4	3	5	2	2	3	3	1	2	266300	235070	260810	139030	123380	85968	1.439	1.27	1.409	0.751	0.667	0.464	nucleus			GO:0005515 protein binding; GO:0005488 binding;				IPR025064; IPR027417;	Domain of unknown function DUF4005; P-loop containing nucleoside triphosphate hydrolase;
V2N30X.1	alpha-glucosidase; IPR000322 (Glycoside hydrolase, family 31), IPR011013 (Galactose mutarotase-like domain); GO:0003824 (catalytic activity), GO:0005975 (carbohydrate metabolic process), GO:0030246 (carbohydrate binding)	0.343	Down	1.0593e-06	---	37.3	102.04	125	28	3	25	25	25	15	21	14	24	24	22	13	18	13	3	3	3	2	3	2	5725900	5379500	5799200	1911400	1907200	1979500	1.513	1.422	1.533	0.505	0.504	0.523	chloroplast	GO:0008152 metabolic process; GO:0005975 carbohydrate metabolic process; GO:0044238 primary metabolic process; GO:0071704 organic substance metabolic process;		GO:0004553 hydrolase activity, hydrolyzing O-glycosyl compounds; GO:0030246 carbohydrate binding; GO:0016787 hydrolase activity; GO:0003824 catalytic activity; GO:0005488 binding; GO:0016798 hydrolase activity, acting on glycosyl bonds;	K15925	XYL1; alpha-D-xyloside xylohydrolase [EC:3.2.1.177]		IPR011013; IPR031727; IPR025887; IPR017853;	Galactose mutarotase-like domain; Galactose mutarotase, N-terminal barrel; Glycoside hydrolase family 31, N-terminal domain; Glycoside hydrolase superfamily;
CYMD29.1	receptor-like protein kinase 2; IPR001611 (Leucine-rich repeat), IPR013210 (Leucine-rich repeat-containing N-terminal, type 2); GO:0005515 (protein binding)	0.223	Down	7.6842e-05	---	46.5	40.255	44	14	14	9	10	10	3	8	4	9	10	10	3	7	4	9	10	10	3	7	4	1831200	1704000	1785900	349740	465200	371220	1.688	1.571	1.647	0.322	0.429	0.342	chloroplast			GO:0005515 protein binding; GO:0005488 binding;				IPR013210; IPR032675;	Leucine-rich repeat-containing N-terminal, plant-type; Leucine-rich repeat domain, L domain-like;
7V3AMW.1	Calcium-dependent lipid-binding (CaLB domain) family protein; IPR000008 (C2 domain); GO:0005515 (protein binding)	2.107	Up	0.020703	---	38.4	42.016	29	12	8	3	3	4	8	6	5	3	3	4	8	6	5	3	2	3	6	5	4	261220	317700	252480	740130	401540	609910	0.607	0.738	0.586	1.719	0.933	1.417	nucleus			GO:0005515 protein binding; GO:0005488 binding;				IPR000008;	C2 domain;
F0UT86.1	Ubiquinol-cytochrome C reductase iron-sulfur subunit; IPR014349 (Rieske iron-sulphur protein), IPR014909 (Cytochrome b6-f complex Fe-S subunit), IPR023960 (Cytochrome b6-f complex iron-sulfur subunit); GO:0008121 (ubiquinol-cytochrome-c reductase activity), GO:0009496 (plastoquinol--plastocyanin reductase activity), GO:0015979 (photosynthesis), GO:0016020 (membrane), GO:0016491 (oxidoreductase ac…	0.189	Down	8.5253e-07	---	42.5	24.004	25	6	2	5	5	5	3	4	3	5	6	6	3	4	4	1	2	2	1	1	1	725990	793530	754920	144650	135900	149710	1.611	1.76	1.675	0.321	0.301	0.332	chloroplast	GO:0044699 single-organism process; GO:0008152 metabolic process; GO:0044237 cellular metabolic process; GO:0009987 cellular process; GO:0055114 oxidation-reduction process; GO:0044710 single-organism metabolic process; GO:0015979 photosynthesis;	GO:0016020 membrane; GO:0044464 cell part; GO:0005622 intracellular; GO:0009579 thylakoid; GO:0042651 thylakoid membrane; GO:0044424 intracellular part; GO:0005623 cell; GO:0044436 thylakoid part; GO:0034357 photosynthetic membrane;	GO:0009055 electron carrier activity; GO:0051537 2 iron, 2 sulfur cluster binding; GO:0016679 oxidoreductase activity, acting on diphenols and related substances as donors; GO:0052880 oxidoreductase activity, acting on diphenols and related substances as donors, with copper protein as acceptor; GO:0003824 catalytic activity; GO:0005488 binding; GO:0051536 iron-sulfur cluster binding; GO:0009496 p…	K02636	petC; cytochrome b6-f complex iron-sulfur subunit [EC:1.10.9.1]	aip00195 Photosynthesis - Arachis ipaensis; aip01100 Metabolic pathways - Arachis ipaensis;	IPR017941; IPR005805; IPR014909;	Rieske [2Fe-2S] iron-sulphur domain; Rieske iron-sulphur protein, C-terminal; Cytochrome b6-f complex Fe-S subunit;
03WWG0.2	12-oxophytodienoate reductase 2; IPR013785 (Aldolase-type TIM barrel); GO:0003824 (catalytic activity), GO:0010181 (FMN binding), GO:0016491 (oxidoreductase activity), GO:0055114 (oxidation-reduction process)	6.752	Up	0.0065006	---	34.4	78.61	31	13	3	5	2	2	7	8	7	8	3	3	10	11	10	2	0	0	1	2	2	130510	76243	100220	663770	703490	702650	0.329	0.192	0.253	1.676	1.776	1.774	chloroplast	GO:0044699 single-organism process; GO:0008152 metabolic process; GO:0055114 oxidation-reduction process; GO:0044710 single-organism metabolic process;		GO:0097159 organic cyclic compound binding; GO:1901363 heterocyclic compound binding; GO:0097367 carbohydrate derivative binding; GO:1901265 nucleoside phosphate binding; GO:0003824 catalytic activity; GO:0032553 ribonucleotide binding; GO:0005488 binding; GO:0043167 ion binding; GO:0043168 anion binding; GO:0000166 nucleotide binding; GO:0010181 FMN binding; GO:0048037 cofactor binding; GO:00164…	K05894	OPR; 12-oxophytodienoic acid reductase [EC:1.3.1.42]	aip00592 alpha-Linolenic acid metabolism - Arachis ipaensis; aip01100 Metabolic pathways - Arachis ipaensis; aip01110 Biosynthesis of secondary metabolites - Arachis ipaensis;	IPR001155; IPR013785;	NADH:flavin oxidoreductase/NADH oxidase, N-terminal; Aldolase-type TIM barrel;
LHNV5V.1	Ribonuclease E inhibitor RraA/Dimethylmenaquinone methyltransferase; IPR005493 (Ribonuclease E inhibitor RraA/Dimethylmenaquinone methyltransferase), IPR010203 (Regulator of ribonuclease activity A); GO:0008428 (ribonuclease inhibitor activity), GO:0051252 (regulation of RNA metabolic process)	2.359	Up	0.00136397	---	45.2	17.542	25	6	6	3	3	4	6	5	4	3	3	4	6	5	4	3	3	4	6	5	4	228430	269920	311110	705350	636220	568130	0.504	0.596	0.686	1.556	1.404	1.254	cytoplasm	GO:0050794 regulation of cellular process; GO:0050789 regulation of biological process; GO:0080090 regulation of primary metabolic process; GO:0060255 regulation of macromolecule metabolic process; GO:0019219 regulation of nucleobase-containing compound metabolic process; GO:0019222 regulation of metabolic process; GO:0051171 regulation of nitrogen compound metabolic process; GO:0031323 regulatio…		GO:0098772 molecular function regulator; GO:0030234 enzyme regulator activity; GO:0004857 enzyme inhibitor activity; GO:0008428 ribonuclease inhibitor activity;				IPR005493;	Ribonuclease E inhibitor RraA/RraA-like protein;
JVEI5Y.1	light-harvesting chlorophyll B-binding protein 3; IPR022796 (Chlorophyll A-B binding protein), IPR023329 (Chlorophyll a/b binding protein domain); GO:0016020 (membrane)	0.173	Down	0.0135409	---	11.6	27.44	16	2	2	3	3	3	2	3	2	2	2	2	2	2	2	2	2	2	2	2	2	308430	284060	288870	67324	52253	32854	1.79	1.649	1.677	0.391	0.303	0.191	chloroplast				K08917	LHCB6; light-harvesting complex II chlorophyll a/b binding protein 6	aip00196 Photosynthesis - antenna proteins - Arachis ipaensis; aip01100 Metabolic pathways - Arachis ipaensis;	IPR023329;	Chlorophyll a/b binding protein domain;
VZ61JB.1	ATP-dependent zinc metalloprotease FTSH protein; IPR005936 (Peptidase, FtsH), IPR027417 (P-loop containing nucleoside triphosphate hydrolase); GO:0000166 (nucleotide binding), GO:0004222 (metalloendopeptidase activity), GO:0005524 (ATP binding), GO:0006508 (proteolysis), GO:0016020 (membrane), GO:0017111 (nucleoside-triphosphatase activity)	0.376	Down	0.0120245	---	37.9	75.079	54	19	19	15	10	12	3	9	5	13	10	11	3	9	5	13	10	11	3	9	5	824750	856500	856620	267120	386570	301140	1.417	1.471	1.472	0.459	0.664	0.517	chloroplast	GO:0006508 proteolysis; GO:0008152 metabolic process; GO:0043170 macromolecule metabolic process; GO:0019538 protein metabolic process; GO:0044238 primary metabolic process; GO:0071704 organic substance metabolic process;	GO:0016020 membrane;	GO:0005524 ATP binding; GO:0004222 metalloendopeptidase activity; GO:0008233 peptidase activity; GO:1901265 nucleoside phosphate binding; GO:0001882 nucleoside binding; GO:0043167 ion binding; GO:0016787 hydrolase activity; GO:0008237 metallopeptidase activity; GO:0000166 nucleotide binding; GO:0004175 endopeptidase activity; GO:0097159 organic cyclic compound binding; GO:1901363 heterocyclic com…	K03798	ftsH, hflB; cell division protease FtsH [EC:3.4.24.-]		IPR003593; IPR003959; IPR000642; IPR027417;	AAA+ ATPase domain; ATPase, AAA-type, core; Peptidase M41; P-loop containing nucleoside triphosphate hydrolase;
WMTX8C.1	probable nucleoredoxin 1-like isoform X1 [Glycine max]; IPR012336 (Thioredoxin-like fold)	7.151	Up	1.81131e-05	---	66	58.533	162	32	12	17	15	15	39	40	36	15	16	15	26	27	26	3	5	4	9	10	11	2083700	1789000	2334600	14181000	14944000	15200000	0.247	0.212	0.277	1.684	1.774	1.805	cytoplasm	GO:0050794 regulation of cellular process; GO:0042592 homeostatic process; GO:0065008 regulation of biological quality; GO:0050789 regulation of biological process; GO:0045454 cell redox homeostasis; GO:0044763 single-organism cellular process; GO:0019725 cellular homeostasis; GO:0044699 single-organism process; GO:0009987 cellular process; GO:0065007 biological regulation;			K17609	NXN; nucleoredoxin [EC:1.8.1.8]		IPR013766; IPR012336;	Thioredoxin domain; Thioredoxin-like fold;
173QHH.1	1-aminocyclopropane-1-carboxylate oxidase homolog 1-like [Glycine max]; IPR005123 (Oxoglutarate/iron-dependent dioxygenase), IPR026992 (Non-haem dioxygenase N-terminal domain), IPR027443 (Isopenicillin N synthase-like); GO:0016491 (oxidoreductase activity), GO:0055114 (oxidation-reduction process)	2.444	Up	0.0037043	---	43.2	43.196	42	12	3	3	6	4	12	9	8	3	6	4	11	8	8	0	1	0	3	2	1	142410	212620	203650	513880	457030	393430	0.444	0.663	0.635	1.603	1.426	1.228	cytoplasm	GO:0044699 single-organism process; GO:0008152 metabolic process; GO:0055114 oxidation-reduction process; GO:0044710 single-organism metabolic process;		GO:0003824 catalytic activity; GO:0016491 oxidoreductase activity;				IPR005123; IPR027443; IPR026992;	Oxoglutarate/iron-dependent dioxygenase; Isopenicillin N synthase-like; Non-haem dioxygenase N-terminal domain;
V6P520.1	enhanced disease susceptibility protein; IPR002921 (Lipase, class 3); GO:0004806 (triglyceride lipase activity), GO:0006629 (lipid metabolic process)	2.361	Up	0.00035706	---	29.2	69.175	37	13	13	4	6	4	9	7	7	4	7	4	10	7	7	4	7	4	10	7	7	96001	111460	116790	275500	233390	256900	0.528	0.614	0.643	1.516	1.285	1.414	chloroplast	GO:0044699 single-organism process; GO:0008152 metabolic process; GO:0044238 primary metabolic process; GO:0044710 single-organism metabolic process; GO:0006629 lipid metabolic process; GO:0071704 organic substance metabolic process;			K18875	EDS1; enhanced disease susceptibility 1 protein	aip04626 Plant-pathogen interaction - Arachis ipaensis;	IPR002921; IPR029058;	Fungal lipase-like domain; Alpha/Beta hydrolase fold;
3X9B1A.1	4-hydroxy-3-methylbut-2-enyl diphosphate reductase; IPR003451 (LytB protein); GO:0055114 (oxidation-reduction process)	3.426	Up	0.038219	---	39.1	52.432	56	13	2	3	9	7	12	10	15	3	9	7	9	10	12	0	0	0	1	2	1	210710	462430	448920	1382500	1236500	1225600	0.255	0.559	0.542	1.67	1.494	1.481	cytoplasm	GO:0008654 phospholipid biosynthetic process; GO:0044699 single-organism process; GO:0009058 biosynthetic process; GO:0044255 cellular lipid metabolic process; GO:0044237 cellular metabolic process; GO:0050993 dimethylallyl diphosphate metabolic process; GO:0006796 phosphate-containing compound metabolic process; GO:0008610 lipid biosynthetic process; GO:0071704 organic substance metabolic proces…		GO:0016725 oxidoreductase activity, acting on CH or CH2 groups; GO:0016726 oxidoreductase activity, acting on CH or CH2 groups, NAD or NADP as acceptor; GO:0003824 catalytic activity; GO:0005488 binding; GO:0043167 ion binding; GO:0043169 cation binding; GO:0046872 metal ion binding; GO:0051745 4-hydroxy-3-methylbut-2-en-1-yl diphosphate reductase activity; GO:0016491 oxidoreductase activity;	K03527	ispH, lytB; 4-hydroxy-3-methylbut-2-en-1-yl diphosphate reductase [EC:1.17.7.4]	aip00900 Terpenoid backbone biosynthesis - Arachis ipaensis; aip01100 Metabolic pathways - Arachis ipaensis; aip01110 Biosynthesis of secondary metabolites - Arachis ipaensis;
RPLV4X.1	Cytochrome P450 superfamily protein; IPR001128 (Cytochrome P450); GO:0005506 (iron ion binding), GO:0020037 (heme binding), GO:0055114 (oxidation-reduction process)	0.246	Down	0.00057551	---	33.5	58.909	35	15	4	8	11	7	3	4	2	8	10	7	3	4	2	3	2	3	0	1	0	480640	447940	422640	112500	135640	84588	1.713	1.596	1.506	0.401	0.483	0.301	chloroplast	GO:0044699 single-organism process; GO:0008152 metabolic process; GO:0055114 oxidation-reduction process; GO:0044710 single-organism metabolic process;		GO:0097159 organic cyclic compound binding; GO:1901363 heterocyclic compound binding; GO:0020037 heme binding; GO:0005506 iron ion binding; GO:0046914 transition metal ion binding; GO:0003824 catalytic activity; GO:0005488 binding; GO:0043167 ion binding; GO:0043169 cation binding; GO:0046872 metal ion binding; GO:0016705 oxidoreductase activity, acting on paired donors, with incorporation or red…
L4K1UG.1	probable polygalacturonase [Glycine max]; IPR000743 (Glycoside hydrolase, family 28), IPR011050 (Pectin lyase fold/virulence factor); GO:0004650 (polygalacturonase activity), GO:0005975 (carbohydrate metabolic process)	0.382	Down	0.00030019	---	30.7	52.643	50	10	8	8	10	9	8	8	7	7	9	7	6	6	5	5	7	5	5	5	4	2328800	2874400	2298900	886160	995110	986970	1.347	1.663	1.33	0.513	0.576	0.571	chloroplast	GO:0008152 metabolic process; GO:0005975 carbohydrate metabolic process; GO:0044238 primary metabolic process; GO:0071704 organic substance metabolic process;		GO:0004553 hydrolase activity, hydrolyzing O-glycosyl compounds; GO:0016787 hydrolase activity; GO:0003824 catalytic activity; GO:0004650 polygalacturonase activity; GO:0016798 hydrolase activity, acting on glycosyl bonds;				IPR011050; IPR012334;	Pectin lyase fold/virulence factor; Pectin lyase fold;
BL0RCS.1	trehalose phosphate synthase; IPR001830 (Glycosyl transferase, family 20), IPR006379 (HAD-superfamily hydrolase, subfamily IIB), IPR023214 (HAD-like domain); GO:0003824 (catalytic activity), GO:0005992 (trehalose biosynthetic process), GO:0008152 (metabolic process)	0.459	Down	0.0042044	---	28.2	95.865	33	17	11	7	6	7	3	3	7	10	10	10	6	5	10	7	6	7	3	3	6	200470	246290	256390	119420	85314	117730	1.173	1.441	1.5	0.699	0.499	0.689	nucleus	GO:0016051 carbohydrate biosynthetic process; GO:0044711 single-organism biosynthetic process; GO:0044763 single-organism cellular process; GO:0044699 single-organism process; GO:0009058 biosynthetic process; GO:0005984 disaccharide metabolic process; GO:0005975 carbohydrate metabolic process; GO:0009312 oligosaccharide biosynthetic process; GO:0044238 primary metabolic process; GO:0044237 cellul…		GO:0003824 catalytic activity;	K16055	TPS; trehalose 6-phosphate synthase/phosphatase [EC:2.4.1.15 3.1.3.12]	aip00500 Starch and sucrose metabolism - Arachis ipaensis; aip01100 Metabolic pathways - Arachis ipaensis;	IPR001830; IPR023214;	Glycosyl transferase, family 20; HAD-like domain;
P6MJUK.1	fructose-1,6-bisphosphatase; IPR000146 (Fructose-1,6-bisphosphatase class 1/Sedoheputulose-1,7-bisphosphatase); GO:0005975 (carbohydrate metabolic process), GO:0042578 (phosphoric ester hydrolase activity)	0.24	Down	0.00074197	---	34.1	44.632	39	12	12	9	11	10	2	4	3	8	9	10	2	4	3	8	9	10	2	4	3	548680	672780	717830	117870	181580	165920	1.369	1.679	1.791	0.294	0.453	0.414	chloroplast	GO:0008152 metabolic process; GO:0005975 carbohydrate metabolic process; GO:0044238 primary metabolic process; GO:0071704 organic substance metabolic process;		GO:0019203 carbohydrate phosphatase activity; GO:0042578 phosphoric ester hydrolase activity; GO:0003824 catalytic activity; GO:0016791 phosphatase activity; GO:0016788 hydrolase activity, acting on ester bonds; GO:0016787 hydrolase activity; GO:0050308 sugar-phosphatase activity; GO:0042132 fructose 1,6-bisphosphate 1-phosphatase activity;	K03841	FBP, fbp; fructose-1,6-bisphosphatase I [EC:3.1.3.11]	aip00010 Glycolysis / Gluconeogenesis - Arachis ipaensis; aip00030 Pentose phosphate pathway - Arachis ipaensis; aip00051 Fructose and mannose metabolism - Arachis ipaensis; aip00710 Carbon fixation in photosynthetic organisms - Arachis ipaensis; aip01100 Metabolic pathways - Arachis ipaensis; aip01110 Biosynthesis of secondary metabolites - Arachis ipaensis; aip01200 Carbon metabolism - Arachis …	IPR033391;	Fructose-1-6-bisphosphatase class I, N-terminal;
ZFC78D.1	FAD-binding Berberine family protein; IPR012951 (Berberine/berberine-like), IPR016166 (FAD-binding, type 2); GO:0003824 (catalytic activity), GO:0008762 (UDP-N-acetylmuramate dehydrogenase activity), GO:0016491 (oxidoreductase activity), GO:0050660 (flavin adenine dinucleotide binding), GO:0055114 (oxidation-reduction process)	2.291	Up	1.72081e-05	---	33.3	61.19	43	15	14	4	5	5	9	9	11	4	5	5	9	9	10	4	5	4	8	9	10	575110	561030	553470	1267900	1234900	1367500	0.621	0.605	0.597	1.368	1.333	1.476	chloroplast	GO:0044699 single-organism process; GO:0008152 metabolic process; GO:0055114 oxidation-reduction process; GO:0044710 single-organism metabolic process;		GO:0097159 organic cyclic compound binding; GO:1901363 heterocyclic compound binding; GO:0016614 oxidoreductase activity, acting on CH-OH group of donors; GO:1901265 nucleoside phosphate binding; GO:0050660 flavin adenine dinucleotide binding; GO:0003824 catalytic activity; GO:0005488 binding; GO:0043167 ion binding; GO:0043168 anion binding; GO:0000166 nucleotide binding; GO:0048037 cofactor bin…				IPR016166; IPR016169; IPR012951; IPR016167; IPR006094;	FAD-binding, type 2; CO dehydrogenase flavoprotein-like, FAD-binding, subdomain 2; Berberine/berberine-like; FAD-binding, type 2, subdomain 1; FAD linked oxidase, N-terminal;
FJ1AK4.1	Methionine S-adenosyl transferase n=1 Tax=Detonula confervacea RepID=B9ZZX3_DETCO; IPR002133 (S-adenosylmethionine synthetase); GO:0004478 (methionine adenosyltransferase activity), GO:0005524 (ATP binding), GO:0006556 (S-adenosylmethionine biosynthetic process)	2.233	Up	1.90222e-05	---	74.4	43.193	144	24	14	19	21	22	26	31	25	15	14	16	22	21	18	7	7	8	13	13	11	5007900	4582400	4858800	10733000	10359000	11162000	0.643	0.589	0.624	1.379	1.331	1.434	cytoplasm	GO:0051188 cofactor biosynthetic process; GO:0006790 sulfur compound metabolic process; GO:0046500 S-adenosylmethionine metabolic process; GO:0009058 biosynthetic process; GO:0006732 coenzyme metabolic process; GO:1901576 organic substance biosynthetic process; GO:0044237 cellular metabolic process; GO:0044272 sulfur compound biosynthetic process; GO:0044249 cellular biosynthetic process; GO:0051…		GO:0005524 ATP binding; GO:1901265 nucleoside phosphate binding; GO:0001882 nucleoside binding; GO:0043167 ion binding; GO:0000166 nucleotide binding; GO:0004478 methionine adenosyltransferase activity; GO:0097159 organic cyclic compound binding; GO:1901363 heterocyclic compound binding; GO:0032549 ribonucleoside binding; GO:0097367 carbohydrate derivative binding; GO:0003824 catalytic activity; …	K00789	metK; S-adenosylmethionine synthetase [EC:2.5.1.6]	aip00270 Cysteine and methionine metabolism - Arachis ipaensis; aip01100 Metabolic pathways - Arachis ipaensis; aip01110 Biosynthesis of secondary metabolites - Arachis ipaensis; aip01230 Biosynthesis of amino acids - Arachis ipaensis;	IPR022636; IPR022628; IPR022629; IPR022630;	S-adenosylmethionine synthetase superfamily; S-adenosylmethionine synthetase, N-terminal; S-adenosylmethionine synthetase, central domain; S-adenosylmethionine synthetase, C-terminal;
7K2YJD.1	alternative oxidase 2; IPR002680 (Alternative oxidase); GO:0009916 (alternative oxidase activity), GO:0055114 (oxidation-reduction process)	3.399	Up	0.0026446	---	27.2	37.074	30	6	5	4	4	5	5	8	4	3	4	4	4	6	3	2	3	3	3	5	2	424470	343380	368380	1304700	1268500	1288900	0.51	0.412	0.442	1.566	1.523	1.547	mitochondria	GO:0044699 single-organism process; GO:0008152 metabolic process; GO:0055114 oxidation-reduction process; GO:0044710 single-organism metabolic process;		GO:0016682 oxidoreductase activity, acting on diphenols and related substances as donors, oxygen as acceptor; GO:0016679 oxidoreductase activity, acting on diphenols and related substances as donors; GO:0003824 catalytic activity; GO:0009916 alternative oxidase activity; GO:0016491 oxidoreductase activity;	K17893	AOX1, AOX2; ubiquinol oxidase [EC:1.10.3.11]
M0AD1K.1	monomeric form sarcosine oxidase; IPR006281 (Sarcosine oxidase, monomeric); GO:0008115 (sarcosine oxidase activity), GO:0016491 (oxidoreductase activity), GO:0046653 (tetrahydrofolate metabolic process), GO:0055114 (oxidation-reduction process)	9.206	Up	2.7339e-06	---	48.1	44.009	61	14	6	5	6	5	15	14	16	4	5	4	11	8	12	1	1	0	3	5	5	409250	340780	414300	3534000	3759000	3433500	0.207	0.172	0.209	1.783	1.897	1.733	cytoplasm	GO:0046653 tetrahydrofolate metabolic process; GO:0006725 cellular aromatic compound metabolic process; GO:0055114 oxidation-reduction process; GO:0044281 small molecule metabolic process; GO:0044763 single-organism cellular process; GO:1901360 organic cyclic compound metabolic process; GO:0044699 single-organism process; GO:0006807 nitrogen compound metabolic process; GO:0006732 coenzyme metabol…		GO:0016647 oxidoreductase activity, acting on the CH-NH group of donors, oxygen as acceptor; GO:0016645 oxidoreductase activity, acting on the CH-NH group of donors; GO:0008115 sarcosine oxidase activity; GO:0003824 catalytic activity; GO:0016491 oxidoreductase activity;	K00306	PIPOX; sarcosine oxidase / L-pipecolate oxidase [EC:1.5.3.1 1.5.3.7]	aip00260 Glycine, serine and threonine metabolism - Arachis ipaensis; aip00310 Lysine degradation - Arachis ipaensis; aip01100 Metabolic pathways - Arachis ipaensis; aip04146 Peroxisome - Arachis ipaensis;	IPR006076; IPR023753;	FAD dependent oxidoreductase; FAD/NAD(P)-binding domain;
KRJ4S2.1	tubulin alpha-4 chain; IPR000217 (Tubulin), IPR023123 (Tubulin, C-terminal); GO:0003924 (GTPase activity), GO:0005200 (structural constituent of cytoskeleton), GO:0005525 (GTP binding), GO:0005874 (microtubule), GO:0006184 (GTP catabolic process), GO:0007017 (microtubule-based process), GO:0043234 (protein complex), GO:0051258 (protein polymerization)	0.482	Down	3.6476e-05	---	60.8	49.611	49	19	3	9	9	10	7	7	7	15	15	14	13	14	15	3	3	3	3	3	3	2911500	2847300	2720700	1317600	1325600	1443300	1.39	1.36	1.299	0.629	0.633	0.689	cytoplasm	GO:0007017 microtubule-based process; GO:0009987 cellular process;	GO:0043229 intracellular organelle; GO:0099513 polymeric cytoskeletal fiber; GO:0005874 microtubule; GO:0043232 intracellular non-membrane-bounded organelle; GO:0044430 cytoskeletal part; GO:0044446 intracellular organelle part; GO:0099512 supramolecular fiber; GO:0044424 intracellular part; GO:0005623 cell; GO:0099080 supramolecular complex; GO:0044422 organelle part; GO:0099081 supramolecular p…	GO:1901265 nucleoside phosphate binding; GO:0001882 nucleoside binding; GO:0043167 ion binding; GO:0016817 hydrolase activity, acting on acid anhydrides; GO:0016787 hydrolase activity; GO:0000166 nucleotide binding; GO:0017111 nucleoside-triphosphatase activity; GO:0097159 organic cyclic compound binding; GO:1901363 heterocyclic compound binding; GO:0032549 ribonucleoside binding; GO:0097367 carb…	K07374	TUBA; tubulin alpha	aip04145 Phagosome - Arachis ipaensis;	IPR003008; IPR023123; IPR008280; IPR018316;	Tubulin/FtsZ, GTPase domain; Tubulin, C-terminal; Tubulin/FtsZ, C-terminal; Tubulin/FtsZ, 2-layer sandwich domain;
5A3JDR.1	12-oxophytodienoate reductase 2; IPR013785 (Aldolase-type TIM barrel); GO:0003824 (catalytic activity), GO:0010181 (FMN binding), GO:0016491 (oxidoreductase activity), GO:0055114 (oxidation-reduction process)	2.051	Up	0.00108317	---	80.7	40.97	115	22	6	20	15	13	23	23	21	16	13	13	17	21	19	4	4	4	3	5	5	1362100	1589800	1803700	3430000	3195000	3130000	0.563	0.657	0.746	1.418	1.321	1.294	chloroplast	GO:0044699 single-organism process; GO:0008152 metabolic process; GO:0055114 oxidation-reduction process; GO:0044710 single-organism metabolic process;		GO:0097159 organic cyclic compound binding; GO:1901363 heterocyclic compound binding; GO:0097367 carbohydrate derivative binding; GO:1901265 nucleoside phosphate binding; GO:0003824 catalytic activity; GO:0032553 ribonucleotide binding; GO:0005488 binding; GO:0043167 ion binding; GO:0043168 anion binding; GO:0000166 nucleotide binding; GO:0010181 FMN binding; GO:0048037 cofactor binding; GO:00164…	K05894	OPR; 12-oxophytodienoic acid reductase [EC:1.3.1.42]	aip00592 alpha-Linolenic acid metabolism - Arachis ipaensis; aip01100 Metabolic pathways - Arachis ipaensis; aip01110 Biosynthesis of secondary metabolites - Arachis ipaensis;	IPR001155; IPR013785;	NADH:flavin oxidoreductase/NADH oxidase, N-terminal; Aldolase-type TIM barrel;
W8AC1S.1	12-oxophytodienoate reductase 2; IPR013785 (Aldolase-type TIM barrel); GO:0003824 (catalytic activity), GO:0010181 (FMN binding), GO:0016491 (oxidoreductase activity), GO:0055114 (oxidation-reduction process)	2.425	Up	0.0030814	---	73	41.009	22	20	4	4	3	5	2	4	4	16	12	13	16	19	18	4	3	4	2	3	4	316580	267900	313070	562770	862360	750390	0.618	0.523	0.611	1.099	1.684	1.465	chloroplast	GO:0044699 single-organism process; GO:0008152 metabolic process; GO:0055114 oxidation-reduction process; GO:0044710 single-organism metabolic process;		GO:0097159 organic cyclic compound binding; GO:1901363 heterocyclic compound binding; GO:0097367 carbohydrate derivative binding; GO:1901265 nucleoside phosphate binding; GO:0003824 catalytic activity; GO:0032553 ribonucleotide binding; GO:0005488 binding; GO:0043167 ion binding; GO:0043168 anion binding; GO:0000166 nucleotide binding; GO:0010181 FMN binding; GO:0048037 cofactor binding; GO:00164…	K05894	OPR; 12-oxophytodienoic acid reductase [EC:1.3.1.42]	aip00592 alpha-Linolenic acid metabolism - Arachis ipaensis; aip01100 Metabolic pathways - Arachis ipaensis; aip01110 Biosynthesis of secondary metabolites - Arachis ipaensis;	IPR013785; IPR001155;	Aldolase-type TIM barrel; NADH:flavin oxidoreductase/NADH oxidase, N-terminal;
B1AFV9.1	xyloglucan endotransglucosylase/hydrolase 5; IPR008985 (Concanavalin A-like lectin/glucanases superfamily), IPR016455 (Xyloglucan endotransglucosylase/hydrolase); GO:0005618 (cell wall), GO:0005975 (carbohydrate metabolic process), GO:0006073 (cellular glucan metabolic process), GO:0016762 (xyloglucan:xyloglucosyl transferase activity), GO:0048046 (apoplast)	0.42	Down	2.1351e-05	---	58.5	32.042	73	18	11	12	18	15	12	8	8	12	15	13	13	9	10	8	9	9	9	6	7	8503600	8426000	8795900	3826800	3599100	3379500	1.397	1.384	1.445	0.629	0.591	0.555	extracellular	GO:0008152 metabolic process; GO:0006073 cellular glucan metabolic process; GO:0044262 cellular carbohydrate metabolic process; GO:0005976 polysaccharide metabolic process; GO:0044042 glucan metabolic process; GO:0044260 cellular macromolecule metabolic process; GO:0043170 macromolecule metabolic process; GO:0005975 carbohydrate metabolic process; GO:0044238 primary metabolic process; GO:0044237 …	GO:0048046 apoplast; GO:0030312 external encapsulating structure; GO:0044464 cell part; GO:0071944 cell periphery; GO:0005618 cell wall; GO:0005623 cell; GO:0005576 extracellular region;	GO:0016762 xyloglucan:xyloglucosyl transferase activity; GO:0016758 transferase activity, transferring hexosyl groups; GO:0003824 catalytic activity; GO:0016798 hydrolase activity, acting on glycosyl bonds; GO:0004553 hydrolase activity, hydrolyzing O-glycosyl compounds; GO:0016757 transferase activity, transferring glycosyl groups; GO:0016787 hydrolase activity; GO:0016740 transferase activity;	K08235	E2.4.1.207; xyloglucan:xyloglucosyl transferase [EC:2.4.1.207]		IPR010713; IPR013320; IPR000757;	Xyloglucan endo-transglycosylase, C-terminal; Concanavalin A-like lectin/glucanase domain; Glycoside hydrolase family 16;
9A4JNA.1	3-phosphoshikimate 1-carboxyvinyltransferase; IPR006264 (3-phosphoshikimate 1-carboxyvinyltransferase), IPR013792 (RNA 3'-terminal phosphate cyclase/enolpyruvate transferase, alpha/beta), IPR023193 (3-phosphoshikimate 1-carboxyvinyltransferase, conserved site); GO:0003824 (catalytic activity), GO:0003866 (3-phosphoshikimate 1-carboxyvinyltransferase activity)	2.338	Up	1.82953e-05	---	40.1	55.932	103	20	2	13	16	12	20	20	22	11	14	11	17	16	17	1	2	1	2	2	1	2591900	2872400	2778000	6297200	6333100	6632300	0.565	0.627	0.606	1.374	1.382	1.447	chloroplast	GO:0008652 cellular amino acid biosynthetic process; GO:0009072 aromatic amino acid family metabolic process; GO:0016053 organic acid biosynthetic process; GO:0044711 single-organism biosynthetic process; GO:0006725 cellular aromatic compound metabolic process; GO:0044281 small molecule metabolic process; GO:0044763 single-organism cellular process; GO:0044699 single-organism process; GO:0006807 …		GO:0003866 3-phosphoshikimate 1-carboxyvinyltransferase activity; GO:0016765 transferase activity, transferring alkyl or aryl (other than methyl) groups; GO:0003824 catalytic activity; GO:0016740 transferase activity;	K00800	aroA; 3-phosphoshikimate 1-carboxyvinyltransferase [EC:2.5.1.19]	aip00400 Phenylalanine, tyrosine and tryptophan biosynthesis - Arachis ipaensis; aip01100 Metabolic pathways - Arachis ipaensis; aip01110 Biosynthesis of secondary metabolites - Arachis ipaensis; aip01230 Biosynthesis of amino acids - Arachis ipaensis;	IPR001986; IPR013792;	Enolpyruvate transferase domain; RNA 3'-terminal phosphate cyclase/enolpyruvate transferase, alpha/beta;
L9FQE2.2	ATP binding cassette subfamily B4 isoform 2 n=2 Tax=Theobroma cacao RepID=UPI00042B272C; IPR011527 (ABC transporter type 1, transmembrane domain), IPR027417 (P-loop containing nucleoside triphosphate hydrolase); GO:0000166 (nucleotide binding), GO:0005524 (ATP binding), GO:0006810 (transport), GO:0016021 (integral component of membrane), GO:0016887 (ATPase activity), GO:0017111 (nucleoside-tripho…	37.71	Up	7.8493e-05	---	28.1	137.74	66	23	17	6	2	4	17	19	18	6	2	3	14	16	16	4	2	2	11	13	13	65403	31257	39153	1556700	1673100	1908700	0.074	0.036	0.045	1.771	1.903	2.171	plasma membrane	GO:0006810 transport; GO:0055085 transmembrane transport; GO:0051179 localization; GO:0051234 establishment of localization;	GO:0031224 intrinsic component of membrane; GO:0016020 membrane; GO:0016021 integral component of membrane; GO:0044425 membrane part;	GO:1901265 nucleoside phosphate binding; GO:0015399 primary active transmembrane transporter activity; GO:0016817 hydrolase activity, acting on acid anhydrides; GO:0016787 hydrolase activity; GO:0016887 ATPase activity; GO:0097159 organic cyclic compound binding; GO:1901363 heterocyclic compound binding; GO:0016462 pyrophosphatase activity; GO:0003824 catalytic activity; GO:0032553 ribonucleotide…	K05658	ABCB1, CD243; ATP-binding cassette, subfamily B (MDR/TAP), member 1 [EC:3.6.3.44]	aip02010 ABC transporters - Arachis ipaensis;	IPR003593; IPR003439; IPR027417; IPR011527;	AAA+ ATPase domain; ABC transporter-like; P-loop containing nucleoside triphosphate hydrolase; ABC transporter type 1, transmembrane domain;
UI9B1P.1	Thiamine pyrophosphate enzyme TPP binding domain protein n=2 Tax=Betaproteobacteria RepID=A4SWJ1_POLSQ; IPR011766 (Thiamine pyrophosphate enzyme, C-terminal TPP-binding), IPR012000 (Thiamine pyrophosphate enzyme, central domain), IPR012001 (Thiamine pyrophosphate enzyme, N-terminal TPP-binding domain); GO:0000287 (magnesium ion binding), GO:0003824 (catalytic activity), GO:0030976 (thiamine pyrop…	2.513	Up	0.000177527	---	67.7	58.354	22	28	8	4	4	4	3	3	4	23	23	24	27	26	26	7	7	7	8	8	8	516660	539040	440730	1327000	1237600	1196100	0.59	0.615	0.503	1.515	1.412	1.365	chloroplast			GO:0000287 magnesium ion binding; GO:0019842 vitamin binding; GO:0043167 ion binding; GO:0048037 cofactor binding; GO:1901681 sulfur compound binding; GO:0030976 thiamine pyrophosphate binding; GO:1901363 heterocyclic compound binding; GO:0097159 organic cyclic compound binding; GO:0003824 catalytic activity; GO:0005488 binding; GO:0043169 cation binding; GO:0046872 metal ion binding; GO:0043168 …	K12261	HACL1; 2-hydroxyacyl-CoA lyase 1 [EC:4.1.-.-]	aip04146 Peroxisome - Arachis ipaensis;	IPR012000; IPR029035; IPR029061; IPR012001; IPR011766;	Thiamine pyrophosphate enzyme, central domain; DHS-like NAD/FAD-binding domain; Thiamin diphosphate-binding fold; Thiamine pyrophosphate enzyme, N-terminal TPP-binding domain; Thiamine pyrophosphate enzyme, C-terminal TPP-binding;
SUJ4K6.1	polyribonucleotide nucleotidyltransferase, putative; IPR012162 (Polyribonucleotide nucleotidyltransferase), IPR027408 (PNPase/RNase PH domain); GO:0000175 (3'-5'-exoribonuclease activity), GO:0003723 (RNA binding), GO:0004654 (polyribonucleotide nucleotidyltransferase activity), GO:0006396 (RNA processing), GO:0006402 (mRNA catabolic process)	2.083	Up	0.0139354	---	16.8	106.5	41	11	1	3	7	8	7	8	8	3	7	7	7	8	7	1	1	1	1	1	1	107590	196060	166740	328830	344820	306060	0.445	0.811	0.69	1.361	1.427	1.266	chloroplast	GO:0006725 cellular aromatic compound metabolic process; GO:0060255 regulation of macromolecule metabolic process; GO:0048519 negative regulation of biological process; GO:0044237 cellular metabolic process; GO:0071704 organic substance metabolic process; GO:0044270 cellular nitrogen compound catabolic process; GO:0008152 metabolic process; GO:0046483 heterocycle metabolic process; GO:0006139 nuc…		GO:0003723 RNA binding; GO:0000175 3'-5'-exoribonuclease activity; GO:0016896 exoribonuclease activity, producing 5'-phosphomonoesters; GO:0008408 3'-5' exonuclease activity; GO:0016787 hydrolase activity; GO:0016796 exonuclease activity, active with either ribo- or deoxyribonucleic acids and producing 5'-phosphomonoesters; GO:1901363 heterocyclic compound binding; GO:0097159 organic cyclic compo…	K00962	pnp, PNPT1; polyribonucleotide nucleotidyltransferase [EC:2.7.7.8]	aip03018 RNA degradation - Arachis ipaensis;	IPR012340; IPR015847; IPR003029; IPR015848; IPR027408; IPR004088; IPR022967; IPR001247; IPR020568;	Nucleic acid-binding, OB-fold; Exoribonuclease, phosphorolytic domain 2; S1 domain; Polyribonucleotide nucleotidyltransferase, RNA-binding domain; PNPase/RNase PH domain; K Homology domain, type 1; RNA-binding domain, S1; Exoribonuclease, phosphorolytic domain 1; Ribosomal protein S5 domain 2-type fold;
F0DT7Y.1	outer envelope pore protein 24, chloroplastic-like [Glycine max]	2.027	Up	0.00036255	---	73.4	23.688	46	12	11	4	5	7	10	12	8	6	6	8	11	11	9	6	6	8	11	11	9	993290	853350	1015400	2028900	1817500	1955400	0.688	0.591	0.703	1.405	1.259	1.354	chloroplast
A1MPI5.1	plasma membrane intrinsic protein 1B; IPR000425 (Major intrinsic protein), IPR023271 (Aquaporin-like); GO:0005215 (transporter activity), GO:0006810 (transport), GO:0016020 (membrane)	0.395	Down	3.7077e-05	---	38.4	30.902	20	7	3	3	4	4	3	3	3	7	6	5	5	5	6	3	3	3	3	3	3	2516700	2737100	2869800	1103000	1017600	1088000	1.333	1.449	1.519	0.584	0.539	0.576	plasma membrane	GO:0006810 transport; GO:0051179 localization; GO:0051234 establishment of localization;	GO:0016020 membrane;	GO:0005215 transporter activity;	K09872	PIP; aquaporin PIP		IPR023271;	Aquaporin-like;
4721MN.1	disease-resistance response protein; IPR000916 (Bet v I domain), IPR023393 (START-like domain), IPR024949 (Bet v I type allergen); GO:0006952 (defense response), GO:0009607 (response to biotic stimulus)	7.497	Up	0.00041933	---	86.6	16.821	41	17	5	4	6	5	7	10	9	7	9	10	11	14	16	3	4	4	3	5	5	4940400	3861900	3699800	22197000	33524000	37912000	0.279	0.218	0.209	1.255	1.895	2.143	cytoplasm	GO:0006952 defense response; GO:0050896 response to stimulus; GO:0006950 response to stress; GO:0009607 response to biotic stimulus;						IPR023393; IPR000916;	START-like domain; Bet v I/Major latex protein;
94DDXG.1	NADPH:quinone oxidoreductase; IPR005025 (NADPH-dependent FMN reductase-like); GO:0016491 (oxidoreductase activity)	3.946	Up	0.00024385	---	21.2	22.421	26	4	3	4	3	3	6	6	4	3	2	2	4	3	3	3	1	1	3	2	2	118160	129390	134410	413010	502900	590860	0.375	0.411	0.427	1.312	1.598	1.877	chloroplast			GO:0003824 catalytic activity; GO:0016491 oxidoreductase activity;	K19784	chrR; chromate reductase		IPR005025; IPR029039;	NADPH-dependent FMN reductase-like; Flavoprotein-like domain;
TAR5IY.1	receptor lectin kinase; IPR008985 (Concanavalin A-like lectin/glucanases superfamily), IPR013320 (Concanavalin A-like lectin/glucanase, subgroup), IPR016363 (Lectin); GO:0030246 (carbohydrate binding)	0.368	Down	1.3301e-06	---	29.3	30.172	33	6	2	4	7	5	6	5	6	5	6	6	6	5	6	2	2	2	2	2	2	6454900	5955600	6203700	2236500	2296200	2320700	1.521	1.403	1.462	0.527	0.541	0.547	vacuolar membrane			GO:0030246 carbohydrate binding; GO:0005488 binding;				IPR001220; IPR013320;	Legume lectin domain; Concanavalin A-like lectin/glucanase domain;
JU6U3Y.1	disease-resistance response protein; IPR000916 (Bet v I domain), IPR023393 (START-like domain), IPR024949 (Bet v I type allergen); GO:0006952 (defense response), GO:0009607 (response to biotic stimulus)	19.761	Up	2.2184e-05	---	95.5	16.819	45	18	0	5	4	6	8	12	10	6	9	9	13	14	16	0	0	0	0	0	0	1496100	1615000	2305400	35882000	34022000	36987000	0.08	0.086	0.123	1.917	1.818	1.976	cytoplasm	GO:0006952 defense response; GO:0050896 response to stimulus; GO:0006950 response to stress; GO:0009607 response to biotic stimulus;						IPR023393; IPR000916;	START-like domain; Bet v I/Major latex protein;
Y7HUGW.1	photosystem II oxygen-evolving enhancer protein; IPR002628 (Photosystem II PsbO, manganese-stabilising), IPR011250 (Outer membrane protein/outer membrane enzyme PagP , beta-barrel); GO:0005509 (calcium ion binding), GO:0009279 (cell outer membrane), GO:0009523 (photosystem II), GO:0009654 (photosystem II oxygen evolving complex), GO:0015979 (photosynthesis), GO:0016021 (integral component of memb…	0.103	Down	0.00086051	---	59.8	35.228	66	18	1	17	16	16	5	6	6	14	15	16	7	7	8	1	1	1	1	0	0	6360300	8018500	6674700	415070	877080	872850	1.644	2.072	1.725	0.107	0.227	0.226	chloroplast	GO:0050794 regulation of cellular process; GO:0043467 regulation of generation of precursor metabolites and energy; GO:0008152 metabolic process; GO:0050789 regulation of biological process; GO:0042549 photosystem II stabilization; GO:0019222 regulation of metabolic process; GO:0031323 regulation of cellular metabolic process; GO:0044237 cellular metabolic process; GO:0009987 cellular process; GO…	GO:0016020 membrane; GO:0009523 photosystem II; GO:0019898 extrinsic component of membrane; GO:0098796 membrane protein complex; GO:0009654 photosystem II oxygen evolving complex; GO:0042651 thylakoid membrane; GO:0031224 intrinsic component of membrane; GO:0032991 macromolecular complex; GO:0044424 intracellular part; GO:0005623 cell; GO:0016021 integral component of membrane; GO:0034357 photosy…	GO:0043169 cation binding; GO:0046872 metal ion binding; GO:0005509 calcium ion binding; GO:0005488 binding; GO:0043167 ion binding;	K02716	psbO; photosystem II oxygen-evolving enhancer protein 1	aip00195 Photosynthesis - Arachis ipaensis;	IPR011250;	Outer membrane protein/outer membrane enzyme PagP, beta-barrel;
4Z93EL.1	Adenine nucleotide alpha hydrolases-like superfamily protein; IPR006015 (Universal stress protein A); GO:0006950 (response to stress)	0.419	Down	3.3199e-06	---	58.3	17.529	81	11	2	15	18	18	9	11	10	7	8	9	6	7	7	2	2	2	2	2	2	11638000	11770000	12268000	5036000	5143000	4760500	1.38	1.395	1.454	0.597	0.61	0.564	cytoplasm	GO:0006950 response to stress; GO:0050896 response to stimulus;						IPR006016; IPR014729;	UspA; Rossmann-like alpha/beta/alpha sandwich fold;
V0HTQD.4	signal recognition particle receptor alpha subunit family protein; IPR007222 (Signal recognition particle receptor, alpha subunit, N-terminal), IPR011012 (Longin-like domain), IPR013822 (Signal recognition particle, SRP54 subunit, helical bundle), IPR027417 (P-loop containing nucleoside triphosphate hydrolase); GO:0000166 (nucleotide binding), GO:0003924 (GTPase activity), GO:0005047 (signal reco…	2.246	Up	0.005143	---	11.3	66.477	19	6	6	2	3	2	4	4	4	2	3	2	4	4	4	2	3	2	4	4	4	56476	34298	45895	109520	100840	96704	0.764	0.464	0.621	1.481	1.364	1.308	chloroplast	GO:0046907 intracellular transport; GO:0072599 establishment of protein localization to endoplasmic reticulum; GO:0072594 establishment of protein localization to organelle; GO:0072657 protein localization to membrane; GO:0045047 protein targeting to ER; GO:0071702 organic substance transport; GO:0006613 cotranslational protein targeting to membrane; GO:0015031 protein transport; GO:0051641 cellu…	GO:0043229 intracellular organelle; GO:0016020 membrane; GO:0005783 endoplasmic reticulum; GO:0042175 nuclear outer membrane-endoplasmic reticulum membrane network; GO:0030867 rough endoplasmic reticulum membrane; GO:0098588 bounding membrane of organelle; GO:0031090 organelle membrane; GO:0005791 rough endoplasmic reticulum; GO:0098796 membrane protein complex; GO:0005737 cytoplasm; GO:0044446 i…	GO:1901265 nucleoside phosphate binding; GO:0044877 macromolecular complex binding; GO:0001882 nucleoside binding; GO:0043167 ion binding; GO:0016817 hydrolase activity, acting on acid anhydrides; GO:0016787 hydrolase activity; GO:0000166 nucleotide binding; GO:0017111 nucleoside-triphosphatase activity; GO:0097159 organic cyclic compound binding; GO:1901363 heterocyclic compound binding; GO:0032…	K13431	SRPR; signal recognition particle receptor subunit alpha	aip03060 Protein export - Arachis ipaensis;	IPR003593; IPR013822; IPR007222; IPR027417; IPR000897; IPR011012;	AAA+ ATPase domain; Signal recognition particle, SRP54 subunit, helical bundle; Signal recognition particle receptor, alpha subunit, N-terminal; P-loop containing nucleoside triphosphate hydrolase; Signal recognition particle, SRP54 subunit, GTPase domain; Longin-like domain;
UBK6DT.1	cell division cycle protein 48 homolog [Glycine max]; IPR005938 (AAA ATPase, CDC48 family), IPR009010 (Aspartate decarboxylase-like domain), IPR027417 (P-loop containing nucleoside triphosphate hydrolase); GO:0000166 (nucleotide binding), GO:0005524 (ATP binding), GO:0016787 (hydrolase activity), GO:0017111 (nucleoside-triphosphatase activity)	2.184	Up	0.0094238	---	60.4	89.665	22	36	1	5	2	2	4	5	4	26	23	26	29	32	30	0	0	0	0	1	0	356990	316750	204840	604730	635300	679140	0.766	0.679	0.439	1.297	1.362	1.456	cytoplasm			GO:0005524 ATP binding; GO:1901265 nucleoside phosphate binding; GO:0001882 nucleoside binding; GO:0043167 ion binding; GO:0016787 hydrolase activity; GO:0000166 nucleotide binding; GO:0097159 organic cyclic compound binding; GO:1901363 heterocyclic compound binding; GO:0032549 ribonucleoside binding; GO:0097367 carbohydrate derivative binding; GO:0003824 catalytic activity; GO:0032553 ribonucleo…	K13525	VCP, CDC48; transitional endoplasmic reticulum ATPase	aip04141 Protein processing in endoplasmic reticulum - Arachis ipaensis;	IPR029067; IPR003959; IPR003593; IPR009010; IPR004201; IPR027417; IPR003338;	CDC48 domain 2-like; ATPase, AAA-type, core; AAA+ ATPase domain; Aspartate decarboxylase-like domain; CDC48, domain 2; P-loop containing nucleoside triphosphate hydrolase; CDC48, N-terminal subdomain;
67Y9C9.1	MLP-like protein 31; IPR000916 (Bet v I domain), IPR023393 (START-like domain); GO:0006952 (defense response), GO:0009607 (response to biotic stimulus)	0.467	Down	0.00040226	---	49	17.608	22	7	1	5	5	4	3	2	3	5	5	4	3	2	4	1	1	1	0	0	0	312920	371950	386390	161120	175110	164110	1.195	1.42	1.475	0.615	0.669	0.627	cytoplasm	GO:0006952 defense response; GO:0050896 response to stimulus; GO:0006950 response to stress; GO:0009607 response to biotic stimulus;						IPR000916; IPR023393;	Bet v I/Major latex protein; START-like domain;
6S81H9.1	kunitz trypsin inhibitor 1; IPR002160 (Proteinase inhibitor I3, Kunitz legume); GO:0004866 (endopeptidase inhibitor activity)	25.79	Up	0.0065199	---	56.3	42.257	80	25	12	5	2	6	21	23	23	6	2	6	19	21	20	3	1	3	9	10	11	283560	155620	387430	7222700	7008600	7146500	0.077	0.042	0.105	1.952	1.894	1.931	extracellular			GO:0030234 enzyme regulator activity; GO:0030414 peptidase inhibitor activity; GO:0061134 peptidase regulator activity; GO:0061135 endopeptidase regulator activity; GO:0004857 enzyme inhibitor activity; GO:0098772 molecular function regulator; GO:0004866 endopeptidase inhibitor activity;				IPR011065;	Kunitz inhibitor ST1-like;
22S773.1	cytokinin oxidase/dehydrogenase 1; IPR016164 (FAD-linked oxidase-like, C-terminal), IPR016166 (FAD-binding, type 2), IPR016170 (Vanillyl-alcohol oxidase/Cytokinin dehydrogenase C-terminal domain); GO:0003824 (catalytic activity), GO:0008762 (UDP-N-acetylmuramate dehydrogenase activity), GO:0009690 (cytokinin metabolic process), GO:0016491 (oxidoreductase activity), GO:0019139 (cytokinin dehydroge…	3.992	Up	1.4992e-07	---	43.8	52.96	63	16	10	9	5	6	17	14	12	9	6	7	13	12	11	4	2	3	7	6	5	1398400	1474600	1417200	5816400	5747000	5559700	0.392	0.413	0.397	1.63	1.61	1.558	chloroplast	GO:0042445 hormone metabolic process; GO:0065008 regulation of biological quality; GO:0006725 cellular aromatic compound metabolic process; GO:0055114 oxidation-reduction process; GO:0044699 single-organism process; GO:0006807 nitrogen compound metabolic process; GO:0044237 cellular metabolic process; GO:0034754 cellular hormone metabolic process; GO:0071704 organic substance metabolic process; G…		GO:0019139 cytokinin dehydrogenase activity; GO:0016645 oxidoreductase activity, acting on the CH-NH group of donors; GO:1901265 nucleoside phosphate binding; GO:0050660 flavin adenine dinucleotide binding; GO:0043167 ion binding; GO:0000166 nucleotide binding; GO:0048037 cofactor binding; GO:0016491 oxidoreductase activity; GO:0016614 oxidoreductase activity, acting on CH-OH group of donors; GO:…	K00279	CKX; cytokinin dehydrogenase [EC:1.5.99.12]	aip00908 Zeatin biosynthesis - Arachis ipaensis;	IPR015345; IPR016166; IPR016170; IPR016169; IPR016164; IPR006094; IPR016167;	Cytokinin dehydrogenase 1, FAD/cytokinin binding domain; FAD-binding, type 2; Vanillyl-alcohol oxidase/Cytokinin dehydrogenase C-terminal domain; CO dehydrogenase flavoprotein-like, FAD-binding, subdomain 2; FAD-linked oxidase-like, C-terminal; FAD linked oxidase, N-terminal; FAD-binding, type 2, subdomain 1;
72B7PK.1	L-type lectin-domain containing receptor kinase IX.1-like [Glycine max]; IPR008985 (Concanavalin A-like lectin/glucanases superfamily), IPR013320 (Concanavalin A-like lectin/glucanase, subgroup), IPR016363 (Lectin); GO:0030246 (carbohydrate binding)	0.36	Down	2.2205e-05	---	36	30.682	18	9	3	4	3	4	2	3	2	9	9	8	6	6	6	3	3	3	2	3	2	666640	625890	619700	231980	244100	212820	1.538	1.444	1.429	0.535	0.563	0.491	extracellular			GO:0030246 carbohydrate binding; GO:0005488 binding;				IPR001220; IPR013320;	Legume lectin domain; Concanavalin A-like lectin/glucanase domain;
7T1TWK.1	isoflavone reductase homolog [Glycine max]; IPR008030 (NmrA-like), IPR016040 (NAD(P)-binding domain)	5.397	Up	1.3668e-06	---	47.8	33.703	58	13	13	7	8	7	11	15	10	7	8	7	10	12	10	7	8	7	10	12	10	645660	557940	605100	3314100	3202800	3247300	0.335	0.289	0.314	1.718	1.66	1.684	nucleus				K21568	PLR; pinoresinol/lariciresinol reductase [EC:1.23.1.1 1.23.1.2 1.23.1.3 1.23.1.4]	aip00998 Biosynthesis of secondary metabolites - other antibiotics - Arachis ipaensis; aip01110 Biosynthesis of secondary metabolites - Arachis ipaensis;	IPR016040; IPR008030;	NAD(P)-binding domain; NmrA-like domain;
HY1JL2.1	Ribosomal protein L2 family; IPR002171 (Ribosomal protein L2); GO:0003723 (RNA binding), GO:0003735 (structural constituent of ribosome), GO:0005622 (intracellular), GO:0005840 (ribosome), GO:0006412 (translation), GO:0015934 (large ribosomal subunit), GO:0016740 (transferase activity)	0.335	Down	0.000157533	---	29	20.613	15	4	2	3	3	3	2	2	2	3	3	3	2	2	2	2	2	2	2	2	2	173560	176770	219640	63899	61411	65725	1.368	1.394	1.732	0.504	0.484	0.518	nucleus	GO:0006518 peptide metabolic process; GO:0043043 peptide biosynthetic process; GO:0044267 cellular protein metabolic process; GO:0006807 nitrogen compound metabolic process; GO:0009058 biosynthetic process; GO:0043603 cellular amide metabolic process; GO:0044238 primary metabolic process; GO:1901566 organonitrogen compound biosynthetic process; GO:1901576 organic substance biosynthetic process; G…	GO:0005840 ribosome; GO:0043229 intracellular organelle; GO:0043232 intracellular non-membrane-bounded organelle; GO:0044446 intracellular organelle part; GO:0005737 cytoplasm; GO:0032991 macromolecular complex; GO:0044424 intracellular part; GO:0005623 cell; GO:0044422 organelle part; GO:0043228 non-membrane-bounded organelle; GO:0043226 organelle; GO:0015934 large ribosomal subunit; GO:0044391 …	GO:0097159 organic cyclic compound binding; GO:1901363 heterocyclic compound binding; GO:0003723 RNA binding; GO:0003824 catalytic activity; GO:0005488 binding; GO:0003676 nucleic acid binding; GO:0016740 transferase activity; GO:0005198 structural molecule activity; GO:0003735 structural constituent of ribosome;				IPR008991; IPR022669; IPR014726; IPR014722;	Translation protein SH3-like domain; Ribosomal protein L2, C-terminal; Ribosomal protein L2, domain 3; Ribosomal protein L2 domain 2;
W0U6J5.3	thioredoxin 2; IPR005746 (Thioredoxin), IPR012336 (Thioredoxin-like fold); GO:0006662 (glycerol ether metabolic process), GO:0015035 (protein disulfide oxidoreductase activity), GO:0045454 (cell redox homeostasis)	0.491	Down	1.354e-06	---	21.4	16.343	30	5	5	7	7	5	4	3	4	5	5	5	4	3	4	5	5	5	4	3	4	3066200	3012300	3134500	1504600	1473300	1546800	1.339	1.316	1.369	0.657	0.643	0.676	chloroplast	GO:0050794 regulation of cellular process; GO:0042592 homeostatic process; GO:0065008 regulation of biological quality; GO:0050789 regulation of biological process; GO:0045454 cell redox homeostasis; GO:0044763 single-organism cellular process; GO:0019725 cellular homeostasis; GO:0044699 single-organism process; GO:0009987 cellular process; GO:0065007 biological regulation;			K03671	trxA; thioredoxin 1		IPR012336; IPR013766;	Thioredoxin-like fold; Thioredoxin domain;
AX86KU.1	subtilisin-like serine protease 3; IPR009020 (Proteinase inhibitor, propeptide), IPR010435 (Peptidase S8A, DUF1034 C-terminal), IPR015500 (Peptidase S8, subtilisin-related), IPR023827 (Peptidase S8, subtilisin, Asp-active site), IPR023828 (Peptidase S8, subtilisin, Ser-active site); GO:0004252 (serine-type endopeptidase activity), GO:0005618 (cell wall), GO:0006508 (proteolysis), GO:0016020 (memb…	0.441	Down	0.00023511	---	33.5	88.141	54	18	15	11	10	9	8	8	8	14	12	12	9	9	10	11	11	10	8	8	8	1657500	1357900	1541200	638640	669310	704490	1.514	1.24	1.408	0.583	0.611	0.643	endoplasmic reticulum	GO:0006508 proteolysis; GO:0008152 metabolic process; GO:0043170 macromolecule metabolic process; GO:0019538 protein metabolic process; GO:0044238 primary metabolic process; GO:0071704 organic substance metabolic process;	GO:0016020 membrane; GO:0005618 cell wall; GO:0030312 external encapsulating structure; GO:0005623 cell; GO:0044464 cell part; GO:0071944 cell periphery;	GO:0004252 serine-type endopeptidase activity; GO:0004175 endopeptidase activity; GO:0008233 peptidase activity; GO:0003824 catalytic activity; GO:0017171 serine hydrolase activity; GO:0008236 serine-type peptidase activity; GO:0070011 peptidase activity, acting on L-amino acid peptides; GO:0016787 hydrolase activity;				IPR034197; IPR009020; IPR010435; IPR000209; IPR010259;	Cucumisin-like catalytic domain; Proteinase propeptide inhibitor; Fn3-like domain; Peptidase S8/S53 domain; Peptidase S8 propeptide/proteinase inhibitor I9;
I97S71.1	UDP-Glycosyltransferase superfamily protein; IPR002213 (UDP-glucuronosyl/UDP-glucosyltransferase); GO:0008152 (metabolic process)	2.377	Up	9.9184e-05	---	25.7	54.119	39	10	4	8	6	5	5	7	8	7	6	5	5	6	6	2	2	2	2	3	2	292380	328490	327050	812580	716590	724470	0.548	0.616	0.613	1.523	1.343	1.358	chloroplast	GO:0008152 metabolic process;		GO:0016757 transferase activity, transferring glycosyl groups; GO:0016758 transferase activity, transferring hexosyl groups; GO:0003824 catalytic activity; GO:0016740 transferase activity;
SH86H7.1	disease-resistance response protein; IPR000916 (Bet v I domain), IPR023393 (START-like domain), IPR024949 (Bet v I type allergen); GO:0006952 (defense response), GO:0009607 (response to biotic stimulus)	3.243	Up	7.6927e-05	---	74.4	17.997	66	11	3	10	10	9	12	14	11	8	8	9	9	11	10	3	3	3	3	3	3	1477800	1736300	1837000	5655000	5172500	5550600	0.414	0.486	0.514	1.583	1.448	1.554	chloroplast	GO:0006952 defense response; GO:0050896 response to stimulus; GO:0006950 response to stress; GO:0009607 response to biotic stimulus;						IPR023393; IPR000916;	START-like domain; Bet v I/Major latex protein;
ZA4BYI.1	Zinc-binding alcohol dehydrogenase family protein; IPR002085 (Alcohol dehydrogenase superfamily, zinc-type), IPR016040 (NAD(P)-binding domain), IPR020843 (Polyketide synthase, enoylreductase); GO:0008270 (zinc ion binding), GO:0016491 (oxidoreductase activity), GO:0048037 (cofactor binding), GO:0055114 (oxidation-reduction process)	30.584	Up	0.00146053	---	34.8	110.6	46	19	2	2	2	2	14	12	14	2	2	2	14	13	13	0	0	0	1	1	0	130200	60013	69920	4723700	1535100	1711300	0.095	0.044	0.051	3.444	1.119	1.248	chloroplast	GO:0044699 single-organism process; GO:0008152 metabolic process; GO:0055114 oxidation-reduction process; GO:0044710 single-organism metabolic process;		GO:0046914 transition metal ion binding; GO:0003824 catalytic activity; GO:0005488 binding; GO:0043167 ion binding; GO:0046872 metal ion binding; GO:0043169 cation binding; GO:0008270 zinc ion binding; GO:0016491 oxidoreductase activity;				IPR011032; IPR020843; IPR016040; IPR013154; IPR013149;	GroES-like; Polyketide synthase, enoylreductase domain; NAD(P)-binding domain; Alcohol dehydrogenase, N-terminal; Alcohol dehydrogenase, C-terminal;
FK1L07.1	chitinase A; IPR017853 (Glycoside hydrolase, superfamily); GO:0005975 (carbohydrate metabolic process)	0.307	Down	2.2768e-05	---	26.6	49.703	30	7	6	5	5	6	5	4	5	6	6	6	6	6	6	5	5	5	5	5	5	2094400	2477200	2362500	737190	700950	691610	1.386	1.64	1.564	0.488	0.464	0.458	plasma membrane	GO:0008152 metabolic process; GO:0005975 carbohydrate metabolic process; GO:0044238 primary metabolic process; GO:0071704 organic substance metabolic process;		GO:0004553 hydrolase activity, hydrolyzing O-glycosyl compounds; GO:0016787 hydrolase activity; GO:0003824 catalytic activity; GO:0016798 hydrolase activity, acting on glycosyl bonds;	K01183	E3.2.1.14; chitinase [EC:3.2.1.14]	aip00520 Amino sugar and nucleotide sugar metabolism - Arachis ipaensis; aip01100 Metabolic pathways - Arachis ipaensis;	IPR001223; IPR017853; IPR013781;	Glycoside hydrolase family 18, catalytic domain; Glycoside hydrolase superfamily; Glycoside hydrolase, catalytic domain;
LFSR1E.2	alpha-L-fucosidase 2-like isoform X2 [Glycine max]; IPR008928 (Six-hairpin glycosidase-like), IPR027414 (Glycosyl hydrolase family, N-terminal domain); GO:0003824 (catalytic activity)	0.362	Down	4.1779e-05	---	24.7	95.177	60	15	15	12	11	16	6	7	8	11	10	11	6	6	6	11	10	11	6	6	6	588230	624520	696750	227870	238880	224630	1.357	1.441	1.607	0.526	0.551	0.518	vacuolar membrane			GO:0004553 hydrolase activity, hydrolyzing O-glycosyl compounds; GO:0016787 hydrolase activity; GO:0015928 fucosidase activity; GO:0003824 catalytic activity; GO:0004560 alpha-L-fucosidase activity; GO:0016798 hydrolase activity, acting on glycosyl bonds;	K15923	AXY8, FUC95A, afcA; alpha-L-fucosidase 2 [EC:3.2.1.51]	aip00511 Other glycan degradation - Arachis ipaensis;	IPR008928; IPR027414;	Six-hairpin glycosidase-like; Glycosyl hydrolase family, N-terminal domain;
52U0T8.1	3-hydroxyisobutyryl-CoA hydrolase-like protein	2.367	Up	0.0075582	---	44.9	43.164	42	12	12	2	6	7	8	10	9	2	6	7	7	8	8	2	6	7	7	8	8	194450	341310	311550	637190	718000	649270	0.409	0.718	0.655	1.341	1.511	1.366	cytoplasm			GO:0016787 hydrolase activity; GO:0016289 CoA hydrolase activity; GO:0016790 thiolester hydrolase activity; GO:0003824 catalytic activity; GO:0003860 3-hydroxyisobutyryl-CoA hydrolase activity; GO:0016788 hydrolase activity, acting on ester bonds;	K05605	HIBCH; 3-hydroxyisobutyryl-CoA hydrolase [EC:3.1.2.4]	aip00280 Valine, leucine and isoleucine degradation - Arachis ipaensis; aip00410 beta-Alanine metabolism - Arachis ipaensis; aip00640 Propanoate metabolism - Arachis ipaensis; aip01100 Metabolic pathways - Arachis ipaensis; aip01200 Carbon metabolism - Arachis ipaensis;	IPR029045;	ClpP/crotonase-like domain;
A9E03W.2	serine carboxypeptidase-like 48; IPR001563 (Peptidase S10, serine carboxypeptidase); GO:0004185 (serine-type carboxypeptidase activity), GO:0006508 (proteolysis)	2.454	Up	0.00079746	---	26.8	57.353	42	10	1	5	8	7	7	9	6	5	8	5	6	8	6	0	1	0	0	0	0	317470	270620	351720	750660	694990	859140	0.587	0.5	0.65	1.388	1.285	1.589	chloroplast	GO:0006508 proteolysis; GO:0008152 metabolic process; GO:0043170 macromolecule metabolic process; GO:0019538 protein metabolic process; GO:0044238 primary metabolic process; GO:0071704 organic substance metabolic process;		GO:0004180 carboxypeptidase activity; GO:0008233 peptidase activity; GO:0008238 exopeptidase activity; GO:0003824 catalytic activity; GO:0017171 serine hydrolase activity; GO:0008236 serine-type peptidase activity; GO:0070011 peptidase activity, acting on L-amino acid peptides; GO:0016787 hydrolase activity; GO:0004185 serine-type carboxypeptidase activity; GO:0070008 serine-type exopeptidase act…	K16298	SCPL-IV; serine carboxypeptidase-like clade IV [EC:3.4.16.-]		IPR029058;	Alpha/Beta hydrolase fold;
1WY37S.1	Cytochrome P450 superfamily protein; IPR001128 (Cytochrome P450); GO:0005506 (iron ion binding), GO:0020037 (heme binding), GO:0055114 (oxidation-reduction process)	73.074	Up	0.0038167	---	48.7	50.642	98	21	6	4	7	5	29	27	26	4	8	6	19	20	21	2	2	3	6	6	6	80636	205870	107040	9272900	9360500	10100000	0.017	0.042	0.022	1.91	1.928	2.081	cytoplasm	GO:0044699 single-organism process; GO:0008152 metabolic process; GO:0055114 oxidation-reduction process; GO:0044710 single-organism metabolic process;		GO:0097159 organic cyclic compound binding; GO:1901363 heterocyclic compound binding; GO:0020037 heme binding; GO:0005506 iron ion binding; GO:0046914 transition metal ion binding; GO:0003824 catalytic activity; GO:0005488 binding; GO:0043167 ion binding; GO:0043169 cation binding; GO:0046872 metal ion binding; GO:0016705 oxidoreductase activity, acting on paired donors, with incorporation or red…	K13257	CYP93C; 2-hydroxyisoflavanone synthase [EC:1.14.13.136]	aip00943 Isoflavonoid biosynthesis - Arachis ipaensis; aip01100 Metabolic pathways - Arachis ipaensis; aip01110 Biosynthesis of secondary metabolites - Arachis ipaensis;
RUK088.1	probable rhamnose biosynthetic enzyme 1-like isoform X3 [Glycine max]; IPR005913 (dTDP-4-dehydrorhamnose reductase); GO:0008831 (dTDP-4-dehydrorhamnose reductase activity), GO:0045226 (extracellular polysaccharide biosynthetic process)	2.115	Up	0.0139962	---	49.2	33.538	29	11	7	2	4	3	6	6	8	2	5	5	8	8	10	2	2	2	5	6	6	139600	262590	199280	429800	393430	448120	0.447	0.841	0.638	1.377	1.26	1.436	nucleus				K12451	UER1; 3,5-epimerase/4-reductase [EC:5.1.3.- 1.1.1.-]	aip00520 Amino sugar and nucleotide sugar metabolism - Arachis ipaensis; aip01100 Metabolic pathways - Arachis ipaensis;	IPR029903; IPR016040;	RmlD-like substrate binding domain; NAD(P)-binding domain;
937JDH.2	beta-galactosidase 5; IPR001944 (Glycoside hydrolase, family 35), IPR017853 (Glycoside hydrolase, superfamily); GO:0005975 (carbohydrate metabolic process)	0.245	Down	1.8474e-06	---	54.6	77.373	101	23	9	25	23	20	11	12	10	20	21	17	12	13	12	9	9	9	4	6	6	3516100	3451600	3367400	797160	828020	904920	1.64	1.61	1.57	0.372	0.386	0.422	cytoplasm	GO:0008152 metabolic process; GO:0005975 carbohydrate metabolic process; GO:0044238 primary metabolic process; GO:0071704 organic substance metabolic process;		GO:0004553 hydrolase activity, hydrolyzing O-glycosyl compounds; GO:0016787 hydrolase activity; GO:0003824 catalytic activity; GO:0016798 hydrolase activity, acting on glycosyl bonds;				IPR031330; IPR017853; IPR008979; IPR013781;	Glycoside hydrolase 35, catalytic domain; Glycoside hydrolase superfamily; Galactose-binding domain-like; Glycoside hydrolase, catalytic domain;
JDR7GI.2	beta-galactosidase 10; IPR000922 (D-galactoside/L-rhamnose binding SUEL lectin domain), IPR001944 (Glycoside hydrolase, family 35), IPR017853 (Glycoside hydrolase, superfamily); GO:0005975 (carbohydrate metabolic process), GO:0030246 (carbohydrate binding)	0.429	Down	0.049599	---	38.6	74.416	23	20	0	4	4	5	4	3	3	16	18	17	13	10	11	0	0	0	0	0	0	352510	206190	370310	127750	134540	136120	1.593	0.932	1.674	0.577	0.608	0.615	chloroplast	GO:0008152 metabolic process; GO:0005975 carbohydrate metabolic process; GO:0044238 primary metabolic process; GO:0071704 organic substance metabolic process;		GO:0004553 hydrolase activity, hydrolyzing O-glycosyl compounds; GO:0016787 hydrolase activity; GO:0003824 catalytic activity; GO:0016798 hydrolase activity, acting on glycosyl bonds;				IPR031330; IPR017853; IPR013781; IPR008979;	Glycoside hydrolase 35, catalytic domain; Glycoside hydrolase superfamily; Glycoside hydrolase, catalytic domain; Galactose-binding domain-like;
UA9ND9.1	aldo/keto reductase family oxidoreductase; IPR001395 (Aldo/keto reductase), IPR023210 (NADP-dependent oxidoreductase domain)	3.604	Up	0.00022425	---	52.3	82.958	139	26	10	20	10	15	30	32	32	18	11	16	22	22	23	6	1	5	8	7	8	3525500	2516900	3169000	10586000	11091000	11512000	0.499	0.356	0.448	1.498	1.569	1.629	cytoskeleton							IPR023210;	NADP-dependent oxidoreductase domain;
VPW2G6.1	Cytochrome P450 superfamily protein; IPR001128 (Cytochrome P450); GO:0005506 (iron ion binding), GO:0020037 (heme binding), GO:0055114 (oxidation-reduction process)	11.45	Up	3.9113e-05	---	23.1	57.003	33	9	3	3	3	3	8	9	7	3	3	3	8	8	7	1	1	2	3	3	3	93676	74402	69408	840290	1065200	819270	0.19	0.151	0.141	1.702	2.158	1.659	chloroplast	GO:0044699 single-organism process; GO:0008152 metabolic process; GO:0055114 oxidation-reduction process; GO:0044710 single-organism metabolic process;		GO:0097159 organic cyclic compound binding; GO:1901363 heterocyclic compound binding; GO:0020037 heme binding; GO:0005506 iron ion binding; GO:0046914 transition metal ion binding; GO:0003824 catalytic activity; GO:0005488 binding; GO:0043167 ion binding; GO:0043169 cation binding; GO:0046872 metal ion binding; GO:0016705 oxidoreductase activity, acting on paired donors, with incorporation or red…
ZINR5T.1	alpha-amylase-like; IPR015902 (Glycoside hydrolase, family 13); GO:0003824 (catalytic activity), GO:0004556 (alpha-amylase activity), GO:0005509 (calcium ion binding), GO:0005975 (carbohydrate metabolic process), GO:0043169 (cation binding)	4.141	Up	0.00020043	---	56.7	47.005	54	14	13	5	8	4	12	11	14	5	7	4	12	10	13	5	7	4	12	10	13	361590	459600	317830	1618900	1589900	1508300	0.37	0.471	0.326	1.659	1.629	1.545	chloroplast	GO:0008152 metabolic process; GO:0005975 carbohydrate metabolic process; GO:0044238 primary metabolic process; GO:0071704 organic substance metabolic process;		GO:0004556 alpha-amylase activity; GO:0016160 amylase activity; GO:0003824 catalytic activity; GO:0005488 binding; GO:0016798 hydrolase activity, acting on glycosyl bonds; GO:0043167 ion binding; GO:0046872 metal ion binding; GO:0043169 cation binding; GO:0004553 hydrolase activity, hydrolyzing O-glycosyl compounds; GO:0016787 hydrolase activity; GO:0005509 calcium ion binding;	K01176	AMY, amyA, malS; alpha-amylase [EC:3.2.1.1]	aip00500 Starch and sucrose metabolism - Arachis ipaensis; aip01100 Metabolic pathways - Arachis ipaensis;	IPR013780; IPR017853; IPR006047; IPR012850; IPR013781;	Glycosyl hydrolase, all-beta; Glycoside hydrolase superfamily; Glycosyl hydrolase, family 13, catalytic domain; Alpha-amylase, C-terminal beta-sheet; Glycoside hydrolase, catalytic domain;
8A1TPW.2	aspartate aminotransferase; IPR015424 (Pyridoxal phosphate-dependent transferase); GO:0003824 (catalytic activity), GO:0009058 (biosynthetic process), GO:0030170 (pyridoxal phosphate binding)	2.352	Up	6.6314e-07	---	54.5	51.759	99	18	1	19	15	12	15	20	18	15	14	10	14	15	14	1	1	0	1	1	1	3645400	3601000	3775400	8468900	8832300	8627700	0.592	0.585	0.613	1.375	1.434	1.401	chloroplast	GO:0009058 biosynthetic process; GO:0008152 metabolic process;		GO:0097159 organic cyclic compound binding; GO:1901363 heterocyclic compound binding; GO:0003824 catalytic activity; GO:0005488 binding; GO:0043167 ion binding; GO:0043168 anion binding; GO:0048037 cofactor binding; GO:0030170 pyridoxal phosphate binding;	K15849	PAT, AAT; bifunctional aspartate aminotransferase and glutamate/aspartate-prephenate aminotransferase [EC:2.6.1.1 2.6.1.78 2.6.1.79]	aip00350 Tyrosine metabolism - Arachis ipaensis; aip00360 Phenylalanine metabolism - Arachis ipaensis; aip00400 Phenylalanine, tyrosine and tryptophan biosynthesis - Arachis ipaensis; aip00950 Isoquinoline alkaloid biosynthesis - Arachis ipaensis; aip00960 Tropane, piperidine and pyridine alkaloid biosynthesis - Arachis ipaensis; aip01100 Metabolic pathways - Arachis ipaensis; aip01110 Biosynthes…	IPR015424; IPR004839; IPR015421; IPR015422;	Pyridoxal phosphate-dependent transferase; Aminotransferase, class I/classII; Pyridoxal phosphate-dependent transferase, major region, subdomain 1; Pyridoxal phosphate-dependent transferase, major region, subdomain 2;
S0STLV.1	NADP-dependent alkenal double bond reductase; IPR002085 (Alcohol dehydrogenase superfamily, zinc-type), IPR016040 (NAD(P)-binding domain), IPR020843 (Polyketide synthase, enoylreductase); GO:0008270 (zinc ion binding), GO:0016491 (oxidoreductase activity), GO:0055114 (oxidation-reduction process)	2.114	Up	1.95624e-05	---	62.4	38.058	98	18	10	18	15	15	17	15	18	14	14	13	12	12	16	8	9	9	8	7	10	3930800	3632200	4031800	8262500	8156300	8096200	0.653	0.604	0.67	1.373	1.355	1.345	cytoplasm	GO:0044699 single-organism process; GO:0008152 metabolic process; GO:0055114 oxidation-reduction process; GO:0044710 single-organism metabolic process;		GO:0003824 catalytic activity; GO:0016491 oxidoreductase activity;				IPR011032; IPR020843; IPR016040; IPR013149;	GroES-like; Polyketide synthase, enoylreductase domain; NAD(P)-binding domain; Alcohol dehydrogenase, C-terminal;
V2A3QX.1	O-methyltransferase family protein; IPR016461 (Caffeate O-methyltransferase (COMT) family); GO:0008168 (methyltransferase activity), GO:0008171 (O-methyltransferase activity), GO:0046983 (protein dimerization activity)	2.052	Up	0.0021026	---	25.2	40.872	34	7	2	4	3	6	6	6	9	4	3	6	5	4	6	2	1	2	1	2	2	115190	91279	110690	242580	219370	189350	0.714	0.566	0.686	1.503	1.359	1.173	cytoplasm			GO:0016741 transferase activity, transferring one-carbon groups; GO:0005515 protein binding; GO:0008171 O-methyltransferase activity; GO:0008168 methyltransferase activity; GO:0003824 catalytic activity; GO:0016740 transferase activity; GO:0005488 binding; GO:0046983 protein dimerization activity;				IPR011991; IPR012967; IPR029063; IPR001077;	Winged helix-turn-helix DNA-binding domain; Plant methyltransferase dimerisation; S-adenosyl-L-methionine-dependent methyltransferase; O-methyltransferase, family 2;
H8P4Q7.2	lysosomal beta glucosidase-like isoform X2 [Glycine max]; IPR002772 (Glycoside hydrolase family 3 C-terminal domain), IPR017853 (Glycoside hydrolase, superfamily), IPR026892 (Glycoside hydrolase family 3); GO:0005975 (carbohydrate metabolic process)	0.353	Down	1.68254e-05	---	22.5	74.236	34	10	7	6	5	8	5	7	3	9	6	9	6	6	4	6	4	7	5	6	3	558050	521440	492300	184860	191270	179340	1.574	1.471	1.389	0.521	0.539	0.506	plasma membrane	GO:0008152 metabolic process; GO:0005975 carbohydrate metabolic process; GO:0044238 primary metabolic process; GO:0071704 organic substance metabolic process;		GO:0004553 hydrolase activity, hydrolyzing O-glycosyl compounds; GO:0016787 hydrolase activity; GO:0003824 catalytic activity; GO:0016798 hydrolase activity, acting on glycosyl bonds;	K05349	bglX; beta-glucosidase [EC:3.2.1.21]	aip00460 Cyanoamino acid metabolism - Arachis ipaensis; aip00500 Starch and sucrose metabolism - Arachis ipaensis; aip00940 Phenylpropanoid biosynthesis - Arachis ipaensis; aip01100 Metabolic pathways - Arachis ipaensis; aip01110 Biosynthesis of secondary metabolites - Arachis ipaensis;	IPR001764; IPR002772; IPR017853;	Glycoside hydrolase, family 3, N-terminal; Glycoside hydrolase family 3 C-terminal domain; Glycoside hydrolase superfamily;
QKB3E6.1	alanine-tRNA ligases; nucleic acid binding; ligases, forming aminoacyl-tRNA and related compounds; nucleotide binding; ATP binding; IPR009000 (Translation protein, beta-barrel domain), IPR018165 (Alanyl-tRNA synthetase, class IIc, core domain); GO:0000166 (nucleotide binding), GO:0003676 (nucleic acid binding), GO:0004813 (alanine-tRNA ligase activity), GO:0005524 (ATP binding), GO:0006419 (alany…	10.494	Up	0.00025673	---	77.2	29.904	55	17	4	6	3	4	13	14	15	5	4	3	12	11	13	0	0	0	2	2	2	213060	136770	116770	1480500	1536700	1883400	0.238	0.153	0.131	1.655	1.718	2.105	cytoplasm	GO:0006518 peptide metabolic process; GO:0006725 cellular aromatic compound metabolic process; GO:0044267 cellular protein metabolic process; GO:0044699 single-organism process; GO:0009058 biosynthetic process; GO:1901566 organonitrogen compound biosynthetic process; GO:0043039 tRNA aminoacylation; GO:0044237 cellular metabolic process; GO:0071704 organic substance metabolic process; GO:0008152 m…		GO:0016876 ligase activity, forming aminoacyl-tRNA and related compounds; GO:0005524 ATP binding; GO:1901265 nucleoside phosphate binding; GO:0016875 ligase activity, forming carbon-oxygen bonds; GO:0016874 ligase activity; GO:0001882 nucleoside binding; GO:0043167 ion binding; GO:0000166 nucleotide binding; GO:0097159 organic cyclic compound binding; GO:1901363 heterocyclic compound binding; GO:…				IPR018163; IPR018164; IPR009000; IPR018165;	Threonyl/alanyl tRNA synthetase, class II-like, putative editing domain; Alanyl-tRNA synthetase, class IIc, N-terminal; Translation protein, beta-barrel domain; Alanyl-tRNA synthetase, class IIc, core domain;
0XM443.1	beta glucosidase 43; IPR001360 (Glycoside hydrolase, family 1), IPR017853 (Glycoside hydrolase, superfamily); GO:0005975 (carbohydrate metabolic process)	0.486	Down	7.4192e-07	---	45.2	58.95	79	16	3	16	19	15	10	12	7	15	16	14	11	11	8	2	3	2	2	2	2	5751500	5629800	5651800	2810500	2679000	2787300	1.363	1.335	1.34	0.666	0.635	0.661	endoplasmic reticulum	GO:0008152 metabolic process; GO:0005975 carbohydrate metabolic process; GO:0044238 primary metabolic process; GO:0071704 organic substance metabolic process;		GO:0004553 hydrolase activity, hydrolyzing O-glycosyl compounds; GO:0016787 hydrolase activity; GO:0003824 catalytic activity; GO:0016798 hydrolase activity, acting on glycosyl bonds;	K05350	bglB; beta-glucosidase [EC:3.2.1.21]	aip00460 Cyanoamino acid metabolism - Arachis ipaensis; aip00500 Starch and sucrose metabolism - Arachis ipaensis; aip00940 Phenylpropanoid biosynthesis - Arachis ipaensis; aip01100 Metabolic pathways - Arachis ipaensis; aip01110 Biosynthesis of secondary metabolites - Arachis ipaensis;	IPR017853; IPR013781;	Glycoside hydrolase superfamily; Glycoside hydrolase, catalytic domain;
JL3DG7.1	Glutathione S-transferase family protein; IPR010987 (Glutathione S-transferase, C-terminal-like), IPR012336 (Thioredoxin-like fold); GO:0005515 (protein binding)	2.228	Up	0.022718	---	48.2	28.792	22	11	2	3	3	2	6	4	4	8	8	8	9	8	10	1	1	0	1	1	2	562400	534670	667480	1746100	871030	1312400	0.593	0.563	0.703	1.84	0.918	1.383	mitochondria			GO:0005515 protein binding; GO:0005488 binding;	K00799	GST, gst; glutathione S-transferase [EC:2.5.1.18]	aip00480 Glutathione metabolism - Arachis ipaensis; aip01100 Metabolic pathways - Arachis ipaensis;	IPR004046; IPR010987; IPR004045; IPR012336;	Glutathione S-transferase, C-terminal; Glutathione S-transferase, C-terminal-like; Glutathione S-transferase, N-terminal; Thioredoxin-like fold;
S2JPPU.1	protein THYLAKOID FORMATION1, chloroplastic-like [Glycine max]; IPR017499 (Photosystem II Psp29, biogenesis); GO:0009523 (photosystem II), GO:0010027 (thylakoid membrane organization), GO:0015979 (photosynthesis)	0.477	Down	0.0060401	---	22.6	34.124	22	5	5	4	4	5	4	2	3	4	4	5	4	2	3	4	4	5	4	2	3	225860	250290	183560	105610	123650	85751	1.39	1.541	1.13	0.65	0.761	0.528	chloroplast	GO:0044085 cellular component biogenesis; GO:0016043 cellular component organization; GO:0034622 cellular macromolecular complex assembly; GO:0071822 protein complex subunit organization; GO:0019684 photosynthesis, light reaction; GO:0010207 photosystem II assembly; GO:0044237 cellular metabolic process; GO:0043933 macromolecular complex subunit organization; GO:0008152 metabolic process; GO:0006…
A6MVZL.1	ascorbate peroxidase 4; IPR010255 (Haem peroxidase); GO:0004601 (peroxidase activity), GO:0006979 (response to oxidative stress), GO:0020037 (heme binding), GO:0055114 (oxidation-reduction process)	0.462	Down	0.00025512	---	42.8	36.451	33	10	1	8	4	8	5	4	4	9	5	9	5	4	4	1	0	1	0	0	0	708740	581770	628740	295120	283110	308280	1.516	1.244	1.345	0.631	0.605	0.659	chloroplast	GO:0008152 metabolic process; GO:0006950 response to stress; GO:0055114 oxidation-reduction process; GO:0044710 single-organism metabolic process; GO:0006979 response to oxidative stress; GO:0044699 single-organism process; GO:0050896 response to stimulus;		GO:0097159 organic cyclic compound binding; GO:1901363 heterocyclic compound binding; GO:0020037 heme binding; GO:0003824 catalytic activity; GO:0005488 binding; GO:0016209 antioxidant activity; GO:0004601 peroxidase activity; GO:0046906 tetrapyrrole binding; GO:0016491 oxidoreductase activity; GO:0016684 oxidoreductase activity, acting on peroxide as acceptor;	K00434	E1.11.1.11; L-ascorbate peroxidase [EC:1.11.1.11]	aip00053 Ascorbate and aldarate metabolism - Arachis ipaensis; aip00480 Glutathione metabolism - Arachis ipaensis; aip01100 Metabolic pathways - Arachis ipaensis;	IPR002016;	Haem peroxidase, plant/fungal/bacterial;
4XXP0Y.1	Stress responsive A/B Barrel Domain; IPR011008 (Dimeric alpha-beta barrel)	0.42	Down	0.0146382	---	58.5	11.903	20	6	6	4	2	6	3	3	2	3	2	5	3	3	2	3	2	5	3	3	2	646160	466960	325630	194260	193030	216780	1.898	1.372	0.956	0.571	0.567	0.637	cytoplasm							IPR013097; IPR011008;	Stress responsive alpha-beta barrel; Dimeric alpha-beta barrel;
GVWN9Y.1	S-adenosylmethionine-dependent methyltransferase; IPR025714 (Methyltransferase domain)	2.437	Up	3.8099e-06	---	46.7	29.293	71	11	3	9	9	10	11	15	17	7	6	6	7	9	10	1	1	0	1	2	3	1224000	1333100	1294900	3225700	3045300	3118000	0.555	0.604	0.587	1.462	1.38	1.413	cytoplasm	GO:0008152 metabolic process;		GO:0016741 transferase activity, transferring one-carbon groups; GO:0008168 methyltransferase activity; GO:0003824 catalytic activity; GO:0016740 transferase activity;				IPR029063; IPR013216;	S-adenosyl-L-methionine-dependent methyltransferase; Methyltransferase type 11;
98CSRD.2	plasma-membrane associated cation-binding protein 1; IPR008469 (DREPP family); GO:0046658 (anchored component of plasma membrane), GO:0051716 (cellular response to stimulus)	0.389	Down	2.11e-05	---	67.3	24.531	94	14	5	17	21	21	13	11	11	12	13	13	12	9	9	5	5	5	5	4	4	7955000	8042900	8375200	3305700	2922300	3251900	1.41	1.425	1.484	0.586	0.518	0.576	nucleus	GO:0051716 cellular response to stimulus; GO:0050896 response to stimulus; GO:0009987 cellular process;	GO:0016020 membrane; GO:0031226 intrinsic component of plasma membrane; GO:0044459 plasma membrane part; GO:0044425 membrane part; GO:0044464 cell part; GO:0071944 cell periphery; GO:0031225 anchored component of membrane; GO:0031224 intrinsic component of membrane; GO:0005623 cell; GO:0046658 anchored component of plasma membrane; GO:0005886 plasma membrane;
4R282L.1	acyl-CoA synthetase 5; IPR000873 (AMP-dependent synthetase/ligase), IPR025110 (AMP-binding enzyme C-terminal domain); GO:0003824 (catalytic activity), GO:0008152 (metabolic process)	2.505	Up	2.9018e-06	---	39.1	57.116	95	18	2	11	12	14	22	19	17	10	11	11	16	17	14	2	1	1	2	2	1	2914400	2841900	2866100	7334500	6805700	7444000	0.579	0.564	0.569	1.457	1.352	1.479	chloroplast	GO:0008152 metabolic process;		GO:0003824 catalytic activity;	K22133	AAE3; oxalate---CoA ligase [EC:6.2.1.8]	aip00630 Glyoxylate and dicarboxylate metabolism - Arachis ipaensis; aip01100 Metabolic pathways - Arachis ipaensis;	IPR025110; IPR000873;	AMP-binding enzyme C-terminal domain; AMP-dependent synthetase/ligase;
I3Z6BS.1	Peroxidase superfamily protein; IPR010255 (Haem peroxidase); GO:0004601 (peroxidase activity), GO:0006979 (response to oxidative stress), GO:0020037 (heme binding), GO:0055114 (oxidation-reduction process)	4.029	Up	5.461e-07	---	60.5	34.435	63	10	4	9	7	6	14	14	13	7	7	6	9	9	8	3	2	2	4	3	3	2435300	2589200	2402500	10104000	10172000	9636200	0.391	0.416	0.386	1.624	1.635	1.548	chloroplast	GO:0008152 metabolic process; GO:0042743 hydrogen peroxide metabolic process; GO:0006950 response to stress; GO:0072593 reactive oxygen species metabolic process; GO:0055114 oxidation-reduction process; GO:0044710 single-organism metabolic process; GO:0006979 response to oxidative stress; GO:0044699 single-organism process; GO:0044248 cellular catabolic process; GO:0050896 response to stimulus; G…		GO:0097159 organic cyclic compound binding; GO:1901363 heterocyclic compound binding; GO:0020037 heme binding; GO:0003824 catalytic activity; GO:0005488 binding; GO:0016209 antioxidant activity; GO:0004601 peroxidase activity; GO:0046906 tetrapyrrole binding; GO:0016491 oxidoreductase activity; GO:0016684 oxidoreductase activity, acting on peroxide as acceptor;	K00430	E1.11.1.7; peroxidase [EC:1.11.1.7]	aip00940 Phenylpropanoid biosynthesis - Arachis ipaensis; aip01100 Metabolic pathways - Arachis ipaensis; aip01110 Biosynthesis of secondary metabolites - Arachis ipaensis;	IPR033905; IPR002016;	Secretory peroxidase; Haem peroxidase, plant/fungal/bacterial;
9B8HPN.1	60S acidic ribosomal protein family; IPR001813 (Ribosomal protein L10/L12); GO:0003735 (structural constituent of ribosome), GO:0005622 (intracellular), GO:0005840 (ribosome), GO:0006414 (translational elongation)	0.482	Down	0.0068219	---	37.8	12.109	13	3	2	2	2	2	3	2	2	2	2	2	3	2	1	1	1	1	2	1	1	400580	336470	273620	179480	135370	172390	1.605	1.348	1.096	0.719	0.542	0.691	cytoplasm				K02942	RP-LP1, RPLP1; large subunit ribosomal protein LP1	aip03010 Ribosome - Arachis ipaensis;
L4CNUE.1	beta glucosidase 46; IPR001360 (Glycoside hydrolase, family 1), IPR017853 (Glycoside hydrolase, superfamily); GO:0005975 (carbohydrate metabolic process)	16.294	Up	0.0002401	---	30.4	66.892	43	13	4	2	4	3	9	13	12	2	4	3	9	11	11	1	1	0	3	4	3	48167	76611	37394	742510	994960	911140	0.103	0.164	0.08	1.585	2.124	1.945	extracellular	GO:0008152 metabolic process; GO:0005975 carbohydrate metabolic process; GO:0044238 primary metabolic process; GO:0071704 organic substance metabolic process;		GO:0004553 hydrolase activity, hydrolyzing O-glycosyl compounds; GO:0016787 hydrolase activity; GO:0003824 catalytic activity; GO:0016798 hydrolase activity, acting on glycosyl bonds;	K05350	bglB; beta-glucosidase [EC:3.2.1.21]	aip00460 Cyanoamino acid metabolism - Arachis ipaensis; aip00500 Starch and sucrose metabolism - Arachis ipaensis; aip00940 Phenylpropanoid biosynthesis - Arachis ipaensis; aip01100 Metabolic pathways - Arachis ipaensis; aip01110 Biosynthesis of secondary metabolites - Arachis ipaensis;	IPR017853; IPR013781;	Glycoside hydrolase superfamily; Glycoside hydrolase, catalytic domain;
NA6443.1	disease-resistance response protein; IPR000916 (Bet v I domain), IPR023393 (START-like domain), IPR024949 (Bet v I type allergen); GO:0006952 (defense response), GO:0009607 (response to biotic stimulus)	6.273	Up	1.75587e-05	---	91.7	16.92	85	18	8	7	6	5	23	21	23	7	7	7	13	12	16	3	3	3	7	5	6	20277000	18650000	16288000	122950000	108810000	114400000	0.303	0.279	0.243	1.838	1.627	1.71	cytoplasm	GO:0006952 defense response; GO:0050896 response to stimulus; GO:0006950 response to stress; GO:0009607 response to biotic stimulus;						IPR000916; IPR023393;	Bet v I/Major latex protein; START-like domain;
4PNZ6Y.1	UDP-Glycosyltransferase superfamily protein; IPR002213 (UDP-glucuronosyl/UDP-glucosyltransferase); GO:0008152 (metabolic process)	0.359	Down	0.0058023	---	32.4	53.748	29	10	1	5	7	7	3	3	4	4	6	5	2	3	3	0	1	0	0	0	0	392850	396080	408130	129510	166200	133930	1.449	1.461	1.505	0.478	0.613	0.494	endoplasmic reticulum	GO:0008152 metabolic process;		GO:0016757 transferase activity, transferring glycosyl groups; GO:0016758 transferase activity, transferring hexosyl groups; GO:0003824 catalytic activity; GO:0016740 transferase activity;
CVJ130.1	light-harvesting chlorophyll B-binding protein 3; IPR022796 (Chlorophyll A-B binding protein), IPR023329 (Chlorophyll a/b binding protein domain); GO:0016020 (membrane)	0.181	Down	7.7932e-05	---	50.9	31.608	51	12	8	14	12	8	4	6	7	12	11	8	4	6	6	8	7	5	2	5	4	4249500	3417000	3024400	665990	653070	617600	2.019	1.624	1.437	0.316	0.31	0.293	chloroplast				K08915	LHCB4; light-harvesting complex II chlorophyll a/b binding protein 4	aip00196 Photosynthesis - antenna proteins - Arachis ipaensis; aip01100 Metabolic pathways - Arachis ipaensis;	IPR023329;	Chlorophyll a/b binding protein domain;
J8IJ4G.1	plasma membrane intrinsic protein 2; IPR000425 (Major intrinsic protein), IPR023271 (Aquaporin-like); GO:0005215 (transporter activity), GO:0006810 (transport), GO:0016020 (membrane)	0.156	Down	0.00114002	---	42.2	30.562	38	8	7	11	7	8	5	5	2	8	7	6	5	5	3	7	6	5	5	4	2	4940900	2775700	3615300	703470	631940	433220	2.263	1.271	1.656	0.322	0.289	0.198	plasma membrane	GO:0006810 transport; GO:0051179 localization; GO:0051234 establishment of localization;	GO:0016020 membrane;	GO:0005215 transporter activity;	K09872	PIP; aquaporin PIP		IPR023271;	Aquaporin-like;
X2DMBM.2	4-hydroxy-3-methylbut-2-enyl diphosphate synthase; IPR004588 (4-hydroxy-3-methylbut-2-en-1-yl diphosphate synthase, bacterial-type); GO:0005506 (iron ion binding), GO:0008299 (isoprenoid biosynthetic process), GO:0016114 (terpenoid biosynthetic process), GO:0046429 (4-hydroxy-3-methylbut-2-en-1-yl diphosphate synthase activity), GO:0055114 (oxidation-reduction process)	3.175	Up	9.6899e-08	---	50.7	82.752	130	32	3	11	13	15	30	32	29	10	9	13	23	24	24	0	0	0	3	2	3	2022600	1979400	2019400	6199100	6473100	6442000	0.483	0.472	0.482	1.48	1.545	1.538	cytoplasm	GO:0006720 isoprenoid metabolic process; GO:0044711 single-organism biosynthetic process; GO:0055114 oxidation-reduction process; GO:0044763 single-organism cellular process; GO:0044699 single-organism process; GO:0009058 biosynthetic process; GO:0044255 cellular lipid metabolic process; GO:0044238 primary metabolic process; GO:1901576 organic substance biosynthetic process; GO:0044237 cellular m…		GO:0016725 oxidoreductase activity, acting on CH or CH2 groups; GO:0052592 oxidoreductase activity, acting on CH or CH2 groups, with an iron-sulfur protein as acceptor; GO:0005506 iron ion binding; GO:0046914 transition metal ion binding; GO:0003824 catalytic activity; GO:0005488 binding; GO:0043167 ion binding; GO:0046872 metal ion binding; GO:0043169 cation binding; GO:0046429 4-hydroxy-3-methy…	K03526	gcpE, ispG; (E)-4-hydroxy-3-methylbut-2-enyl-diphosphate synthase [EC:1.17.7.1 1.17.7.3]	aip00900 Terpenoid backbone biosynthesis - Arachis ipaensis; aip01100 Metabolic pathways - Arachis ipaensis; aip01110 Biosynthesis of secondary metabolites - Arachis ipaensis;
L0R0IL.1	Non-specific lipid-transfer protein, putative; IPR000528 (Plant lipid transfer protein/Par allergen), IPR016140 (Bifunctional inhibitor/plant lipid transfer protein/seed storage helical domain); GO:0006869 (lipid transport), GO:0008289 (lipid binding)	0.484	Down	0.006977	---	47.4	11.761	26	6	6	3	5	5	4	4	5	5	6	6	5	5	5	5	6	6	5	5	5	2631500	2418500	2442000	1564000	969510	1089800	1.42	1.305	1.318	0.844	0.523	0.588	extracellular	GO:0006810 transport; GO:0006869 lipid transport; GO:1902578 single-organism localization; GO:0044699 single-organism process; GO:0010876 lipid localization; GO:0071702 organic substance transport; GO:0033036 macromolecule localization; GO:0051179 localization; GO:0044765 single-organism transport; GO:0051234 establishment of localization;		GO:0008289 lipid binding; GO:0005488 binding;				IPR016140;	Bifunctional inhibitor/plant lipid transfer protein/seed storage helical domain;
UMQ844.1	ATP-citrate synthase (ATP-citrate (Pro-S-)-lyase) n=2 Tax=Nautiliaceae RepID=B9L917_NAUPA; IPR002020 (Citrate synthase-like), IPR005810 (Succinyl-CoA ligase, alpha subunit), IPR016040 (NAD(P)-binding domain), IPR016102 (Succinyl-CoA synthetase-like); GO:0003824 (catalytic activity), GO:0003878 (ATP citrate synthase activity), GO:0004775 (succinate-CoA ligase (ADP-forming) activity), GO:0008152 (m…	3.17	Up	0.0004426	---	59.9	76.233	25	33	3	2	4	3	6	5	5	24	21	18	26	25	29	3	3	2	3	3	3	228160	263110	262500	713230	957410	717210	0.436	0.502	0.501	1.362	1.829	1.37	nucleus	GO:0008152 metabolic process;		GO:0016746 transferase activity, transferring acyl groups; GO:0046912 transferase activity, transferring acyl groups, acyl groups converted into alkyl on transfer; GO:0016740 transferase activity; GO:0003824 catalytic activity;	K01648	ACLY; ATP citrate (pro-S)-lyase [EC:2.3.3.8]	aip00020 Citrate cycle (TCA cycle) - Arachis ipaensis; aip01100 Metabolic pathways - Arachis ipaensis; aip01110 Biosynthesis of secondary metabolites - Arachis ipaensis;	IPR016142; IPR005811; IPR016040; IPR016143; IPR016102;	Citrate synthase-like, large alpha subdomain; ATP-citrate lyase/succinyl-CoA ligase; NAD(P)-binding domain; Citrate synthase-like, small alpha subdomain; Succinyl-CoA synthetase-like;
R869CP.1	beta-xylosidase 1; IPR002772 (Glycoside hydrolase family 3 C-terminal domain), IPR017853 (Glycoside hydrolase, superfamily), IPR026891 (Fibronectin type III-like domain), IPR026892 (Glycoside hydrolase family 3); GO:0005975 (carbohydrate metabolic process)	3.11	Up	3.8855e-05	---	38	79.059	18	19	4	3	3	2	4	3	3	13	9	10	16	17	15	3	2	2	4	3	3	312500	306380	266910	970830	886300	897040	0.515	0.505	0.44	1.6	1.461	1.479	cytoplasm	GO:0008152 metabolic process; GO:0005975 carbohydrate metabolic process; GO:0044238 primary metabolic process; GO:0071704 organic substance metabolic process;		GO:0004553 hydrolase activity, hydrolyzing O-glycosyl compounds; GO:0016787 hydrolase activity; GO:0003824 catalytic activity; GO:0016798 hydrolase activity, acting on glycosyl bonds;				IPR002772; IPR001764; IPR026891; IPR017853;	Glycoside hydrolase family 3 C-terminal domain; Glycoside hydrolase, family 3, N-terminal; Fibronectin type III-like domain; Glycoside hydrolase superfamily;
MX795F.1	cinnamyl alcohol dehydrogenase 9; IPR002085 (Alcohol dehydrogenase superfamily, zinc-type), IPR008985 (Concanavalin A-like lectin/glucanases superfamily), IPR013320 (Concanavalin A-like lectin/glucanase, subgroup), IPR016040 (NAD(P)-binding domain), IPR020843 (Polyketide synthase, enoylreductase); GO:0008270 (zinc ion binding), GO:0016491 (oxidoreductase activity), GO:0055114 (oxidation-reduction…	0.416	Down	0.00020399	---	39.8	56.009	50	15	1	11	12	9	7	5	6	8	10	9	7	5	6	1	0	0	1	0	1	658180	772470	811120	300380	305720	325910	1.244	1.46	1.533	0.568	0.578	0.616	chloroplast	GO:0044699 single-organism process; GO:0008152 metabolic process; GO:0055114 oxidation-reduction process; GO:0044710 single-organism metabolic process;		GO:0046914 transition metal ion binding; GO:0003824 catalytic activity; GO:0005488 binding; GO:0043167 ion binding; GO:0046872 metal ion binding; GO:0043169 cation binding; GO:0008270 zinc ion binding; GO:0016491 oxidoreductase activity;				IPR011032; IPR020843; IPR014895; IPR016040; IPR013154; IPR013149; IPR013320;	GroES-like; Polyketide synthase, enoylreductase domain; Alginate lyase 2; NAD(P)-binding domain; Alcohol dehydrogenase, N-terminal; Alcohol dehydrogenase, C-terminal; Concanavalin A-like lectin/glucanase domain;
PX7TTT.1	lysosomal beta glucosidase-like isoform X1 [Glycine max]; IPR002772 (Glycoside hydrolase family 3 C-terminal domain), IPR017853 (Glycoside hydrolase, superfamily), IPR026892 (Glycoside hydrolase family 3); GO:0005975 (carbohydrate metabolic process)	0.474	Down	0.0086181	---	27.9	67.094	19	12	1	3	2	2	3	4	5	11	11	10	10	10	11	1	0	0	1	1	1	944460	844020	1198300	558030	374120	483810	1.287	1.15	1.633	0.76	0.51	0.659	plasma membrane	GO:0008152 metabolic process; GO:0005975 carbohydrate metabolic process; GO:0044238 primary metabolic process; GO:0071704 organic substance metabolic process;		GO:0004553 hydrolase activity, hydrolyzing O-glycosyl compounds; GO:0016787 hydrolase activity; GO:0003824 catalytic activity; GO:0016798 hydrolase activity, acting on glycosyl bonds;	K05349	bglX; beta-glucosidase [EC:3.2.1.21]	aip00460 Cyanoamino acid metabolism - Arachis ipaensis; aip00500 Starch and sucrose metabolism - Arachis ipaensis; aip00940 Phenylpropanoid biosynthesis - Arachis ipaensis; aip01100 Metabolic pathways - Arachis ipaensis; aip01110 Biosynthesis of secondary metabolites - Arachis ipaensis;	IPR002772; IPR001764; IPR017853;	Glycoside hydrolase family 3 C-terminal domain; Glycoside hydrolase, family 3, N-terminal; Glycoside hydrolase superfamily;
9RF0MR.1	UDP-Glycosyltransferase superfamily protein; IPR002213 (UDP-glucuronosyl/UDP-glucosyltransferase); GO:0008152 (metabolic process)	0.411	Down	0.0021351	---	32.4	53.952	32	10	3	7	7	7	5	3	3	7	6	7	5	3	3	1	1	3	1	0	1	394710	377440	341110	160970	177250	118780	1.508	1.442	1.303	0.615	0.677	0.454	chloroplast	GO:0008152 metabolic process;		GO:0016757 transferase activity, transferring glycosyl groups; GO:0016758 transferase activity, transferring hexosyl groups; GO:0003824 catalytic activity; GO:0016740 transferase activity;	K18823	UGT91H4; soyasaponin III rhamnosyltransferase [EC:2.4.1.273]
ZST20A.1	acetyl-CoA carboxylase 1; IPR000022 (Carboxyl transferase), IPR000089 (Biotin/lipoyl attachment), IPR011761 (ATP-grasp fold), IPR011764 (Biotin carboxylation domain), IPR013537 (Acetyl-CoA carboxylase, central domain), IPR016185 (Pre-ATP-grasp domain); GO:0003824 (catalytic activity), GO:0003989 (acetyl-CoA carboxylase activity), GO:0004075 (biotin carboxylase activity), GO:0005524 (ATP binding),…	3.491	Up	1.7735e-07	---	50.9	252.54	358	80	1	44	48	39	72	79	76	42	43	34	61	65	64	0	0	0	0	1	0	3087500	3141900	3057500	11062000	10429000	10913000	0.444	0.452	0.44	1.592	1.501	1.571	chloroplast	GO:0044711 single-organism biosynthetic process; GO:0016053 organic acid biosynthetic process; GO:0044281 small molecule metabolic process; GO:0044763 single-organism cellular process; GO:0044699 single-organism process; GO:0009058 biosynthetic process; GO:0044255 cellular lipid metabolic process; GO:0006631 fatty acid metabolic process; GO:0044238 primary metabolic process; GO:0044237 cellular m…		GO:0005524 ATP binding; GO:1901265 nucleoside phosphate binding; GO:0016885 ligase activity, forming carbon-carbon bonds; GO:0001882 nucleoside binding; GO:0043167 ion binding; GO:0016874 ligase activity; GO:0000166 nucleotide binding; GO:1901363 heterocyclic compound binding; GO:0003989 acetyl-CoA carboxylase activity; GO:0016879 ligase activity, forming carbon-nitrogen bonds; GO:0097159 organic…	K11262	ACACA; acetyl-CoA carboxylase / biotin carboxylase 1 [EC:6.4.1.2 6.3.4.14]	aip00061 Fatty acid biosynthesis - Arachis ipaensis; aip00620 Pyruvate metabolism - Arachis ipaensis; aip00640 Propanoate metabolism - Arachis ipaensis; aip01100 Metabolic pathways - Arachis ipaensis; aip01110 Biosynthesis of secondary metabolites - Arachis ipaensis; aip01212 Fatty acid metabolism - Arachis ipaensis;	IPR011762; IPR011053; IPR000022; IPR029045; IPR005481; IPR000089; IPR005479; IPR013815; IPR013537; IPR016185; IPR011764; IPR011761; IPR005482; IPR013816; IPR011763; IPR011054;	Acetyl-coenzyme A carboxyltransferase, N-terminal; Single hybrid motif; Carboxyl transferase; ClpP/crotonase-like domain; Biotin carboxylase-like, N-terminal domain; Biotin/lipoyl attachment; Carbamoyl-phosphate synthetase large subunit-like, ATP-binding domain; ATP-grasp fold, subdomain 1; Acetyl-CoA carboxylase, central domain; Pre-ATP-grasp domain; Biotin carboxylation domain; ATP-grasp fold; …
C516TH.1	FASCICLIN-like arabinogalactan 2; IPR000782 (FAS1 domain)	0.4	Down	0.0061397	---	36.5	43.58	38	10	1	6	9	11	5	4	3	7	8	8	5	3	3	1	1	0	0	0	0	343100	405050	323580	105910	187060	135450	1.372	1.62	1.294	0.424	0.748	0.542	plasma membrane							IPR000782;	FAS1 domain;
ED5BBM.1	MLP-like protein 43; IPR000916 (Bet v I domain), IPR023393 (START-like domain); GO:0006952 (defense response), GO:0009607 (response to biotic stimulus)	0.2	Down	1.72286e-05	---	65.8	17.32	39	8	4	8	9	10	4	4	4	6	7	7	3	4	4	3	4	4	3	2	2	1547200	1595200	1546300	345450	277610	313610	1.65	1.701	1.649	0.368	0.296	0.334	cytoplasm	GO:0006952 defense response; GO:0050896 response to stimulus; GO:0006950 response to stress; GO:0009607 response to biotic stimulus;						IPR023393; IPR000916;	START-like domain; Bet v I/Major latex protein;
XT6T0B.1	Ribulose bisphosphate carboxylase (small chain) family protein; IPR000894 (Ribulose bisphosphate carboxylase small chain, domain), IPR024680 (Ribulose-1,5-bisphosphate carboxylase small subunit, N-terminal)	0.2	Down	0.0025771	---	45.5	17.595	20	8	4	4	4	4	2	4	2	7	7	7	6	6	5	4	3	3	2	3	2	3544000	3099900	2576100	372960	754320	719430	1.921	1.681	1.397	0.202	0.409	0.39	chloroplast				K01602	rbcS; ribulose-bisphosphate carboxylase small chain [EC:4.1.1.39]	aip00630 Glyoxylate and dicarboxylate metabolism - Arachis ipaensis; aip00710 Carbon fixation in photosynthetic organisms - Arachis ipaensis; aip01100 Metabolic pathways - Arachis ipaensis; aip01110 Biosynthesis of secondary metabolites - Arachis ipaensis; aip01200 Carbon metabolism - Arachis ipaensis;	IPR024680; IPR000894;	Ribulose-1,5-bisphosphate carboxylase small subunit, N-terminal; Ribulose bisphosphate carboxylase small chain, domain;
ZPM9RR.1	acyl-CoA oxidase 1; IPR009075 (Acyl-CoA dehydrogenase/oxidase C-terminal), IPR012258 (Acyl-CoA oxidase), IPR013786 (Acyl-CoA dehydrogenase/oxidase, N-terminal); GO:0003995 (acyl-CoA dehydrogenase activity), GO:0003997 (acyl-CoA oxidase activity), GO:0005777 (peroxisome), GO:0006631 (fatty acid metabolic process), GO:0006635 (fatty acid beta-oxidation), GO:0008152 (metabolic process), GO:0050660 (…	2.656	Up	6.1824e-05	---	50.2	74.336	66	24	20	10	6	7	14	15	14	16	10	11	19	20	19	12	6	7	15	16	15	524560	482040	536020	1490500	1328500	1279100	0.558	0.513	0.57	1.585	1.413	1.361	cytoplasm	GO:0034440 lipid oxidation; GO:0044699 single-organism process; GO:0044255 cellular lipid metabolic process; GO:0044237 cellular metabolic process; GO:0071704 organic substance metabolic process; GO:0008152 metabolic process; GO:0030258 lipid modification; GO:0044248 cellular catabolic process; GO:0032787 monocarboxylic acid metabolic process; GO:0009987 cellular process; GO:0006629 lipid metabol…	GO:0043226 organelle; GO:0043231 intracellular membrane-bounded organelle; GO:0043229 intracellular organelle; GO:0044464 cell part; GO:0005622 intracellular; GO:0005777 peroxisome; GO:0042579 microbody; GO:0005737 cytoplasm; GO:0044424 intracellular part; GO:0005623 cell; GO:0043227 membrane-bounded organelle; GO:0044444 cytoplasmic part;	GO:0016634 oxidoreductase activity, acting on the CH-CH group of donors, oxygen as acceptor; GO:1901265 nucleoside phosphate binding; GO:0050660 flavin adenine dinucleotide binding; GO:0043167 ion binding; GO:0003997 acyl-CoA oxidase activity; GO:0000166 nucleotide binding; GO:0048037 cofactor binding; GO:0016491 oxidoreductase activity; GO:0016627 oxidoreductase activity, acting on the CH-CH gro…	K00232	E1.3.3.6, ACOX1, ACOX3; acyl-CoA oxidase [EC:1.3.3.6]	aip00071 Fatty acid degradation - Arachis ipaensis; aip00410 beta-Alanine metabolism - Arachis ipaensis; aip00592 alpha-Linolenic acid metabolism - Arachis ipaensis; aip00640 Propanoate metabolism - Arachis ipaensis; aip01040 Biosynthesis of unsaturated fatty acids - Arachis ipaensis; aip01100 Metabolic pathways - Arachis ipaensis; aip01110 Biosynthesis of secondary metabolites - Arachis ipaensis…	IPR029320; IPR009100; IPR013786; IPR006091; IPR002655; IPR009075;	Acyl-coenzyme A oxidase, N-terminal; Acyl-CoA dehydrogenase/oxidase, N-terminal and middle domain; Acyl-CoA dehydrogenase/oxidase, N-terminal; Acyl-CoA oxidase/dehydrogenase, central domain; Acyl-CoA oxidase, C-terminal; Acyl-CoA dehydrogenase/oxidase C-terminal;
SK03LI.1	glutathione peroxidase 4; IPR000889 (Glutathione peroxidase), IPR012336 (Thioredoxin-like fold); GO:0004602 (glutathione peroxidase activity), GO:0006979 (response to oxidative stress), GO:0055114 (oxidation-reduction process)	0.465	Down	1.5607e-05	---	46.5	18.966	40	7	7	4	7	7	9	6	7	3	5	6	5	5	6	3	5	6	5	5	6	744110	770300	786060	349970	346450	373720	1.325	1.371	1.399	0.623	0.617	0.665	nucleus	GO:0008152 metabolic process; GO:0006950 response to stress; GO:0055114 oxidation-reduction process; GO:0044710 single-organism metabolic process; GO:0006979 response to oxidative stress; GO:0044699 single-organism process; GO:0050896 response to stimulus;		GO:0016209 antioxidant activity; GO:0004601 peroxidase activity; GO:0004602 glutathione peroxidase activity; GO:0003824 catalytic activity; GO:0016491 oxidoreductase activity; GO:0016684 oxidoreductase activity, acting on peroxide as acceptor;	K00432	gpx; glutathione peroxidase [EC:1.11.1.9]	aip00480 Glutathione metabolism - Arachis ipaensis; aip00590 Arachidonic acid metabolism - Arachis ipaensis; aip01100 Metabolic pathways - Arachis ipaensis;	IPR012336;	Thioredoxin-like fold;
C8Z92C.1	serine carboxypeptidase-like 7; IPR001563 (Peptidase S10, serine carboxypeptidase); GO:0004185 (serine-type carboxypeptidase activity), GO:0006508 (proteolysis)	2.659	Up	0.00096296	---	26.6	50.071	28	8	0	5	4	3	7	3	6	4	4	2	6	3	5	0	0	0	0	0	0	166300	120390	170150	418290	406810	388970	0.597	0.432	0.611	1.502	1.461	1.397	extracellular	GO:0006508 proteolysis; GO:0008152 metabolic process; GO:0043170 macromolecule metabolic process; GO:0019538 protein metabolic process; GO:0044238 primary metabolic process; GO:0071704 organic substance metabolic process;		GO:0004180 carboxypeptidase activity; GO:0008233 peptidase activity; GO:0008238 exopeptidase activity; GO:0003824 catalytic activity; GO:0017171 serine hydrolase activity; GO:0008236 serine-type peptidase activity; GO:0070011 peptidase activity, acting on L-amino acid peptides; GO:0016787 hydrolase activity; GO:0004185 serine-type carboxypeptidase activity; GO:0070008 serine-type exopeptidase act…	K16296	SCPL-I; serine carboxypeptidase-like clade I [EC:3.4.16.-]		IPR029058;	Alpha/Beta hydrolase fold;
305ARZ.1	isoflavone reductase-like protein-like [Glycine max]; IPR008030 (NmrA-like), IPR016040 (NAD(P)-binding domain)	10.719	Up	4.4383e-07	---	47.7	62.127	84	18	3	8	7	9	23	15	22	7	6	8	16	10	14	0	0	1	3	3	3	1597100	1638300	1546300	16656000	18566000	16038000	0.171	0.175	0.166	1.783	1.988	1.717	cytoplasm				K23050			IPR016040; IPR008030;	NAD(P)-binding domain; NmrA-like domain;
LMW9QY.1	2-oxoglutarate (2OG) and Fe(II)-dependent oxygenase superfamily protein; IPR005123 (Oxoglutarate/iron-dependent dioxygenase), IPR026992 (Non-haem dioxygenase N-terminal domain), IPR027443 (Isopenicillin N synthase-like); GO:0016491 (oxidoreductase activity), GO:0055114 (oxidation-reduction process)	21.556	Up	1.3834e-07	---	72.6	42.38	85	18	18	5	4	4	24	25	23	5	4	4	17	17	15	5	4	4	17	17	15	560180	580800	532810	12768000	12181000	11189000	0.089	0.092	0.085	2.026	1.933	1.775	cytoplasm	GO:0044699 single-organism process; GO:0008152 metabolic process; GO:0055114 oxidation-reduction process; GO:0044710 single-organism metabolic process;		GO:0003824 catalytic activity; GO:0016491 oxidoreductase activity;				IPR027443; IPR005123; IPR026992;	Isopenicillin N synthase-like; Oxoglutarate/iron-dependent dioxygenase; Non-haem dioxygenase N-terminal domain;
4ZN4QC.1	protein notum homolog isoform X2 [Glycine max]; IPR004963 (Protein notum homologue)	0.372	Down	1.8106e-06	---	59.3	47.347	118	19	7	24	24	20	15	18	17	17	18	17	15	16	16	7	7	6	5	6	6	14571000	13918000	15104000	5503500	5257400	5456400	1.462	1.396	1.515	0.552	0.527	0.547	chloroplast			GO:0016787 hydrolase activity; GO:0003824 catalytic activity;	K19882	NOTUM; O-palmitoleoyl-L-serine hydrolase [EC:3.1.1.98]		IPR029058;	Alpha/Beta hydrolase fold;
YH7XEC.1	glyceraldehyde-3-phosphate dehydrogenase C2; IPR020831 (Glyceraldehyde/Erythrose phosphate dehydrogenase family); GO:0006006 (glucose metabolic process), GO:0050661 (NADP binding), GO:0051287 (NAD binding), GO:0055114 (oxidation-reduction process)	10.152	Up	0.000176249	---	66.7	36.841	47	17	10	7	3	6	11	11	9	15	8	15	15	13	13	8	4	8	9	9	8	999020	739150	656420	8005400	9803400	6497700	0.224	0.166	0.148	1.799	2.203	1.46	cytoplasm	GO:0006006 glucose metabolic process; GO:0044723 single-organism carbohydrate metabolic process; GO:0008152 metabolic process; GO:0055114 oxidation-reduction process; GO:0044710 single-organism metabolic process; GO:0044281 small molecule metabolic process; GO:0005996 monosaccharide metabolic process; GO:0044699 single-organism process; GO:0044238 primary metabolic process; GO:0005975 carbohydrat…		GO:0097159 organic cyclic compound binding; GO:1901363 heterocyclic compound binding; GO:0016620 oxidoreductase activity, acting on the aldehyde or oxo group of donors, NAD or NADP as acceptor; GO:1901265 nucleoside phosphate binding; GO:0051287 NAD binding; GO:0003824 catalytic activity; GO:0005488 binding; GO:0016903 oxidoreductase activity, acting on the aldehyde or oxo group of donors; GO:005…	K00134	GAPDH, gapA; glyceraldehyde 3-phosphate dehydrogenase [EC:1.2.1.12]	aip00010 Glycolysis / Gluconeogenesis - Arachis ipaensis; aip00710 Carbon fixation in photosynthetic organisms - Arachis ipaensis; aip01100 Metabolic pathways - Arachis ipaensis; aip01110 Biosynthesis of secondary metabolites - Arachis ipaensis; aip01200 Carbon metabolism - Arachis ipaensis; aip01230 Biosynthesis of amino acids - Arachis ipaensis;	IPR020829; IPR016040; IPR020828;	Glyceraldehyde 3-phosphate dehydrogenase, catalytic domain; NAD(P)-binding domain; Glyceraldehyde 3-phosphate dehydrogenase, NAD(P) binding domain;
ZDGJ2D.1	ribulose bisphosphate carboxylase/oxygenase activase; IPR027417 (P-loop containing nucleoside triphosphate hydrolase); GO:0005524 (ATP binding)	0.386	Down	0.000120547	---	57.1	52.694	79	18	3	17	17	16	7	12	10	14	14	13	7	11	9	1	2	2	1	2	2	2375100	2748700	2759800	1044900	1062700	931950	1.305	1.51	1.516	0.574	0.584	0.512	chloroplast			GO:0005524 ATP binding; GO:1901265 nucleoside phosphate binding; GO:0001882 nucleoside binding; GO:0043167 ion binding; GO:0000166 nucleotide binding; GO:0097159 organic cyclic compound binding; GO:1901363 heterocyclic compound binding; GO:0032549 ribonucleoside binding; GO:0097367 carbohydrate derivative binding; GO:0032553 ribonucleotide binding; GO:0005488 binding; GO:0032550 purine ribonucleo…				IPR003959; IPR027417;	ATPase, AAA-type, core; P-loop containing nucleoside triphosphate hydrolase;
ZZFR1H.1	triacylglycerol lipase-like 1; IPR002921 (Lipase, class 3); GO:0004806 (triglyceride lipase activity), GO:0006629 (lipid metabolic process)	0.487	Down	6.2088e-05	---	22.7	52.981	31	8	7	6	6	5	5	5	4	6	6	5	5	5	4	5	5	5	5	5	4	671260	631760	620340	301810	301430	333850	1.408	1.325	1.301	0.633	0.632	0.7	plasma membrane	GO:0044699 single-organism process; GO:0008152 metabolic process; GO:0044238 primary metabolic process; GO:0044710 single-organism metabolic process; GO:0006629 lipid metabolic process; GO:0071704 organic substance metabolic process;						IPR002921; IPR029058;	Fungal lipase-like domain; Alpha/Beta hydrolase fold;
49QGSQ.1	dihydroflavonol 4-reductase; IPR001509 (NAD-dependent epimerase/dehydratase), IPR016040 (NAD(P)-binding domain); GO:0003824 (catalytic activity), GO:0044237 (cellular metabolic process), GO:0050662 (coenzyme binding)	18.048	Up	2.3069e-05	---	49.8	36.5	45	15	5	2	2	2	13	13	13	2	2	1	12	10	11	0	0	0	4	2	3	117170	117470	153430	2177600	2789100	2032100	0.095	0.095	0.125	1.769	2.265	1.651	chloroplast			GO:0048037 cofactor binding; GO:0003824 catalytic activity; GO:0005488 binding; GO:0050662 coenzyme binding;	K13265	VR; vestitone reductase [EC:1.1.1.348]	aip00943 Isoflavonoid biosynthesis - Arachis ipaensis; aip01110 Biosynthesis of secondary metabolites - Arachis ipaensis;	IPR001509; IPR016040;	NAD-dependent epimerase/dehydratase; NAD(P)-binding domain;
Y9G6RS.1	isoflavone reductase homolog [Glycine max]; IPR008030 (NmrA-like), IPR016040 (NAD(P)-binding domain)	75.923	Up	5.2719e-08	---	52.1	35.264	66	13	13	3	3	3	17	20	20	3	3	3	11	12	13	3	3	3	11	12	13	86952	94860	104090	7142400	7007100	7553400	0.024	0.026	0.028	1.949	1.912	2.061	cytoplasm				K21568	PLR; pinoresinol/lariciresinol reductase [EC:1.23.1.1 1.23.1.2 1.23.1.3 1.23.1.4]	aip00998 Biosynthesis of secondary metabolites - other antibiotics - Arachis ipaensis; aip01110 Biosynthesis of secondary metabolites - Arachis ipaensis;	IPR016040; IPR008030;	NAD(P)-binding domain; NmrA-like domain;
SRQ5BD.1	novel plant snare 13; IPR000727 (Target SNARE coiled-coil domain), IPR005606 (Sec20); GO:0005515 (protein binding)	0.432	Down	0.0021049	---	34.6	30.677	26	6	4	5	6	4	5	4	2	5	6	4	5	4	2	3	4	3	3	3	2	433700	364440	431230	193650	141990	195880	1.478	1.242	1.469	0.66	0.484	0.667	nucleus			GO:0005515 protein binding; GO:0005488 binding;	K08494	NSPN; novel plant SNARE		IPR000727;	Target SNARE coiled-coil homology domain;
7Y2C76.1	isopentenyl-diphosphate delta-isomerase; IPR011876 (Isopentenyl-diphosphate delta-isomerase, type 1), IPR015797 (NUDIX hydrolase domain-like); GO:0004452 (isopentenyl-diphosphate delta-isomerase activity), GO:0008299 (isoprenoid biosynthetic process), GO:0016787 (hydrolase activity)	2.683	Up	0.049658	---	57.8	32.98	17	12	4	2	3	2	4	2	4	9	10	10	11	10	12	2	2	2	3	2	4	167020	108380	64738	373340	179990	358710	0.8	0.519	0.31	1.789	0.862	1.719	chloroplast	GO:0006720 isoprenoid metabolic process; GO:0044711 single-organism biosynthetic process; GO:0044763 single-organism cellular process; GO:0044699 single-organism process; GO:0009058 biosynthetic process; GO:0044255 cellular lipid metabolic process; GO:0044238 primary metabolic process; GO:1901576 organic substance biosynthetic process; GO:0044237 cellular metabolic process; GO:0044249 cellular bi…		GO:0016787 hydrolase activity; GO:0004452 isopentenyl-diphosphate delta-isomerase activity; GO:0016853 isomerase activity; GO:0016860 intramolecular oxidoreductase activity; GO:0003824 catalytic activity; GO:0016863 intramolecular oxidoreductase activity, transposing C=C bonds;	K01823	idi, IDI; isopentenyl-diphosphate Delta-isomerase [EC:5.3.3.2]	aip00900 Terpenoid backbone biosynthesis - Arachis ipaensis; aip01100 Metabolic pathways - Arachis ipaensis; aip01110 Biosynthesis of secondary metabolites - Arachis ipaensis;	IPR015797; IPR000086;	NUDIX hydrolase domain-like; NUDIX hydrolase domain;
T3CFRI.1	xyloglucan endotransglucosylase/hydrolase 32; IPR008985 (Concanavalin A-like lectin/glucanases superfamily), IPR016455 (Xyloglucan endotransglucosylase/hydrolase); GO:0005618 (cell wall), GO:0005975 (carbohydrate metabolic process), GO:0006073 (cellular glucan metabolic process), GO:0016762 (xyloglucan:xyloglucosyl transferase activity), GO:0048046 (apoplast)	0.443	Down	4.1926e-05	---	31.7	34.089	51	9	2	9	10	10	8	7	7	8	7	8	7	7	6	2	2	1	1	1	2	905750	872020	908820	396740	424230	369150	1.402	1.35	1.407	0.614	0.657	0.571	chloroplast	GO:0044085 cellular component biogenesis; GO:0006073 cellular glucan metabolic process; GO:0044036 cell wall macromolecule metabolic process; GO:0044042 glucan metabolic process; GO:0005975 carbohydrate metabolic process; GO:0044238 primary metabolic process; GO:0044237 cellular metabolic process; GO:0010410 hemicellulose metabolic process; GO:0044264 cellular polysaccharide metabolic process; GO…	GO:0048046 apoplast; GO:0030312 external encapsulating structure; GO:0044464 cell part; GO:0071944 cell periphery; GO:0005618 cell wall; GO:0005623 cell; GO:0005576 extracellular region;	GO:0016762 xyloglucan:xyloglucosyl transferase activity; GO:0016758 transferase activity, transferring hexosyl groups; GO:0003824 catalytic activity; GO:0016798 hydrolase activity, acting on glycosyl bonds; GO:0004553 hydrolase activity, hydrolyzing O-glycosyl compounds; GO:0016757 transferase activity, transferring glycosyl groups; GO:0016787 hydrolase activity; GO:0016740 transferase activity;	K08235	E2.4.1.207; xyloglucan:xyloglucosyl transferase [EC:2.4.1.207]		IPR010713; IPR013320; IPR000757;	Xyloglucan endo-transglycosylase, C-terminal; Concanavalin A-like lectin/glucanase domain; Glycoside hydrolase family 16;
8F301T.1	expansin-like B1; IPR007118 (Expansin/Lol pI); GO:0005576 (extracellular region)	2.241	Up	0.004901	---	34.5	27.216	31	8	4	4	5	5	5	6	6	4	6	5	7	7	8	4	4	3	4	4	4	1912000	2138500	2323400	4807900	4731500	4742300	0.555	0.621	0.675	1.397	1.374	1.378	chloroplast		GO:0005576 extracellular region;					IPR009009; IPR007112; IPR007117;	RlpA-like protein, double-psi beta-barrel domain; Expansin/pollen allergen, DPBB domain; Expansin, cellulose-binding-like domain;
742XN0.1	plasma membrane intrinsic protein 1; 4; IPR000425 (Major intrinsic protein), IPR023271 (Aquaporin-like); GO:0005215 (transporter activity), GO:0006810 (transport), GO:0016020 (membrane)	0.312	Down	0.000136865	---	48.8	30.907	55	11	7	12	12	9	6	8	8	11	9	8	6	8	7	7	6	6	4	6	4	4681600	4338000	3741800	1338300	1218200	1429100	1.677	1.554	1.341	0.479	0.436	0.512	plasma membrane	GO:0006810 transport; GO:0051179 localization; GO:0051234 establishment of localization;	GO:0016020 membrane;	GO:0005215 transporter activity;	K09872	PIP; aquaporin PIP		IPR023271;	Aquaporin-like;
6SD2NF.1	probable pectinesterase/pectinesterase inhibitor 34-like [Glycine max]; IPR006501 (Pectinesterase inhibitor domain), IPR011050 (Pectin lyase fold/virulence factor); GO:0004857 (enzyme inhibitor activity), GO:0005618 (cell wall), GO:0030599 (pectinesterase activity), GO:0042545 (cell wall modification)	0.417	Down	3.6607e-06	---	16.9	66.576	41	9	3	8	6	10	5	5	7	7	6	9	5	4	5	2	1	3	1	0	0	841340	767980	802580	341520	327340	335750	1.478	1.349	1.409	0.6	0.575	0.59	nucleus	GO:0071554 cell wall organization or biogenesis; GO:0016043 cellular component organization; GO:0071555 cell wall organization; GO:0045229 external encapsulating structure organization; GO:0009987 cellular process; GO:0071840 cellular component organization or biogenesis; GO:0042545 cell wall modification;	GO:0005618 cell wall; GO:0030312 external encapsulating structure; GO:0005623 cell; GO:0044464 cell part; GO:0071944 cell periphery;	GO:0016787 hydrolase activity; GO:0052689 carboxylic ester hydrolase activity; GO:0004857 enzyme inhibitor activity; GO:0098772 molecular function regulator; GO:0030234 enzyme regulator activity; GO:0003824 catalytic activity; GO:0030599 pectinesterase activity; GO:0016788 hydrolase activity, acting on ester bonds;				IPR011050; IPR000070; IPR006501; IPR012334;	Pectin lyase fold/virulence factor; Pectinesterase, catalytic; Pectinesterase inhibitor domain; Pectin lyase fold;
GNTH39.1	UDP-glucose 6-dehydrogenase family protein; IPR017476 (UDP-glucose/GDP-mannose dehydrogenase); GO:0003979 (UDP-glucose 6-dehydrogenase activity), GO:0051287 (NAD binding), GO:0055114 (oxidation-reduction process)	2.094	Up	3.8193e-05	---	46.1	53.202	121	21	16	18	16	20	20	23	24	12	12	16	15	18	18	9	8	12	11	14	13	2498000	2434100	2705800	5474600	5143200	5376200	0.634	0.618	0.687	1.39	1.306	1.365	extracellular	GO:0044699 single-organism process; GO:0008152 metabolic process; GO:0055114 oxidation-reduction process; GO:0044710 single-organism metabolic process;		GO:0097159 organic cyclic compound binding; GO:1901363 heterocyclic compound binding; GO:0016614 oxidoreductase activity, acting on CH-OH group of donors; GO:0016616 oxidoreductase activity, acting on the CH-OH group of donors, NAD or NADP as acceptor; GO:1901265 nucleoside phosphate binding; GO:0003979 UDP-glucose 6-dehydrogenase activity; GO:0051287 NAD binding; GO:0003824 catalytic activity; G…	K00012	UGDH, ugd; UDPglucose 6-dehydrogenase [EC:1.1.1.22]	aip00040 Pentose and glucuronate interconversions - Arachis ipaensis; aip00053 Ascorbate and aldarate metabolism - Arachis ipaensis; aip00520 Amino sugar and nucleotide sugar metabolism - Arachis ipaensis; aip01100 Metabolic pathways - Arachis ipaensis;	IPR001732; IPR008927; IPR016040; IPR014027; IPR014026;	UDP-glucose/GDP-mannose dehydrogenase, N-terminal; 6-phosphogluconate dehydrogenase C-terminal domain-like; NAD(P)-binding domain; UDP-glucose/GDP-mannose dehydrogenase, C-terminal; UDP-glucose/GDP-mannose dehydrogenase, dimerisation;
86F2TK.1	light-harvesting chlorophyll B-binding protein 3; IPR022796 (Chlorophyll A-B binding protein), IPR023329 (Chlorophyll a/b binding protein domain); GO:0016020 (membrane)	0.08	Down	0.0091172	---	25	29.285	26	5	5	6	6	6	3	2	3	5	5	5	3	2	3	5	5	5	3	2	3	712950	649450	637150	58807	31118	69529	1.981	1.805	1.771	0.163	0.086	0.193	chloroplast				K08909	LHCA3; light-harvesting complex I chlorophyll a/b binding protein 3	aip00196 Photosynthesis - antenna proteins - Arachis ipaensis; aip01100 Metabolic pathways - Arachis ipaensis;	IPR023329;	Chlorophyll a/b binding protein domain;
7B17UH.2	probable 2-oxoglutarate/Fe(II)-dependent dioxygenase-like [Glycine max]; IPR005123 (Oxoglutarate/iron-dependent dioxygenase), IPR026992 (Non-haem dioxygenase N-terminal domain), IPR027443 (Isopenicillin N synthase-like); GO:0016491 (oxidoreductase activity), GO:0055114 (oxidation-reduction process)	31.598	Up	0.0024991	---	47.3	39.994	57	12	3	3	3	4	16	17	14	3	3	3	11	11	10	1	1	1	3	3	3	89600	66111	119680	2753000	2995000	2898500	0.06	0.044	0.08	1.851	2.014	1.949	cytoplasm	GO:0044699 single-organism process; GO:0008152 metabolic process; GO:0055114 oxidation-reduction process; GO:0044710 single-organism metabolic process;		GO:0003824 catalytic activity; GO:0016491 oxidoreductase activity;				IPR027443; IPR005123; IPR026992;	Isopenicillin N synthase-like; Oxoglutarate/iron-dependent dioxygenase; Non-haem dioxygenase N-terminal domain;
533ER3.1	Phosphopyruvate hydratase n=1 Tax=Dictyostelium fasciculatum (strain SH3) RepID=F4PJ27_DICFS; IPR000941 (Enolase); GO:0000015 (phosphopyruvate hydratase complex), GO:0000287 (magnesium ion binding), GO:0004634 (phosphopyruvate hydratase activity), GO:0006096 (glycolysis)	2.378	Up	0.0002017	---	45.7	52.229	91	17	17	12	15	13	15	18	18	11	13	11	13	15	15	11	13	11	13	15	15	2473200	2478200	2783100	6377400	6520900	5490000	0.568	0.569	0.639	1.465	1.498	1.261	chloroplast	GO:0006757 ATP generation from ADP; GO:0009116 nucleoside metabolic process; GO:0042278 purine nucleoside metabolic process; GO:0006165 nucleoside diphosphate phosphorylation; GO:0046031 ADP metabolic process; GO:0019362 pyridine nucleotide metabolic process; GO:0006096 glycolytic process; GO:0009167 purine ribonucleoside monophosphate metabolic process; GO:0009117 nucleotide metabolic process; G…	GO:1902494 catalytic complex; GO:0044464 cell part; GO:0005622 intracellular; GO:0005737 cytoplasm; GO:0032991 macromolecular complex; GO:0044424 intracellular part; GO:0044445 cytosolic part; GO:0005623 cell; GO:0005829 cytosol; GO:0000015 phosphopyruvate hydratase complex; GO:0044444 cytoplasmic part;	GO:0000287 magnesium ion binding; GO:0004634 phosphopyruvate hydratase activity; GO:0003824 catalytic activity; GO:0005488 binding; GO:0043167 ion binding; GO:0046872 metal ion binding; GO:0043169 cation binding; GO:0016829 lyase activity; GO:0016836 hydro-lyase activity; GO:0016835 carbon-oxygen lyase activity;	K01689	ENO, eno; enolase [EC:4.2.1.11]	aip00010 Glycolysis / Gluconeogenesis - Arachis ipaensis; aip01100 Metabolic pathways - Arachis ipaensis; aip01110 Biosynthesis of secondary metabolites - Arachis ipaensis; aip01200 Carbon metabolism - Arachis ipaensis; aip01230 Biosynthesis of amino acids - Arachis ipaensis; aip03018 RNA degradation - Arachis ipaensis;	IPR029065; IPR020810; IPR029017; IPR020811;	Enolase C-terminal domain-like; Enolase, C-terminal TIM barrel domain; Enolase N-terminal domain-like; Enolase, N-terminal;
I3NY02.1	pyruvate orthophosphate dikinase; IPR010121 (Pyruvate, phosphate dikinase), IPR015813 (Pyruvate/Phosphoenolpyruvate kinase-like domain), IPR023151 (PEP-utilising enzyme, conserved site); GO:0003824 (catalytic activity), GO:0005524 (ATP binding), GO:0006090 (pyruvate metabolic process), GO:0016301 (kinase activity), GO:0016310 (phosphorylation)	0.138	Down	4.9803e-08	---	48.9	98.182	157	34	3	38	38	36	14	17	14	27	28	26	13	14	13	3	3	2	2	3	2	8967800	8584600	9200700	1250400	1240000	1205700	1.767	1.692	1.813	0.246	0.244	0.238	chloroplast	GO:0016310 phosphorylation; GO:0044281 small molecule metabolic process; GO:0044763 single-organism cellular process; GO:0044699 single-organism process; GO:0044237 cellular metabolic process; GO:0006796 phosphate-containing compound metabolic process; GO:0071704 organic substance metabolic process; GO:0008152 metabolic process; GO:0006090 pyruvate metabolic process; GO:0006793 phosphorus metabol…		GO:0005524 ATP binding; GO:1901265 nucleoside phosphate binding; GO:0016781 phosphotransferase activity, paired acceptors; GO:0001882 nucleoside binding; GO:0043167 ion binding; GO:0000166 nucleotide binding; GO:0097159 organic cyclic compound binding; GO:1901363 heterocyclic compound binding; GO:0032549 ribonucleoside binding; GO:0097367 carbohydrate derivative binding; GO:0016301 kinase activit…	K01006	ppdK; pyruvate, orthophosphate dikinase [EC:2.7.9.1]	aip00620 Pyruvate metabolism - Arachis ipaensis; aip00710 Carbon fixation in photosynthetic organisms - Arachis ipaensis; aip01100 Metabolic pathways - Arachis ipaensis; aip01200 Carbon metabolism - Arachis ipaensis;	IPR015813; IPR008279; IPR002192; IPR013816; IPR000121; IPR013815;	Pyruvate/Phosphoenolpyruvate kinase-like domain; PEP-utilising enzyme, mobile domain; Pyruvate phosphate dikinase, PEP/pyruvate-binding; ATP-grasp fold, subdomain 2; PEP-utilising enzyme, C-terminal; ATP-grasp fold, subdomain 1;
EZ9WFK.2	strictosidine synthase-like 3; IPR011042 (Six-bladed beta-propeller, TolB-like); GO:0009058 (biosynthetic process), GO:0016844 (strictosidine synthase activity)	3.877	Up	7.7072e-05	---	63.9	44.31	97	21	5	7	10	12	22	24	22	11	11	12	19	20	17	2	3	3	3	5	5	1068900	1350100	1348100	4640300	4953900	5003900	0.349	0.441	0.44	1.516	1.618	1.635	vacuolar membrane	GO:0009058 biosynthetic process; GO:0008152 metabolic process;		GO:0016844 strictosidine synthase activity; GO:0016829 lyase activity; GO:0016840 carbon-nitrogen lyase activity; GO:0016843 amine-lyase activity; GO:0003824 catalytic activity;	K21407	APMAP; adipocyte plasma membrane-associated protein		IPR018119; IPR011042;	Strictosidine synthase, conserved region; Six-bladed beta-propeller, TolB-like;
S3MYU2.1	GTP-binding nuclear protein Ran-3-like [Glycine max]; IPR001806 (Small GTPase superfamily), IPR002041 (Ran GTPase), IPR005225 (Small GTP-binding protein domain), IPR027417 (P-loop containing nucleoside triphosphate hydrolase); GO:0003924 (GTPase activity), GO:0005525 (GTP binding), GO:0005622 (intracellular), GO:0006184 (GTP catabolic process), GO:0006886 (intracellular protein transport), GO:000…	0.421	Down	0.00057671	---	57.6	23.776	32	9	2	7	6	9	3	3	4	8	7	9	4	4	5	1	2	2	1	1	1	287040	266950	334890	127560	111790	134830	1.364	1.268	1.591	0.606	0.531	0.64	nucleus	GO:0050794 regulation of cellular process; GO:0044700 single organism signaling; GO:0051716 cellular response to stimulus; GO:0007165 signal transduction; GO:0050789 regulation of biological process; GO:0007154 cell communication; GO:0035556 intracellular signal transduction; GO:0044699 single-organism process; GO:0007264 small GTPase mediated signal transduction; GO:0023052 signaling; GO:0050896…		GO:1901265 nucleoside phosphate binding; GO:0001882 nucleoside binding; GO:0043167 ion binding; GO:0000166 nucleotide binding; GO:0097159 organic cyclic compound binding; GO:1901363 heterocyclic compound binding; GO:0032549 ribonucleoside binding; GO:0097367 carbohydrate derivative binding; GO:0032553 ribonucleotide binding; GO:0005488 binding; GO:0032550 purine ribonucleoside binding; GO:0043168…	K07904	RAB11A; Ras-related protein Rab-11A	aip04144 Endocytosis - Arachis ipaensis;	IPR005225; IPR027417;	Small GTP-binding protein domain; P-loop containing nucleoside triphosphate hydrolase;
IYE9TT.1	L-type lectin-domain containing receptor kinase IX.1-like [Glycine max]; IPR008985 (Concanavalin A-like lectin/glucanases superfamily), IPR013320 (Concanavalin A-like lectin/glucanase, subgroup), IPR016363 (Lectin); GO:0030246 (carbohydrate binding)	0.294	Down	2.25e-05	---	37.5	30.736	44	10	4	9	9	10	6	6	4	9	10	9	6	5	5	3	4	4	2	2	1	8648700	7661200	9090400	2596000	2412200	2471900	1.578	1.398	1.659	0.474	0.44	0.451	chloroplast			GO:0030246 carbohydrate binding; GO:0005488 binding;				IPR001220; IPR013320;	Legume lectin domain; Concanavalin A-like lectin/glucanase domain;
5Z6Y8Z.1	peroxisomal (S)-2-hydroxy-acid oxidase GLO1; IPR012133 (Alpha-hydroxy acid dehydrogenase, FMN-dependent), IPR013785 (Aldolase-type TIM barrel); GO:0003824 (catalytic activity), GO:0010181 (FMN binding), GO:0016491 (oxidoreductase activity), GO:0055114 (oxidation-reduction process)	0.224	Down	1.0575e-06	---	55.3	40.861	49	16	12	13	11	9	6	4	6	14	13	12	8	8	11	11	10	9	6	5	7	2103300	1911200	1963900	429700	445620	464870	1.724	1.567	1.61	0.352	0.365	0.381	cytoplasm	GO:0044699 single-organism process; GO:0008152 metabolic process; GO:0055114 oxidation-reduction process; GO:0044710 single-organism metabolic process;		GO:0097159 organic cyclic compound binding; GO:1901363 heterocyclic compound binding; GO:0097367 carbohydrate derivative binding; GO:1901265 nucleoside phosphate binding; GO:0003824 catalytic activity; GO:0032553 ribonucleotide binding; GO:0005488 binding; GO:0043167 ion binding; GO:0043168 anion binding; GO:0000166 nucleotide binding; GO:0010181 FMN binding; GO:0048037 cofactor binding; GO:00164…	K11517	HAO; (S)-2-hydroxy-acid oxidase [EC:1.1.3.15]	aip00630 Glyoxylate and dicarboxylate metabolism - Arachis ipaensis; aip01100 Metabolic pathways - Arachis ipaensis; aip01110 Biosynthesis of secondary metabolites - Arachis ipaensis; aip01200 Carbon metabolism - Arachis ipaensis; aip04146 Peroxisome - Arachis ipaensis;	IPR013785; IPR000262;	Aldolase-type TIM barrel; FMN-dependent dehydrogenase;
0BML12.1	aldo/keto reductase family oxidoreductase; IPR001395 (Aldo/keto reductase), IPR023210 (NADP-dependent oxidoreductase domain); GO:0016491 (oxidoreductase activity), GO:0055114 (oxidation-reduction process)	132.356	Up	0.0054798	---	78.9	34.882	94	20	4	3	3	7	26	29	26	3	3	6	15	17	18	1	0	1	3	4	4	68486	83211	233780	16873000	17448000	17787000	0.008	0.01	0.027	1.929	1.994	2.033	cytoplasm	GO:0044699 single-organism process; GO:0008152 metabolic process; GO:0055114 oxidation-reduction process; GO:0044710 single-organism metabolic process;		GO:0003824 catalytic activity; GO:0016491 oxidoreductase activity;	K08243	PKR; Polyketide reductase	aip00941 Flavonoid biosynthesis - Arachis ipaensis; aip01110 Biosynthesis of secondary metabolites - Arachis ipaensis;	IPR023210;	NADP-dependent oxidoreductase domain;
76SLUU.2	mannan endo-1,4-beta-mannosidase 4-like [Glycine max]; IPR017853 (Glycoside hydrolase, superfamily); GO:0005975 (carbohydrate metabolic process)	0.448	Down	0.000162981	---	33.7	46.768	46	10	1	10	9	11	6	4	6	6	7	9	6	4	5	0	1	1	0	0	0	547600	655920	616180	285100	262310	267640	1.247	1.494	1.403	0.649	0.597	0.609	chloroplast	GO:0008152 metabolic process; GO:0005975 carbohydrate metabolic process; GO:0044238 primary metabolic process; GO:0071704 organic substance metabolic process;		GO:0004553 hydrolase activity, hydrolyzing O-glycosyl compounds; GO:0016787 hydrolase activity; GO:0003824 catalytic activity; GO:0016798 hydrolase activity, acting on glycosyl bonds;	K19355	MAN; mannan endo-1,4-beta-mannosidase [EC:3.2.1.78]	aip00051 Fructose and mannose metabolism - Arachis ipaensis; aip01100 Metabolic pathways - Arachis ipaensis;	IPR001547; IPR017853; IPR013781;	Glycoside hydrolase, family 5; Glycoside hydrolase superfamily; Glycoside hydrolase, catalytic domain;
0W708Z.1	photosystem II CP47 chlorophyll A apoprotein; IPR000932 (Photosystem antenna protein-like); GO:0009521 (photosystem), GO:0009523 (photosystem II), GO:0009767 (photosynthetic electron transport chain), GO:0015979 (photosynthesis), GO:0016020 (membrane), GO:0016168 (chlorophyll binding)	0.212	Down	2.9911e-06	---	28	56.126	39	12	7	5	11	8	5	5	5	7	10	9	7	7	6	4	5	5	3	4	2	4424200	4238800	4619900	1003400	866920	940650	1.649	1.58	1.722	0.374	0.323	0.351	plasma membrane	GO:0009772 photosynthetic electron transport in photosystem II; GO:0008152 metabolic process; GO:0006091 generation of precursor metabolites and energy; GO:0044710 single-organism metabolic process; GO:0055114 oxidation-reduction process; GO:0044763 single-organism cellular process; GO:0044699 single-organism process; GO:0022900 electron transport chain; GO:0019684 photosynthesis, light reaction;…	GO:0009521 photosystem; GO:0016020 membrane; GO:0009523 photosystem II; GO:0044464 cell part; GO:0005622 intracellular; GO:0098796 membrane protein complex; GO:0044425 membrane part; GO:0009579 thylakoid; GO:0032991 macromolecular complex; GO:0044424 intracellular part; GO:0005623 cell; GO:0043234 protein complex; GO:0044436 thylakoid part; GO:0034357 photosynthetic membrane;	GO:0097159 organic cyclic compound binding; GO:1901363 heterocyclic compound binding; GO:0009055 electron carrier activity; GO:0045156 electron transporter, transferring electrons within the cyclic electron transport pathway of photosynthesis activity; GO:0016168 chlorophyll binding; GO:0046906 tetrapyrrole binding; GO:0005488 binding;	K19054	FXN; frataxin [EC:1.16.3.1]	aip00860 Porphyrin and chlorophyll metabolism - Arachis ipaensis;
187MEP.1	sieve element occlusion protein; IPR027942 (Sieve element occlusion, N-terminal), IPR027944 (Sieve element occlusion, C-terminal)	0.254	Down	0.0037439	---	32.4	76.967	43	16	4	8	13	9	3	5	5	9	14	9	4	6	6	2	4	1	1	0	0	546510	539350	394430	84408	171870	119520	1.767	1.744	1.275	0.273	0.556	0.386	cytoplasm							IPR027942; IPR027944;	Sieve element occlusion, N-terminal; Sieve element occlusion, C-terminal;
G1SUYP.1	oxygen-evolving enhancer protein; IPR008797 (Photosystem II PsbQ, oxygen evolving complex), IPR023222 (PsbQ-like domain); GO:0005509 (calcium ion binding), GO:0009523 (photosystem II), GO:0009654 (photosystem II oxygen evolving complex), GO:0015979 (photosynthesis), GO:0019898 (extrinsic component of membrane)	0.152	Down	1.4675e-06	---	36	25.121	37	6	6	7	8	8	4	4	6	6	6	6	4	4	5	6	6	6	4	4	5	1921100	1840700	1817900	310170	265240	273340	1.793	1.718	1.697	0.289	0.248	0.255	chloroplast	GO:0008152 metabolic process; GO:0044237 cellular metabolic process; GO:0009987 cellular process; GO:0015979 photosynthesis;	GO:0016020 membrane; GO:0009523 photosystem II; GO:0019898 extrinsic component of membrane; GO:0098796 membrane protein complex; GO:0009654 photosystem II oxygen evolving complex; GO:0042651 thylakoid membrane; GO:0032991 macromolecular complex; GO:0044424 intracellular part; GO:0005623 cell; GO:0034357 photosynthetic membrane; GO:0009521 photosystem; GO:1902494 catalytic complex; GO:0044425 memb…	GO:0043169 cation binding; GO:0046872 metal ion binding; GO:0005509 calcium ion binding; GO:0005488 binding; GO:0043167 ion binding;	K08901	psbQ; photosystem II oxygen-evolving enhancer protein 3	aip00195 Photosynthesis - Arachis ipaensis;	IPR023222;	PsbQ-like domain;
MVX6TJ.2	late embryogenesis abundant protein, putative / LEA protein, putative; IPR004238 (Late embryogenesis abundant protein, LEA-3)	0.39	Down	0.0037188	---	30.2	36.733	35	9	9	9	6	9	3	5	3	9	5	8	3	4	3	9	5	8	3	4	3	455310	331920	456670	175980	181720	127300	1.58	1.152	1.585	0.611	0.631	0.442	nucleus
Y0H2IU.1	cupin family protein; IPR009327 (Protein of unknown function DUF985)	4.025	Up	2.2241e-06	---	44.5	19.277	24	4	2	4	4	3	4	5	4	4	4	3	4	4	4	2	2	2	2	2	2	773990	755570	850010	3081400	3281200	3214400	0.388	0.379	0.427	1.546	1.647	1.613	chloroplast				K09705	K09705; uncharacterized protein		IPR009327; IPR011051; IPR014710;	Cupin domain of unknown function DUF985; RmlC-like cupin domain; RmlC-like jelly roll fold;
0AAB2E.1	alpha/beta-Hydrolases superfamily protein; IPR002921 (Lipase, class 3); GO:0004806 (triglyceride lipase activity), GO:0006629 (lipid metabolic process)	0.46	Down	0.020917	---	48.3	57.286	42	17	1	8	11	9	7	3	4	8	11	9	7	3	4	1	1	0	0	0	0	416870	508990	474920	306170	189970	147510	1.223	1.494	1.394	0.899	0.558	0.433	chloroplast	GO:0044699 single-organism process; GO:0008152 metabolic process; GO:0044238 primary metabolic process; GO:0044710 single-organism metabolic process; GO:0006629 lipid metabolic process; GO:0071704 organic substance metabolic process;						IPR002921; IPR029058;	Fungal lipase-like domain; Alpha/Beta hydrolase fold;
B3E7YS.1	aldo/keto reductase family oxidoreductase; IPR001395 (Aldo/keto reductase), IPR023210 (NADP-dependent oxidoreductase domain); GO:0016491 (oxidoreductase activity), GO:0055114 (oxidation-reduction process)	2.326	Up	0.00034031	---	66.2	37.288	32	20	4	5	5	2	7	6	7	14	13	13	16	17	19	3	2	1	3	3	3	584030	576200	471370	1311500	1198500	1282700	0.646	0.637	0.521	1.451	1.326	1.419	cytoplasm	GO:0044699 single-organism process; GO:0008152 metabolic process; GO:0055114 oxidation-reduction process; GO:0044710 single-organism metabolic process;		GO:0003824 catalytic activity; GO:0016491 oxidoreductase activity;	K00002	AKR1A1, adh; alcohol dehydrogenase (NADP+) [EC:1.1.1.2]	aip00010 Glycolysis / Gluconeogenesis - Arachis ipaensis; aip00040 Pentose and glucuronate interconversions - Arachis ipaensis; aip00561 Glycerolipid metabolism - Arachis ipaensis; aip01100 Metabolic pathways - Arachis ipaensis; aip01110 Biosynthesis of secondary metabolites - Arachis ipaensis;	IPR023210;	NADP-dependent oxidoreductase domain;
