# Supplementary material for: Transcriptomic–Proteomic Analysis Revealed the Regulatory Mechanism of Peanut in Response to Fusarium oxysporum
Source: Int J Mol Sci. 2024 Jan 3;25(1):619. doi: 10.3390/ijms25010619 (PMC10779420; doi:10.3390/ijms25010619)
Supplement: Supplementary file 1 [file ijms-25-00619-s001.zip › Table S5 GO functional enrichment analysis of all DEPs.xlsx]

## Sheet: DOWN
GO Terms Level 1	GO Terms Description	GO Terms Level	GO Terms ID	Mapping	Background	All Mapping	All Background	Fold Enrichment	Fisher' exact test P value	-log10(p value)	Related Protein
Cellular Component	photosynthetic membrane	8	GO:0034357	7	31	34	1452	9.64	3.57344e-06	5.45	1944SK.3 Y7HUGW.1 8A6KBK.1 0W708Z.1 G1SUYP.1 UAEM0K.1 F0UT86.1
	thylakoid	6	GO:0009579	7	31	34	1452	9.64	3.57344e-06	5.45	1944SK.3 Y7HUGW.1 8A6KBK.1 0W708Z.1 G1SUYP.1 UAEM0K.1 F0UT86.1
	thylakoid part	7	GO:0044436	7	31	34	1452	9.64	3.57344e-06	5.45	1944SK.3 Y7HUGW.1 8A6KBK.1 0W708Z.1 G1SUYP.1 UAEM0K.1 F0UT86.1
	photosystem	9	GO:0009521	6	27	34	1452	9.49	2.17274e-05	4.66	1944SK.3 Y7HUGW.1 8A6KBK.1 0W708Z.1 G1SUYP.1 UAEM0K.1
	photosystem II	10	GO:0009523	5	17	34	1452	12.56	2.63339e-05	4.58	1944SK.3 Y7HUGW.1 8A6KBK.1 0W708Z.1 G1SUYP.1
	membrane	2	GO:0016020	24	562	34	1452	1.82	0.00013973	3.85	5EYH1D.1 GF4SN5.1 VZ61JB.1 8A6KBK.1 J8IJ4G.1 AX86KU.1 487MWI.1 NAQH5K.1 SK3TPA.1 KSV0XM.1 QDE700.1 G1SUYP.1 742XN0.1 W31NC6.1 Y7HUGW.1 0W708Z.1 2I1I1C.1 AF7BT4.1 UAEM0K.1 98CSRD.2 1944SK.3 A1MPI5.1 ZM0CN1.1 F0UT86.1
	membrane protein complex	4	GO:0098796	10	123	34	1452	3.47	0.000300469	3.52	Y7HUGW.1 8A6KBK.1 0W708Z.1 AF7BT4.1 UAEM0K.1 487MWI.1 1944SK.3 KSV0XM.1 G1SUYP.1 ZM0CN1.1
	anchored component of membrane	5	GO:0031225	2	2	34	1452	42.71	0.000532548	3.27	98CSRD.2 QDE700.1
Molecular Function	hydrolase activity, acting on glycosyl bonds	4	GO:0016798	16	246	106	5382	3.3	2.04138e-05	4.69	H8P4Q7.2 FK1L07.1 B1AFV9.1 RSS8YY.3 937JDH.2 LFSR1E.2 L4K1UG.1 JDR7GI.2 48KEPM.1 PX7TTT.1 V2N30X.1 NG0Q3I.1 T3CFRI.1 FIY7NK.1 76SLUU.2 0XM443.1
	hydrolase activity	3	GO:0016787	36	1111	106	5382	1.65	0.000877693	3.06	H8P4Q7.2 VZ61JB.1 B1AFV9.1 RSS8YY.3 LFSR1E.2 NAQH5K.1 PX7TTT.1 P6MJUK.1 V2N30X.1 TZB0A2.2 AF7BT4.1 2I1I1C.1 ZIW1BH.1 T3CFRI.1 M6YT3U.1 0XM443.1 NVA2S6.1 FK1L07.1 4ZN4QC.1 3M8WGZ.1 J42BJ7.1 AX86KU.1 937JDH.2 487MWI.1 KSV0XM.1 L4K1UG.1 JDR7GI.2 6SD2NF.1 8KGB21.1 48KEPM.1 KRJ4S2.1 97WALL.1 NG0Q3I.1 76SLUU.2 FIY7NK.1 ZM0CN1.1
	transporter activity	2	GO:0005215	12	222	106	5382	2.74	0.0012797	2.89	W31NC6.1 5EYH1D.1 J8IJ4G.1 AF7BT4.1 2I1I1C.1 U4K9V9.2 487MWI.1 A1MPI5.1 SK3TPA.1 KSV0XM.1 742XN0.1 ZM0CN1.1
	chlorophyll binding	5	GO:0016168	2	4	106	5382	25.39	0.00224689	2.65	8A6KBK.1 0W708Z.1
	cation-transporting ATPase activity	13	GO:0019829	4	32	106	5382	6.35	0.00334399	2.48	487MWI.1 AF7BT4.1 2I1I1C.1 KSV0XM.1
	active ion transmembrane transporter activity	6	GO:0022853	4	33	106	5382	6.15	0.00374834	2.43	487MWI.1 AF7BT4.1 2I1I1C.1 KSV0XM.1
	hydrogen ion transmembrane transporter activity	9	GO:0015078	4	46	106	5382	4.42	0.0122995	1.91	487MWI.1 AF7BT4.1 2I1I1C.1 KSV0XM.1
	electron carrier activity	2	GO:0009055	5	72	106	5382	3.53	0.0132733	1.88	0R479N.1 8A6KBK.1 0W708Z.1 X5CP5W.1 F0UT86.1
Biological Process	photosynthetic electron transport chain	6	GO:0009767	3	7	105	4050	16.53	0.000549525	3.26	0R479N.1 8A6KBK.1 0W708Z.1
	hydrogen transport	6	GO:0006818	5	40	105	4050	4.82	0.0034033	2.47	487MWI.1 AF7BT4.1 2I1I1C.1 KSV0XM.1 ZM0CN1.1
	glycosyl compound biosynthetic process	6	GO:1901659	5	47	105	4050	4.1	0.00687525	2.16	NAQH5K.1 487MWI.1 AF7BT4.1 2I1I1C.1 KSV0XM.1
	monovalent inorganic cation transport	7	GO:0015672	5	50	105	4050	3.86	0.00893267	2.05	487MWI.1 AF7BT4.1 2I1I1C.1 KSV0XM.1 ZM0CN1.1
	ribose phosphate biosynthetic process	7	GO:0046390	5	54	105	4050	3.57	0.0122902	1.91	NAQH5K.1 487MWI.1 AF7BT4.1 2I1I1C.1 KSV0XM.1
	cation transport	6	GO:0006812	6	83	105	4050	2.79	0.0197911	1.7	ZXD8B5.1 487MWI.1 AF7BT4.1 2I1I1C.1 KSV0XM.1 ZM0CN1.1
	purine-containing compound biosynthetic process	6	GO:0072522	5	65	105	4050	2.97	0.0256835	1.59	NAQH5K.1 487MWI.1 AF7BT4.1 2I1I1C.1 KSV0XM.1
	cation transmembrane transport	7	GO:0098655	4	50	105	4050	3.09	0.0394737	1.4	487MWI.1 AF7BT4.1 2I1I1C.1 KSV0XM.1
	inorganic ion transmembrane transport	7	GO:0098660	4	51	105	4050	3.03	0.0420073	1.38	487MWI.1 AF7BT4.1 2I1I1C.1 KSV0XM.1
	ion transmembrane transport	6	GO:0034220	4	53	105	4050	2.91	0.0473455	1.32	487MWI.1 AF7BT4.1 2I1I1C.1 KSV0XM.1

## Sheet: DOWN GO2Protein
GO Terms Level 1	GO Terms ID	GO Terms Level	GO Terms Description	Fisher's exact test P value	Protein accession	Protein description	Ratio	Sequence coverage [%]	Mol. weight [kDa]	MS/MS Counts	Peptides	Unique peptides	MS/MS Count Ck_1	MS/MS Count Ck_2	MS/MS Count Ck_3	MS/MS Count Lg_1	MS/MS Count Lg_2	MS/MS Count Lg_3	Peptides Ck_1	Peptides Ck_2	Peptides Ck_3	Peptides Lg_1	Peptides Lg_2	Peptides Lg_3	Unique peptides Ck_1	Unique peptides Ck_2	Unique peptides Ck_3	Unique peptides Lg_1	Unique peptides Lg_2	Unique peptides Lg_3	LFQ intensity Ck_1	LFQ intensity Ck_2	LFQ intensity Ck_3	LFQ intensity Lg_1	LFQ intensity Lg_2	LFQ intensity Lg_3	Ck_1	Ck_2	Ck_3	Lg_1	Lg_2	Lg_3	Lg/Ck Ratio	Lg/Ck P value
Cellular Component	GO:0016020	2	membrane	0.00013973	5EYH1D.1	plasma membrane intrinsic protein 2; IPR000425 (Major intrinsic protein), IPR023271 (Aquaporin-like); GO:0005215 (transporter activity), GO:0006810 (transport), GO:0016020 (membrane)	0.362	42.8	28.223	18	7	4	2	5	3	2	3	3	6	5	6	3	4	4	3	4	4	3	3	3	420250	987850	1103400	340360	281660	286340	0.737	1.733	1.936	0.597	0.494	0.502	0.362	0.039297
Cellular Component	GO:0016020	2	membrane	0.00013973	GF4SN5.1	D-arabinono-1,4-lactone oxidase family protein; IPR007173 (D-arabinono-1,4-lactone oxidase), IPR010030 (Plant-specific FAD-dependent oxidoreductase), IPR016166 (FAD-binding, type 2); GO:0003824 (catalytic activity), GO:0008762 (UDP-N-acetylmuramate dehydrogenase activity), GO:0016020 (membrane), GO:0016491 (oxidoreductase activity), GO:0050660 (flavin adenine dinucleotide binding), GO:0055114 (ox…	0.46	19	65.722	26	7	7	7	5	6	2	3	3	6	4	5	2	2	3	6	4	5	2	2	3	145160	151120	193150	78062	76636	70492	1.219	1.269	1.622	0.655	0.643	0.592	0.46	0.00123907
Cellular Component	GO:0016020	2	membrane	0.00013973	VZ61JB.1	ATP-dependent zinc metalloprotease FTSH protein; IPR005936 (Peptidase, FtsH), IPR027417 (P-loop containing nucleoside triphosphate hydrolase); GO:0000166 (nucleotide binding), GO:0004222 (metalloendopeptidase activity), GO:0005524 (ATP binding), GO:0006508 (proteolysis), GO:0016020 (membrane), GO:0017111 (nucleoside-triphosphatase activity)	0.376	37.9	75.079	54	19	19	15	10	12	3	9	5	13	10	11	3	9	5	13	10	11	3	9	5	824750	856500	856620	267120	386570	301140	1.417	1.471	1.472	0.459	0.664	0.517	0.376	0.0120245
Cellular Component	GO:0016020	2	membrane	0.00013973	8A6KBK.1	Photosystem II chlorophyll-binding protein CP43 n=1 Tax=Symbiodinium sp. C3 RepID=U6EFN7_9DINO; IPR000484 (Photosynthetic reaction centre, L/M), IPR000932 (Photosystem antenna protein-like); GO:0009521 (photosystem), GO:0009523 (photosystem II), GO:0009767 (photosynthetic electron transport chain), GO:0009772 (photosynthetic electron transport in photosystem II), GO:0015979 (photosynthesis), GO:0…	0.195	35	88.194	78	21	2	18	18	18	6	9	9	15	15	18	8	9	9	1	2	2	1	1	2	8474300	8616500	9599200	1754800	1735900	1707200	1.595	1.621	1.806	0.33	0.327	0.321	0.195	1.0543e-06
Cellular Component	GO:0016020	2	membrane	0.00013973	J8IJ4G.1	plasma membrane intrinsic protein 2; IPR000425 (Major intrinsic protein), IPR023271 (Aquaporin-like); GO:0005215 (transporter activity), GO:0006810 (transport), GO:0016020 (membrane)	0.156	42.2	30.562	38	8	7	11	7	8	5	5	2	8	7	6	5	5	3	7	6	5	5	4	2	4940900	2775700	3615300	703470	631940	433220	2.263	1.271	1.656	0.322	0.289	0.198	0.156	0.00114002
Cellular Component	GO:0016020	2	membrane	0.00013973	AX86KU.1	subtilisin-like serine protease 3; IPR009020 (Proteinase inhibitor, propeptide), IPR010435 (Peptidase S8A, DUF1034 C-terminal), IPR015500 (Peptidase S8, subtilisin-related), IPR023827 (Peptidase S8, subtilisin, Asp-active site), IPR023828 (Peptidase S8, subtilisin, Ser-active site); GO:0004252 (serine-type endopeptidase activity), GO:0005618 (cell wall), GO:0006508 (proteolysis), GO:0016020 (memb…	0.441	33.5	88.141	54	18	15	11	10	9	8	8	8	14	12	12	9	9	10	11	11	10	8	8	8	1657500	1357900	1541200	638640	669310	704490	1.514	1.24	1.408	0.583	0.611	0.643	0.441	0.00023511
Cellular Component	GO:0016020	2	membrane	0.00013973	487MWI.1	ATP synthase, F1 beta subunit; IPR001469 (ATPase, F1 complex, delta/epsilon subunit), IPR005722 (ATPase, F1 complex, beta subunit), IPR027417 (P-loop containing nucleoside triphosphate hydrolase); GO:0000166 (nucleotide binding), GO:0005524 (ATP binding), GO:0015986 (ATP synthesis coupled proton transport), GO:0015991 (ATP hydrolysis coupled proton transport), GO:0015992 (proton transport), GO:00…	0.432	63.1	67.625	165	25	19	26	33	34	26	25	21	20	22	20	21	21	18	14	16	15	15	15	12	17490000	15608000	15639000	6825100	7116800	7116900	1.504	1.342	1.344	0.587	0.612	0.612	0.432	3.5713e-05
Cellular Component	GO:0016020	2	membrane	0.00013973	NAQH5K.1	plasma membrane H+-ATPase; IPR001757 (Cation-transporting P-type ATPase), IPR023214 (HAD-like domain), IPR023298 (P-type ATPase, transmembrane domain); GO:0000166 (nucleotide binding), GO:0006200 (ATP catabolic process), GO:0006754 (ATP biosynthetic process), GO:0006812 (cation transport), GO:0016021 (integral component of membrane), GO:0016887 (ATPase activity), GO:0019829 (cation-transporting A…	0.394	36.1	106.66	86	35	15	18	16	17	12	13	10	25	27	25	22	24	21	13	12	13	9	9	8	2138100	2228000	2038500	924940	730610	869960	1.437	1.497	1.37	0.621	0.491	0.585	0.394	0.00023906
Cellular Component	GO:0016020	2	membrane	0.00013973	SK3TPA.1	Water-selective transport intrinsic membrane protein 1 n=1 Tax=Lotus japonicus RepID=Q9LKJ6_LOTJA; IPR000425 (Major intrinsic protein), IPR023271 (Aquaporin-like); GO:0005215 (transporter activity), GO:0006810 (transport), GO:0016020 (membrane)	0.472	18.5	25.163	16	3	1	2	2	4	2	3	3	2	2	3	2	3	2	1	1	1	1	1	1	3932900	3659900	3275200	1847400	1524900	1757400	1.475	1.373	1.228	0.693	0.572	0.659	0.472	0.00066125
Cellular Component	GO:0016020	2	membrane	0.00013973	KSV0XM.1	ATP synthase gamma chain 1 family protein n=3 Tax=Populus RepID=B9H1A7_POPTR; IPR000131 (ATPase, F1 complex, gamma subunit), IPR023632 (ATPase, F1 complex, gamma subunit conserved site), IPR023633 (ATPase, F1 complex, gamma subunit domain); GO:0015986 (ATP synthesis coupled proton transport)	0.364	37.6	41.315	41	12	2	11	9	6	7	4	4	9	9	5	6	5	4	2	2	0	1	1	1	1383800	1437500	1409200	549050	488390	503640	1.439	1.494	1.465	0.571	0.508	0.524	0.364	1.51234e-05
Cellular Component	GO:0016020	2	membrane	0.00013973	QDE700.1	plasma-membrane associated cation-binding protein 1; IPR008469 (DREPP family); GO:0046658 (anchored component of plasma membrane), GO:0051716 (cellular response to stimulus)	0.448	66.4	24.427	33	13	4	7	5	6	6	5	4	11	12	12	11	9	8	4	4	4	4	4	3	1692100	1661700	1687000	771100	693070	792320	1.391	1.366	1.387	0.634	0.57	0.651	0.448	0.0025804
Cellular Component	GO:0016020	2	membrane	0.00013973	G1SUYP.1	oxygen-evolving enhancer protein; IPR008797 (Photosystem II PsbQ, oxygen evolving complex), IPR023222 (PsbQ-like domain); GO:0005509 (calcium ion binding), GO:0009523 (photosystem II), GO:0009654 (photosystem II oxygen evolving complex), GO:0015979 (photosynthesis), GO:0019898 (extrinsic component of membrane)	0.152	36	25.121	37	6	6	7	8	8	4	4	6	6	6	6	4	4	5	6	6	6	4	4	5	1921100	1840700	1817900	310170	265240	273340	1.793	1.718	1.697	0.289	0.248	0.255	0.152	1.4675e-06
Cellular Component	GO:0016020	2	membrane	0.00013973	742XN0.1	plasma membrane intrinsic protein 1; 4; IPR000425 (Major intrinsic protein), IPR023271 (Aquaporin-like); GO:0005215 (transporter activity), GO:0006810 (transport), GO:0016020 (membrane)	0.312	48.8	30.907	55	11	7	12	12	9	6	8	8	11	9	8	6	8	7	7	6	6	4	6	4	4681600	4338000	3741800	1338300	1218200	1429100	1.677	1.554	1.341	0.479	0.436	0.512	0.312	0.000136865
Cellular Component	GO:0016020	2	membrane	0.00013973	W31NC6.1	plasma membrane intrinsic protein 2; 4; IPR000425 (Major intrinsic protein), IPR023271 (Aquaporin-like); GO:0005215 (transporter activity), GO:0006810 (transport), GO:0016020 (membrane)	0.471	59.2	30.884	81	11	3	15	16	12	11	13	14	10	9	9	7	7	8	2	3	2	2	2	2	11083000	12267000	11915000	5721000	5200400	5692800	1.282	1.419	1.378	0.662	0.601	0.658	0.471	6.2507e-05
Cellular Component	GO:0016020	2	membrane	0.00013973	Y7HUGW.1	photosystem II oxygen-evolving enhancer protein; IPR002628 (Photosystem II PsbO, manganese-stabilising), IPR011250 (Outer membrane protein/outer membrane enzyme PagP , beta-barrel); GO:0005509 (calcium ion binding), GO:0009279 (cell outer membrane), GO:0009523 (photosystem II), GO:0009654 (photosystem II oxygen evolving complex), GO:0015979 (photosynthesis), GO:0016021 (integral component of memb…	0.103	59.8	35.228	66	18	1	17	16	16	5	6	6	14	15	16	7	7	8	1	1	1	1	0	0	6360300	8018500	6674700	415070	877080	872850	1.644	2.072	1.725	0.107	0.227	0.226	0.103	0.00086051
Cellular Component	GO:0016020	2	membrane	0.00013973	0W708Z.1	photosystem II CP47 chlorophyll A apoprotein; IPR000932 (Photosystem antenna protein-like); GO:0009521 (photosystem), GO:0009523 (photosystem II), GO:0009767 (photosynthetic electron transport chain), GO:0015979 (photosynthesis), GO:0016020 (membrane), GO:0016168 (chlorophyll binding)	0.212	28	56.126	39	12	7	5	11	8	5	5	5	7	10	9	7	7	6	4	5	5	3	4	2	4424200	4238800	4619900	1003400	866920	940650	1.649	1.58	1.722	0.374	0.323	0.351	0.212	2.9911e-06
Cellular Component	GO:0016020	2	membrane	0.00013973	2I1I1C.1	ATP synthase delta-subunit gene; IPR000711 (ATPase, F1 complex, OSCP/delta subunit), IPR026015 (F1F0 ATP synthase OSCP/delta subunit, N-terminal domain); GO:0015986 (ATP synthesis coupled proton transport), GO:0016020 (membrane)	0.343	38.7	29.635	30	10	10	7	8	6	4	2	3	8	9	7	5	3	4	8	9	7	5	3	4	917840	959970	989170	368080	272550	342330	1.43	1.496	1.542	0.574	0.425	0.534	0.343	0.00031993
Cellular Component	GO:0016020	2	membrane	0.00013973	AF7BT4.1	ATP synthase F1, alpha subunit; IPR005294 (ATPase, F1 complex, alpha subunit), IPR023366 (ATP synthase subunit alpha-like domain), IPR027417 (P-loop containing nucleoside triphosphate hydrolase); GO:0005524 (ATP binding), GO:0015986 (ATP synthesis coupled proton transport), GO:0015991 (ATP hydrolysis coupled proton transport), GO:0015992 (proton transport), GO:0046034 (ATP metabolic process)	0.478	28.4	55.684	61	12	12	11	13	12	10	8	7	8	10	9	9	8	7	8	10	9	9	8	7	5213400	5498500	4788900	2623700	2334900	2455400	1.365	1.44	1.254	0.687	0.611	0.643	0.478	0.000155489
Cellular Component	GO:0016020	2	membrane	0.00013973	UAEM0K.1	photosystem I P700 chlorophyll A apoprotein; IPR001280 (Photosystem I PsaA/PsaB); GO:0009522 (photosystem I), GO:0009579 (thylakoid), GO:0015979 (photosynthesis), GO:0016021 (integral component of membrane)	0.147	24.6	74.56	55	12	6	14	14	12	4	6	5	12	12	11	4	5	4	6	6	6	1	2	1	2973500	2732400	2516100	428380	426200	358120	1.891	1.738	1.6	0.272	0.271	0.228	0.147	1.72089e-05
Cellular Component	GO:0016020	2	membrane	0.00013973	98CSRD.2	plasma-membrane associated cation-binding protein 1; IPR008469 (DREPP family); GO:0046658 (anchored component of plasma membrane), GO:0051716 (cellular response to stimulus)	0.389	67.3	24.531	94	14	5	17	21	21	13	11	11	12	13	13	12	9	9	5	5	5	5	4	4	7955000	8042900	8375200	3305700	2922300	3251900	1.41	1.425	1.484	0.586	0.518	0.576	0.389	2.11e-05
Cellular Component	GO:0016020	2	membrane	0.00013973	1944SK.3	23kDa polypeptide of the oxygen evolving complex of photosystem II n=5 Tax=Sonneratia RepID=A9XNJ0_9MYRT; IPR002683 (Photosystem II PsbP, oxygen evolving complex); GO:0005509 (calcium ion binding), GO:0009523 (photosystem II), GO:0009654 (photosystem II oxygen evolving complex), GO:0015979 (photosynthesis), GO:0019898 (extrinsic component of membrane)	0.233	39.8	28.143	34	9	2	7	10	7	4	3	3	7	7	5	5	4	4	1	2	1	1	1	1	1672000	1863200	1919600	447680	412570	407930	1.492	1.663	1.713	0.4	0.368	0.364	0.233	4.6249e-06
Cellular Component	GO:0016020	2	membrane	0.00013973	A1MPI5.1	plasma membrane intrinsic protein 1B; IPR000425 (Major intrinsic protein), IPR023271 (Aquaporin-like); GO:0005215 (transporter activity), GO:0006810 (transport), GO:0016020 (membrane)	0.395	38.4	30.902	20	7	3	3	4	4	3	3	3	7	6	5	5	5	6	3	3	3	3	3	3	2516700	2737100	2869800	1103000	1017600	1088000	1.333	1.449	1.519	0.584	0.539	0.576	0.395	3.7077e-05
Cellular Component	GO:0016020	2	membrane	0.00013973	ZM0CN1.1	vacuolar (H+)-ATPase G subunit; IPR005124 (Vacuolar (H+)-ATPase G subunit); GO:0015992 (proton transport), GO:0016471 (vacuolar proton-transporting V-type ATPase complex)	0.497	50	12.29	27	5	5	6	5	4	3	4	5	4	4	3	2	3	3	4	4	3	2	3	3	1558100	1320200	1600700	791470	704920	727150	1.395	1.182	1.433	0.709	0.631	0.651	0.497	0.00055756
Cellular Component	GO:0016020	2	membrane	0.00013973	F0UT86.1	Ubiquinol-cytochrome C reductase iron-sulfur subunit; IPR014349 (Rieske iron-sulphur protein), IPR014909 (Cytochrome b6-f complex Fe-S subunit), IPR023960 (Cytochrome b6-f complex iron-sulfur subunit); GO:0008121 (ubiquinol-cytochrome-c reductase activity), GO:0009496 (plastoquinol--plastocyanin reductase activity), GO:0015979 (photosynthesis), GO:0016020 (membrane), GO:0016491 (oxidoreductase ac…	0.189	42.5	24.004	25	6	2	5	5	5	3	4	3	5	6	6	3	4	4	1	2	2	1	1	1	725990	793530	754920	144650	135900	149710	1.611	1.76	1.675	0.321	0.301	0.332	0.189	8.5253e-07
Cellular Component	GO:0030312	5	external encapsulating structure	0.0126135	T3CFRI.1	xyloglucan endotransglucosylase/hydrolase 32; IPR008985 (Concanavalin A-like lectin/glucanases superfamily), IPR016455 (Xyloglucan endotransglucosylase/hydrolase); GO:0005618 (cell wall), GO:0005975 (carbohydrate metabolic process), GO:0006073 (cellular glucan metabolic process), GO:0016762 (xyloglucan:xyloglucosyl transferase activity), GO:0048046 (apoplast)	0.443	31.7	34.089	51	9	2	9	10	10	8	7	7	8	7	8	7	7	6	2	2	1	1	1	2	905750	872020	908820	396740	424230	369150	1.402	1.35	1.407	0.614	0.657	0.571	0.443	4.1926e-05
Cellular Component	GO:0030312	5	external encapsulating structure	0.0126135	B1AFV9.1	xyloglucan endotransglucosylase/hydrolase 5; IPR008985 (Concanavalin A-like lectin/glucanases superfamily), IPR016455 (Xyloglucan endotransglucosylase/hydrolase); GO:0005618 (cell wall), GO:0005975 (carbohydrate metabolic process), GO:0006073 (cellular glucan metabolic process), GO:0016762 (xyloglucan:xyloglucosyl transferase activity), GO:0048046 (apoplast)	0.42	58.5	32.042	73	18	11	12	18	15	12	8	8	12	15	13	13	9	10	8	9	9	9	6	7	8503600	8426000	8795900	3826800	3599100	3379500	1.397	1.384	1.445	0.629	0.591	0.555	0.42	2.1351e-05
Cellular Component	GO:0030312	5	external encapsulating structure	0.0126135	AX86KU.1	subtilisin-like serine protease 3; IPR009020 (Proteinase inhibitor, propeptide), IPR010435 (Peptidase S8A, DUF1034 C-terminal), IPR015500 (Peptidase S8, subtilisin-related), IPR023827 (Peptidase S8, subtilisin, Asp-active site), IPR023828 (Peptidase S8, subtilisin, Ser-active site); GO:0004252 (serine-type endopeptidase activity), GO:0005618 (cell wall), GO:0006508 (proteolysis), GO:0016020 (memb…	0.441	33.5	88.141	54	18	15	11	10	9	8	8	8	14	12	12	9	9	10	11	11	10	8	8	8	1657500	1357900	1541200	638640	669310	704490	1.514	1.24	1.408	0.583	0.611	0.643	0.441	0.00023511
Cellular Component	GO:0030312	5	external encapsulating structure	0.0126135	6SD2NF.1	probable pectinesterase/pectinesterase inhibitor 34-like [Glycine max]; IPR006501 (Pectinesterase inhibitor domain), IPR011050 (Pectin lyase fold/virulence factor); GO:0004857 (enzyme inhibitor activity), GO:0005618 (cell wall), GO:0030599 (pectinesterase activity), GO:0042545 (cell wall modification)	0.417	16.9	66.576	41	9	3	8	6	10	5	5	7	7	6	9	5	4	5	2	1	3	1	0	0	841340	767980	802580	341520	327340	335750	1.478	1.349	1.409	0.6	0.575	0.59	0.417	3.6607e-06
Cellular Component	GO:0019898	4	extrinsic component of membrane	0.00223604	1944SK.3	23kDa polypeptide of the oxygen evolving complex of photosystem II n=5 Tax=Sonneratia RepID=A9XNJ0_9MYRT; IPR002683 (Photosystem II PsbP, oxygen evolving complex); GO:0005509 (calcium ion binding), GO:0009523 (photosystem II), GO:0009654 (photosystem II oxygen evolving complex), GO:0015979 (photosynthesis), GO:0019898 (extrinsic component of membrane)	0.233	39.8	28.143	34	9	2	7	10	7	4	3	3	7	7	5	5	4	4	1	2	1	1	1	1	1672000	1863200	1919600	447680	412570	407930	1.492	1.663	1.713	0.4	0.368	0.364	0.233	4.6249e-06
Cellular Component	GO:0019898	4	extrinsic component of membrane	0.00223604	Y7HUGW.1	photosystem II oxygen-evolving enhancer protein; IPR002628 (Photosystem II PsbO, manganese-stabilising), IPR011250 (Outer membrane protein/outer membrane enzyme PagP , beta-barrel); GO:0005509 (calcium ion binding), GO:0009279 (cell outer membrane), GO:0009523 (photosystem II), GO:0009654 (photosystem II oxygen evolving complex), GO:0015979 (photosynthesis), GO:0016021 (integral component of memb…	0.103	59.8	35.228	66	18	1	17	16	16	5	6	6	14	15	16	7	7	8	1	1	1	1	0	0	6360300	8018500	6674700	415070	877080	872850	1.644	2.072	1.725	0.107	0.227	0.226	0.103	0.00086051
Cellular Component	GO:0019898	4	extrinsic component of membrane	0.00223604	G1SUYP.1	oxygen-evolving enhancer protein; IPR008797 (Photosystem II PsbQ, oxygen evolving complex), IPR023222 (PsbQ-like domain); GO:0005509 (calcium ion binding), GO:0009523 (photosystem II), GO:0009654 (photosystem II oxygen evolving complex), GO:0015979 (photosynthesis), GO:0019898 (extrinsic component of membrane)	0.152	36	25.121	37	6	6	7	8	8	4	4	6	6	6	6	4	4	5	6	6	6	4	4	5	1921100	1840700	1817900	310170	265240	273340	1.793	1.718	1.697	0.289	0.248	0.255	0.152	1.4675e-06
Cellular Component	GO:0009654	11	photosystem II oxygen evolving complex	0.00358248	1944SK.3	23kDa polypeptide of the oxygen evolving complex of photosystem II n=5 Tax=Sonneratia RepID=A9XNJ0_9MYRT; IPR002683 (Photosystem II PsbP, oxygen evolving complex); GO:0005509 (calcium ion binding), GO:0009523 (photosystem II), GO:0009654 (photosystem II oxygen evolving complex), GO:0015979 (photosynthesis), GO:0019898 (extrinsic component of membrane)	0.233	39.8	28.143	34	9	2	7	10	7	4	3	3	7	7	5	5	4	4	1	2	1	1	1	1	1672000	1863200	1919600	447680	412570	407930	1.492	1.663	1.713	0.4	0.368	0.364	0.233	4.6249e-06
Cellular Component	GO:0009654	11	photosystem II oxygen evolving complex	0.00358248	Y7HUGW.1	photosystem II oxygen-evolving enhancer protein; IPR002628 (Photosystem II PsbO, manganese-stabilising), IPR011250 (Outer membrane protein/outer membrane enzyme PagP , beta-barrel); GO:0005509 (calcium ion binding), GO:0009279 (cell outer membrane), GO:0009523 (photosystem II), GO:0009654 (photosystem II oxygen evolving complex), GO:0015979 (photosynthesis), GO:0016021 (integral component of memb…	0.103	59.8	35.228	66	18	1	17	16	16	5	6	6	14	15	16	7	7	8	1	1	1	1	0	0	6360300	8018500	6674700	415070	877080	872850	1.644	2.072	1.725	0.107	0.227	0.226	0.103	0.00086051
Cellular Component	GO:0009654	11	photosystem II oxygen evolving complex	0.00358248	G1SUYP.1	oxygen-evolving enhancer protein; IPR008797 (Photosystem II PsbQ, oxygen evolving complex), IPR023222 (PsbQ-like domain); GO:0005509 (calcium ion binding), GO:0009523 (photosystem II), GO:0009654 (photosystem II oxygen evolving complex), GO:0015979 (photosynthesis), GO:0019898 (extrinsic component of membrane)	0.152	36	25.121	37	6	6	7	8	8	4	4	6	6	6	6	4	4	5	6	6	6	4	4	5	1921100	1840700	1817900	310170	265240	273340	1.793	1.718	1.697	0.289	0.248	0.255	0.152	1.4675e-06
Cellular Component	GO:0099080	2	supramolecular complex	0.0581153	3M8WGZ.1	tubulin beta chain 2; IPR000217 (Tubulin), IPR023123 (Tubulin, C-terminal); GO:0003924 (GTPase activity), GO:0005200 (structural constituent of cytoskeleton), GO:0005525 (GTP binding), GO:0005874 (microtubule), GO:0006184 (GTP catabolic process), GO:0007017 (microtubule-based process), GO:0043234 (protein complex), GO:0051258 (protein polymerization)	0.446	61	50.069	31	20	7	7	7	4	4	5	4	16	18	17	14	17	16	5	7	5	5	6	4	1038200	1189300	1101400	512050	511160	460690	1.294	1.483	1.373	0.638	0.637	0.574	0.446	0.000102896
Cellular Component	GO:0099080	2	supramolecular complex	0.0581153	KRJ4S2.1	tubulin alpha-4 chain; IPR000217 (Tubulin), IPR023123 (Tubulin, C-terminal); GO:0003924 (GTPase activity), GO:0005200 (structural constituent of cytoskeleton), GO:0005525 (GTP binding), GO:0005874 (microtubule), GO:0006184 (GTP catabolic process), GO:0007017 (microtubule-based process), GO:0043234 (protein complex), GO:0051258 (protein polymerization)	0.482	60.8	49.611	49	19	3	9	9	10	7	7	7	15	15	14	13	14	15	3	3	3	3	3	3	2911500	2847300	2720700	1317600	1325600	1443300	1.39	1.36	1.299	0.629	0.633	0.689	0.482	3.6476e-05
Cellular Component	GO:0099513	10	polymeric cytoskeletal fiber	0.0581153	3M8WGZ.1	tubulin beta chain 2; IPR000217 (Tubulin), IPR023123 (Tubulin, C-terminal); GO:0003924 (GTPase activity), GO:0005200 (structural constituent of cytoskeleton), GO:0005525 (GTP binding), GO:0005874 (microtubule), GO:0006184 (GTP catabolic process), GO:0007017 (microtubule-based process), GO:0043234 (protein complex), GO:0051258 (protein polymerization)	0.446	61	50.069	31	20	7	7	7	4	4	5	4	16	18	17	14	17	16	5	7	5	5	6	4	1038200	1189300	1101400	512050	511160	460690	1.294	1.483	1.373	0.638	0.637	0.574	0.446	0.000102896
Cellular Component	GO:0099513	10	polymeric cytoskeletal fiber	0.0581153	KRJ4S2.1	tubulin alpha-4 chain; IPR000217 (Tubulin), IPR023123 (Tubulin, C-terminal); GO:0003924 (GTPase activity), GO:0005200 (structural constituent of cytoskeleton), GO:0005525 (GTP binding), GO:0005874 (microtubule), GO:0006184 (GTP catabolic process), GO:0007017 (microtubule-based process), GO:0043234 (protein complex), GO:0051258 (protein polymerization)	0.482	60.8	49.611	49	19	3	9	9	10	7	7	7	15	15	14	13	14	15	3	3	3	3	3	3	2911500	2847300	2720700	1317600	1325600	1443300	1.39	1.36	1.299	0.629	0.633	0.689	0.482	3.6476e-05
Cellular Component	GO:0031226	7	intrinsic component of plasma membrane	0.00310202	98CSRD.2	plasma-membrane associated cation-binding protein 1; IPR008469 (DREPP family); GO:0046658 (anchored component of plasma membrane), GO:0051716 (cellular response to stimulus)	0.389	67.3	24.531	94	14	5	17	21	21	13	11	11	12	13	13	12	9	9	5	5	5	5	4	4	7955000	8042900	8375200	3305700	2922300	3251900	1.41	1.425	1.484	0.586	0.518	0.576	0.389	2.11e-05
Cellular Component	GO:0031226	7	intrinsic component of plasma membrane	0.00310202	QDE700.1	plasma-membrane associated cation-binding protein 1; IPR008469 (DREPP family); GO:0046658 (anchored component of plasma membrane), GO:0051716 (cellular response to stimulus)	0.448	66.4	24.427	33	13	4	7	5	6	6	5	4	11	12	12	11	9	8	4	4	4	4	4	3	1692100	1661700	1687000	771100	693070	792320	1.391	1.366	1.387	0.634	0.57	0.651	0.448	0.0025804
Cellular Component	GO:0044430	9	cytoskeletal part	0.129871	3M8WGZ.1	tubulin beta chain 2; IPR000217 (Tubulin), IPR023123 (Tubulin, C-terminal); GO:0003924 (GTPase activity), GO:0005200 (structural constituent of cytoskeleton), GO:0005525 (GTP binding), GO:0005874 (microtubule), GO:0006184 (GTP catabolic process), GO:0007017 (microtubule-based process), GO:0043234 (protein complex), GO:0051258 (protein polymerization)	0.446	61	50.069	31	20	7	7	7	4	4	5	4	16	18	17	14	17	16	5	7	5	5	6	4	1038200	1189300	1101400	512050	511160	460690	1.294	1.483	1.373	0.638	0.637	0.574	0.446	0.000102896
Cellular Component	GO:0044430	9	cytoskeletal part	0.129871	KRJ4S2.1	tubulin alpha-4 chain; IPR000217 (Tubulin), IPR023123 (Tubulin, C-terminal); GO:0003924 (GTPase activity), GO:0005200 (structural constituent of cytoskeleton), GO:0005525 (GTP binding), GO:0005874 (microtubule), GO:0006184 (GTP catabolic process), GO:0007017 (microtubule-based process), GO:0043234 (protein complex), GO:0051258 (protein polymerization)	0.482	60.8	49.611	49	19	3	9	9	10	7	7	7	15	15	14	13	14	15	3	3	3	3	3	3	2911500	2847300	2720700	1317600	1325600	1443300	1.39	1.36	1.299	0.629	0.633	0.689	0.482	3.6476e-05
Cellular Component	GO:0005576	2	extracellular region	0.17092	T3CFRI.1	xyloglucan endotransglucosylase/hydrolase 32; IPR008985 (Concanavalin A-like lectin/glucanases superfamily), IPR016455 (Xyloglucan endotransglucosylase/hydrolase); GO:0005618 (cell wall), GO:0005975 (carbohydrate metabolic process), GO:0006073 (cellular glucan metabolic process), GO:0016762 (xyloglucan:xyloglucosyl transferase activity), GO:0048046 (apoplast)	0.443	31.7	34.089	51	9	2	9	10	10	8	7	7	8	7	8	7	7	6	2	2	1	1	1	2	905750	872020	908820	396740	424230	369150	1.402	1.35	1.407	0.614	0.657	0.571	0.443	4.1926e-05
Cellular Component	GO:0005576	2	extracellular region	0.17092	B1AFV9.1	xyloglucan endotransglucosylase/hydrolase 5; IPR008985 (Concanavalin A-like lectin/glucanases superfamily), IPR016455 (Xyloglucan endotransglucosylase/hydrolase); GO:0005618 (cell wall), GO:0005975 (carbohydrate metabolic process), GO:0006073 (cellular glucan metabolic process), GO:0016762 (xyloglucan:xyloglucosyl transferase activity), GO:0048046 (apoplast)	0.42	58.5	32.042	73	18	11	12	18	15	12	8	8	12	15	13	13	9	10	8	9	9	9	6	7	8503600	8426000	8795900	3826800	3599100	3379500	1.397	1.384	1.445	0.629	0.591	0.555	0.42	2.1351e-05
Cellular Component	GO:0045259	6	proton-transporting ATP synthase complex	0.0053372	487MWI.1	ATP synthase, F1 beta subunit; IPR001469 (ATPase, F1 complex, delta/epsilon subunit), IPR005722 (ATPase, F1 complex, beta subunit), IPR027417 (P-loop containing nucleoside triphosphate hydrolase); GO:0000166 (nucleotide binding), GO:0005524 (ATP binding), GO:0015986 (ATP synthesis coupled proton transport), GO:0015991 (ATP hydrolysis coupled proton transport), GO:0015992 (proton transport), GO:00…	0.432	63.1	67.625	165	25	19	26	33	34	26	25	21	20	22	20	21	21	18	14	16	15	15	15	12	17490000	15608000	15639000	6825100	7116800	7116900	1.504	1.342	1.344	0.587	0.612	0.612	0.432	3.5713e-05
Cellular Component	GO:0045259	6	proton-transporting ATP synthase complex	0.0053372	AF7BT4.1	ATP synthase F1, alpha subunit; IPR005294 (ATPase, F1 complex, alpha subunit), IPR023366 (ATP synthase subunit alpha-like domain), IPR027417 (P-loop containing nucleoside triphosphate hydrolase); GO:0005524 (ATP binding), GO:0015986 (ATP synthesis coupled proton transport), GO:0015991 (ATP hydrolysis coupled proton transport), GO:0015992 (proton transport), GO:0046034 (ATP metabolic process)	0.478	28.4	55.684	61	12	12	11	13	12	10	8	7	8	10	9	9	8	7	8	10	9	9	8	7	5213400	5498500	4788900	2623700	2334900	2455400	1.365	1.44	1.254	0.687	0.611	0.643	0.478	0.000155489
Cellular Component	GO:0045259	6	proton-transporting ATP synthase complex	0.0053372	KSV0XM.1	ATP synthase gamma chain 1 family protein n=3 Tax=Populus RepID=B9H1A7_POPTR; IPR000131 (ATPase, F1 complex, gamma subunit), IPR023632 (ATPase, F1 complex, gamma subunit conserved site), IPR023633 (ATPase, F1 complex, gamma subunit domain); GO:0015986 (ATP synthesis coupled proton transport)	0.364	37.6	41.315	41	12	2	11	9	6	7	4	4	9	9	5	6	5	4	2	2	0	1	1	1	1383800	1437500	1409200	549050	488390	503640	1.439	1.494	1.465	0.571	0.508	0.524	0.364	1.51234e-05
Cellular Component	GO:0099081	3	supramolecular polymer	0.0581153	3M8WGZ.1	tubulin beta chain 2; IPR000217 (Tubulin), IPR023123 (Tubulin, C-terminal); GO:0003924 (GTPase activity), GO:0005200 (structural constituent of cytoskeleton), GO:0005525 (GTP binding), GO:0005874 (microtubule), GO:0006184 (GTP catabolic process), GO:0007017 (microtubule-based process), GO:0043234 (protein complex), GO:0051258 (protein polymerization)	0.446	61	50.069	31	20	7	7	7	4	4	5	4	16	18	17	14	17	16	5	7	5	5	6	4	1038200	1189300	1101400	512050	511160	460690	1.294	1.483	1.373	0.638	0.637	0.574	0.446	0.000102896
Cellular Component	GO:0099081	3	supramolecular polymer	0.0581153	KRJ4S2.1	tubulin alpha-4 chain; IPR000217 (Tubulin), IPR023123 (Tubulin, C-terminal); GO:0003924 (GTPase activity), GO:0005200 (structural constituent of cytoskeleton), GO:0005525 (GTP binding), GO:0005874 (microtubule), GO:0006184 (GTP catabolic process), GO:0007017 (microtubule-based process), GO:0043234 (protein complex), GO:0051258 (protein polymerization)	0.482	60.8	49.611	49	19	3	9	9	10	7	7	7	15	15	14	13	14	15	3	3	3	3	3	3	2911500	2847300	2720700	1317600	1325600	1443300	1.39	1.36	1.299	0.629	0.633	0.689	0.482	3.6476e-05
Cellular Component	GO:0005886	5	plasma membrane	0.0918261	98CSRD.2	plasma-membrane associated cation-binding protein 1; IPR008469 (DREPP family); GO:0046658 (anchored component of plasma membrane), GO:0051716 (cellular response to stimulus)	0.389	67.3	24.531	94	14	5	17	21	21	13	11	11	12	13	13	12	9	9	5	5	5	5	4	4	7955000	8042900	8375200	3305700	2922300	3251900	1.41	1.425	1.484	0.586	0.518	0.576	0.389	2.11e-05
Cellular Component	GO:0005886	5	plasma membrane	0.0918261	QDE700.1	plasma-membrane associated cation-binding protein 1; IPR008469 (DREPP family); GO:0046658 (anchored component of plasma membrane), GO:0051716 (cellular response to stimulus)	0.448	66.4	24.427	33	13	4	7	5	6	6	5	4	11	12	12	11	9	8	4	4	4	4	4	3	1692100	1661700	1687000	771100	693070	792320	1.391	1.366	1.387	0.634	0.57	0.651	0.448	0.0025804
Cellular Component	GO:0009521	9	photosystem	2.17274e-05	1944SK.3	23kDa polypeptide of the oxygen evolving complex of photosystem II n=5 Tax=Sonneratia RepID=A9XNJ0_9MYRT; IPR002683 (Photosystem II PsbP, oxygen evolving complex); GO:0005509 (calcium ion binding), GO:0009523 (photosystem II), GO:0009654 (photosystem II oxygen evolving complex), GO:0015979 (photosynthesis), GO:0019898 (extrinsic component of membrane)	0.233	39.8	28.143	34	9	2	7	10	7	4	3	3	7	7	5	5	4	4	1	2	1	1	1	1	1672000	1863200	1919600	447680	412570	407930	1.492	1.663	1.713	0.4	0.368	0.364	0.233	4.6249e-06
Cellular Component	GO:0009521	9	photosystem	2.17274e-05	Y7HUGW.1	photosystem II oxygen-evolving enhancer protein; IPR002628 (Photosystem II PsbO, manganese-stabilising), IPR011250 (Outer membrane protein/outer membrane enzyme PagP , beta-barrel); GO:0005509 (calcium ion binding), GO:0009279 (cell outer membrane), GO:0009523 (photosystem II), GO:0009654 (photosystem II oxygen evolving complex), GO:0015979 (photosynthesis), GO:0016021 (integral component of memb…	0.103	59.8	35.228	66	18	1	17	16	16	5	6	6	14	15	16	7	7	8	1	1	1	1	0	0	6360300	8018500	6674700	415070	877080	872850	1.644	2.072	1.725	0.107	0.227	0.226	0.103	0.00086051
Cellular Component	GO:0009521	9	photosystem	2.17274e-05	8A6KBK.1	Photosystem II chlorophyll-binding protein CP43 n=1 Tax=Symbiodinium sp. C3 RepID=U6EFN7_9DINO; IPR000484 (Photosynthetic reaction centre, L/M), IPR000932 (Photosystem antenna protein-like); GO:0009521 (photosystem), GO:0009523 (photosystem II), GO:0009767 (photosynthetic electron transport chain), GO:0009772 (photosynthetic electron transport in photosystem II), GO:0015979 (photosynthesis), GO:0…	0.195	35	88.194	78	21	2	18	18	18	6	9	9	15	15	18	8	9	9	1	2	2	1	1	2	8474300	8616500	9599200	1754800	1735900	1707200	1.595	1.621	1.806	0.33	0.327	0.321	0.195	1.0543e-06
Cellular Component	GO:0009521	9	photosystem	2.17274e-05	0W708Z.1	photosystem II CP47 chlorophyll A apoprotein; IPR000932 (Photosystem antenna protein-like); GO:0009521 (photosystem), GO:0009523 (photosystem II), GO:0009767 (photosynthetic electron transport chain), GO:0015979 (photosynthesis), GO:0016020 (membrane), GO:0016168 (chlorophyll binding)	0.212	28	56.126	39	12	7	5	11	8	5	5	5	7	10	9	7	7	6	4	5	5	3	4	2	4424200	4238800	4619900	1003400	866920	940650	1.649	1.58	1.722	0.374	0.323	0.351	0.212	2.9911e-06
Cellular Component	GO:0009521	9	photosystem	2.17274e-05	G1SUYP.1	oxygen-evolving enhancer protein; IPR008797 (Photosystem II PsbQ, oxygen evolving complex), IPR023222 (PsbQ-like domain); GO:0005509 (calcium ion binding), GO:0009523 (photosystem II), GO:0009654 (photosystem II oxygen evolving complex), GO:0015979 (photosynthesis), GO:0019898 (extrinsic component of membrane)	0.152	36	25.121	37	6	6	7	8	8	4	4	6	6	6	6	4	4	5	6	6	6	4	4	5	1921100	1840700	1817900	310170	265240	273340	1.793	1.718	1.697	0.289	0.248	0.255	0.152	1.4675e-06
Cellular Component	GO:0009521	9	photosystem	2.17274e-05	UAEM0K.1	photosystem I P700 chlorophyll A apoprotein; IPR001280 (Photosystem I PsaA/PsaB); GO:0009522 (photosystem I), GO:0009579 (thylakoid), GO:0015979 (photosynthesis), GO:0016021 (integral component of membrane)	0.147	24.6	74.56	55	12	6	14	14	12	4	6	5	12	12	11	4	5	4	6	6	6	1	2	1	2973500	2732400	2516100	428380	426200	358120	1.891	1.738	1.6	0.272	0.271	0.228	0.147	1.72089e-05
Cellular Component	GO:1990204	4	oxidoreductase complex	0.00393553	1944SK.3	23kDa polypeptide of the oxygen evolving complex of photosystem II n=5 Tax=Sonneratia RepID=A9XNJ0_9MYRT; IPR002683 (Photosystem II PsbP, oxygen evolving complex); GO:0005509 (calcium ion binding), GO:0009523 (photosystem II), GO:0009654 (photosystem II oxygen evolving complex), GO:0015979 (photosynthesis), GO:0019898 (extrinsic component of membrane)	0.233	39.8	28.143	34	9	2	7	10	7	4	3	3	7	7	5	5	4	4	1	2	1	1	1	1	1672000	1863200	1919600	447680	412570	407930	1.492	1.663	1.713	0.4	0.368	0.364	0.233	4.6249e-06
Cellular Component	GO:1990204	4	oxidoreductase complex	0.00393553	Y7HUGW.1	photosystem II oxygen-evolving enhancer protein; IPR002628 (Photosystem II PsbO, manganese-stabilising), IPR011250 (Outer membrane protein/outer membrane enzyme PagP , beta-barrel); GO:0005509 (calcium ion binding), GO:0009279 (cell outer membrane), GO:0009523 (photosystem II), GO:0009654 (photosystem II oxygen evolving complex), GO:0015979 (photosynthesis), GO:0016021 (integral component of memb…	0.103	59.8	35.228	66	18	1	17	16	16	5	6	6	14	15	16	7	7	8	1	1	1	1	0	0	6360300	8018500	6674700	415070	877080	872850	1.644	2.072	1.725	0.107	0.227	0.226	0.103	0.00086051
Cellular Component	GO:1990204	4	oxidoreductase complex	0.00393553	G1SUYP.1	oxygen-evolving enhancer protein; IPR008797 (Photosystem II PsbQ, oxygen evolving complex), IPR023222 (PsbQ-like domain); GO:0005509 (calcium ion binding), GO:0009523 (photosystem II), GO:0009654 (photosystem II oxygen evolving complex), GO:0015979 (photosynthesis), GO:0019898 (extrinsic component of membrane)	0.152	36	25.121	37	6	6	7	8	8	4	4	6	6	6	6	4	4	5	6	6	6	4	4	5	1921100	1840700	1817900	310170	265240	273340	1.793	1.718	1.697	0.289	0.248	0.255	0.152	1.4675e-06
Cellular Component	GO:1990204	4	oxidoreductase complex	0.00393553	G5Y6Q1.1	glycine cleavage system H protein; IPR002930 (Glycine cleavage H-protein); GO:0005960 (glycine cleavage complex), GO:0006546 (glycine catabolic process), GO:0019464 (glycine decarboxylation via glycine cleavage system)	0.447	31.1	17.818	18	4	4	3	3	5	3	2	2	2	3	4	2	2	2	2	3	4	2	2	2	398980	631760	699330	257910	238680	276920	0.956	1.514	1.676	0.618	0.572	0.664	0.447	0.0119362
Cellular Component	GO:0016469	5	proton-transporting two-sector ATPase complex	0.006344	487MWI.1	ATP synthase, F1 beta subunit; IPR001469 (ATPase, F1 complex, delta/epsilon subunit), IPR005722 (ATPase, F1 complex, beta subunit), IPR027417 (P-loop containing nucleoside triphosphate hydrolase); GO:0000166 (nucleotide binding), GO:0005524 (ATP binding), GO:0015986 (ATP synthesis coupled proton transport), GO:0015991 (ATP hydrolysis coupled proton transport), GO:0015992 (proton transport), GO:00…	0.432	63.1	67.625	165	25	19	26	33	34	26	25	21	20	22	20	21	21	18	14	16	15	15	15	12	17490000	15608000	15639000	6825100	7116800	7116900	1.504	1.342	1.344	0.587	0.612	0.612	0.432	3.5713e-05
Cellular Component	GO:0016469	5	proton-transporting two-sector ATPase complex	0.006344	AF7BT4.1	ATP synthase F1, alpha subunit; IPR005294 (ATPase, F1 complex, alpha subunit), IPR023366 (ATP synthase subunit alpha-like domain), IPR027417 (P-loop containing nucleoside triphosphate hydrolase); GO:0005524 (ATP binding), GO:0015986 (ATP synthesis coupled proton transport), GO:0015991 (ATP hydrolysis coupled proton transport), GO:0015992 (proton transport), GO:0046034 (ATP metabolic process)	0.478	28.4	55.684	61	12	12	11	13	12	10	8	7	8	10	9	9	8	7	8	10	9	9	8	7	5213400	5498500	4788900	2623700	2334900	2455400	1.365	1.44	1.254	0.687	0.611	0.643	0.478	0.000155489
Cellular Component	GO:0016469	5	proton-transporting two-sector ATPase complex	0.006344	KSV0XM.1	ATP synthase gamma chain 1 family protein n=3 Tax=Populus RepID=B9H1A7_POPTR; IPR000131 (ATPase, F1 complex, gamma subunit), IPR023632 (ATPase, F1 complex, gamma subunit conserved site), IPR023633 (ATPase, F1 complex, gamma subunit domain); GO:0015986 (ATP synthesis coupled proton transport)	0.364	37.6	41.315	41	12	2	11	9	6	7	4	4	9	9	5	6	5	4	2	2	0	1	1	1	1383800	1437500	1409200	549050	488390	503640	1.439	1.494	1.465	0.571	0.508	0.524	0.364	1.51234e-05
Cellular Component	GO:0016469	5	proton-transporting two-sector ATPase complex	0.006344	ZM0CN1.1	vacuolar (H+)-ATPase G subunit; IPR005124 (Vacuolar (H+)-ATPase G subunit); GO:0015992 (proton transport), GO:0016471 (vacuolar proton-transporting V-type ATPase complex)	0.497	50	12.29	27	5	5	6	5	4	3	4	5	4	4	3	2	3	3	4	4	3	2	3	3	1558100	1320200	1600700	791470	704920	727150	1.395	1.182	1.433	0.709	0.631	0.651	0.497	0.00055756
Cellular Component	GO:0005618	6	cell wall	0.0126135	T3CFRI.1	xyloglucan endotransglucosylase/hydrolase 32; IPR008985 (Concanavalin A-like lectin/glucanases superfamily), IPR016455 (Xyloglucan endotransglucosylase/hydrolase); GO:0005618 (cell wall), GO:0005975 (carbohydrate metabolic process), GO:0006073 (cellular glucan metabolic process), GO:0016762 (xyloglucan:xyloglucosyl transferase activity), GO:0048046 (apoplast)	0.443	31.7	34.089	51	9	2	9	10	10	8	7	7	8	7	8	7	7	6	2	2	1	1	1	2	905750	872020	908820	396740	424230	369150	1.402	1.35	1.407	0.614	0.657	0.571	0.443	4.1926e-05
Cellular Component	GO:0005618	6	cell wall	0.0126135	B1AFV9.1	xyloglucan endotransglucosylase/hydrolase 5; IPR008985 (Concanavalin A-like lectin/glucanases superfamily), IPR016455 (Xyloglucan endotransglucosylase/hydrolase); GO:0005618 (cell wall), GO:0005975 (carbohydrate metabolic process), GO:0006073 (cellular glucan metabolic process), GO:0016762 (xyloglucan:xyloglucosyl transferase activity), GO:0048046 (apoplast)	0.42	58.5	32.042	73	18	11	12	18	15	12	8	8	12	15	13	13	9	10	8	9	9	9	6	7	8503600	8426000	8795900	3826800	3599100	3379500	1.397	1.384	1.445	0.629	0.591	0.555	0.42	2.1351e-05
Cellular Component	GO:0005618	6	cell wall	0.0126135	AX86KU.1	subtilisin-like serine protease 3; IPR009020 (Proteinase inhibitor, propeptide), IPR010435 (Peptidase S8A, DUF1034 C-terminal), IPR015500 (Peptidase S8, subtilisin-related), IPR023827 (Peptidase S8, subtilisin, Asp-active site), IPR023828 (Peptidase S8, subtilisin, Ser-active site); GO:0004252 (serine-type endopeptidase activity), GO:0005618 (cell wall), GO:0006508 (proteolysis), GO:0016020 (memb…	0.441	33.5	88.141	54	18	15	11	10	9	8	8	8	14	12	12	9	9	10	11	11	10	8	8	8	1657500	1357900	1541200	638640	669310	704490	1.514	1.24	1.408	0.583	0.611	0.643	0.441	0.00023511
Cellular Component	GO:0005618	6	cell wall	0.0126135	6SD2NF.1	probable pectinesterase/pectinesterase inhibitor 34-like [Glycine max]; IPR006501 (Pectinesterase inhibitor domain), IPR011050 (Pectin lyase fold/virulence factor); GO:0004857 (enzyme inhibitor activity), GO:0005618 (cell wall), GO:0030599 (pectinesterase activity), GO:0042545 (cell wall modification)	0.417	16.9	66.576	41	9	3	8	6	10	5	5	7	7	6	9	5	4	5	2	1	3	1	0	0	841340	767980	802580	341520	327340	335750	1.478	1.349	1.409	0.6	0.575	0.59	0.417	3.6607e-06
Cellular Component	GO:0043234	3	protein complex	0.0428381	Y7HUGW.1	photosystem II oxygen-evolving enhancer protein; IPR002628 (Photosystem II PsbO, manganese-stabilising), IPR011250 (Outer membrane protein/outer membrane enzyme PagP , beta-barrel); GO:0005509 (calcium ion binding), GO:0009279 (cell outer membrane), GO:0009523 (photosystem II), GO:0009654 (photosystem II oxygen evolving complex), GO:0015979 (photosynthesis), GO:0016021 (integral component of memb…	0.103	59.8	35.228	66	18	1	17	16	16	5	6	6	14	15	16	7	7	8	1	1	1	1	0	0	6360300	8018500	6674700	415070	877080	872850	1.644	2.072	1.725	0.107	0.227	0.226	0.103	0.00086051
Cellular Component	GO:0043234	3	protein complex	0.0428381	8A6KBK.1	Photosystem II chlorophyll-binding protein CP43 n=1 Tax=Symbiodinium sp. C3 RepID=U6EFN7_9DINO; IPR000484 (Photosynthetic reaction centre, L/M), IPR000932 (Photosystem antenna protein-like); GO:0009521 (photosystem), GO:0009523 (photosystem II), GO:0009767 (photosynthetic electron transport chain), GO:0009772 (photosynthetic electron transport in photosystem II), GO:0015979 (photosynthesis), GO:0…	0.195	35	88.194	78	21	2	18	18	18	6	9	9	15	15	18	8	9	9	1	2	2	1	1	2	8474300	8616500	9599200	1754800	1735900	1707200	1.595	1.621	1.806	0.33	0.327	0.321	0.195	1.0543e-06
Cellular Component	GO:0043234	3	protein complex	0.0428381	0W708Z.1	photosystem II CP47 chlorophyll A apoprotein; IPR000932 (Photosystem antenna protein-like); GO:0009521 (photosystem), GO:0009523 (photosystem II), GO:0009767 (photosynthetic electron transport chain), GO:0015979 (photosynthesis), GO:0016020 (membrane), GO:0016168 (chlorophyll binding)	0.212	28	56.126	39	12	7	5	11	8	5	5	5	7	10	9	7	7	6	4	5	5	3	4	2	4424200	4238800	4619900	1003400	866920	940650	1.649	1.58	1.722	0.374	0.323	0.351	0.212	2.9911e-06
Cellular Component	GO:0043234	3	protein complex	0.0428381	AF7BT4.1	ATP synthase F1, alpha subunit; IPR005294 (ATPase, F1 complex, alpha subunit), IPR023366 (ATP synthase subunit alpha-like domain), IPR027417 (P-loop containing nucleoside triphosphate hydrolase); GO:0005524 (ATP binding), GO:0015986 (ATP synthesis coupled proton transport), GO:0015991 (ATP hydrolysis coupled proton transport), GO:0015992 (proton transport), GO:0046034 (ATP metabolic process)	0.478	28.4	55.684	61	12	12	11	13	12	10	8	7	8	10	9	9	8	7	8	10	9	9	8	7	5213400	5498500	4788900	2623700	2334900	2455400	1.365	1.44	1.254	0.687	0.611	0.643	0.478	0.000155489
Cellular Component	GO:0043234	3	protein complex	0.0428381	UAEM0K.1	photosystem I P700 chlorophyll A apoprotein; IPR001280 (Photosystem I PsaA/PsaB); GO:0009522 (photosystem I), GO:0009579 (thylakoid), GO:0015979 (photosynthesis), GO:0016021 (integral component of membrane)	0.147	24.6	74.56	55	12	6	14	14	12	4	6	5	12	12	11	4	5	4	6	6	6	1	2	1	2973500	2732400	2516100	428380	426200	358120	1.891	1.738	1.6	0.272	0.271	0.228	0.147	1.72089e-05
Cellular Component	GO:0043234	3	protein complex	0.0428381	487MWI.1	ATP synthase, F1 beta subunit; IPR001469 (ATPase, F1 complex, delta/epsilon subunit), IPR005722 (ATPase, F1 complex, beta subunit), IPR027417 (P-loop containing nucleoside triphosphate hydrolase); GO:0000166 (nucleotide binding), GO:0005524 (ATP binding), GO:0015986 (ATP synthesis coupled proton transport), GO:0015991 (ATP hydrolysis coupled proton transport), GO:0015992 (proton transport), GO:00…	0.432	63.1	67.625	165	25	19	26	33	34	26	25	21	20	22	20	21	21	18	14	16	15	15	15	12	17490000	15608000	15639000	6825100	7116800	7116900	1.504	1.342	1.344	0.587	0.612	0.612	0.432	3.5713e-05
Cellular Component	GO:0043234	3	protein complex	0.0428381	1944SK.3	23kDa polypeptide of the oxygen evolving complex of photosystem II n=5 Tax=Sonneratia RepID=A9XNJ0_9MYRT; IPR002683 (Photosystem II PsbP, oxygen evolving complex); GO:0005509 (calcium ion binding), GO:0009523 (photosystem II), GO:0009654 (photosystem II oxygen evolving complex), GO:0015979 (photosynthesis), GO:0019898 (extrinsic component of membrane)	0.233	39.8	28.143	34	9	2	7	10	7	4	3	3	7	7	5	5	4	4	1	2	1	1	1	1	1672000	1863200	1919600	447680	412570	407930	1.492	1.663	1.713	0.4	0.368	0.364	0.233	4.6249e-06
Cellular Component	GO:0043234	3	protein complex	0.0428381	KSV0XM.1	ATP synthase gamma chain 1 family protein n=3 Tax=Populus RepID=B9H1A7_POPTR; IPR000131 (ATPase, F1 complex, gamma subunit), IPR023632 (ATPase, F1 complex, gamma subunit conserved site), IPR023633 (ATPase, F1 complex, gamma subunit domain); GO:0015986 (ATP synthesis coupled proton transport)	0.364	37.6	41.315	41	12	2	11	9	6	7	4	4	9	9	5	6	5	4	2	2	0	1	1	1	1383800	1437500	1409200	549050	488390	503640	1.439	1.494	1.465	0.571	0.508	0.524	0.364	1.51234e-05
Cellular Component	GO:0043234	3	protein complex	0.0428381	G1SUYP.1	oxygen-evolving enhancer protein; IPR008797 (Photosystem II PsbQ, oxygen evolving complex), IPR023222 (PsbQ-like domain); GO:0005509 (calcium ion binding), GO:0009523 (photosystem II), GO:0009654 (photosystem II oxygen evolving complex), GO:0015979 (photosynthesis), GO:0019898 (extrinsic component of membrane)	0.152	36	25.121	37	6	6	7	8	8	4	4	6	6	6	6	4	4	5	6	6	6	4	4	5	1921100	1840700	1817900	310170	265240	273340	1.793	1.718	1.697	0.289	0.248	0.255	0.152	1.4675e-06
Cellular Component	GO:0043234	3	protein complex	0.0428381	ZM0CN1.1	vacuolar (H+)-ATPase G subunit; IPR005124 (Vacuolar (H+)-ATPase G subunit); GO:0015992 (proton transport), GO:0016471 (vacuolar proton-transporting V-type ATPase complex)	0.497	50	12.29	27	5	5	6	5	4	3	4	5	4	4	3	2	3	3	4	4	3	2	3	3	1558100	1320200	1600700	791470	704920	727150	1.395	1.182	1.433	0.709	0.631	0.651	0.497	0.00055756
Cellular Component	GO:0005874	11	microtubule	0.0581153	3M8WGZ.1	tubulin beta chain 2; IPR000217 (Tubulin), IPR023123 (Tubulin, C-terminal); GO:0003924 (GTPase activity), GO:0005200 (structural constituent of cytoskeleton), GO:0005525 (GTP binding), GO:0005874 (microtubule), GO:0006184 (GTP catabolic process), GO:0007017 (microtubule-based process), GO:0043234 (protein complex), GO:0051258 (protein polymerization)	0.446	61	50.069	31	20	7	7	7	4	4	5	4	16	18	17	14	17	16	5	7	5	5	6	4	1038200	1189300	1101400	512050	511160	460690	1.294	1.483	1.373	0.638	0.637	0.574	0.446	0.000102896
Cellular Component	GO:0005874	11	microtubule	0.0581153	KRJ4S2.1	tubulin alpha-4 chain; IPR000217 (Tubulin), IPR023123 (Tubulin, C-terminal); GO:0003924 (GTPase activity), GO:0005200 (structural constituent of cytoskeleton), GO:0005525 (GTP binding), GO:0005874 (microtubule), GO:0006184 (GTP catabolic process), GO:0007017 (microtubule-based process), GO:0043234 (protein complex), GO:0051258 (protein polymerization)	0.482	60.8	49.611	49	19	3	9	9	10	7	7	7	15	15	14	13	14	15	3	3	3	3	3	3	2911500	2847300	2720700	1317600	1325600	1443300	1.39	1.36	1.299	0.629	0.633	0.689	0.482	3.6476e-05
Cellular Component	GO:0098796	4	membrane protein complex	0.000300469	Y7HUGW.1	photosystem II oxygen-evolving enhancer protein; IPR002628 (Photosystem II PsbO, manganese-stabilising), IPR011250 (Outer membrane protein/outer membrane enzyme PagP , beta-barrel); GO:0005509 (calcium ion binding), GO:0009279 (cell outer membrane), GO:0009523 (photosystem II), GO:0009654 (photosystem II oxygen evolving complex), GO:0015979 (photosynthesis), GO:0016021 (integral component of memb…	0.103	59.8	35.228	66	18	1	17	16	16	5	6	6	14	15	16	7	7	8	1	1	1	1	0	0	6360300	8018500	6674700	415070	877080	872850	1.644	2.072	1.725	0.107	0.227	0.226	0.103	0.00086051
Cellular Component	GO:0098796	4	membrane protein complex	0.000300469	8A6KBK.1	Photosystem II chlorophyll-binding protein CP43 n=1 Tax=Symbiodinium sp. C3 RepID=U6EFN7_9DINO; IPR000484 (Photosynthetic reaction centre, L/M), IPR000932 (Photosystem antenna protein-like); GO:0009521 (photosystem), GO:0009523 (photosystem II), GO:0009767 (photosynthetic electron transport chain), GO:0009772 (photosynthetic electron transport in photosystem II), GO:0015979 (photosynthesis), GO:0…	0.195	35	88.194	78	21	2	18	18	18	6	9	9	15	15	18	8	9	9	1	2	2	1	1	2	8474300	8616500	9599200	1754800	1735900	1707200	1.595	1.621	1.806	0.33	0.327	0.321	0.195	1.0543e-06
Cellular Component	GO:0098796	4	membrane protein complex	0.000300469	0W708Z.1	photosystem II CP47 chlorophyll A apoprotein; IPR000932 (Photosystem antenna protein-like); GO:0009521 (photosystem), GO:0009523 (photosystem II), GO:0009767 (photosynthetic electron transport chain), GO:0015979 (photosynthesis), GO:0016020 (membrane), GO:0016168 (chlorophyll binding)	0.212	28	56.126	39	12	7	5	11	8	5	5	5	7	10	9	7	7	6	4	5	5	3	4	2	4424200	4238800	4619900	1003400	866920	940650	1.649	1.58	1.722	0.374	0.323	0.351	0.212	2.9911e-06
Cellular Component	GO:0098796	4	membrane protein complex	0.000300469	AF7BT4.1	ATP synthase F1, alpha subunit; IPR005294 (ATPase, F1 complex, alpha subunit), IPR023366 (ATP synthase subunit alpha-like domain), IPR027417 (P-loop containing nucleoside triphosphate hydrolase); GO:0005524 (ATP binding), GO:0015986 (ATP synthesis coupled proton transport), GO:0015991 (ATP hydrolysis coupled proton transport), GO:0015992 (proton transport), GO:0046034 (ATP metabolic process)	0.478	28.4	55.684	61	12	12	11	13	12	10	8	7	8	10	9	9	8	7	8	10	9	9	8	7	5213400	5498500	4788900	2623700	2334900	2455400	1.365	1.44	1.254	0.687	0.611	0.643	0.478	0.000155489
Cellular Component	GO:0098796	4	membrane protein complex	0.000300469	UAEM0K.1	photosystem I P700 chlorophyll A apoprotein; IPR001280 (Photosystem I PsaA/PsaB); GO:0009522 (photosystem I), GO:0009579 (thylakoid), GO:0015979 (photosynthesis), GO:0016021 (integral component of membrane)	0.147	24.6	74.56	55	12	6	14	14	12	4	6	5	12	12	11	4	5	4	6	6	6	1	2	1	2973500	2732400	2516100	428380	426200	358120	1.891	1.738	1.6	0.272	0.271	0.228	0.147	1.72089e-05
Cellular Component	GO:0098796	4	membrane protein complex	0.000300469	487MWI.1	ATP synthase, F1 beta subunit; IPR001469 (ATPase, F1 complex, delta/epsilon subunit), IPR005722 (ATPase, F1 complex, beta subunit), IPR027417 (P-loop containing nucleoside triphosphate hydrolase); GO:0000166 (nucleotide binding), GO:0005524 (ATP binding), GO:0015986 (ATP synthesis coupled proton transport), GO:0015991 (ATP hydrolysis coupled proton transport), GO:0015992 (proton transport), GO:00…	0.432	63.1	67.625	165	25	19	26	33	34	26	25	21	20	22	20	21	21	18	14	16	15	15	15	12	17490000	15608000	15639000	6825100	7116800	7116900	1.504	1.342	1.344	0.587	0.612	0.612	0.432	3.5713e-05
Cellular Component	GO:0098796	4	membrane protein complex	0.000300469	1944SK.3	23kDa polypeptide of the oxygen evolving complex of photosystem II n=5 Tax=Sonneratia RepID=A9XNJ0_9MYRT; IPR002683 (Photosystem II PsbP, oxygen evolving complex); GO:0005509 (calcium ion binding), GO:0009523 (photosystem II), GO:0009654 (photosystem II oxygen evolving complex), GO:0015979 (photosynthesis), GO:0019898 (extrinsic component of membrane)	0.233	39.8	28.143	34	9	2	7	10	7	4	3	3	7	7	5	5	4	4	1	2	1	1	1	1	1672000	1863200	1919600	447680	412570	407930	1.492	1.663	1.713	0.4	0.368	0.364	0.233	4.6249e-06
Cellular Component	GO:0098796	4	membrane protein complex	0.000300469	KSV0XM.1	ATP synthase gamma chain 1 family protein n=3 Tax=Populus RepID=B9H1A7_POPTR; IPR000131 (ATPase, F1 complex, gamma subunit), IPR023632 (ATPase, F1 complex, gamma subunit conserved site), IPR023633 (ATPase, F1 complex, gamma subunit domain); GO:0015986 (ATP synthesis coupled proton transport)	0.364	37.6	41.315	41	12	2	11	9	6	7	4	4	9	9	5	6	5	4	2	2	0	1	1	1	1383800	1437500	1409200	549050	488390	503640	1.439	1.494	1.465	0.571	0.508	0.524	0.364	1.51234e-05
Cellular Component	GO:0098796	4	membrane protein complex	0.000300469	G1SUYP.1	oxygen-evolving enhancer protein; IPR008797 (Photosystem II PsbQ, oxygen evolving complex), IPR023222 (PsbQ-like domain); GO:0005509 (calcium ion binding), GO:0009523 (photosystem II), GO:0009654 (photosystem II oxygen evolving complex), GO:0015979 (photosynthesis), GO:0019898 (extrinsic component of membrane)	0.152	36	25.121	37	6	6	7	8	8	4	4	6	6	6	6	4	4	5	6	6	6	4	4	5	1921100	1840700	1817900	310170	265240	273340	1.793	1.718	1.697	0.289	0.248	0.255	0.152	1.4675e-06
Cellular Component	GO:0098796	4	membrane protein complex	0.000300469	ZM0CN1.1	vacuolar (H+)-ATPase G subunit; IPR005124 (Vacuolar (H+)-ATPase G subunit); GO:0015992 (proton transport), GO:0016471 (vacuolar proton-transporting V-type ATPase complex)	0.497	50	12.29	27	5	5	6	5	4	3	4	5	4	4	3	2	3	3	4	4	3	2	3	3	1558100	1320200	1600700	791470	704920	727150	1.395	1.182	1.433	0.709	0.631	0.651	0.497	0.00055756
Cellular Component	GO:0071944	4	cell periphery	0.00499978	98CSRD.2	plasma-membrane associated cation-binding protein 1; IPR008469 (DREPP family); GO:0046658 (anchored component of plasma membrane), GO:0051716 (cellular response to stimulus)	0.389	67.3	24.531	94	14	5	17	21	21	13	11	11	12	13	13	12	9	9	5	5	5	5	4	4	7955000	8042900	8375200	3305700	2922300	3251900	1.41	1.425	1.484	0.586	0.518	0.576	0.389	2.11e-05
Cellular Component	GO:0071944	4	cell periphery	0.00499978	T3CFRI.1	xyloglucan endotransglucosylase/hydrolase 32; IPR008985 (Concanavalin A-like lectin/glucanases superfamily), IPR016455 (Xyloglucan endotransglucosylase/hydrolase); GO:0005618 (cell wall), GO:0005975 (carbohydrate metabolic process), GO:0006073 (cellular glucan metabolic process), GO:0016762 (xyloglucan:xyloglucosyl transferase activity), GO:0048046 (apoplast)	0.443	31.7	34.089	51	9	2	9	10	10	8	7	7	8	7	8	7	7	6	2	2	1	1	1	2	905750	872020	908820	396740	424230	369150	1.402	1.35	1.407	0.614	0.657	0.571	0.443	4.1926e-05
Cellular Component	GO:0071944	4	cell periphery	0.00499978	B1AFV9.1	xyloglucan endotransglucosylase/hydrolase 5; IPR008985 (Concanavalin A-like lectin/glucanases superfamily), IPR016455 (Xyloglucan endotransglucosylase/hydrolase); GO:0005618 (cell wall), GO:0005975 (carbohydrate metabolic process), GO:0006073 (cellular glucan metabolic process), GO:0016762 (xyloglucan:xyloglucosyl transferase activity), GO:0048046 (apoplast)	0.42	58.5	32.042	73	18	11	12	18	15	12	8	8	12	15	13	13	9	10	8	9	9	9	6	7	8503600	8426000	8795900	3826800	3599100	3379500	1.397	1.384	1.445	0.629	0.591	0.555	0.42	2.1351e-05
Cellular Component	GO:0071944	4	cell periphery	0.00499978	QDE700.1	plasma-membrane associated cation-binding protein 1; IPR008469 (DREPP family); GO:0046658 (anchored component of plasma membrane), GO:0051716 (cellular response to stimulus)	0.448	66.4	24.427	33	13	4	7	5	6	6	5	4	11	12	12	11	9	8	4	4	4	4	4	3	1692100	1661700	1687000	771100	693070	792320	1.391	1.366	1.387	0.634	0.57	0.651	0.448	0.0025804
Cellular Component	GO:0071944	4	cell periphery	0.00499978	AX86KU.1	subtilisin-like serine protease 3; IPR009020 (Proteinase inhibitor, propeptide), IPR010435 (Peptidase S8A, DUF1034 C-terminal), IPR015500 (Peptidase S8, subtilisin-related), IPR023827 (Peptidase S8, subtilisin, Asp-active site), IPR023828 (Peptidase S8, subtilisin, Ser-active site); GO:0004252 (serine-type endopeptidase activity), GO:0005618 (cell wall), GO:0006508 (proteolysis), GO:0016020 (memb…	0.441	33.5	88.141	54	18	15	11	10	9	8	8	8	14	12	12	9	9	10	11	11	10	8	8	8	1657500	1357900	1541200	638640	669310	704490	1.514	1.24	1.408	0.583	0.611	0.643	0.441	0.00023511
Cellular Component	GO:0071944	4	cell periphery	0.00499978	6SD2NF.1	probable pectinesterase/pectinesterase inhibitor 34-like [Glycine max]; IPR006501 (Pectinesterase inhibitor domain), IPR011050 (Pectin lyase fold/virulence factor); GO:0004857 (enzyme inhibitor activity), GO:0005618 (cell wall), GO:0030599 (pectinesterase activity), GO:0042545 (cell wall modification)	0.417	16.9	66.576	41	9	3	8	6	10	5	5	7	7	6	9	5	4	5	2	1	3	1	0	0	841340	767980	802580	341520	327340	335750	1.478	1.349	1.409	0.6	0.575	0.59	0.417	3.6607e-06
Cellular Component	GO:0042651	9	thylakoid membrane	0.000758668	1944SK.3	23kDa polypeptide of the oxygen evolving complex of photosystem II n=5 Tax=Sonneratia RepID=A9XNJ0_9MYRT; IPR002683 (Photosystem II PsbP, oxygen evolving complex); GO:0005509 (calcium ion binding), GO:0009523 (photosystem II), GO:0009654 (photosystem II oxygen evolving complex), GO:0015979 (photosynthesis), GO:0019898 (extrinsic component of membrane)	0.233	39.8	28.143	34	9	2	7	10	7	4	3	3	7	7	5	5	4	4	1	2	1	1	1	1	1672000	1863200	1919600	447680	412570	407930	1.492	1.663	1.713	0.4	0.368	0.364	0.233	4.6249e-06
Cellular Component	GO:0042651	9	thylakoid membrane	0.000758668	Y7HUGW.1	photosystem II oxygen-evolving enhancer protein; IPR002628 (Photosystem II PsbO, manganese-stabilising), IPR011250 (Outer membrane protein/outer membrane enzyme PagP , beta-barrel); GO:0005509 (calcium ion binding), GO:0009279 (cell outer membrane), GO:0009523 (photosystem II), GO:0009654 (photosystem II oxygen evolving complex), GO:0015979 (photosynthesis), GO:0016021 (integral component of memb…	0.103	59.8	35.228	66	18	1	17	16	16	5	6	6	14	15	16	7	7	8	1	1	1	1	0	0	6360300	8018500	6674700	415070	877080	872850	1.644	2.072	1.725	0.107	0.227	0.226	0.103	0.00086051
Cellular Component	GO:0042651	9	thylakoid membrane	0.000758668	G1SUYP.1	oxygen-evolving enhancer protein; IPR008797 (Photosystem II PsbQ, oxygen evolving complex), IPR023222 (PsbQ-like domain); GO:0005509 (calcium ion binding), GO:0009523 (photosystem II), GO:0009654 (photosystem II oxygen evolving complex), GO:0015979 (photosynthesis), GO:0019898 (extrinsic component of membrane)	0.152	36	25.121	37	6	6	7	8	8	4	4	6	6	6	6	4	4	5	6	6	6	4	4	5	1921100	1840700	1817900	310170	265240	273340	1.793	1.718	1.697	0.289	0.248	0.255	0.152	1.4675e-06
Cellular Component	GO:0042651	9	thylakoid membrane	0.000758668	F0UT86.1	Ubiquinol-cytochrome C reductase iron-sulfur subunit; IPR014349 (Rieske iron-sulphur protein), IPR014909 (Cytochrome b6-f complex Fe-S subunit), IPR023960 (Cytochrome b6-f complex iron-sulfur subunit); GO:0008121 (ubiquinol-cytochrome-c reductase activity), GO:0009496 (plastoquinol--plastocyanin reductase activity), GO:0015979 (photosynthesis), GO:0016020 (membrane), GO:0016491 (oxidoreductase ac…	0.189	42.5	24.004	25	6	2	5	5	5	3	4	3	5	6	6	3	4	4	1	2	2	1	1	1	725990	793530	754920	144650	135900	149710	1.611	1.76	1.675	0.321	0.301	0.332	0.189	8.5253e-07
Cellular Component	GO:0099512	4	supramolecular fiber	0.0581153	3M8WGZ.1	tubulin beta chain 2; IPR000217 (Tubulin), IPR023123 (Tubulin, C-terminal); GO:0003924 (GTPase activity), GO:0005200 (structural constituent of cytoskeleton), GO:0005525 (GTP binding), GO:0005874 (microtubule), GO:0006184 (GTP catabolic process), GO:0007017 (microtubule-based process), GO:0043234 (protein complex), GO:0051258 (protein polymerization)	0.446	61	50.069	31	20	7	7	7	4	4	5	4	16	18	17	14	17	16	5	7	5	5	6	4	1038200	1189300	1101400	512050	511160	460690	1.294	1.483	1.373	0.638	0.637	0.574	0.446	0.000102896
Cellular Component	GO:0099512	4	supramolecular fiber	0.0581153	KRJ4S2.1	tubulin alpha-4 chain; IPR000217 (Tubulin), IPR023123 (Tubulin, C-terminal); GO:0003924 (GTPase activity), GO:0005200 (structural constituent of cytoskeleton), GO:0005525 (GTP binding), GO:0005874 (microtubule), GO:0006184 (GTP catabolic process), GO:0007017 (microtubule-based process), GO:0043234 (protein complex), GO:0051258 (protein polymerization)	0.482	60.8	49.611	49	19	3	9	9	10	7	7	7	15	15	14	13	14	15	3	3	3	3	3	3	2911500	2847300	2720700	1317600	1325600	1443300	1.39	1.36	1.299	0.629	0.633	0.689	0.482	3.6476e-05
Cellular Component	GO:0045261	7	proton-transporting ATP synthase complex, catalytic core F(1)	0.00170425	487MWI.1	ATP synthase, F1 beta subunit; IPR001469 (ATPase, F1 complex, delta/epsilon subunit), IPR005722 (ATPase, F1 complex, beta subunit), IPR027417 (P-loop containing nucleoside triphosphate hydrolase); GO:0000166 (nucleotide binding), GO:0005524 (ATP binding), GO:0015986 (ATP synthesis coupled proton transport), GO:0015991 (ATP hydrolysis coupled proton transport), GO:0015992 (proton transport), GO:00…	0.432	63.1	67.625	165	25	19	26	33	34	26	25	21	20	22	20	21	21	18	14	16	15	15	15	12	17490000	15608000	15639000	6825100	7116800	7116900	1.504	1.342	1.344	0.587	0.612	0.612	0.432	3.5713e-05
Cellular Component	GO:0045261	7	proton-transporting ATP synthase complex, catalytic core F(1)	0.00170425	AF7BT4.1	ATP synthase F1, alpha subunit; IPR005294 (ATPase, F1 complex, alpha subunit), IPR023366 (ATP synthase subunit alpha-like domain), IPR027417 (P-loop containing nucleoside triphosphate hydrolase); GO:0005524 (ATP binding), GO:0015986 (ATP synthesis coupled proton transport), GO:0015991 (ATP hydrolysis coupled proton transport), GO:0015992 (proton transport), GO:0046034 (ATP metabolic process)	0.478	28.4	55.684	61	12	12	11	13	12	10	8	7	8	10	9	9	8	7	8	10	9	9	8	7	5213400	5498500	4788900	2623700	2334900	2455400	1.365	1.44	1.254	0.687	0.611	0.643	0.478	0.000155489
Cellular Component	GO:0045261	7	proton-transporting ATP synthase complex, catalytic core F(1)	0.00170425	KSV0XM.1	ATP synthase gamma chain 1 family protein n=3 Tax=Populus RepID=B9H1A7_POPTR; IPR000131 (ATPase, F1 complex, gamma subunit), IPR023632 (ATPase, F1 complex, gamma subunit conserved site), IPR023633 (ATPase, F1 complex, gamma subunit domain); GO:0015986 (ATP synthesis coupled proton transport)	0.364	37.6	41.315	41	12	2	11	9	6	7	4	4	9	9	5	6	5	4	2	2	0	1	1	1	1383800	1437500	1409200	549050	488390	503640	1.439	1.494	1.465	0.571	0.508	0.524	0.364	1.51234e-05
Cellular Component	GO:0005856	8	cytoskeleton	0.162526	3M8WGZ.1	tubulin beta chain 2; IPR000217 (Tubulin), IPR023123 (Tubulin, C-terminal); GO:0003924 (GTPase activity), GO:0005200 (structural constituent of cytoskeleton), GO:0005525 (GTP binding), GO:0005874 (microtubule), GO:0006184 (GTP catabolic process), GO:0007017 (microtubule-based process), GO:0043234 (protein complex), GO:0051258 (protein polymerization)	0.446	61	50.069	31	20	7	7	7	4	4	5	4	16	18	17	14	17	16	5	7	5	5	6	4	1038200	1189300	1101400	512050	511160	460690	1.294	1.483	1.373	0.638	0.637	0.574	0.446	0.000102896
Cellular Component	GO:0005856	8	cytoskeleton	0.162526	KRJ4S2.1	tubulin alpha-4 chain; IPR000217 (Tubulin), IPR023123 (Tubulin, C-terminal); GO:0003924 (GTPase activity), GO:0005200 (structural constituent of cytoskeleton), GO:0005525 (GTP binding), GO:0005874 (microtubule), GO:0006184 (GTP catabolic process), GO:0007017 (microtubule-based process), GO:0043234 (protein complex), GO:0051258 (protein polymerization)	0.482	60.8	49.611	49	19	3	9	9	10	7	7	7	15	15	14	13	14	15	3	3	3	3	3	3	2911500	2847300	2720700	1317600	1325600	1443300	1.39	1.36	1.299	0.629	0.633	0.689	0.482	3.6476e-05
Cellular Component	GO:1902494	3	catalytic complex	0.248303	1944SK.3	23kDa polypeptide of the oxygen evolving complex of photosystem II n=5 Tax=Sonneratia RepID=A9XNJ0_9MYRT; IPR002683 (Photosystem II PsbP, oxygen evolving complex); GO:0005509 (calcium ion binding), GO:0009523 (photosystem II), GO:0009654 (photosystem II oxygen evolving complex), GO:0015979 (photosynthesis), GO:0019898 (extrinsic component of membrane)	0.233	39.8	28.143	34	9	2	7	10	7	4	3	3	7	7	5	5	4	4	1	2	1	1	1	1	1672000	1863200	1919600	447680	412570	407930	1.492	1.663	1.713	0.4	0.368	0.364	0.233	4.6249e-06
Cellular Component	GO:1902494	3	catalytic complex	0.248303	Y7HUGW.1	photosystem II oxygen-evolving enhancer protein; IPR002628 (Photosystem II PsbO, manganese-stabilising), IPR011250 (Outer membrane protein/outer membrane enzyme PagP , beta-barrel); GO:0005509 (calcium ion binding), GO:0009279 (cell outer membrane), GO:0009523 (photosystem II), GO:0009654 (photosystem II oxygen evolving complex), GO:0015979 (photosynthesis), GO:0016021 (integral component of memb…	0.103	59.8	35.228	66	18	1	17	16	16	5	6	6	14	15	16	7	7	8	1	1	1	1	0	0	6360300	8018500	6674700	415070	877080	872850	1.644	2.072	1.725	0.107	0.227	0.226	0.103	0.00086051
Cellular Component	GO:1902494	3	catalytic complex	0.248303	G1SUYP.1	oxygen-evolving enhancer protein; IPR008797 (Photosystem II PsbQ, oxygen evolving complex), IPR023222 (PsbQ-like domain); GO:0005509 (calcium ion binding), GO:0009523 (photosystem II), GO:0009654 (photosystem II oxygen evolving complex), GO:0015979 (photosynthesis), GO:0019898 (extrinsic component of membrane)	0.152	36	25.121	37	6	6	7	8	8	4	4	6	6	6	6	4	4	5	6	6	6	4	4	5	1921100	1840700	1817900	310170	265240	273340	1.793	1.718	1.697	0.289	0.248	0.255	0.152	1.4675e-06
Cellular Component	GO:1902494	3	catalytic complex	0.248303	G5Y6Q1.1	glycine cleavage system H protein; IPR002930 (Glycine cleavage H-protein); GO:0005960 (glycine cleavage complex), GO:0006546 (glycine catabolic process), GO:0019464 (glycine decarboxylation via glycine cleavage system)	0.447	31.1	17.818	18	4	4	3	3	5	3	2	2	2	3	4	2	2	2	2	3	4	2	2	2	398980	631760	699330	257910	238680	276920	0.956	1.514	1.676	0.618	0.572	0.664	0.447	0.0119362
Cellular Component	GO:0015630	9	microtubule cytoskeleton	0.0709838	3M8WGZ.1	tubulin beta chain 2; IPR000217 (Tubulin), IPR023123 (Tubulin, C-terminal); GO:0003924 (GTPase activity), GO:0005200 (structural constituent of cytoskeleton), GO:0005525 (GTP binding), GO:0005874 (microtubule), GO:0006184 (GTP catabolic process), GO:0007017 (microtubule-based process), GO:0043234 (protein complex), GO:0051258 (protein polymerization)	0.446	61	50.069	31	20	7	7	7	4	4	5	4	16	18	17	14	17	16	5	7	5	5	6	4	1038200	1189300	1101400	512050	511160	460690	1.294	1.483	1.373	0.638	0.637	0.574	0.446	0.000102896
Cellular Component	GO:0015630	9	microtubule cytoskeleton	0.0709838	KRJ4S2.1	tubulin alpha-4 chain; IPR000217 (Tubulin), IPR023123 (Tubulin, C-terminal); GO:0003924 (GTPase activity), GO:0005200 (structural constituent of cytoskeleton), GO:0005525 (GTP binding), GO:0005874 (microtubule), GO:0006184 (GTP catabolic process), GO:0007017 (microtubule-based process), GO:0043234 (protein complex), GO:0051258 (protein polymerization)	0.482	60.8	49.611	49	19	3	9	9	10	7	7	7	15	15	14	13	14	15	3	3	3	3	3	3	2911500	2847300	2720700	1317600	1325600	1443300	1.39	1.36	1.299	0.629	0.633	0.689	0.482	3.6476e-05
Cellular Component	GO:0044425	3	membrane part	0.0422373	Y7HUGW.1	photosystem II oxygen-evolving enhancer protein; IPR002628 (Photosystem II PsbO, manganese-stabilising), IPR011250 (Outer membrane protein/outer membrane enzyme PagP , beta-barrel); GO:0005509 (calcium ion binding), GO:0009279 (cell outer membrane), GO:0009523 (photosystem II), GO:0009654 (photosystem II oxygen evolving complex), GO:0015979 (photosynthesis), GO:0016021 (integral component of memb…	0.103	59.8	35.228	66	18	1	17	16	16	5	6	6	14	15	16	7	7	8	1	1	1	1	0	0	6360300	8018500	6674700	415070	877080	872850	1.644	2.072	1.725	0.107	0.227	0.226	0.103	0.00086051
Cellular Component	GO:0044425	3	membrane part	0.0422373	8A6KBK.1	Photosystem II chlorophyll-binding protein CP43 n=1 Tax=Symbiodinium sp. C3 RepID=U6EFN7_9DINO; IPR000484 (Photosynthetic reaction centre, L/M), IPR000932 (Photosystem antenna protein-like); GO:0009521 (photosystem), GO:0009523 (photosystem II), GO:0009767 (photosynthetic electron transport chain), GO:0009772 (photosynthetic electron transport in photosystem II), GO:0015979 (photosynthesis), GO:0…	0.195	35	88.194	78	21	2	18	18	18	6	9	9	15	15	18	8	9	9	1	2	2	1	1	2	8474300	8616500	9599200	1754800	1735900	1707200	1.595	1.621	1.806	0.33	0.327	0.321	0.195	1.0543e-06
Cellular Component	GO:0044425	3	membrane part	0.0422373	0W708Z.1	photosystem II CP47 chlorophyll A apoprotein; IPR000932 (Photosystem antenna protein-like); GO:0009521 (photosystem), GO:0009523 (photosystem II), GO:0009767 (photosynthetic electron transport chain), GO:0015979 (photosynthesis), GO:0016020 (membrane), GO:0016168 (chlorophyll binding)	0.212	28	56.126	39	12	7	5	11	8	5	5	5	7	10	9	7	7	6	4	5	5	3	4	2	4424200	4238800	4619900	1003400	866920	940650	1.649	1.58	1.722	0.374	0.323	0.351	0.212	2.9911e-06
Cellular Component	GO:0044425	3	membrane part	0.0422373	AF7BT4.1	ATP synthase F1, alpha subunit; IPR005294 (ATPase, F1 complex, alpha subunit), IPR023366 (ATP synthase subunit alpha-like domain), IPR027417 (P-loop containing nucleoside triphosphate hydrolase); GO:0005524 (ATP binding), GO:0015986 (ATP synthesis coupled proton transport), GO:0015991 (ATP hydrolysis coupled proton transport), GO:0015992 (proton transport), GO:0046034 (ATP metabolic process)	0.478	28.4	55.684	61	12	12	11	13	12	10	8	7	8	10	9	9	8	7	8	10	9	9	8	7	5213400	5498500	4788900	2623700	2334900	2455400	1.365	1.44	1.254	0.687	0.611	0.643	0.478	0.000155489
Cellular Component	GO:0044425	3	membrane part	0.0422373	UAEM0K.1	photosystem I P700 chlorophyll A apoprotein; IPR001280 (Photosystem I PsaA/PsaB); GO:0009522 (photosystem I), GO:0009579 (thylakoid), GO:0015979 (photosynthesis), GO:0016021 (integral component of membrane)	0.147	24.6	74.56	55	12	6	14	14	12	4	6	5	12	12	11	4	5	4	6	6	6	1	2	1	2973500	2732400	2516100	428380	426200	358120	1.891	1.738	1.6	0.272	0.271	0.228	0.147	1.72089e-05
Cellular Component	GO:0044425	3	membrane part	0.0422373	98CSRD.2	plasma-membrane associated cation-binding protein 1; IPR008469 (DREPP family); GO:0046658 (anchored component of plasma membrane), GO:0051716 (cellular response to stimulus)	0.389	67.3	24.531	94	14	5	17	21	21	13	11	11	12	13	13	12	9	9	5	5	5	5	4	4	7955000	8042900	8375200	3305700	2922300	3251900	1.41	1.425	1.484	0.586	0.518	0.576	0.389	2.11e-05
Cellular Component	GO:0044425	3	membrane part	0.0422373	487MWI.1	ATP synthase, F1 beta subunit; IPR001469 (ATPase, F1 complex, delta/epsilon subunit), IPR005722 (ATPase, F1 complex, beta subunit), IPR027417 (P-loop containing nucleoside triphosphate hydrolase); GO:0000166 (nucleotide binding), GO:0005524 (ATP binding), GO:0015986 (ATP synthesis coupled proton transport), GO:0015991 (ATP hydrolysis coupled proton transport), GO:0015992 (proton transport), GO:00…	0.432	63.1	67.625	165	25	19	26	33	34	26	25	21	20	22	20	21	21	18	14	16	15	15	15	12	17490000	15608000	15639000	6825100	7116800	7116900	1.504	1.342	1.344	0.587	0.612	0.612	0.432	3.5713e-05
Cellular Component	GO:0044425	3	membrane part	0.0422373	NAQH5K.1	plasma membrane H+-ATPase; IPR001757 (Cation-transporting P-type ATPase), IPR023214 (HAD-like domain), IPR023298 (P-type ATPase, transmembrane domain); GO:0000166 (nucleotide binding), GO:0006200 (ATP catabolic process), GO:0006754 (ATP biosynthetic process), GO:0006812 (cation transport), GO:0016021 (integral component of membrane), GO:0016887 (ATPase activity), GO:0019829 (cation-transporting A…	0.394	36.1	106.66	86	35	15	18	16	17	12	13	10	25	27	25	22	24	21	13	12	13	9	9	8	2138100	2228000	2038500	924940	730610	869960	1.437	1.497	1.37	0.621	0.491	0.585	0.394	0.00023906
Cellular Component	GO:0044425	3	membrane part	0.0422373	1944SK.3	23kDa polypeptide of the oxygen evolving complex of photosystem II n=5 Tax=Sonneratia RepID=A9XNJ0_9MYRT; IPR002683 (Photosystem II PsbP, oxygen evolving complex); GO:0005509 (calcium ion binding), GO:0009523 (photosystem II), GO:0009654 (photosystem II oxygen evolving complex), GO:0015979 (photosynthesis), GO:0019898 (extrinsic component of membrane)	0.233	39.8	28.143	34	9	2	7	10	7	4	3	3	7	7	5	5	4	4	1	2	1	1	1	1	1672000	1863200	1919600	447680	412570	407930	1.492	1.663	1.713	0.4	0.368	0.364	0.233	4.6249e-06
Cellular Component	GO:0044425	3	membrane part	0.0422373	KSV0XM.1	ATP synthase gamma chain 1 family protein n=3 Tax=Populus RepID=B9H1A7_POPTR; IPR000131 (ATPase, F1 complex, gamma subunit), IPR023632 (ATPase, F1 complex, gamma subunit conserved site), IPR023633 (ATPase, F1 complex, gamma subunit domain); GO:0015986 (ATP synthesis coupled proton transport)	0.364	37.6	41.315	41	12	2	11	9	6	7	4	4	9	9	5	6	5	4	2	2	0	1	1	1	1383800	1437500	1409200	549050	488390	503640	1.439	1.494	1.465	0.571	0.508	0.524	0.364	1.51234e-05
Cellular Component	GO:0044425	3	membrane part	0.0422373	QDE700.1	plasma-membrane associated cation-binding protein 1; IPR008469 (DREPP family); GO:0046658 (anchored component of plasma membrane), GO:0051716 (cellular response to stimulus)	0.448	66.4	24.427	33	13	4	7	5	6	6	5	4	11	12	12	11	9	8	4	4	4	4	4	3	1692100	1661700	1687000	771100	693070	792320	1.391	1.366	1.387	0.634	0.57	0.651	0.448	0.0025804
Cellular Component	GO:0044425	3	membrane part	0.0422373	G1SUYP.1	oxygen-evolving enhancer protein; IPR008797 (Photosystem II PsbQ, oxygen evolving complex), IPR023222 (PsbQ-like domain); GO:0005509 (calcium ion binding), GO:0009523 (photosystem II), GO:0009654 (photosystem II oxygen evolving complex), GO:0015979 (photosynthesis), GO:0019898 (extrinsic component of membrane)	0.152	36	25.121	37	6	6	7	8	8	4	4	6	6	6	6	4	4	5	6	6	6	4	4	5	1921100	1840700	1817900	310170	265240	273340	1.793	1.718	1.697	0.289	0.248	0.255	0.152	1.4675e-06
Cellular Component	GO:0044425	3	membrane part	0.0422373	ZM0CN1.1	vacuolar (H+)-ATPase G subunit; IPR005124 (Vacuolar (H+)-ATPase G subunit); GO:0015992 (proton transport), GO:0016471 (vacuolar proton-transporting V-type ATPase complex)	0.497	50	12.29	27	5	5	6	5	4	3	4	5	4	4	3	2	3	3	4	4	3	2	3	3	1558100	1320200	1600700	791470	704920	727150	1.395	1.182	1.433	0.709	0.631	0.651	0.497	0.00055756
Cellular Component	GO:0048046	3	apoplast	0.0353296	T3CFRI.1	xyloglucan endotransglucosylase/hydrolase 32; IPR008985 (Concanavalin A-like lectin/glucanases superfamily), IPR016455 (Xyloglucan endotransglucosylase/hydrolase); GO:0005618 (cell wall), GO:0005975 (carbohydrate metabolic process), GO:0006073 (cellular glucan metabolic process), GO:0016762 (xyloglucan:xyloglucosyl transferase activity), GO:0048046 (apoplast)	0.443	31.7	34.089	51	9	2	9	10	10	8	7	7	8	7	8	7	7	6	2	2	1	1	1	2	905750	872020	908820	396740	424230	369150	1.402	1.35	1.407	0.614	0.657	0.571	0.443	4.1926e-05
Cellular Component	GO:0048046	3	apoplast	0.0353296	B1AFV9.1	xyloglucan endotransglucosylase/hydrolase 5; IPR008985 (Concanavalin A-like lectin/glucanases superfamily), IPR016455 (Xyloglucan endotransglucosylase/hydrolase); GO:0005618 (cell wall), GO:0005975 (carbohydrate metabolic process), GO:0006073 (cellular glucan metabolic process), GO:0016762 (xyloglucan:xyloglucosyl transferase activity), GO:0048046 (apoplast)	0.42	58.5	32.042	73	18	11	12	18	15	12	8	8	12	15	13	13	9	10	8	9	9	9	6	7	8503600	8426000	8795900	3826800	3599100	3379500	1.397	1.384	1.445	0.629	0.591	0.555	0.42	2.1351e-05
Cellular Component	GO:0009523	10	photosystem II	2.63339e-05	1944SK.3	23kDa polypeptide of the oxygen evolving complex of photosystem II n=5 Tax=Sonneratia RepID=A9XNJ0_9MYRT; IPR002683 (Photosystem II PsbP, oxygen evolving complex); GO:0005509 (calcium ion binding), GO:0009523 (photosystem II), GO:0009654 (photosystem II oxygen evolving complex), GO:0015979 (photosynthesis), GO:0019898 (extrinsic component of membrane)	0.233	39.8	28.143	34	9	2	7	10	7	4	3	3	7	7	5	5	4	4	1	2	1	1	1	1	1672000	1863200	1919600	447680	412570	407930	1.492	1.663	1.713	0.4	0.368	0.364	0.233	4.6249e-06
Cellular Component	GO:0009523	10	photosystem II	2.63339e-05	Y7HUGW.1	photosystem II oxygen-evolving enhancer protein; IPR002628 (Photosystem II PsbO, manganese-stabilising), IPR011250 (Outer membrane protein/outer membrane enzyme PagP , beta-barrel); GO:0005509 (calcium ion binding), GO:0009279 (cell outer membrane), GO:0009523 (photosystem II), GO:0009654 (photosystem II oxygen evolving complex), GO:0015979 (photosynthesis), GO:0016021 (integral component of memb…	0.103	59.8	35.228	66	18	1	17	16	16	5	6	6	14	15	16	7	7	8	1	1	1	1	0	0	6360300	8018500	6674700	415070	877080	872850	1.644	2.072	1.725	0.107	0.227	0.226	0.103	0.00086051
Cellular Component	GO:0009523	10	photosystem II	2.63339e-05	8A6KBK.1	Photosystem II chlorophyll-binding protein CP43 n=1 Tax=Symbiodinium sp. C3 RepID=U6EFN7_9DINO; IPR000484 (Photosynthetic reaction centre, L/M), IPR000932 (Photosystem antenna protein-like); GO:0009521 (photosystem), GO:0009523 (photosystem II), GO:0009767 (photosynthetic electron transport chain), GO:0009772 (photosynthetic electron transport in photosystem II), GO:0015979 (photosynthesis), GO:0…	0.195	35	88.194	78	21	2	18	18	18	6	9	9	15	15	18	8	9	9	1	2	2	1	1	2	8474300	8616500	9599200	1754800	1735900	1707200	1.595	1.621	1.806	0.33	0.327	0.321	0.195	1.0543e-06
Cellular Component	GO:0009523	10	photosystem II	2.63339e-05	0W708Z.1	photosystem II CP47 chlorophyll A apoprotein; IPR000932 (Photosystem antenna protein-like); GO:0009521 (photosystem), GO:0009523 (photosystem II), GO:0009767 (photosynthetic electron transport chain), GO:0015979 (photosynthesis), GO:0016020 (membrane), GO:0016168 (chlorophyll binding)	0.212	28	56.126	39	12	7	5	11	8	5	5	5	7	10	9	7	7	6	4	5	5	3	4	2	4424200	4238800	4619900	1003400	866920	940650	1.649	1.58	1.722	0.374	0.323	0.351	0.212	2.9911e-06
Cellular Component	GO:0009523	10	photosystem II	2.63339e-05	G1SUYP.1	oxygen-evolving enhancer protein; IPR008797 (Photosystem II PsbQ, oxygen evolving complex), IPR023222 (PsbQ-like domain); GO:0005509 (calcium ion binding), GO:0009523 (photosystem II), GO:0009654 (photosystem II oxygen evolving complex), GO:0015979 (photosynthesis), GO:0019898 (extrinsic component of membrane)	0.152	36	25.121	37	6	6	7	8	8	4	4	6	6	6	6	4	4	5	6	6	6	4	4	5	1921100	1840700	1817900	310170	265240	273340	1.793	1.718	1.697	0.289	0.248	0.255	0.152	1.4675e-06
Cellular Component	GO:0031225	5	anchored component of membrane	0.000532548	98CSRD.2	plasma-membrane associated cation-binding protein 1; IPR008469 (DREPP family); GO:0046658 (anchored component of plasma membrane), GO:0051716 (cellular response to stimulus)	0.389	67.3	24.531	94	14	5	17	21	21	13	11	11	12	13	13	12	9	9	5	5	5	5	4	4	7955000	8042900	8375200	3305700	2922300	3251900	1.41	1.425	1.484	0.586	0.518	0.576	0.389	2.11e-05
Cellular Component	GO:0031225	5	anchored component of membrane	0.000532548	QDE700.1	plasma-membrane associated cation-binding protein 1; IPR008469 (DREPP family); GO:0046658 (anchored component of plasma membrane), GO:0051716 (cellular response to stimulus)	0.448	66.4	24.427	33	13	4	7	5	6	6	5	4	11	12	12	11	9	8	4	4	4	4	4	3	1692100	1661700	1687000	771100	693070	792320	1.391	1.366	1.387	0.634	0.57	0.651	0.448	0.0025804
Cellular Component	GO:0046658	8	anchored component of plasma membrane	0.000532548	98CSRD.2	plasma-membrane associated cation-binding protein 1; IPR008469 (DREPP family); GO:0046658 (anchored component of plasma membrane), GO:0051716 (cellular response to stimulus)	0.389	67.3	24.531	94	14	5	17	21	21	13	11	11	12	13	13	12	9	9	5	5	5	5	4	4	7955000	8042900	8375200	3305700	2922300	3251900	1.41	1.425	1.484	0.586	0.518	0.576	0.389	2.11e-05
Cellular Component	GO:0046658	8	anchored component of plasma membrane	0.000532548	QDE700.1	plasma-membrane associated cation-binding protein 1; IPR008469 (DREPP family); GO:0046658 (anchored component of plasma membrane), GO:0051716 (cellular response to stimulus)	0.448	66.4	24.427	33	13	4	7	5	6	6	5	4	11	12	12	11	9	8	4	4	4	4	4	3	1692100	1661700	1687000	771100	693070	792320	1.391	1.366	1.387	0.634	0.57	0.651	0.448	0.0025804
Cellular Component	GO:0034357	8	photosynthetic membrane	3.57344e-06	1944SK.3	23kDa polypeptide of the oxygen evolving complex of photosystem II n=5 Tax=Sonneratia RepID=A9XNJ0_9MYRT; IPR002683 (Photosystem II PsbP, oxygen evolving complex); GO:0005509 (calcium ion binding), GO:0009523 (photosystem II), GO:0009654 (photosystem II oxygen evolving complex), GO:0015979 (photosynthesis), GO:0019898 (extrinsic component of membrane)	0.233	39.8	28.143	34	9	2	7	10	7	4	3	3	7	7	5	5	4	4	1	2	1	1	1	1	1672000	1863200	1919600	447680	412570	407930	1.492	1.663	1.713	0.4	0.368	0.364	0.233	4.6249e-06
Cellular Component	GO:0034357	8	photosynthetic membrane	3.57344e-06	Y7HUGW.1	photosystem II oxygen-evolving enhancer protein; IPR002628 (Photosystem II PsbO, manganese-stabilising), IPR011250 (Outer membrane protein/outer membrane enzyme PagP , beta-barrel); GO:0005509 (calcium ion binding), GO:0009279 (cell outer membrane), GO:0009523 (photosystem II), GO:0009654 (photosystem II oxygen evolving complex), GO:0015979 (photosynthesis), GO:0016021 (integral component of memb…	0.103	59.8	35.228	66	18	1	17	16	16	5	6	6	14	15	16	7	7	8	1	1	1	1	0	0	6360300	8018500	6674700	415070	877080	872850	1.644	2.072	1.725	0.107	0.227	0.226	0.103	0.00086051
Cellular Component	GO:0034357	8	photosynthetic membrane	3.57344e-06	8A6KBK.1	Photosystem II chlorophyll-binding protein CP43 n=1 Tax=Symbiodinium sp. C3 RepID=U6EFN7_9DINO; IPR000484 (Photosynthetic reaction centre, L/M), IPR000932 (Photosystem antenna protein-like); GO:0009521 (photosystem), GO:0009523 (photosystem II), GO:0009767 (photosynthetic electron transport chain), GO:0009772 (photosynthetic electron transport in photosystem II), GO:0015979 (photosynthesis), GO:0…	0.195	35	88.194	78	21	2	18	18	18	6	9	9	15	15	18	8	9	9	1	2	2	1	1	2	8474300	8616500	9599200	1754800	1735900	1707200	1.595	1.621	1.806	0.33	0.327	0.321	0.195	1.0543e-06
Cellular Component	GO:0034357	8	photosynthetic membrane	3.57344e-06	0W708Z.1	photosystem II CP47 chlorophyll A apoprotein; IPR000932 (Photosystem antenna protein-like); GO:0009521 (photosystem), GO:0009523 (photosystem II), GO:0009767 (photosynthetic electron transport chain), GO:0015979 (photosynthesis), GO:0016020 (membrane), GO:0016168 (chlorophyll binding)	0.212	28	56.126	39	12	7	5	11	8	5	5	5	7	10	9	7	7	6	4	5	5	3	4	2	4424200	4238800	4619900	1003400	866920	940650	1.649	1.58	1.722	0.374	0.323	0.351	0.212	2.9911e-06
Cellular Component	GO:0034357	8	photosynthetic membrane	3.57344e-06	G1SUYP.1	oxygen-evolving enhancer protein; IPR008797 (Photosystem II PsbQ, oxygen evolving complex), IPR023222 (PsbQ-like domain); GO:0005509 (calcium ion binding), GO:0009523 (photosystem II), GO:0009654 (photosystem II oxygen evolving complex), GO:0015979 (photosynthesis), GO:0019898 (extrinsic component of membrane)	0.152	36	25.121	37	6	6	7	8	8	4	4	6	6	6	6	4	4	5	6	6	6	4	4	5	1921100	1840700	1817900	310170	265240	273340	1.793	1.718	1.697	0.289	0.248	0.255	0.152	1.4675e-06
Cellular Component	GO:0034357	8	photosynthetic membrane	3.57344e-06	UAEM0K.1	photosystem I P700 chlorophyll A apoprotein; IPR001280 (Photosystem I PsaA/PsaB); GO:0009522 (photosystem I), GO:0009579 (thylakoid), GO:0015979 (photosynthesis), GO:0016021 (integral component of membrane)	0.147	24.6	74.56	55	12	6	14	14	12	4	6	5	12	12	11	4	5	4	6	6	6	1	2	1	2973500	2732400	2516100	428380	426200	358120	1.891	1.738	1.6	0.272	0.271	0.228	0.147	1.72089e-05
Cellular Component	GO:0034357	8	photosynthetic membrane	3.57344e-06	F0UT86.1	Ubiquinol-cytochrome C reductase iron-sulfur subunit; IPR014349 (Rieske iron-sulphur protein), IPR014909 (Cytochrome b6-f complex Fe-S subunit), IPR023960 (Cytochrome b6-f complex iron-sulfur subunit); GO:0008121 (ubiquinol-cytochrome-c reductase activity), GO:0009496 (plastoquinol--plastocyanin reductase activity), GO:0015979 (photosynthesis), GO:0016020 (membrane), GO:0016491 (oxidoreductase ac…	0.189	42.5	24.004	25	6	2	5	5	5	3	4	3	5	6	6	3	4	4	1	2	2	1	1	1	725990	793530	754920	144650	135900	149710	1.611	1.76	1.675	0.321	0.301	0.332	0.189	8.5253e-07
Cellular Component	GO:0044459	6	plasma membrane part	0.0918261	98CSRD.2	plasma-membrane associated cation-binding protein 1; IPR008469 (DREPP family); GO:0046658 (anchored component of plasma membrane), GO:0051716 (cellular response to stimulus)	0.389	67.3	24.531	94	14	5	17	21	21	13	11	11	12	13	13	12	9	9	5	5	5	5	4	4	7955000	8042900	8375200	3305700	2922300	3251900	1.41	1.425	1.484	0.586	0.518	0.576	0.389	2.11e-05
Cellular Component	GO:0044459	6	plasma membrane part	0.0918261	QDE700.1	plasma-membrane associated cation-binding protein 1; IPR008469 (DREPP family); GO:0046658 (anchored component of plasma membrane), GO:0051716 (cellular response to stimulus)	0.448	66.4	24.427	33	13	4	7	5	6	6	5	4	11	12	12	11	9	8	4	4	4	4	4	3	1692100	1661700	1687000	771100	693070	792320	1.391	1.366	1.387	0.634	0.57	0.651	0.448	0.0025804
Cellular Component	GO:0009579	6	thylakoid	3.57344e-06	1944SK.3	23kDa polypeptide of the oxygen evolving complex of photosystem II n=5 Tax=Sonneratia RepID=A9XNJ0_9MYRT; IPR002683 (Photosystem II PsbP, oxygen evolving complex); GO:0005509 (calcium ion binding), GO:0009523 (photosystem II), GO:0009654 (photosystem II oxygen evolving complex), GO:0015979 (photosynthesis), GO:0019898 (extrinsic component of membrane)	0.233	39.8	28.143	34	9	2	7	10	7	4	3	3	7	7	5	5	4	4	1	2	1	1	1	1	1672000	1863200	1919600	447680	412570	407930	1.492	1.663	1.713	0.4	0.368	0.364	0.233	4.6249e-06
Cellular Component	GO:0009579	6	thylakoid	3.57344e-06	Y7HUGW.1	photosystem II oxygen-evolving enhancer protein; IPR002628 (Photosystem II PsbO, manganese-stabilising), IPR011250 (Outer membrane protein/outer membrane enzyme PagP , beta-barrel); GO:0005509 (calcium ion binding), GO:0009279 (cell outer membrane), GO:0009523 (photosystem II), GO:0009654 (photosystem II oxygen evolving complex), GO:0015979 (photosynthesis), GO:0016021 (integral component of memb…	0.103	59.8	35.228	66	18	1	17	16	16	5	6	6	14	15	16	7	7	8	1	1	1	1	0	0	6360300	8018500	6674700	415070	877080	872850	1.644	2.072	1.725	0.107	0.227	0.226	0.103	0.00086051
Cellular Component	GO:0009579	6	thylakoid	3.57344e-06	8A6KBK.1	Photosystem II chlorophyll-binding protein CP43 n=1 Tax=Symbiodinium sp. C3 RepID=U6EFN7_9DINO; IPR000484 (Photosynthetic reaction centre, L/M), IPR000932 (Photosystem antenna protein-like); GO:0009521 (photosystem), GO:0009523 (photosystem II), GO:0009767 (photosynthetic electron transport chain), GO:0009772 (photosynthetic electron transport in photosystem II), GO:0015979 (photosynthesis), GO:0…	0.195	35	88.194	78	21	2	18	18	18	6	9	9	15	15	18	8	9	9	1	2	2	1	1	2	8474300	8616500	9599200	1754800	1735900	1707200	1.595	1.621	1.806	0.33	0.327	0.321	0.195	1.0543e-06
Cellular Component	GO:0009579	6	thylakoid	3.57344e-06	0W708Z.1	photosystem II CP47 chlorophyll A apoprotein; IPR000932 (Photosystem antenna protein-like); GO:0009521 (photosystem), GO:0009523 (photosystem II), GO:0009767 (photosynthetic electron transport chain), GO:0015979 (photosynthesis), GO:0016020 (membrane), GO:0016168 (chlorophyll binding)	0.212	28	56.126	39	12	7	5	11	8	5	5	5	7	10	9	7	7	6	4	5	5	3	4	2	4424200	4238800	4619900	1003400	866920	940650	1.649	1.58	1.722	0.374	0.323	0.351	0.212	2.9911e-06
Cellular Component	GO:0009579	6	thylakoid	3.57344e-06	G1SUYP.1	oxygen-evolving enhancer protein; IPR008797 (Photosystem II PsbQ, oxygen evolving complex), IPR023222 (PsbQ-like domain); GO:0005509 (calcium ion binding), GO:0009523 (photosystem II), GO:0009654 (photosystem II oxygen evolving complex), GO:0015979 (photosynthesis), GO:0019898 (extrinsic component of membrane)	0.152	36	25.121	37	6	6	7	8	8	4	4	6	6	6	6	4	4	5	6	6	6	4	4	5	1921100	1840700	1817900	310170	265240	273340	1.793	1.718	1.697	0.289	0.248	0.255	0.152	1.4675e-06
Cellular Component	GO:0009579	6	thylakoid	3.57344e-06	UAEM0K.1	photosystem I P700 chlorophyll A apoprotein; IPR001280 (Photosystem I PsaA/PsaB); GO:0009522 (photosystem I), GO:0009579 (thylakoid), GO:0015979 (photosynthesis), GO:0016021 (integral component of membrane)	0.147	24.6	74.56	55	12	6	14	14	12	4	6	5	12	12	11	4	5	4	6	6	6	1	2	1	2973500	2732400	2516100	428380	426200	358120	1.891	1.738	1.6	0.272	0.271	0.228	0.147	1.72089e-05
Cellular Component	GO:0009579	6	thylakoid	3.57344e-06	F0UT86.1	Ubiquinol-cytochrome C reductase iron-sulfur subunit; IPR014349 (Rieske iron-sulphur protein), IPR014909 (Cytochrome b6-f complex Fe-S subunit), IPR023960 (Cytochrome b6-f complex iron-sulfur subunit); GO:0008121 (ubiquinol-cytochrome-c reductase activity), GO:0009496 (plastoquinol--plastocyanin reductase activity), GO:0015979 (photosynthesis), GO:0016020 (membrane), GO:0016491 (oxidoreductase ac…	0.189	42.5	24.004	25	6	2	5	5	5	3	4	3	5	6	6	3	4	4	1	2	2	1	1	1	725990	793530	754920	144650	135900	149710	1.611	1.76	1.675	0.321	0.301	0.332	0.189	8.5253e-07
Cellular Component	GO:0033178	6	proton-transporting two-sector ATPase complex, catalytic domain	0.0133316	487MWI.1	ATP synthase, F1 beta subunit; IPR001469 (ATPase, F1 complex, delta/epsilon subunit), IPR005722 (ATPase, F1 complex, beta subunit), IPR027417 (P-loop containing nucleoside triphosphate hydrolase); GO:0000166 (nucleotide binding), GO:0005524 (ATP binding), GO:0015986 (ATP synthesis coupled proton transport), GO:0015991 (ATP hydrolysis coupled proton transport), GO:0015992 (proton transport), GO:00…	0.432	63.1	67.625	165	25	19	26	33	34	26	25	21	20	22	20	21	21	18	14	16	15	15	15	12	17490000	15608000	15639000	6825100	7116800	7116900	1.504	1.342	1.344	0.587	0.612	0.612	0.432	3.5713e-05
Cellular Component	GO:0033178	6	proton-transporting two-sector ATPase complex, catalytic domain	0.0133316	AF7BT4.1	ATP synthase F1, alpha subunit; IPR005294 (ATPase, F1 complex, alpha subunit), IPR023366 (ATP synthase subunit alpha-like domain), IPR027417 (P-loop containing nucleoside triphosphate hydrolase); GO:0005524 (ATP binding), GO:0015986 (ATP synthesis coupled proton transport), GO:0015991 (ATP hydrolysis coupled proton transport), GO:0015992 (proton transport), GO:0046034 (ATP metabolic process)	0.478	28.4	55.684	61	12	12	11	13	12	10	8	7	8	10	9	9	8	7	8	10	9	9	8	7	5213400	5498500	4788900	2623700	2334900	2455400	1.365	1.44	1.254	0.687	0.611	0.643	0.478	0.000155489
Cellular Component	GO:0033178	6	proton-transporting two-sector ATPase complex, catalytic domain	0.0133316	KSV0XM.1	ATP synthase gamma chain 1 family protein n=3 Tax=Populus RepID=B9H1A7_POPTR; IPR000131 (ATPase, F1 complex, gamma subunit), IPR023632 (ATPase, F1 complex, gamma subunit conserved site), IPR023633 (ATPase, F1 complex, gamma subunit domain); GO:0015986 (ATP synthesis coupled proton transport)	0.364	37.6	41.315	41	12	2	11	9	6	7	4	4	9	9	5	6	5	4	2	2	0	1	1	1	1383800	1437500	1409200	549050	488390	503640	1.439	1.494	1.465	0.571	0.508	0.524	0.364	1.51234e-05
Cellular Component	GO:0044436	7	thylakoid part	3.57344e-06	1944SK.3	23kDa polypeptide of the oxygen evolving complex of photosystem II n=5 Tax=Sonneratia RepID=A9XNJ0_9MYRT; IPR002683 (Photosystem II PsbP, oxygen evolving complex); GO:0005509 (calcium ion binding), GO:0009523 (photosystem II), GO:0009654 (photosystem II oxygen evolving complex), GO:0015979 (photosynthesis), GO:0019898 (extrinsic component of membrane)	0.233	39.8	28.143	34	9	2	7	10	7	4	3	3	7	7	5	5	4	4	1	2	1	1	1	1	1672000	1863200	1919600	447680	412570	407930	1.492	1.663	1.713	0.4	0.368	0.364	0.233	4.6249e-06
Cellular Component	GO:0044436	7	thylakoid part	3.57344e-06	Y7HUGW.1	photosystem II oxygen-evolving enhancer protein; IPR002628 (Photosystem II PsbO, manganese-stabilising), IPR011250 (Outer membrane protein/outer membrane enzyme PagP , beta-barrel); GO:0005509 (calcium ion binding), GO:0009279 (cell outer membrane), GO:0009523 (photosystem II), GO:0009654 (photosystem II oxygen evolving complex), GO:0015979 (photosynthesis), GO:0016021 (integral component of memb…	0.103	59.8	35.228	66	18	1	17	16	16	5	6	6	14	15	16	7	7	8	1	1	1	1	0	0	6360300	8018500	6674700	415070	877080	872850	1.644	2.072	1.725	0.107	0.227	0.226	0.103	0.00086051
Cellular Component	GO:0044436	7	thylakoid part	3.57344e-06	8A6KBK.1	Photosystem II chlorophyll-binding protein CP43 n=1 Tax=Symbiodinium sp. C3 RepID=U6EFN7_9DINO; IPR000484 (Photosynthetic reaction centre, L/M), IPR000932 (Photosystem antenna protein-like); GO:0009521 (photosystem), GO:0009523 (photosystem II), GO:0009767 (photosynthetic electron transport chain), GO:0009772 (photosynthetic electron transport in photosystem II), GO:0015979 (photosynthesis), GO:0…	0.195	35	88.194	78	21	2	18	18	18	6	9	9	15	15	18	8	9	9	1	2	2	1	1	2	8474300	8616500	9599200	1754800	1735900	1707200	1.595	1.621	1.806	0.33	0.327	0.321	0.195	1.0543e-06
Cellular Component	GO:0044436	7	thylakoid part	3.57344e-06	0W708Z.1	photosystem II CP47 chlorophyll A apoprotein; IPR000932 (Photosystem antenna protein-like); GO:0009521 (photosystem), GO:0009523 (photosystem II), GO:0009767 (photosynthetic electron transport chain), GO:0015979 (photosynthesis), GO:0016020 (membrane), GO:0016168 (chlorophyll binding)	0.212	28	56.126	39	12	7	5	11	8	5	5	5	7	10	9	7	7	6	4	5	5	3	4	2	4424200	4238800	4619900	1003400	866920	940650	1.649	1.58	1.722	0.374	0.323	0.351	0.212	2.9911e-06
Cellular Component	GO:0044436	7	thylakoid part	3.57344e-06	G1SUYP.1	oxygen-evolving enhancer protein; IPR008797 (Photosystem II PsbQ, oxygen evolving complex), IPR023222 (PsbQ-like domain); GO:0005509 (calcium ion binding), GO:0009523 (photosystem II), GO:0009654 (photosystem II oxygen evolving complex), GO:0015979 (photosynthesis), GO:0019898 (extrinsic component of membrane)	0.152	36	25.121	37	6	6	7	8	8	4	4	6	6	6	6	4	4	5	6	6	6	4	4	5	1921100	1840700	1817900	310170	265240	273340	1.793	1.718	1.697	0.289	0.248	0.255	0.152	1.4675e-06
Cellular Component	GO:0044436	7	thylakoid part	3.57344e-06	UAEM0K.1	photosystem I P700 chlorophyll A apoprotein; IPR001280 (Photosystem I PsaA/PsaB); GO:0009522 (photosystem I), GO:0009579 (thylakoid), GO:0015979 (photosynthesis), GO:0016021 (integral component of membrane)	0.147	24.6	74.56	55	12	6	14	14	12	4	6	5	12	12	11	4	5	4	6	6	6	1	2	1	2973500	2732400	2516100	428380	426200	358120	1.891	1.738	1.6	0.272	0.271	0.228	0.147	1.72089e-05
Cellular Component	GO:0044436	7	thylakoid part	3.57344e-06	F0UT86.1	Ubiquinol-cytochrome C reductase iron-sulfur subunit; IPR014349 (Rieske iron-sulphur protein), IPR014909 (Cytochrome b6-f complex Fe-S subunit), IPR023960 (Cytochrome b6-f complex iron-sulfur subunit); GO:0008121 (ubiquinol-cytochrome-c reductase activity), GO:0009496 (plastoquinol--plastocyanin reductase activity), GO:0015979 (photosynthesis), GO:0016020 (membrane), GO:0016491 (oxidoreductase ac…	0.189	42.5	24.004	25	6	2	5	5	5	3	4	3	5	6	6	3	4	4	1	2	2	1	1	1	725990	793530	754920	144650	135900	149710	1.611	1.76	1.675	0.321	0.301	0.332	0.189	8.5253e-07
Molecular Function	GO:0015078	9	hydrogen ion transmembrane transporter activity	0.0122995	487MWI.1	ATP synthase, F1 beta subunit; IPR001469 (ATPase, F1 complex, delta/epsilon subunit), IPR005722 (ATPase, F1 complex, beta subunit), IPR027417 (P-loop containing nucleoside triphosphate hydrolase); GO:0000166 (nucleotide binding), GO:0005524 (ATP binding), GO:0015986 (ATP synthesis coupled proton transport), GO:0015991 (ATP hydrolysis coupled proton transport), GO:0015992 (proton transport), GO:00…	0.432	63.1	67.625	165	25	19	26	33	34	26	25	21	20	22	20	21	21	18	14	16	15	15	15	12	17490000	15608000	15639000	6825100	7116800	7116900	1.504	1.342	1.344	0.587	0.612	0.612	0.432	3.5713e-05
Molecular Function	GO:0015078	9	hydrogen ion transmembrane transporter activity	0.0122995	AF7BT4.1	ATP synthase F1, alpha subunit; IPR005294 (ATPase, F1 complex, alpha subunit), IPR023366 (ATP synthase subunit alpha-like domain), IPR027417 (P-loop containing nucleoside triphosphate hydrolase); GO:0005524 (ATP binding), GO:0015986 (ATP synthesis coupled proton transport), GO:0015991 (ATP hydrolysis coupled proton transport), GO:0015992 (proton transport), GO:0046034 (ATP metabolic process)	0.478	28.4	55.684	61	12	12	11	13	12	10	8	7	8	10	9	9	8	7	8	10	9	9	8	7	5213400	5498500	4788900	2623700	2334900	2455400	1.365	1.44	1.254	0.687	0.611	0.643	0.478	0.000155489
Molecular Function	GO:0015078	9	hydrogen ion transmembrane transporter activity	0.0122995	2I1I1C.1	ATP synthase delta-subunit gene; IPR000711 (ATPase, F1 complex, OSCP/delta subunit), IPR026015 (F1F0 ATP synthase OSCP/delta subunit, N-terminal domain); GO:0015986 (ATP synthesis coupled proton transport), GO:0016020 (membrane)	0.343	38.7	29.635	30	10	10	7	8	6	4	2	3	8	9	7	5	3	4	8	9	7	5	3	4	917840	959970	989170	368080	272550	342330	1.43	1.496	1.542	0.574	0.425	0.534	0.343	0.00031993
Molecular Function	GO:0015078	9	hydrogen ion transmembrane transporter activity	0.0122995	KSV0XM.1	ATP synthase gamma chain 1 family protein n=3 Tax=Populus RepID=B9H1A7_POPTR; IPR000131 (ATPase, F1 complex, gamma subunit), IPR023632 (ATPase, F1 complex, gamma subunit conserved site), IPR023633 (ATPase, F1 complex, gamma subunit domain); GO:0015986 (ATP synthesis coupled proton transport)	0.364	37.6	41.315	41	12	2	11	9	6	7	4	4	9	9	5	6	5	4	2	2	0	1	1	1	1383800	1437500	1409200	549050	488390	503640	1.439	1.494	1.465	0.571	0.508	0.524	0.364	1.51234e-05
Molecular Function	GO:0022891	4	substrate-specific transmembrane transporter activity	0.144527	487MWI.1	ATP synthase, F1 beta subunit; IPR001469 (ATPase, F1 complex, delta/epsilon subunit), IPR005722 (ATPase, F1 complex, beta subunit), IPR027417 (P-loop containing nucleoside triphosphate hydrolase); GO:0000166 (nucleotide binding), GO:0005524 (ATP binding), GO:0015986 (ATP synthesis coupled proton transport), GO:0015991 (ATP hydrolysis coupled proton transport), GO:0015992 (proton transport), GO:00…	0.432	63.1	67.625	165	25	19	26	33	34	26	25	21	20	22	20	21	21	18	14	16	15	15	15	12	17490000	15608000	15639000	6825100	7116800	7116900	1.504	1.342	1.344	0.587	0.612	0.612	0.432	3.5713e-05
Molecular Function	GO:0022891	4	substrate-specific transmembrane transporter activity	0.144527	AF7BT4.1	ATP synthase F1, alpha subunit; IPR005294 (ATPase, F1 complex, alpha subunit), IPR023366 (ATP synthase subunit alpha-like domain), IPR027417 (P-loop containing nucleoside triphosphate hydrolase); GO:0005524 (ATP binding), GO:0015986 (ATP synthesis coupled proton transport), GO:0015991 (ATP hydrolysis coupled proton transport), GO:0015992 (proton transport), GO:0046034 (ATP metabolic process)	0.478	28.4	55.684	61	12	12	11	13	12	10	8	7	8	10	9	9	8	7	8	10	9	9	8	7	5213400	5498500	4788900	2623700	2334900	2455400	1.365	1.44	1.254	0.687	0.611	0.643	0.478	0.000155489
Molecular Function	GO:0022891	4	substrate-specific transmembrane transporter activity	0.144527	2I1I1C.1	ATP synthase delta-subunit gene; IPR000711 (ATPase, F1 complex, OSCP/delta subunit), IPR026015 (F1F0 ATP synthase OSCP/delta subunit, N-terminal domain); GO:0015986 (ATP synthesis coupled proton transport), GO:0016020 (membrane)	0.343	38.7	29.635	30	10	10	7	8	6	4	2	3	8	9	7	5	3	4	8	9	7	5	3	4	917840	959970	989170	368080	272550	342330	1.43	1.496	1.542	0.574	0.425	0.534	0.343	0.00031993
Molecular Function	GO:0022891	4	substrate-specific transmembrane transporter activity	0.144527	KSV0XM.1	ATP synthase gamma chain 1 family protein n=3 Tax=Populus RepID=B9H1A7_POPTR; IPR000131 (ATPase, F1 complex, gamma subunit), IPR023632 (ATPase, F1 complex, gamma subunit conserved site), IPR023633 (ATPase, F1 complex, gamma subunit domain); GO:0015986 (ATP synthesis coupled proton transport)	0.364	37.6	41.315	41	12	2	11	9	6	7	4	4	9	9	5	6	5	4	2	2	0	1	1	1	1383800	1437500	1409200	549050	488390	503640	1.439	1.494	1.465	0.571	0.508	0.524	0.364	1.51234e-05
Molecular Function	GO:0019829	13	cation-transporting ATPase activity	0.00334399	487MWI.1	ATP synthase, F1 beta subunit; IPR001469 (ATPase, F1 complex, delta/epsilon subunit), IPR005722 (ATPase, F1 complex, beta subunit), IPR027417 (P-loop containing nucleoside triphosphate hydrolase); GO:0000166 (nucleotide binding), GO:0005524 (ATP binding), GO:0015986 (ATP synthesis coupled proton transport), GO:0015991 (ATP hydrolysis coupled proton transport), GO:0015992 (proton transport), GO:00…	0.432	63.1	67.625	165	25	19	26	33	34	26	25	21	20	22	20	21	21	18	14	16	15	15	15	12	17490000	15608000	15639000	6825100	7116800	7116900	1.504	1.342	1.344	0.587	0.612	0.612	0.432	3.5713e-05
Molecular Function	GO:0019829	13	cation-transporting ATPase activity	0.00334399	AF7BT4.1	ATP synthase F1, alpha subunit; IPR005294 (ATPase, F1 complex, alpha subunit), IPR023366 (ATP synthase subunit alpha-like domain), IPR027417 (P-loop containing nucleoside triphosphate hydrolase); GO:0005524 (ATP binding), GO:0015986 (ATP synthesis coupled proton transport), GO:0015991 (ATP hydrolysis coupled proton transport), GO:0015992 (proton transport), GO:0046034 (ATP metabolic process)	0.478	28.4	55.684	61	12	12	11	13	12	10	8	7	8	10	9	9	8	7	8	10	9	9	8	7	5213400	5498500	4788900	2623700	2334900	2455400	1.365	1.44	1.254	0.687	0.611	0.643	0.478	0.000155489
Molecular Function	GO:0019829	13	cation-transporting ATPase activity	0.00334399	2I1I1C.1	ATP synthase delta-subunit gene; IPR000711 (ATPase, F1 complex, OSCP/delta subunit), IPR026015 (F1F0 ATP synthase OSCP/delta subunit, N-terminal domain); GO:0015986 (ATP synthesis coupled proton transport), GO:0016020 (membrane)	0.343	38.7	29.635	30	10	10	7	8	6	4	2	3	8	9	7	5	3	4	8	9	7	5	3	4	917840	959970	989170	368080	272550	342330	1.43	1.496	1.542	0.574	0.425	0.534	0.343	0.00031993
Molecular Function	GO:0019829	13	cation-transporting ATPase activity	0.00334399	KSV0XM.1	ATP synthase gamma chain 1 family protein n=3 Tax=Populus RepID=B9H1A7_POPTR; IPR000131 (ATPase, F1 complex, gamma subunit), IPR023632 (ATPase, F1 complex, gamma subunit conserved site), IPR023633 (ATPase, F1 complex, gamma subunit domain); GO:0015986 (ATP synthesis coupled proton transport)	0.364	37.6	41.315	41	12	2	11	9	6	7	4	4	9	9	5	6	5	4	2	2	0	1	1	1	1383800	1437500	1409200	549050	488390	503640	1.439	1.494	1.465	0.571	0.508	0.524	0.364	1.51234e-05
Molecular Function	GO:0043492	10	ATPase activity, coupled to movement of substances	0.0348721	487MWI.1	ATP synthase, F1 beta subunit; IPR001469 (ATPase, F1 complex, delta/epsilon subunit), IPR005722 (ATPase, F1 complex, beta subunit), IPR027417 (P-loop containing nucleoside triphosphate hydrolase); GO:0000166 (nucleotide binding), GO:0005524 (ATP binding), GO:0015986 (ATP synthesis coupled proton transport), GO:0015991 (ATP hydrolysis coupled proton transport), GO:0015992 (proton transport), GO:00…	0.432	63.1	67.625	165	25	19	26	33	34	26	25	21	20	22	20	21	21	18	14	16	15	15	15	12	17490000	15608000	15639000	6825100	7116800	7116900	1.504	1.342	1.344	0.587	0.612	0.612	0.432	3.5713e-05
Molecular Function	GO:0043492	10	ATPase activity, coupled to movement of substances	0.0348721	AF7BT4.1	ATP synthase F1, alpha subunit; IPR005294 (ATPase, F1 complex, alpha subunit), IPR023366 (ATP synthase subunit alpha-like domain), IPR027417 (P-loop containing nucleoside triphosphate hydrolase); GO:0005524 (ATP binding), GO:0015986 (ATP synthesis coupled proton transport), GO:0015991 (ATP hydrolysis coupled proton transport), GO:0015992 (proton transport), GO:0046034 (ATP metabolic process)	0.478	28.4	55.684	61	12	12	11	13	12	10	8	7	8	10	9	9	8	7	8	10	9	9	8	7	5213400	5498500	4788900	2623700	2334900	2455400	1.365	1.44	1.254	0.687	0.611	0.643	0.478	0.000155489
Molecular Function	GO:0043492	10	ATPase activity, coupled to movement of substances	0.0348721	2I1I1C.1	ATP synthase delta-subunit gene; IPR000711 (ATPase, F1 complex, OSCP/delta subunit), IPR026015 (F1F0 ATP synthase OSCP/delta subunit, N-terminal domain); GO:0015986 (ATP synthesis coupled proton transport), GO:0016020 (membrane)	0.343	38.7	29.635	30	10	10	7	8	6	4	2	3	8	9	7	5	3	4	8	9	7	5	3	4	917840	959970	989170	368080	272550	342330	1.43	1.496	1.542	0.574	0.425	0.534	0.343	0.00031993
Molecular Function	GO:0043492	10	ATPase activity, coupled to movement of substances	0.0348721	KSV0XM.1	ATP synthase gamma chain 1 family protein n=3 Tax=Populus RepID=B9H1A7_POPTR; IPR000131 (ATPase, F1 complex, gamma subunit), IPR023632 (ATPase, F1 complex, gamma subunit conserved site), IPR023633 (ATPase, F1 complex, gamma subunit domain); GO:0015986 (ATP synthesis coupled proton transport)	0.364	37.6	41.315	41	12	2	11	9	6	7	4	4	9	9	5	6	5	4	2	2	0	1	1	1	1383800	1437500	1409200	549050	488390	503640	1.439	1.494	1.465	0.571	0.508	0.524	0.364	1.51234e-05
Molecular Function	GO:0016758	5	transferase activity, transferring hexosyl groups	0.094766	T3CFRI.1	xyloglucan endotransglucosylase/hydrolase 32; IPR008985 (Concanavalin A-like lectin/glucanases superfamily), IPR016455 (Xyloglucan endotransglucosylase/hydrolase); GO:0005618 (cell wall), GO:0005975 (carbohydrate metabolic process), GO:0006073 (cellular glucan metabolic process), GO:0016762 (xyloglucan:xyloglucosyl transferase activity), GO:0048046 (apoplast)	0.443	31.7	34.089	51	9	2	9	10	10	8	7	7	8	7	8	7	7	6	2	2	1	1	1	2	905750	872020	908820	396740	424230	369150	1.402	1.35	1.407	0.614	0.657	0.571	0.443	4.1926e-05
Molecular Function	GO:0016758	5	transferase activity, transferring hexosyl groups	0.094766	9RF0MR.1	UDP-Glycosyltransferase superfamily protein; IPR002213 (UDP-glucuronosyl/UDP-glucosyltransferase); GO:0008152 (metabolic process)	0.411	32.4	53.952	32	10	3	7	7	7	5	3	3	7	6	7	5	3	3	1	1	3	1	0	1	394710	377440	341110	160970	177250	118780	1.508	1.442	1.303	0.615	0.677	0.454	0.411	0.0021351
Molecular Function	GO:0016758	5	transferase activity, transferring hexosyl groups	0.094766	I0F9MV.1	UDP-glucosyltransferase family protein; IPR002213 (UDP-glucuronosyl/UDP-glucosyltransferase); GO:0008152 (metabolic process)	0.33	47.9	57.045	90	16	6	18	19	21	10	14	8	13	12	14	9	11	7	5	6	5	5	5	4	2049700	2225600	1734400	598810	700610	681570	1.539	1.671	1.302	0.45	0.526	0.512	0.33	0.00022416
Molecular Function	GO:0016758	5	transferase activity, transferring hexosyl groups	0.094766	4PNZ6Y.1	UDP-Glycosyltransferase superfamily protein; IPR002213 (UDP-glucuronosyl/UDP-glucosyltransferase); GO:0008152 (metabolic process)	0.359	32.4	53.748	29	10	1	5	7	7	3	3	4	4	6	5	2	3	3	0	1	0	0	0	0	392850	396080	408130	129510	166200	133930	1.449	1.461	1.505	0.478	0.613	0.494	0.359	0.0058023
Molecular Function	GO:0016758	5	transferase activity, transferring hexosyl groups	0.094766	ES3MZU.1	UDP-Glycosyltransferase superfamily protein; IPR002213 (UDP-glucuronosyl/UDP-glucosyltransferase); GO:0008152 (metabolic process)	0.391	45.1	53.385	91	18	18	14	14	20	15	15	13	12	13	14	14	12	13	12	13	14	14	12	13	2643000	2681200	2884400	1078700	1081500	1049700	1.389	1.409	1.516	0.567	0.568	0.552	0.391	2.5851e-06
Molecular Function	GO:0016758	5	transferase activity, transferring hexosyl groups	0.094766	B1AFV9.1	xyloglucan endotransglucosylase/hydrolase 5; IPR008985 (Concanavalin A-like lectin/glucanases superfamily), IPR016455 (Xyloglucan endotransglucosylase/hydrolase); GO:0005618 (cell wall), GO:0005975 (carbohydrate metabolic process), GO:0006073 (cellular glucan metabolic process), GO:0016762 (xyloglucan:xyloglucosyl transferase activity), GO:0048046 (apoplast)	0.42	58.5	32.042	73	18	11	12	18	15	12	8	8	12	15	13	13	9	10	8	9	9	9	6	7	8503600	8426000	8795900	3826800	3599100	3379500	1.397	1.384	1.445	0.629	0.591	0.555	0.42	2.1351e-05
Molecular Function	GO:0015075	5	ion transmembrane transporter activity	0.0858469	487MWI.1	ATP synthase, F1 beta subunit; IPR001469 (ATPase, F1 complex, delta/epsilon subunit), IPR005722 (ATPase, F1 complex, beta subunit), IPR027417 (P-loop containing nucleoside triphosphate hydrolase); GO:0000166 (nucleotide binding), GO:0005524 (ATP binding), GO:0015986 (ATP synthesis coupled proton transport), GO:0015991 (ATP hydrolysis coupled proton transport), GO:0015992 (proton transport), GO:00…	0.432	63.1	67.625	165	25	19	26	33	34	26	25	21	20	22	20	21	21	18	14	16	15	15	15	12	17490000	15608000	15639000	6825100	7116800	7116900	1.504	1.342	1.344	0.587	0.612	0.612	0.432	3.5713e-05
Molecular Function	GO:0015075	5	ion transmembrane transporter activity	0.0858469	AF7BT4.1	ATP synthase F1, alpha subunit; IPR005294 (ATPase, F1 complex, alpha subunit), IPR023366 (ATP synthase subunit alpha-like domain), IPR027417 (P-loop containing nucleoside triphosphate hydrolase); GO:0005524 (ATP binding), GO:0015986 (ATP synthesis coupled proton transport), GO:0015991 (ATP hydrolysis coupled proton transport), GO:0015992 (proton transport), GO:0046034 (ATP metabolic process)	0.478	28.4	55.684	61	12	12	11	13	12	10	8	7	8	10	9	9	8	7	8	10	9	9	8	7	5213400	5498500	4788900	2623700	2334900	2455400	1.365	1.44	1.254	0.687	0.611	0.643	0.478	0.000155489
Molecular Function	GO:0015075	5	ion transmembrane transporter activity	0.0858469	2I1I1C.1	ATP synthase delta-subunit gene; IPR000711 (ATPase, F1 complex, OSCP/delta subunit), IPR026015 (F1F0 ATP synthase OSCP/delta subunit, N-terminal domain); GO:0015986 (ATP synthesis coupled proton transport), GO:0016020 (membrane)	0.343	38.7	29.635	30	10	10	7	8	6	4	2	3	8	9	7	5	3	4	8	9	7	5	3	4	917840	959970	989170	368080	272550	342330	1.43	1.496	1.542	0.574	0.425	0.534	0.343	0.00031993
Molecular Function	GO:0015075	5	ion transmembrane transporter activity	0.0858469	KSV0XM.1	ATP synthase gamma chain 1 family protein n=3 Tax=Populus RepID=B9H1A7_POPTR; IPR000131 (ATPase, F1 complex, gamma subunit), IPR023632 (ATPase, F1 complex, gamma subunit conserved site), IPR023633 (ATPase, F1 complex, gamma subunit domain); GO:0015986 (ATP synthesis coupled proton transport)	0.364	37.6	41.315	41	12	2	11	9	6	7	4	4	9	9	5	6	5	4	2	2	0	1	1	1	1383800	1437500	1409200	549050	488390	503640	1.439	1.494	1.465	0.571	0.508	0.524	0.364	1.51234e-05
Molecular Function	GO:0022853	6	active ion transmembrane transporter activity	0.00374834	487MWI.1	ATP synthase, F1 beta subunit; IPR001469 (ATPase, F1 complex, delta/epsilon subunit), IPR005722 (ATPase, F1 complex, beta subunit), IPR027417 (P-loop containing nucleoside triphosphate hydrolase); GO:0000166 (nucleotide binding), GO:0005524 (ATP binding), GO:0015986 (ATP synthesis coupled proton transport), GO:0015991 (ATP hydrolysis coupled proton transport), GO:0015992 (proton transport), GO:00…	0.432	63.1	67.625	165	25	19	26	33	34	26	25	21	20	22	20	21	21	18	14	16	15	15	15	12	17490000	15608000	15639000	6825100	7116800	7116900	1.504	1.342	1.344	0.587	0.612	0.612	0.432	3.5713e-05
Molecular Function	GO:0022853	6	active ion transmembrane transporter activity	0.00374834	AF7BT4.1	ATP synthase F1, alpha subunit; IPR005294 (ATPase, F1 complex, alpha subunit), IPR023366 (ATP synthase subunit alpha-like domain), IPR027417 (P-loop containing nucleoside triphosphate hydrolase); GO:0005524 (ATP binding), GO:0015986 (ATP synthesis coupled proton transport), GO:0015991 (ATP hydrolysis coupled proton transport), GO:0015992 (proton transport), GO:0046034 (ATP metabolic process)	0.478	28.4	55.684	61	12	12	11	13	12	10	8	7	8	10	9	9	8	7	8	10	9	9	8	7	5213400	5498500	4788900	2623700	2334900	2455400	1.365	1.44	1.254	0.687	0.611	0.643	0.478	0.000155489
Molecular Function	GO:0022853	6	active ion transmembrane transporter activity	0.00374834	2I1I1C.1	ATP synthase delta-subunit gene; IPR000711 (ATPase, F1 complex, OSCP/delta subunit), IPR026015 (F1F0 ATP synthase OSCP/delta subunit, N-terminal domain); GO:0015986 (ATP synthesis coupled proton transport), GO:0016020 (membrane)	0.343	38.7	29.635	30	10	10	7	8	6	4	2	3	8	9	7	5	3	4	8	9	7	5	3	4	917840	959970	989170	368080	272550	342330	1.43	1.496	1.542	0.574	0.425	0.534	0.343	0.00031993
Molecular Function	GO:0022853	6	active ion transmembrane transporter activity	0.00374834	KSV0XM.1	ATP synthase gamma chain 1 family protein n=3 Tax=Populus RepID=B9H1A7_POPTR; IPR000131 (ATPase, F1 complex, gamma subunit), IPR023632 (ATPase, F1 complex, gamma subunit conserved site), IPR023633 (ATPase, F1 complex, gamma subunit domain); GO:0015986 (ATP synthesis coupled proton transport)	0.364	37.6	41.315	41	12	2	11	9	6	7	4	4	9	9	5	6	5	4	2	2	0	1	1	1	1383800	1437500	1409200	549050	488390	503640	1.439	1.494	1.465	0.571	0.508	0.524	0.364	1.51234e-05
Molecular Function	GO:0016209	2	antioxidant activity	0.0386446	SK03LI.1	glutathione peroxidase 4; IPR000889 (Glutathione peroxidase), IPR012336 (Thioredoxin-like fold); GO:0004602 (glutathione peroxidase activity), GO:0006979 (response to oxidative stress), GO:0055114 (oxidation-reduction process)	0.465	46.5	18.966	40	7	7	4	7	7	9	6	7	3	5	6	5	5	6	3	5	6	5	5	6	744110	770300	786060	349970	346450	373720	1.325	1.371	1.399	0.623	0.617	0.665	0.465	1.5607e-05
Molecular Function	GO:0016209	2	antioxidant activity	0.0386446	A6MVZL.1	ascorbate peroxidase 4; IPR010255 (Haem peroxidase); GO:0004601 (peroxidase activity), GO:0006979 (response to oxidative stress), GO:0020037 (heme binding), GO:0055114 (oxidation-reduction process)	0.462	42.8	36.451	33	10	1	8	4	8	5	4	4	9	5	9	5	4	4	1	0	1	0	0	0	708740	581770	628740	295120	283110	308280	1.516	1.244	1.345	0.631	0.605	0.659	0.462	0.00025512
Molecular Function	GO:0016209	2	antioxidant activity	0.0386446	VFYD46.1	Peroxidase superfamily protein; IPR010255 (Haem peroxidase); GO:0004601 (peroxidase activity), GO:0006979 (response to oxidative stress), GO:0020037 (heme binding), GO:0055114 (oxidation-reduction process)	0.435	45.7	35.785	33	12	11	9	7	5	4	5	3	8	7	5	4	4	3	7	7	5	3	3	2	401900	310850	279280	120420	151030	160360	1.694	1.31	1.177	0.507	0.636	0.676	0.435	0.0039972
Molecular Function	GO:0016209	2	antioxidant activity	0.0386446	F20QAX.1	Peroxidase superfamily protein; IPR010255 (Haem peroxidase); GO:0004601 (peroxidase activity), GO:0006979 (response to oxidative stress), GO:0020037 (heme binding), GO:0055114 (oxidation-reduction process)	0.47	48.7	34.222	24	9	9	4	8	4	2	2	4	4	9	4	2	2	4	4	9	4	2	2	4	305170	370470	249850	112350	151060	171170	1.346	1.634	1.102	0.496	0.666	0.755	0.47	0.0108624
Molecular Function	GO:0016209	2	antioxidant activity	0.0386446	7BH383.1	Alkyl hydroperoxide reductase/ Thiol specific antioxidant/ Mal allergen n=1 Tax=Gillisia limnaea DSM 15749 RepID=H2BWJ2_9FLAO; IPR012336 (Thioredoxin-like fold), IPR024706 (Peroxiredoxin, AhpC-type); GO:0016209 (antioxidant activity), GO:0016491 (oxidoreductase activity), GO:0051920 (peroxiredoxin activity), GO:0055114 (oxidation-reduction process)	0.353	43	27.123	42	8	8	8	8	9	8	5	4	7	6	7	7	5	4	7	6	7	7	5	4	1609500	1533600	1614300	567480	542580	568610	1.5	1.43	1.505	0.529	0.506	0.53	0.353	6.4018e-07
Molecular Function	GO:0004553	5	hydrolase activity, hydrolyzing O-glycosyl compounds	1.57776e-05	H8P4Q7.2	lysosomal beta glucosidase-like isoform X2 [Glycine max]; IPR002772 (Glycoside hydrolase family 3 C-terminal domain), IPR017853 (Glycoside hydrolase, superfamily), IPR026892 (Glycoside hydrolase family 3); GO:0005975 (carbohydrate metabolic process)	0.353	22.5	74.236	34	10	7	6	5	8	5	7	3	9	6	9	6	6	4	6	4	7	5	6	3	558050	521440	492300	184860	191270	179340	1.574	1.471	1.389	0.521	0.539	0.506	0.353	1.68254e-05
Molecular Function	GO:0004553	5	hydrolase activity, hydrolyzing O-glycosyl compounds	1.57776e-05	FK1L07.1	chitinase A; IPR017853 (Glycoside hydrolase, superfamily); GO:0005975 (carbohydrate metabolic process)	0.307	26.6	49.703	30	7	6	5	5	6	5	4	5	6	6	6	6	6	6	5	5	5	5	5	5	2094400	2477200	2362500	737190	700950	691610	1.386	1.64	1.564	0.488	0.464	0.458	0.307	2.2768e-05
Molecular Function	GO:0004553	5	hydrolase activity, hydrolyzing O-glycosyl compounds	1.57776e-05	B1AFV9.1	xyloglucan endotransglucosylase/hydrolase 5; IPR008985 (Concanavalin A-like lectin/glucanases superfamily), IPR016455 (Xyloglucan endotransglucosylase/hydrolase); GO:0005618 (cell wall), GO:0005975 (carbohydrate metabolic process), GO:0006073 (cellular glucan metabolic process), GO:0016762 (xyloglucan:xyloglucosyl transferase activity), GO:0048046 (apoplast)	0.42	58.5	32.042	73	18	11	12	18	15	12	8	8	12	15	13	13	9	10	8	9	9	9	6	7	8503600	8426000	8795900	3826800	3599100	3379500	1.397	1.384	1.445	0.629	0.591	0.555	0.42	2.1351e-05
Molecular Function	GO:0004553	5	hydrolase activity, hydrolyzing O-glycosyl compounds	1.57776e-05	RSS8YY.3	beta-galactosidase 10; IPR000922 (D-galactoside/L-rhamnose binding SUEL lectin domain), IPR001944 (Glycoside hydrolase, family 35), IPR017853 (Glycoside hydrolase, superfamily); GO:0005975 (carbohydrate metabolic process), GO:0030246 (carbohydrate binding)	0.432	38.6	74.381	101	20	0	21	22	20	14	11	13	17	18	16	13	9	11	0	0	0	0	0	0	5098200	4741400	4757700	2125000	2043800	2134500	1.464	1.361	1.366	0.61	0.587	0.613	0.432	3.3857e-06
Molecular Function	GO:0004553	5	hydrolase activity, hydrolyzing O-glycosyl compounds	1.57776e-05	937JDH.2	beta-galactosidase 5; IPR001944 (Glycoside hydrolase, family 35), IPR017853 (Glycoside hydrolase, superfamily); GO:0005975 (carbohydrate metabolic process)	0.245	54.6	77.373	101	23	9	25	23	20	11	12	10	20	21	17	12	13	12	9	9	9	4	6	6	3516100	3451600	3367400	797160	828020	904920	1.64	1.61	1.57	0.372	0.386	0.422	0.245	1.8474e-06
Molecular Function	GO:0004553	5	hydrolase activity, hydrolyzing O-glycosyl compounds	1.57776e-05	LFSR1E.2	alpha-L-fucosidase 2-like isoform X2 [Glycine max]; IPR008928 (Six-hairpin glycosidase-like), IPR027414 (Glycosyl hydrolase family, N-terminal domain); GO:0003824 (catalytic activity)	0.362	24.7	95.177	60	15	15	12	11	16	6	7	8	11	10	11	6	6	6	11	10	11	6	6	6	588230	624520	696750	227870	238880	224630	1.357	1.441	1.607	0.526	0.551	0.518	0.362	4.1779e-05
Molecular Function	GO:0004553	5	hydrolase activity, hydrolyzing O-glycosyl compounds	1.57776e-05	L4K1UG.1	probable polygalacturonase [Glycine max]; IPR000743 (Glycoside hydrolase, family 28), IPR011050 (Pectin lyase fold/virulence factor); GO:0004650 (polygalacturonase activity), GO:0005975 (carbohydrate metabolic process)	0.382	30.7	52.643	50	10	8	8	10	9	8	8	7	7	9	7	6	6	5	5	7	5	5	5	4	2328800	2874400	2298900	886160	995110	986970	1.347	1.663	1.33	0.513	0.576	0.571	0.382	0.00030019
Molecular Function	GO:0004553	5	hydrolase activity, hydrolyzing O-glycosyl compounds	1.57776e-05	JDR7GI.2	beta-galactosidase 10; IPR000922 (D-galactoside/L-rhamnose binding SUEL lectin domain), IPR001944 (Glycoside hydrolase, family 35), IPR017853 (Glycoside hydrolase, superfamily); GO:0005975 (carbohydrate metabolic process), GO:0030246 (carbohydrate binding)	0.429	38.6	74.416	23	20	0	4	4	5	4	3	3	16	18	17	13	10	11	0	0	0	0	0	0	352510	206190	370310	127750	134540	136120	1.593	0.932	1.674	0.577	0.608	0.615	0.429	0.049599
Molecular Function	GO:0004553	5	hydrolase activity, hydrolyzing O-glycosyl compounds	1.57776e-05	48KEPM.1	beta-xylosidase 3; IPR002772 (Glycoside hydrolase family 3 C-terminal domain), IPR017853 (Glycoside hydrolase, superfamily), IPR026891 (Fibronectin type III-like domain), IPR026892 (Glycoside hydrolase family 3); GO:0005975 (carbohydrate metabolic process)	0.456	43.4	85.138	148	29	7	25	26	29	22	25	21	22	23	23	20	22	20	5	5	7	4	4	4	9059800	9018400	9014000	4147900	4118200	4081800	1.378	1.372	1.371	0.631	0.626	0.621	0.456	4.4512e-09
Molecular Function	GO:0004553	5	hydrolase activity, hydrolyzing O-glycosyl compounds	1.57776e-05	PX7TTT.1	lysosomal beta glucosidase-like isoform X1 [Glycine max]; IPR002772 (Glycoside hydrolase family 3 C-terminal domain), IPR017853 (Glycoside hydrolase, superfamily), IPR026892 (Glycoside hydrolase family 3); GO:0005975 (carbohydrate metabolic process)	0.474	27.9	67.094	19	12	1	3	2	2	3	4	5	11	11	10	10	10	11	1	0	0	1	1	1	944460	844020	1198300	558030	374120	483810	1.287	1.15	1.633	0.76	0.51	0.659	0.474	0.0086181
Molecular Function	GO:0004553	5	hydrolase activity, hydrolyzing O-glycosyl compounds	1.57776e-05	V2N30X.1	alpha-glucosidase; IPR000322 (Glycoside hydrolase, family 31), IPR011013 (Galactose mutarotase-like domain); GO:0003824 (catalytic activity), GO:0005975 (carbohydrate metabolic process), GO:0030246 (carbohydrate binding)	0.343	37.3	102.04	125	28	3	25	25	25	15	21	14	24	24	22	13	18	13	3	3	3	2	3	2	5725900	5379500	5799200	1911400	1907200	1979500	1.513	1.422	1.533	0.505	0.504	0.523	0.343	1.0593e-06
Molecular Function	GO:0004553	5	hydrolase activity, hydrolyzing O-glycosyl compounds	1.57776e-05	NG0Q3I.1	alpha-glucosidase; IPR000322 (Glycoside hydrolase, family 31), IPR011013 (Galactose mutarotase-like domain); GO:0003824 (catalytic activity), GO:0005975 (carbohydrate metabolic process), GO:0030246 (carbohydrate binding)	0.44	19.6	103.01	31	15	0	5	7	8	3	6	2	9	12	12	8	9	5	0	0	0	0	0	0	303780	342840	388750	170130	142500	142200	1.223	1.38	1.565	0.685	0.574	0.573	0.44	0.00089789
Molecular Function	GO:0004553	5	hydrolase activity, hydrolyzing O-glycosyl compounds	1.57776e-05	T3CFRI.1	xyloglucan endotransglucosylase/hydrolase 32; IPR008985 (Concanavalin A-like lectin/glucanases superfamily), IPR016455 (Xyloglucan endotransglucosylase/hydrolase); GO:0005618 (cell wall), GO:0005975 (carbohydrate metabolic process), GO:0006073 (cellular glucan metabolic process), GO:0016762 (xyloglucan:xyloglucosyl transferase activity), GO:0048046 (apoplast)	0.443	31.7	34.089	51	9	2	9	10	10	8	7	7	8	7	8	7	7	6	2	2	1	1	1	2	905750	872020	908820	396740	424230	369150	1.402	1.35	1.407	0.614	0.657	0.571	0.443	4.1926e-05
Molecular Function	GO:0004553	5	hydrolase activity, hydrolyzing O-glycosyl compounds	1.57776e-05	FIY7NK.1	beta glucosidase 17; IPR001360 (Glycoside hydrolase, family 1), IPR017853 (Glycoside hydrolase, superfamily); GO:0005975 (carbohydrate metabolic process)	0.239	48.8	58.685	89	22	2	18	19	19	9	12	12	19	19	17	12	15	13	1	2	1	0	0	0	15825000	16239000	14924000	3684000	3726500	3816400	1.631	1.674	1.538	0.38	0.384	0.393	0.239	3.7679e-07
Molecular Function	GO:0004553	5	hydrolase activity, hydrolyzing O-glycosyl compounds	1.57776e-05	76SLUU.2	mannan endo-1,4-beta-mannosidase 4-like [Glycine max]; IPR017853 (Glycoside hydrolase, superfamily); GO:0005975 (carbohydrate metabolic process)	0.448	33.7	46.768	46	10	1	10	9	11	6	4	6	6	7	9	6	4	5	0	1	1	0	0	0	547600	655920	616180	285100	262310	267640	1.247	1.494	1.403	0.649	0.597	0.609	0.448	0.000162981
Molecular Function	GO:0004553	5	hydrolase activity, hydrolyzing O-glycosyl compounds	1.57776e-05	0XM443.1	beta glucosidase 43; IPR001360 (Glycoside hydrolase, family 1), IPR017853 (Glycoside hydrolase, superfamily); GO:0005975 (carbohydrate metabolic process)	0.486	45.2	58.95	79	16	3	16	19	15	10	12	7	15	16	14	11	11	8	2	3	2	2	2	2	5751500	5629800	5651800	2810500	2679000	2787300	1.363	1.335	1.34	0.666	0.635	0.661	0.486	7.4192e-07
Molecular Function	GO:0017111	7	nucleoside-triphosphatase activity	0.1325	NAQH5K.1	plasma membrane H+-ATPase; IPR001757 (Cation-transporting P-type ATPase), IPR023214 (HAD-like domain), IPR023298 (P-type ATPase, transmembrane domain); GO:0000166 (nucleotide binding), GO:0006200 (ATP catabolic process), GO:0006754 (ATP biosynthetic process), GO:0006812 (cation transport), GO:0016021 (integral component of membrane), GO:0016887 (ATPase activity), GO:0019829 (cation-transporting A…	0.394	36.1	106.66	86	35	15	18	16	17	12	13	10	25	27	25	22	24	21	13	12	13	9	9	8	2138100	2228000	2038500	924940	730610	869960	1.437	1.497	1.37	0.621	0.491	0.585	0.394	0.00023906
Molecular Function	GO:0017111	7	nucleoside-triphosphatase activity	0.1325	487MWI.1	ATP synthase, F1 beta subunit; IPR001469 (ATPase, F1 complex, delta/epsilon subunit), IPR005722 (ATPase, F1 complex, beta subunit), IPR027417 (P-loop containing nucleoside triphosphate hydrolase); GO:0000166 (nucleotide binding), GO:0005524 (ATP binding), GO:0015986 (ATP synthesis coupled proton transport), GO:0015991 (ATP hydrolysis coupled proton transport), GO:0015992 (proton transport), GO:00…	0.432	63.1	67.625	165	25	19	26	33	34	26	25	21	20	22	20	21	21	18	14	16	15	15	15	12	17490000	15608000	15639000	6825100	7116800	7116900	1.504	1.342	1.344	0.587	0.612	0.612	0.432	3.5713e-05
Molecular Function	GO:0017111	7	nucleoside-triphosphatase activity	0.1325	3M8WGZ.1	tubulin beta chain 2; IPR000217 (Tubulin), IPR023123 (Tubulin, C-terminal); GO:0003924 (GTPase activity), GO:0005200 (structural constituent of cytoskeleton), GO:0005525 (GTP binding), GO:0005874 (microtubule), GO:0006184 (GTP catabolic process), GO:0007017 (microtubule-based process), GO:0043234 (protein complex), GO:0051258 (protein polymerization)	0.446	61	50.069	31	20	7	7	7	4	4	5	4	16	18	17	14	17	16	5	7	5	5	6	4	1038200	1189300	1101400	512050	511160	460690	1.294	1.483	1.373	0.638	0.637	0.574	0.446	0.000102896
Molecular Function	GO:0017111	7	nucleoside-triphosphatase activity	0.1325	KRJ4S2.1	tubulin alpha-4 chain; IPR000217 (Tubulin), IPR023123 (Tubulin, C-terminal); GO:0003924 (GTPase activity), GO:0005200 (structural constituent of cytoskeleton), GO:0005525 (GTP binding), GO:0005874 (microtubule), GO:0006184 (GTP catabolic process), GO:0007017 (microtubule-based process), GO:0043234 (protein complex), GO:0051258 (protein polymerization)	0.482	60.8	49.611	49	19	3	9	9	10	7	7	7	15	15	14	13	14	15	3	3	3	3	3	3	2911500	2847300	2720700	1317600	1325600	1443300	1.39	1.36	1.299	0.629	0.633	0.689	0.482	3.6476e-05
Molecular Function	GO:0017111	7	nucleoside-triphosphatase activity	0.1325	AF7BT4.1	ATP synthase F1, alpha subunit; IPR005294 (ATPase, F1 complex, alpha subunit), IPR023366 (ATP synthase subunit alpha-like domain), IPR027417 (P-loop containing nucleoside triphosphate hydrolase); GO:0005524 (ATP binding), GO:0015986 (ATP synthesis coupled proton transport), GO:0015991 (ATP hydrolysis coupled proton transport), GO:0015992 (proton transport), GO:0046034 (ATP metabolic process)	0.478	28.4	55.684	61	12	12	11	13	12	10	8	7	8	10	9	9	8	7	8	10	9	9	8	7	5213400	5498500	4788900	2623700	2334900	2455400	1.365	1.44	1.254	0.687	0.611	0.643	0.478	0.000155489
Molecular Function	GO:0017111	7	nucleoside-triphosphatase activity	0.1325	2I1I1C.1	ATP synthase delta-subunit gene; IPR000711 (ATPase, F1 complex, OSCP/delta subunit), IPR026015 (F1F0 ATP synthase OSCP/delta subunit, N-terminal domain); GO:0015986 (ATP synthesis coupled proton transport), GO:0016020 (membrane)	0.343	38.7	29.635	30	10	10	7	8	6	4	2	3	8	9	7	5	3	4	8	9	7	5	3	4	917840	959970	989170	368080	272550	342330	1.43	1.496	1.542	0.574	0.425	0.534	0.343	0.00031993
Molecular Function	GO:0017111	7	nucleoside-triphosphatase activity	0.1325	KSV0XM.1	ATP synthase gamma chain 1 family protein n=3 Tax=Populus RepID=B9H1A7_POPTR; IPR000131 (ATPase, F1 complex, gamma subunit), IPR023632 (ATPase, F1 complex, gamma subunit conserved site), IPR023633 (ATPase, F1 complex, gamma subunit domain); GO:0015986 (ATP synthesis coupled proton transport)	0.364	37.6	41.315	41	12	2	11	9	6	7	4	4	9	9	5	6	5	4	2	2	0	1	1	1	1383800	1437500	1409200	549050	488390	503640	1.439	1.494	1.465	0.571	0.508	0.524	0.364	1.51234e-05
Molecular Function	GO:0015405	6	P-P-bond-hydrolysis-driven transmembrane transporter activity	0.0505556	487MWI.1	ATP synthase, F1 beta subunit; IPR001469 (ATPase, F1 complex, delta/epsilon subunit), IPR005722 (ATPase, F1 complex, beta subunit), IPR027417 (P-loop containing nucleoside triphosphate hydrolase); GO:0000166 (nucleotide binding), GO:0005524 (ATP binding), GO:0015986 (ATP synthesis coupled proton transport), GO:0015991 (ATP hydrolysis coupled proton transport), GO:0015992 (proton transport), GO:00…	0.432	63.1	67.625	165	25	19	26	33	34	26	25	21	20	22	20	21	21	18	14	16	15	15	15	12	17490000	15608000	15639000	6825100	7116800	7116900	1.504	1.342	1.344	0.587	0.612	0.612	0.432	3.5713e-05
Molecular Function	GO:0015405	6	P-P-bond-hydrolysis-driven transmembrane transporter activity	0.0505556	AF7BT4.1	ATP synthase F1, alpha subunit; IPR005294 (ATPase, F1 complex, alpha subunit), IPR023366 (ATP synthase subunit alpha-like domain), IPR027417 (P-loop containing nucleoside triphosphate hydrolase); GO:0005524 (ATP binding), GO:0015986 (ATP synthesis coupled proton transport), GO:0015991 (ATP hydrolysis coupled proton transport), GO:0015992 (proton transport), GO:0046034 (ATP metabolic process)	0.478	28.4	55.684	61	12	12	11	13	12	10	8	7	8	10	9	9	8	7	8	10	9	9	8	7	5213400	5498500	4788900	2623700	2334900	2455400	1.365	1.44	1.254	0.687	0.611	0.643	0.478	0.000155489
Molecular Function	GO:0015405	6	P-P-bond-hydrolysis-driven transmembrane transporter activity	0.0505556	2I1I1C.1	ATP synthase delta-subunit gene; IPR000711 (ATPase, F1 complex, OSCP/delta subunit), IPR026015 (F1F0 ATP synthase OSCP/delta subunit, N-terminal domain); GO:0015986 (ATP synthesis coupled proton transport), GO:0016020 (membrane)	0.343	38.7	29.635	30	10	10	7	8	6	4	2	3	8	9	7	5	3	4	8	9	7	5	3	4	917840	959970	989170	368080	272550	342330	1.43	1.496	1.542	0.574	0.425	0.534	0.343	0.00031993
Molecular Function	GO:0015405	6	P-P-bond-hydrolysis-driven transmembrane transporter activity	0.0505556	KSV0XM.1	ATP synthase gamma chain 1 family protein n=3 Tax=Populus RepID=B9H1A7_POPTR; IPR000131 (ATPase, F1 complex, gamma subunit), IPR023632 (ATPase, F1 complex, gamma subunit conserved site), IPR023633 (ATPase, F1 complex, gamma subunit domain); GO:0015986 (ATP synthesis coupled proton transport)	0.364	37.6	41.315	41	12	2	11	9	6	7	4	4	9	9	5	6	5	4	2	2	0	1	1	1	1383800	1437500	1409200	549050	488390	503640	1.439	1.494	1.465	0.571	0.508	0.524	0.364	1.51234e-05
Molecular Function	GO:0005509	6	calcium ion binding	0.137354	U8M3K9.1	Calreticulin 2, calcium-binding protein n=1 Tax=Coccomyxa subellipsoidea C-169 RepID=I0YTB6_9CHLO; IPR001580 (Calreticulin/calnexin), IPR008985 (Concanavalin A-like lectin/glucanases superfamily); GO:0005509 (calcium ion binding), GO:0005515 (protein binding), GO:0005783 (endoplasmic reticulum), GO:0006457 (protein folding), GO:0051082 (unfolded protein binding)	0.498	31.9	48.019	27	9	9	4	5	7	3	4	4	4	5	7	3	4	4	4	5	7	3	4	4	414060	410110	355140	214140	193570	180060	1.406	1.393	1.206	0.727	0.657	0.611	0.498	0.00059799
Molecular Function	GO:0005509	6	calcium ion binding	0.137354	1944SK.3	23kDa polypeptide of the oxygen evolving complex of photosystem II n=5 Tax=Sonneratia RepID=A9XNJ0_9MYRT; IPR002683 (Photosystem II PsbP, oxygen evolving complex); GO:0005509 (calcium ion binding), GO:0009523 (photosystem II), GO:0009654 (photosystem II oxygen evolving complex), GO:0015979 (photosynthesis), GO:0019898 (extrinsic component of membrane)	0.233	39.8	28.143	34	9	2	7	10	7	4	3	3	7	7	5	5	4	4	1	2	1	1	1	1	1672000	1863200	1919600	447680	412570	407930	1.492	1.663	1.713	0.4	0.368	0.364	0.233	4.6249e-06
Molecular Function	GO:0005509	6	calcium ion binding	0.137354	Y7HUGW.1	photosystem II oxygen-evolving enhancer protein; IPR002628 (Photosystem II PsbO, manganese-stabilising), IPR011250 (Outer membrane protein/outer membrane enzyme PagP , beta-barrel); GO:0005509 (calcium ion binding), GO:0009279 (cell outer membrane), GO:0009523 (photosystem II), GO:0009654 (photosystem II oxygen evolving complex), GO:0015979 (photosynthesis), GO:0016021 (integral component of memb…	0.103	59.8	35.228	66	18	1	17	16	16	5	6	6	14	15	16	7	7	8	1	1	1	1	0	0	6360300	8018500	6674700	415070	877080	872850	1.644	2.072	1.725	0.107	0.227	0.226	0.103	0.00086051
Molecular Function	GO:0005509	6	calcium ion binding	0.137354	G1SUYP.1	oxygen-evolving enhancer protein; IPR008797 (Photosystem II PsbQ, oxygen evolving complex), IPR023222 (PsbQ-like domain); GO:0005509 (calcium ion binding), GO:0009523 (photosystem II), GO:0009654 (photosystem II oxygen evolving complex), GO:0015979 (photosynthesis), GO:0019898 (extrinsic component of membrane)	0.152	36	25.121	37	6	6	7	8	8	4	4	6	6	6	6	4	4	5	6	6	6	4	4	5	1921100	1840700	1817900	310170	265240	273340	1.793	1.718	1.697	0.289	0.248	0.255	0.152	1.4675e-06
Molecular Function	GO:0050660	6	flavin adenine dinucleotide binding	0.367698	GF4SN5.1	D-arabinono-1,4-lactone oxidase family protein; IPR007173 (D-arabinono-1,4-lactone oxidase), IPR010030 (Plant-specific FAD-dependent oxidoreductase), IPR016166 (FAD-binding, type 2); GO:0003824 (catalytic activity), GO:0008762 (UDP-N-acetylmuramate dehydrogenase activity), GO:0016020 (membrane), GO:0016491 (oxidoreductase activity), GO:0050660 (flavin adenine dinucleotide binding), GO:0055114 (ox…	0.46	19	65.722	26	7	7	7	5	6	2	3	3	6	4	5	2	2	3	6	4	5	2	2	3	145160	151120	193150	78062	76636	70492	1.219	1.269	1.622	0.655	0.643	0.592	0.46	0.00123907
Molecular Function	GO:0050660	6	flavin adenine dinucleotide binding	0.367698	G65HTE.1	delta(24)-sterol reductase-like protein; IPR016166 (FAD-binding, type 2); GO:0003824 (catalytic activity), GO:0008762 (UDP-N-acetylmuramate dehydrogenase activity), GO:0016491 (oxidoreductase activity), GO:0050660 (flavin adenine dinucleotide binding), GO:0055114 (oxidation-reduction process)	0.446	55.9	65.898	130	26	26	21	30	26	18	20	15	17	21	20	15	17	12	17	21	20	15	17	12	2916400	2945100	2801900	1273200	1330600	1258500	1.397	1.411	1.342	0.61	0.637	0.603	0.446	1.847e-06
Molecular Function	GO:0016903	4	oxidoreductase activity, acting on the aldehyde or oxo group of donors	0.280559	FN6RIW.1	glyceraldehyde-3-phosphate dehydrogenase C2; IPR020831 (Glyceraldehyde/Erythrose phosphate dehydrogenase family); GO:0006006 (glucose metabolic process), GO:0050661 (NADP binding), GO:0051287 (NAD binding), GO:0055114 (oxidation-reduction process)	0.324	45.4	43.179	62	14	2	10	13	13	8	9	9	12	11	11	9	9	10	2	1	1	1	1	1	4335200	3799800	4058900	1336700	1325900	1292100	1.611	1.412	1.508	0.497	0.493	0.48	0.324	4.5269e-06
Molecular Function	GO:0016903	4	oxidoreductase activity, acting on the aldehyde or oxo group of donors	0.280559	BA5EUQ.1	glyceraldehyde-3-phosphate dehydrogenase C2; IPR020831 (Glyceraldehyde/Erythrose phosphate dehydrogenase family); GO:0006006 (glucose metabolic process), GO:0050661 (NADP binding), GO:0051287 (NAD binding), GO:0055114 (oxidation-reduction process)	0.222	24.7	51.43	41	12	10	9	10	8	6	4	4	10	10	7	6	4	4	8	8	6	5	3	3	1400700	1331100	1215900	310350	282240	283820	1.742	1.656	1.512	0.386	0.351	0.353	0.222	4.1233e-06
Molecular Function	GO:0005507	7	copper ion binding	0.0187122	TUB397.1	Copper amine oxidase family protein; IPR000269 (Copper amine oxidase); GO:0005507 (copper ion binding), GO:0008131 (primary amine oxidase activity), GO:0009308 (amine metabolic process), GO:0048038 (quinone binding), GO:0055114 (oxidation-reduction process)	0.462	29.4	83.309	71	15	5	11	16	13	9	10	12	10	12	11	7	10	10	2	5	4	1	3	3	1646500	1741800	1633700	833170	671620	813540	1.346	1.424	1.335	0.681	0.549	0.665	0.462	0.0003996
Molecular Function	GO:0005507	7	copper ion binding	0.0187122	X5CP5W.1	plastocyanin 1; IPR001235 (Blue (type 1) copper protein, plastocyanin-type), IPR028871 (Blue (type 1) copper protein, binding site); GO:0005507 (copper ion binding), GO:0009055 (electron carrier activity)	0.218	43.5	17.333	24	4	4	5	5	3	5	4	2	3	3	2	2	2	1	3	3	2	2	2	1	1431300	1484100	1615000	342350	328310	316040	1.557	1.614	1.756	0.372	0.357	0.344	0.218	1.7579e-06
Molecular Function	GO:0005507	7	copper ion binding	0.0187122	DXT6EF.1	L-ascorbate oxidase homolog [Glycine max]; IPR008972 (Cupredoxin); GO:0005507 (copper ion binding), GO:0016491 (oxidoreductase activity), GO:0055114 (oxidation-reduction process)	0.188	39.8	60.04	33	14	13	8	7	7	4	4	3	11	11	10	4	7	6	10	10	9	3	6	5	952810	1066700	927660	187020	175820	192210	1.632	1.827	1.589	0.32	0.301	0.329	0.188	2.4398e-06
Molecular Function	GO:0016462	6	pyrophosphatase activity	0.171802	NAQH5K.1	plasma membrane H+-ATPase; IPR001757 (Cation-transporting P-type ATPase), IPR023214 (HAD-like domain), IPR023298 (P-type ATPase, transmembrane domain); GO:0000166 (nucleotide binding), GO:0006200 (ATP catabolic process), GO:0006754 (ATP biosynthetic process), GO:0006812 (cation transport), GO:0016021 (integral component of membrane), GO:0016887 (ATPase activity), GO:0019829 (cation-transporting A…	0.394	36.1	106.66	86	35	15	18	16	17	12	13	10	25	27	25	22	24	21	13	12	13	9	9	8	2138100	2228000	2038500	924940	730610	869960	1.437	1.497	1.37	0.621	0.491	0.585	0.394	0.00023906
Molecular Function	GO:0016462	6	pyrophosphatase activity	0.171802	487MWI.1	ATP synthase, F1 beta subunit; IPR001469 (ATPase, F1 complex, delta/epsilon subunit), IPR005722 (ATPase, F1 complex, beta subunit), IPR027417 (P-loop containing nucleoside triphosphate hydrolase); GO:0000166 (nucleotide binding), GO:0005524 (ATP binding), GO:0015986 (ATP synthesis coupled proton transport), GO:0015991 (ATP hydrolysis coupled proton transport), GO:0015992 (proton transport), GO:00…	0.432	63.1	67.625	165	25	19	26	33	34	26	25	21	20	22	20	21	21	18	14	16	15	15	15	12	17490000	15608000	15639000	6825100	7116800	7116900	1.504	1.342	1.344	0.587	0.612	0.612	0.432	3.5713e-05
Molecular Function	GO:0016462	6	pyrophosphatase activity	0.171802	3M8WGZ.1	tubulin beta chain 2; IPR000217 (Tubulin), IPR023123 (Tubulin, C-terminal); GO:0003924 (GTPase activity), GO:0005200 (structural constituent of cytoskeleton), GO:0005525 (GTP binding), GO:0005874 (microtubule), GO:0006184 (GTP catabolic process), GO:0007017 (microtubule-based process), GO:0043234 (protein complex), GO:0051258 (protein polymerization)	0.446	61	50.069	31	20	7	7	7	4	4	5	4	16	18	17	14	17	16	5	7	5	5	6	4	1038200	1189300	1101400	512050	511160	460690	1.294	1.483	1.373	0.638	0.637	0.574	0.446	0.000102896
Molecular Function	GO:0016462	6	pyrophosphatase activity	0.171802	KRJ4S2.1	tubulin alpha-4 chain; IPR000217 (Tubulin), IPR023123 (Tubulin, C-terminal); GO:0003924 (GTPase activity), GO:0005200 (structural constituent of cytoskeleton), GO:0005525 (GTP binding), GO:0005874 (microtubule), GO:0006184 (GTP catabolic process), GO:0007017 (microtubule-based process), GO:0043234 (protein complex), GO:0051258 (protein polymerization)	0.482	60.8	49.611	49	19	3	9	9	10	7	7	7	15	15	14	13	14	15	3	3	3	3	3	3	2911500	2847300	2720700	1317600	1325600	1443300	1.39	1.36	1.299	0.629	0.633	0.689	0.482	3.6476e-05
Molecular Function	GO:0016462	6	pyrophosphatase activity	0.171802	AF7BT4.1	ATP synthase F1, alpha subunit; IPR005294 (ATPase, F1 complex, alpha subunit), IPR023366 (ATP synthase subunit alpha-like domain), IPR027417 (P-loop containing nucleoside triphosphate hydrolase); GO:0005524 (ATP binding), GO:0015986 (ATP synthesis coupled proton transport), GO:0015991 (ATP hydrolysis coupled proton transport), GO:0015992 (proton transport), GO:0046034 (ATP metabolic process)	0.478	28.4	55.684	61	12	12	11	13	12	10	8	7	8	10	9	9	8	7	8	10	9	9	8	7	5213400	5498500	4788900	2623700	2334900	2455400	1.365	1.44	1.254	0.687	0.611	0.643	0.478	0.000155489
Molecular Function	GO:0016462	6	pyrophosphatase activity	0.171802	2I1I1C.1	ATP synthase delta-subunit gene; IPR000711 (ATPase, F1 complex, OSCP/delta subunit), IPR026015 (F1F0 ATP synthase OSCP/delta subunit, N-terminal domain); GO:0015986 (ATP synthesis coupled proton transport), GO:0016020 (membrane)	0.343	38.7	29.635	30	10	10	7	8	6	4	2	3	8	9	7	5	3	4	8	9	7	5	3	4	917840	959970	989170	368080	272550	342330	1.43	1.496	1.542	0.574	0.425	0.534	0.343	0.00031993
Molecular Function	GO:0016462	6	pyrophosphatase activity	0.171802	KSV0XM.1	ATP synthase gamma chain 1 family protein n=3 Tax=Populus RepID=B9H1A7_POPTR; IPR000131 (ATPase, F1 complex, gamma subunit), IPR023632 (ATPase, F1 complex, gamma subunit conserved site), IPR023633 (ATPase, F1 complex, gamma subunit domain); GO:0015986 (ATP synthesis coupled proton transport)	0.364	37.6	41.315	41	12	2	11	9	6	7	4	4	9	9	5	6	5	4	2	2	0	1	1	1	1383800	1437500	1409200	549050	488390	503640	1.439	1.494	1.465	0.571	0.508	0.524	0.364	1.51234e-05
Molecular Function	GO:0022890	7	inorganic cation transmembrane transporter activity	0.0403651	487MWI.1	ATP synthase, F1 beta subunit; IPR001469 (ATPase, F1 complex, delta/epsilon subunit), IPR005722 (ATPase, F1 complex, beta subunit), IPR027417 (P-loop containing nucleoside triphosphate hydrolase); GO:0000166 (nucleotide binding), GO:0005524 (ATP binding), GO:0015986 (ATP synthesis coupled proton transport), GO:0015991 (ATP hydrolysis coupled proton transport), GO:0015992 (proton transport), GO:00…	0.432	63.1	67.625	165	25	19	26	33	34	26	25	21	20	22	20	21	21	18	14	16	15	15	15	12	17490000	15608000	15639000	6825100	7116800	7116900	1.504	1.342	1.344	0.587	0.612	0.612	0.432	3.5713e-05
Molecular Function	GO:0022890	7	inorganic cation transmembrane transporter activity	0.0403651	AF7BT4.1	ATP synthase F1, alpha subunit; IPR005294 (ATPase, F1 complex, alpha subunit), IPR023366 (ATP synthase subunit alpha-like domain), IPR027417 (P-loop containing nucleoside triphosphate hydrolase); GO:0005524 (ATP binding), GO:0015986 (ATP synthesis coupled proton transport), GO:0015991 (ATP hydrolysis coupled proton transport), GO:0015992 (proton transport), GO:0046034 (ATP metabolic process)	0.478	28.4	55.684	61	12	12	11	13	12	10	8	7	8	10	9	9	8	7	8	10	9	9	8	7	5213400	5498500	4788900	2623700	2334900	2455400	1.365	1.44	1.254	0.687	0.611	0.643	0.478	0.000155489
Molecular Function	GO:0022890	7	inorganic cation transmembrane transporter activity	0.0403651	2I1I1C.1	ATP synthase delta-subunit gene; IPR000711 (ATPase, F1 complex, OSCP/delta subunit), IPR026015 (F1F0 ATP synthase OSCP/delta subunit, N-terminal domain); GO:0015986 (ATP synthesis coupled proton transport), GO:0016020 (membrane)	0.343	38.7	29.635	30	10	10	7	8	6	4	2	3	8	9	7	5	3	4	8	9	7	5	3	4	917840	959970	989170	368080	272550	342330	1.43	1.496	1.542	0.574	0.425	0.534	0.343	0.00031993
Molecular Function	GO:0022890	7	inorganic cation transmembrane transporter activity	0.0403651	KSV0XM.1	ATP synthase gamma chain 1 family protein n=3 Tax=Populus RepID=B9H1A7_POPTR; IPR000131 (ATPase, F1 complex, gamma subunit), IPR023632 (ATPase, F1 complex, gamma subunit conserved site), IPR023633 (ATPase, F1 complex, gamma subunit domain); GO:0015986 (ATP synthesis coupled proton transport)	0.364	37.6	41.315	41	12	2	11	9	6	7	4	4	9	9	5	6	5	4	2	2	0	1	1	1	1383800	1437500	1409200	549050	488390	503640	1.439	1.494	1.465	0.571	0.508	0.524	0.364	1.51234e-05
Molecular Function	GO:0016818	5	hydrolase activity, acting on acid anhydrides, in phosphorus-containing anhydrides	0.174416	NAQH5K.1	plasma membrane H+-ATPase; IPR001757 (Cation-transporting P-type ATPase), IPR023214 (HAD-like domain), IPR023298 (P-type ATPase, transmembrane domain); GO:0000166 (nucleotide binding), GO:0006200 (ATP catabolic process), GO:0006754 (ATP biosynthetic process), GO:0006812 (cation transport), GO:0016021 (integral component of membrane), GO:0016887 (ATPase activity), GO:0019829 (cation-transporting A…	0.394	36.1	106.66	86	35	15	18	16	17	12	13	10	25	27	25	22	24	21	13	12	13	9	9	8	2138100	2228000	2038500	924940	730610	869960	1.437	1.497	1.37	0.621	0.491	0.585	0.394	0.00023906
Molecular Function	GO:0016818	5	hydrolase activity, acting on acid anhydrides, in phosphorus-containing anhydrides	0.174416	487MWI.1	ATP synthase, F1 beta subunit; IPR001469 (ATPase, F1 complex, delta/epsilon subunit), IPR005722 (ATPase, F1 complex, beta subunit), IPR027417 (P-loop containing nucleoside triphosphate hydrolase); GO:0000166 (nucleotide binding), GO:0005524 (ATP binding), GO:0015986 (ATP synthesis coupled proton transport), GO:0015991 (ATP hydrolysis coupled proton transport), GO:0015992 (proton transport), GO:00…	0.432	63.1	67.625	165	25	19	26	33	34	26	25	21	20	22	20	21	21	18	14	16	15	15	15	12	17490000	15608000	15639000	6825100	7116800	7116900	1.504	1.342	1.344	0.587	0.612	0.612	0.432	3.5713e-05
Molecular Function	GO:0016818	5	hydrolase activity, acting on acid anhydrides, in phosphorus-containing anhydrides	0.174416	3M8WGZ.1	tubulin beta chain 2; IPR000217 (Tubulin), IPR023123 (Tubulin, C-terminal); GO:0003924 (GTPase activity), GO:0005200 (structural constituent of cytoskeleton), GO:0005525 (GTP binding), GO:0005874 (microtubule), GO:0006184 (GTP catabolic process), GO:0007017 (microtubule-based process), GO:0043234 (protein complex), GO:0051258 (protein polymerization)	0.446	61	50.069	31	20	7	7	7	4	4	5	4	16	18	17	14	17	16	5	7	5	5	6	4	1038200	1189300	1101400	512050	511160	460690	1.294	1.483	1.373	0.638	0.637	0.574	0.446	0.000102896
Molecular Function	GO:0016818	5	hydrolase activity, acting on acid anhydrides, in phosphorus-containing anhydrides	0.174416	KRJ4S2.1	tubulin alpha-4 chain; IPR000217 (Tubulin), IPR023123 (Tubulin, C-terminal); GO:0003924 (GTPase activity), GO:0005200 (structural constituent of cytoskeleton), GO:0005525 (GTP binding), GO:0005874 (microtubule), GO:0006184 (GTP catabolic process), GO:0007017 (microtubule-based process), GO:0043234 (protein complex), GO:0051258 (protein polymerization)	0.482	60.8	49.611	49	19	3	9	9	10	7	7	7	15	15	14	13	14	15	3	3	3	3	3	3	2911500	2847300	2720700	1317600	1325600	1443300	1.39	1.36	1.299	0.629	0.633	0.689	0.482	3.6476e-05
Molecular Function	GO:0016818	5	hydrolase activity, acting on acid anhydrides, in phosphorus-containing anhydrides	0.174416	AF7BT4.1	ATP synthase F1, alpha subunit; IPR005294 (ATPase, F1 complex, alpha subunit), IPR023366 (ATP synthase subunit alpha-like domain), IPR027417 (P-loop containing nucleoside triphosphate hydrolase); GO:0005524 (ATP binding), GO:0015986 (ATP synthesis coupled proton transport), GO:0015991 (ATP hydrolysis coupled proton transport), GO:0015992 (proton transport), GO:0046034 (ATP metabolic process)	0.478	28.4	55.684	61	12	12	11	13	12	10	8	7	8	10	9	9	8	7	8	10	9	9	8	7	5213400	5498500	4788900	2623700	2334900	2455400	1.365	1.44	1.254	0.687	0.611	0.643	0.478	0.000155489
Molecular Function	GO:0016818	5	hydrolase activity, acting on acid anhydrides, in phosphorus-containing anhydrides	0.174416	2I1I1C.1	ATP synthase delta-subunit gene; IPR000711 (ATPase, F1 complex, OSCP/delta subunit), IPR026015 (F1F0 ATP synthase OSCP/delta subunit, N-terminal domain); GO:0015986 (ATP synthesis coupled proton transport), GO:0016020 (membrane)	0.343	38.7	29.635	30	10	10	7	8	6	4	2	3	8	9	7	5	3	4	8	9	7	5	3	4	917840	959970	989170	368080	272550	342330	1.43	1.496	1.542	0.574	0.425	0.534	0.343	0.00031993
Molecular Function	GO:0016818	5	hydrolase activity, acting on acid anhydrides, in phosphorus-containing anhydrides	0.174416	KSV0XM.1	ATP synthase gamma chain 1 family protein n=3 Tax=Populus RepID=B9H1A7_POPTR; IPR000131 (ATPase, F1 complex, gamma subunit), IPR023632 (ATPase, F1 complex, gamma subunit conserved site), IPR023633 (ATPase, F1 complex, gamma subunit domain); GO:0015986 (ATP synthesis coupled proton transport)	0.364	37.6	41.315	41	12	2	11	9	6	7	4	4	9	9	5	6	5	4	2	2	0	1	1	1	1383800	1437500	1409200	549050	488390	503640	1.439	1.494	1.465	0.571	0.508	0.524	0.364	1.51234e-05
Molecular Function	GO:0005215	2	transporter activity	0.0012797	W31NC6.1	plasma membrane intrinsic protein 2; 4; IPR000425 (Major intrinsic protein), IPR023271 (Aquaporin-like); GO:0005215 (transporter activity), GO:0006810 (transport), GO:0016020 (membrane)	0.471	59.2	30.884	81	11	3	15	16	12	11	13	14	10	9	9	7	7	8	2	3	2	2	2	2	11083000	12267000	11915000	5721000	5200400	5692800	1.282	1.419	1.378	0.662	0.601	0.658	0.471	6.2507e-05
Molecular Function	GO:0005215	2	transporter activity	0.0012797	5EYH1D.1	plasma membrane intrinsic protein 2; IPR000425 (Major intrinsic protein), IPR023271 (Aquaporin-like); GO:0005215 (transporter activity), GO:0006810 (transport), GO:0016020 (membrane)	0.362	42.8	28.223	18	7	4	2	5	3	2	3	3	6	5	6	3	4	4	3	4	4	3	3	3	420250	987850	1103400	340360	281660	286340	0.737	1.733	1.936	0.597	0.494	0.502	0.362	0.039297
Molecular Function	GO:0005215	2	transporter activity	0.0012797	J8IJ4G.1	plasma membrane intrinsic protein 2; IPR000425 (Major intrinsic protein), IPR023271 (Aquaporin-like); GO:0005215 (transporter activity), GO:0006810 (transport), GO:0016020 (membrane)	0.156	42.2	30.562	38	8	7	11	7	8	5	5	2	8	7	6	5	5	3	7	6	5	5	4	2	4940900	2775700	3615300	703470	631940	433220	2.263	1.271	1.656	0.322	0.289	0.198	0.156	0.00114002
Molecular Function	GO:0005215	2	transporter activity	0.0012797	AF7BT4.1	ATP synthase F1, alpha subunit; IPR005294 (ATPase, F1 complex, alpha subunit), IPR023366 (ATP synthase subunit alpha-like domain), IPR027417 (P-loop containing nucleoside triphosphate hydrolase); GO:0005524 (ATP binding), GO:0015986 (ATP synthesis coupled proton transport), GO:0015991 (ATP hydrolysis coupled proton transport), GO:0015992 (proton transport), GO:0046034 (ATP metabolic process)	0.478	28.4	55.684	61	12	12	11	13	12	10	8	7	8	10	9	9	8	7	8	10	9	9	8	7	5213400	5498500	4788900	2623700	2334900	2455400	1.365	1.44	1.254	0.687	0.611	0.643	0.478	0.000155489
Molecular Function	GO:0005215	2	transporter activity	0.0012797	2I1I1C.1	ATP synthase delta-subunit gene; IPR000711 (ATPase, F1 complex, OSCP/delta subunit), IPR026015 (F1F0 ATP synthase OSCP/delta subunit, N-terminal domain); GO:0015986 (ATP synthesis coupled proton transport), GO:0016020 (membrane)	0.343	38.7	29.635	30	10	10	7	8	6	4	2	3	8	9	7	5	3	4	8	9	7	5	3	4	917840	959970	989170	368080	272550	342330	1.43	1.496	1.542	0.574	0.425	0.534	0.343	0.00031993
Molecular Function	GO:0005215	2	transporter activity	0.0012797	U4K9V9.2	temperature-induced lipocalin; IPR022271 (Lipocalin, ApoD type); GO:0005215 (transporter activity)	0.496	35.7	21.454	44	7	0	7	9	8	8	7	5	6	6	7	7	6	4	0	0	0	0	0	0	2017100	1960600	2215800	1125100	979530	970310	1.306	1.269	1.434	0.728	0.634	0.628	0.496	0.00031661
Molecular Function	GO:0005215	2	transporter activity	0.0012797	487MWI.1	ATP synthase, F1 beta subunit; IPR001469 (ATPase, F1 complex, delta/epsilon subunit), IPR005722 (ATPase, F1 complex, beta subunit), IPR027417 (P-loop containing nucleoside triphosphate hydrolase); GO:0000166 (nucleotide binding), GO:0005524 (ATP binding), GO:0015986 (ATP synthesis coupled proton transport), GO:0015991 (ATP hydrolysis coupled proton transport), GO:0015992 (proton transport), GO:00…	0.432	63.1	67.625	165	25	19	26	33	34	26	25	21	20	22	20	21	21	18	14	16	15	15	15	12	17490000	15608000	15639000	6825100	7116800	7116900	1.504	1.342	1.344	0.587	0.612	0.612	0.432	3.5713e-05
Molecular Function	GO:0005215	2	transporter activity	0.0012797	A1MPI5.1	plasma membrane intrinsic protein 1B; IPR000425 (Major intrinsic protein), IPR023271 (Aquaporin-like); GO:0005215 (transporter activity), GO:0006810 (transport), GO:0016020 (membrane)	0.395	38.4	30.902	20	7	3	3	4	4	3	3	3	7	6	5	5	5	6	3	3	3	3	3	3	2516700	2737100	2869800	1103000	1017600	1088000	1.333	1.449	1.519	0.584	0.539	0.576	0.395	3.7077e-05
Molecular Function	GO:0005215	2	transporter activity	0.0012797	SK3TPA.1	Water-selective transport intrinsic membrane protein 1 n=1 Tax=Lotus japonicus RepID=Q9LKJ6_LOTJA; IPR000425 (Major intrinsic protein), IPR023271 (Aquaporin-like); GO:0005215 (transporter activity), GO:0006810 (transport), GO:0016020 (membrane)	0.472	18.5	25.163	16	3	1	2	2	4	2	3	3	2	2	3	2	3	2	1	1	1	1	1	1	3932900	3659900	3275200	1847400	1524900	1757400	1.475	1.373	1.228	0.693	0.572	0.659	0.472	0.00066125
Molecular Function	GO:0005215	2	transporter activity	0.0012797	KSV0XM.1	ATP synthase gamma chain 1 family protein n=3 Tax=Populus RepID=B9H1A7_POPTR; IPR000131 (ATPase, F1 complex, gamma subunit), IPR023632 (ATPase, F1 complex, gamma subunit conserved site), IPR023633 (ATPase, F1 complex, gamma subunit domain); GO:0015986 (ATP synthesis coupled proton transport)	0.364	37.6	41.315	41	12	2	11	9	6	7	4	4	9	9	5	6	5	4	2	2	0	1	1	1	1383800	1437500	1409200	549050	488390	503640	1.439	1.494	1.465	0.571	0.508	0.524	0.364	1.51234e-05
Molecular Function	GO:0005215	2	transporter activity	0.0012797	742XN0.1	plasma membrane intrinsic protein 1; 4; IPR000425 (Major intrinsic protein), IPR023271 (Aquaporin-like); GO:0005215 (transporter activity), GO:0006810 (transport), GO:0016020 (membrane)	0.312	48.8	30.907	55	11	7	12	12	9	6	8	8	11	9	8	6	8	7	7	6	6	4	6	4	4681600	4338000	3741800	1338300	1218200	1429100	1.677	1.554	1.341	0.479	0.436	0.512	0.312	0.000136865
Molecular Function	GO:0005215	2	transporter activity	0.0012797	ZM0CN1.1	vacuolar (H+)-ATPase G subunit; IPR005124 (Vacuolar (H+)-ATPase G subunit); GO:0015992 (proton transport), GO:0016471 (vacuolar proton-transporting V-type ATPase complex)	0.497	50	12.29	27	5	5	6	5	4	3	4	5	4	4	3	2	3	3	4	4	3	2	3	3	1558100	1320200	1600700	791470	704920	727150	1.395	1.182	1.433	0.709	0.631	0.651	0.497	0.00055756
Molecular Function	GO:0016684	4	oxidoreductase activity, acting on peroxide as acceptor	0.019199	SK03LI.1	glutathione peroxidase 4; IPR000889 (Glutathione peroxidase), IPR012336 (Thioredoxin-like fold); GO:0004602 (glutathione peroxidase activity), GO:0006979 (response to oxidative stress), GO:0055114 (oxidation-reduction process)	0.465	46.5	18.966	40	7	7	4	7	7	9	6	7	3	5	6	5	5	6	3	5	6	5	5	6	744110	770300	786060	349970	346450	373720	1.325	1.371	1.399	0.623	0.617	0.665	0.465	1.5607e-05
Molecular Function	GO:0016684	4	oxidoreductase activity, acting on peroxide as acceptor	0.019199	A6MVZL.1	ascorbate peroxidase 4; IPR010255 (Haem peroxidase); GO:0004601 (peroxidase activity), GO:0006979 (response to oxidative stress), GO:0020037 (heme binding), GO:0055114 (oxidation-reduction process)	0.462	42.8	36.451	33	10	1	8	4	8	5	4	4	9	5	9	5	4	4	1	0	1	0	0	0	708740	581770	628740	295120	283110	308280	1.516	1.244	1.345	0.631	0.605	0.659	0.462	0.00025512
Molecular Function	GO:0016684	4	oxidoreductase activity, acting on peroxide as acceptor	0.019199	VFYD46.1	Peroxidase superfamily protein; IPR010255 (Haem peroxidase); GO:0004601 (peroxidase activity), GO:0006979 (response to oxidative stress), GO:0020037 (heme binding), GO:0055114 (oxidation-reduction process)	0.435	45.7	35.785	33	12	11	9	7	5	4	5	3	8	7	5	4	4	3	7	7	5	3	3	2	401900	310850	279280	120420	151030	160360	1.694	1.31	1.177	0.507	0.636	0.676	0.435	0.0039972
Molecular Function	GO:0016684	4	oxidoreductase activity, acting on peroxide as acceptor	0.019199	F20QAX.1	Peroxidase superfamily protein; IPR010255 (Haem peroxidase); GO:0004601 (peroxidase activity), GO:0006979 (response to oxidative stress), GO:0020037 (heme binding), GO:0055114 (oxidation-reduction process)	0.47	48.7	34.222	24	9	9	4	8	4	2	2	4	4	9	4	2	2	4	4	9	4	2	2	4	305170	370470	249850	112350	151060	171170	1.346	1.634	1.102	0.496	0.666	0.755	0.47	0.0108624
Molecular Function	GO:0016684	4	oxidoreductase activity, acting on peroxide as acceptor	0.019199	7BH383.1	Alkyl hydroperoxide reductase/ Thiol specific antioxidant/ Mal allergen n=1 Tax=Gillisia limnaea DSM 15749 RepID=H2BWJ2_9FLAO; IPR012336 (Thioredoxin-like fold), IPR024706 (Peroxiredoxin, AhpC-type); GO:0016209 (antioxidant activity), GO:0016491 (oxidoreductase activity), GO:0051920 (peroxiredoxin activity), GO:0055114 (oxidation-reduction process)	0.353	43	27.123	42	8	8	8	8	9	8	5	4	7	6	7	7	5	4	7	6	7	7	5	4	1609500	1533600	1614300	567480	542580	568610	1.5	1.43	1.505	0.529	0.506	0.53	0.353	6.4018e-07
Molecular Function	GO:0016168	5	chlorophyll binding	0.00224689	8A6KBK.1	Photosystem II chlorophyll-binding protein CP43 n=1 Tax=Symbiodinium sp. C3 RepID=U6EFN7_9DINO; IPR000484 (Photosynthetic reaction centre, L/M), IPR000932 (Photosystem antenna protein-like); GO:0009521 (photosystem), GO:0009523 (photosystem II), GO:0009767 (photosynthetic electron transport chain), GO:0009772 (photosynthetic electron transport in photosystem II), GO:0015979 (photosynthesis), GO:0…	0.195	35	88.194	78	21	2	18	18	18	6	9	9	15	15	18	8	9	9	1	2	2	1	1	2	8474300	8616500	9599200	1754800	1735900	1707200	1.595	1.621	1.806	0.33	0.327	0.321	0.195	1.0543e-06
Molecular Function	GO:0016168	5	chlorophyll binding	0.00224689	0W708Z.1	photosystem II CP47 chlorophyll A apoprotein; IPR000932 (Photosystem antenna protein-like); GO:0009521 (photosystem), GO:0009523 (photosystem II), GO:0009767 (photosynthetic electron transport chain), GO:0015979 (photosynthesis), GO:0016020 (membrane), GO:0016168 (chlorophyll binding)	0.212	28	56.126	39	12	7	5	11	8	5	5	5	7	10	9	7	7	6	4	5	5	3	4	2	4424200	4238800	4619900	1003400	866920	940650	1.649	1.58	1.722	0.374	0.323	0.351	0.212	2.9911e-06
Molecular Function	GO:0016620	5	oxidoreductase activity, acting on the aldehyde or oxo group of donors, NAD or NADP as acceptor	0.221866	FN6RIW.1	glyceraldehyde-3-phosphate dehydrogenase C2; IPR020831 (Glyceraldehyde/Erythrose phosphate dehydrogenase family); GO:0006006 (glucose metabolic process), GO:0050661 (NADP binding), GO:0051287 (NAD binding), GO:0055114 (oxidation-reduction process)	0.324	45.4	43.179	62	14	2	10	13	13	8	9	9	12	11	11	9	9	10	2	1	1	1	1	1	4335200	3799800	4058900	1336700	1325900	1292100	1.611	1.412	1.508	0.497	0.493	0.48	0.324	4.5269e-06
Molecular Function	GO:0016620	5	oxidoreductase activity, acting on the aldehyde or oxo group of donors, NAD or NADP as acceptor	0.221866	BA5EUQ.1	glyceraldehyde-3-phosphate dehydrogenase C2; IPR020831 (Glyceraldehyde/Erythrose phosphate dehydrogenase family); GO:0006006 (glucose metabolic process), GO:0050661 (NADP binding), GO:0051287 (NAD binding), GO:0055114 (oxidation-reduction process)	0.222	24.7	51.43	41	12	10	9	10	8	6	4	4	10	10	7	6	4	4	8	8	6	5	3	3	1400700	1331100	1215900	310350	282240	283820	1.742	1.656	1.512	0.386	0.351	0.353	0.222	4.1233e-06
Molecular Function	GO:0016798	4	hydrolase activity, acting on glycosyl bonds	2.04138e-05	H8P4Q7.2	lysosomal beta glucosidase-like isoform X2 [Glycine max]; IPR002772 (Glycoside hydrolase family 3 C-terminal domain), IPR017853 (Glycoside hydrolase, superfamily), IPR026892 (Glycoside hydrolase family 3); GO:0005975 (carbohydrate metabolic process)	0.353	22.5	74.236	34	10	7	6	5	8	5	7	3	9	6	9	6	6	4	6	4	7	5	6	3	558050	521440	492300	184860	191270	179340	1.574	1.471	1.389	0.521	0.539	0.506	0.353	1.68254e-05
Molecular Function	GO:0016798	4	hydrolase activity, acting on glycosyl bonds	2.04138e-05	FK1L07.1	chitinase A; IPR017853 (Glycoside hydrolase, superfamily); GO:0005975 (carbohydrate metabolic process)	0.307	26.6	49.703	30	7	6	5	5	6	5	4	5	6	6	6	6	6	6	5	5	5	5	5	5	2094400	2477200	2362500	737190	700950	691610	1.386	1.64	1.564	0.488	0.464	0.458	0.307	2.2768e-05
Molecular Function	GO:0016798	4	hydrolase activity, acting on glycosyl bonds	2.04138e-05	B1AFV9.1	xyloglucan endotransglucosylase/hydrolase 5; IPR008985 (Concanavalin A-like lectin/glucanases superfamily), IPR016455 (Xyloglucan endotransglucosylase/hydrolase); GO:0005618 (cell wall), GO:0005975 (carbohydrate metabolic process), GO:0006073 (cellular glucan metabolic process), GO:0016762 (xyloglucan:xyloglucosyl transferase activity), GO:0048046 (apoplast)	0.42	58.5	32.042	73	18	11	12	18	15	12	8	8	12	15	13	13	9	10	8	9	9	9	6	7	8503600	8426000	8795900	3826800	3599100	3379500	1.397	1.384	1.445	0.629	0.591	0.555	0.42	2.1351e-05
Molecular Function	GO:0016798	4	hydrolase activity, acting on glycosyl bonds	2.04138e-05	RSS8YY.3	beta-galactosidase 10; IPR000922 (D-galactoside/L-rhamnose binding SUEL lectin domain), IPR001944 (Glycoside hydrolase, family 35), IPR017853 (Glycoside hydrolase, superfamily); GO:0005975 (carbohydrate metabolic process), GO:0030246 (carbohydrate binding)	0.432	38.6	74.381	101	20	0	21	22	20	14	11	13	17	18	16	13	9	11	0	0	0	0	0	0	5098200	4741400	4757700	2125000	2043800	2134500	1.464	1.361	1.366	0.61	0.587	0.613	0.432	3.3857e-06
Molecular Function	GO:0016798	4	hydrolase activity, acting on glycosyl bonds	2.04138e-05	937JDH.2	beta-galactosidase 5; IPR001944 (Glycoside hydrolase, family 35), IPR017853 (Glycoside hydrolase, superfamily); GO:0005975 (carbohydrate metabolic process)	0.245	54.6	77.373	101	23	9	25	23	20	11	12	10	20	21	17	12	13	12	9	9	9	4	6	6	3516100	3451600	3367400	797160	828020	904920	1.64	1.61	1.57	0.372	0.386	0.422	0.245	1.8474e-06
Molecular Function	GO:0016798	4	hydrolase activity, acting on glycosyl bonds	2.04138e-05	LFSR1E.2	alpha-L-fucosidase 2-like isoform X2 [Glycine max]; IPR008928 (Six-hairpin glycosidase-like), IPR027414 (Glycosyl hydrolase family, N-terminal domain); GO:0003824 (catalytic activity)	0.362	24.7	95.177	60	15	15	12	11	16	6	7	8	11	10	11	6	6	6	11	10	11	6	6	6	588230	624520	696750	227870	238880	224630	1.357	1.441	1.607	0.526	0.551	0.518	0.362	4.1779e-05
Molecular Function	GO:0016798	4	hydrolase activity, acting on glycosyl bonds	2.04138e-05	L4K1UG.1	probable polygalacturonase [Glycine max]; IPR000743 (Glycoside hydrolase, family 28), IPR011050 (Pectin lyase fold/virulence factor); GO:0004650 (polygalacturonase activity), GO:0005975 (carbohydrate metabolic process)	0.382	30.7	52.643	50	10	8	8	10	9	8	8	7	7	9	7	6	6	5	5	7	5	5	5	4	2328800	2874400	2298900	886160	995110	986970	1.347	1.663	1.33	0.513	0.576	0.571	0.382	0.00030019
Molecular Function	GO:0016798	4	hydrolase activity, acting on glycosyl bonds	2.04138e-05	JDR7GI.2	beta-galactosidase 10; IPR000922 (D-galactoside/L-rhamnose binding SUEL lectin domain), IPR001944 (Glycoside hydrolase, family 35), IPR017853 (Glycoside hydrolase, superfamily); GO:0005975 (carbohydrate metabolic process), GO:0030246 (carbohydrate binding)	0.429	38.6	74.416	23	20	0	4	4	5	4	3	3	16	18	17	13	10	11	0	0	0	0	0	0	352510	206190	370310	127750	134540	136120	1.593	0.932	1.674	0.577	0.608	0.615	0.429	0.049599
Molecular Function	GO:0016798	4	hydrolase activity, acting on glycosyl bonds	2.04138e-05	48KEPM.1	beta-xylosidase 3; IPR002772 (Glycoside hydrolase family 3 C-terminal domain), IPR017853 (Glycoside hydrolase, superfamily), IPR026891 (Fibronectin type III-like domain), IPR026892 (Glycoside hydrolase family 3); GO:0005975 (carbohydrate metabolic process)	0.456	43.4	85.138	148	29	7	25	26	29	22	25	21	22	23	23	20	22	20	5	5	7	4	4	4	9059800	9018400	9014000	4147900	4118200	4081800	1.378	1.372	1.371	0.631	0.626	0.621	0.456	4.4512e-09
Molecular Function	GO:0016798	4	hydrolase activity, acting on glycosyl bonds	2.04138e-05	PX7TTT.1	lysosomal beta glucosidase-like isoform X1 [Glycine max]; IPR002772 (Glycoside hydrolase family 3 C-terminal domain), IPR017853 (Glycoside hydrolase, superfamily), IPR026892 (Glycoside hydrolase family 3); GO:0005975 (carbohydrate metabolic process)	0.474	27.9	67.094	19	12	1	3	2	2	3	4	5	11	11	10	10	10	11	1	0	0	1	1	1	944460	844020	1198300	558030	374120	483810	1.287	1.15	1.633	0.76	0.51	0.659	0.474	0.0086181
Molecular Function	GO:0016798	4	hydrolase activity, acting on glycosyl bonds	2.04138e-05	V2N30X.1	alpha-glucosidase; IPR000322 (Glycoside hydrolase, family 31), IPR011013 (Galactose mutarotase-like domain); GO:0003824 (catalytic activity), GO:0005975 (carbohydrate metabolic process), GO:0030246 (carbohydrate binding)	0.343	37.3	102.04	125	28	3	25	25	25	15	21	14	24	24	22	13	18	13	3	3	3	2	3	2	5725900	5379500	5799200	1911400	1907200	1979500	1.513	1.422	1.533	0.505	0.504	0.523	0.343	1.0593e-06
Molecular Function	GO:0016798	4	hydrolase activity, acting on glycosyl bonds	2.04138e-05	NG0Q3I.1	alpha-glucosidase; IPR000322 (Glycoside hydrolase, family 31), IPR011013 (Galactose mutarotase-like domain); GO:0003824 (catalytic activity), GO:0005975 (carbohydrate metabolic process), GO:0030246 (carbohydrate binding)	0.44	19.6	103.01	31	15	0	5	7	8	3	6	2	9	12	12	8	9	5	0	0	0	0	0	0	303780	342840	388750	170130	142500	142200	1.223	1.38	1.565	0.685	0.574	0.573	0.44	0.00089789
Molecular Function	GO:0016798	4	hydrolase activity, acting on glycosyl bonds	2.04138e-05	T3CFRI.1	xyloglucan endotransglucosylase/hydrolase 32; IPR008985 (Concanavalin A-like lectin/glucanases superfamily), IPR016455 (Xyloglucan endotransglucosylase/hydrolase); GO:0005618 (cell wall), GO:0005975 (carbohydrate metabolic process), GO:0006073 (cellular glucan metabolic process), GO:0016762 (xyloglucan:xyloglucosyl transferase activity), GO:0048046 (apoplast)	0.443	31.7	34.089	51	9	2	9	10	10	8	7	7	8	7	8	7	7	6	2	2	1	1	1	2	905750	872020	908820	396740	424230	369150	1.402	1.35	1.407	0.614	0.657	0.571	0.443	4.1926e-05
Molecular Function	GO:0016798	4	hydrolase activity, acting on glycosyl bonds	2.04138e-05	FIY7NK.1	beta glucosidase 17; IPR001360 (Glycoside hydrolase, family 1), IPR017853 (Glycoside hydrolase, superfamily); GO:0005975 (carbohydrate metabolic process)	0.239	48.8	58.685	89	22	2	18	19	19	9	12	12	19	19	17	12	15	13	1	2	1	0	0	0	15825000	16239000	14924000	3684000	3726500	3816400	1.631	1.674	1.538	0.38	0.384	0.393	0.239	3.7679e-07
Molecular Function	GO:0016798	4	hydrolase activity, acting on glycosyl bonds	2.04138e-05	76SLUU.2	mannan endo-1,4-beta-mannosidase 4-like [Glycine max]; IPR017853 (Glycoside hydrolase, superfamily); GO:0005975 (carbohydrate metabolic process)	0.448	33.7	46.768	46	10	1	10	9	11	6	4	6	6	7	9	6	4	5	0	1	1	0	0	0	547600	655920	616180	285100	262310	267640	1.247	1.494	1.403	0.649	0.597	0.609	0.448	0.000162981
Molecular Function	GO:0016798	4	hydrolase activity, acting on glycosyl bonds	2.04138e-05	0XM443.1	beta glucosidase 43; IPR001360 (Glycoside hydrolase, family 1), IPR017853 (Glycoside hydrolase, superfamily); GO:0005975 (carbohydrate metabolic process)	0.486	45.2	58.95	79	16	3	16	19	15	10	12	7	15	16	14	11	11	8	2	3	2	2	2	2	5751500	5629800	5651800	2810500	2679000	2787300	1.363	1.335	1.34	0.666	0.635	0.661	0.486	7.4192e-07
Molecular Function	GO:0042623	9	ATPase activity, coupled	0.0721256	487MWI.1	ATP synthase, F1 beta subunit; IPR001469 (ATPase, F1 complex, delta/epsilon subunit), IPR005722 (ATPase, F1 complex, beta subunit), IPR027417 (P-loop containing nucleoside triphosphate hydrolase); GO:0000166 (nucleotide binding), GO:0005524 (ATP binding), GO:0015986 (ATP synthesis coupled proton transport), GO:0015991 (ATP hydrolysis coupled proton transport), GO:0015992 (proton transport), GO:00…	0.432	63.1	67.625	165	25	19	26	33	34	26	25	21	20	22	20	21	21	18	14	16	15	15	15	12	17490000	15608000	15639000	6825100	7116800	7116900	1.504	1.342	1.344	0.587	0.612	0.612	0.432	3.5713e-05
Molecular Function	GO:0042623	9	ATPase activity, coupled	0.0721256	AF7BT4.1	ATP synthase F1, alpha subunit; IPR005294 (ATPase, F1 complex, alpha subunit), IPR023366 (ATP synthase subunit alpha-like domain), IPR027417 (P-loop containing nucleoside triphosphate hydrolase); GO:0005524 (ATP binding), GO:0015986 (ATP synthesis coupled proton transport), GO:0015991 (ATP hydrolysis coupled proton transport), GO:0015992 (proton transport), GO:0046034 (ATP metabolic process)	0.478	28.4	55.684	61	12	12	11	13	12	10	8	7	8	10	9	9	8	7	8	10	9	9	8	7	5213400	5498500	4788900	2623700	2334900	2455400	1.365	1.44	1.254	0.687	0.611	0.643	0.478	0.000155489
Molecular Function	GO:0042623	9	ATPase activity, coupled	0.0721256	2I1I1C.1	ATP synthase delta-subunit gene; IPR000711 (ATPase, F1 complex, OSCP/delta subunit), IPR026015 (F1F0 ATP synthase OSCP/delta subunit, N-terminal domain); GO:0015986 (ATP synthesis coupled proton transport), GO:0016020 (membrane)	0.343	38.7	29.635	30	10	10	7	8	6	4	2	3	8	9	7	5	3	4	8	9	7	5	3	4	917840	959970	989170	368080	272550	342330	1.43	1.496	1.542	0.574	0.425	0.534	0.343	0.00031993
Molecular Function	GO:0042623	9	ATPase activity, coupled	0.0721256	KSV0XM.1	ATP synthase gamma chain 1 family protein n=3 Tax=Populus RepID=B9H1A7_POPTR; IPR000131 (ATPase, F1 complex, gamma subunit), IPR023632 (ATPase, F1 complex, gamma subunit conserved site), IPR023633 (ATPase, F1 complex, gamma subunit domain); GO:0015986 (ATP synthesis coupled proton transport)	0.364	37.6	41.315	41	12	2	11	9	6	7	4	4	9	9	5	6	5	4	2	2	0	1	1	1	1383800	1437500	1409200	549050	488390	503640	1.439	1.494	1.465	0.571	0.508	0.524	0.364	1.51234e-05
Molecular Function	GO:0050661	6	NADP binding	0.150639	FN6RIW.1	glyceraldehyde-3-phosphate dehydrogenase C2; IPR020831 (Glyceraldehyde/Erythrose phosphate dehydrogenase family); GO:0006006 (glucose metabolic process), GO:0050661 (NADP binding), GO:0051287 (NAD binding), GO:0055114 (oxidation-reduction process)	0.324	45.4	43.179	62	14	2	10	13	13	8	9	9	12	11	11	9	9	10	2	1	1	1	1	1	4335200	3799800	4058900	1336700	1325900	1292100	1.611	1.412	1.508	0.497	0.493	0.48	0.324	4.5269e-06
Molecular Function	GO:0050661	6	NADP binding	0.150639	BA5EUQ.1	glyceraldehyde-3-phosphate dehydrogenase C2; IPR020831 (Glyceraldehyde/Erythrose phosphate dehydrogenase family); GO:0006006 (glucose metabolic process), GO:0050661 (NADP binding), GO:0051287 (NAD binding), GO:0055114 (oxidation-reduction process)	0.222	24.7	51.43	41	12	10	9	10	8	6	4	4	10	10	7	6	4	4	8	8	6	5	3	3	1400700	1331100	1215900	310350	282240	283820	1.742	1.656	1.512	0.386	0.351	0.353	0.222	4.1233e-06
Molecular Function	GO:0030246	3	carbohydrate binding	0.0357362	TAR5IY.1	receptor lectin kinase; IPR008985 (Concanavalin A-like lectin/glucanases superfamily), IPR013320 (Concanavalin A-like lectin/glucanase, subgroup), IPR016363 (Lectin); GO:0030246 (carbohydrate binding)	0.368	29.3	30.172	33	6	2	4	7	5	6	5	6	5	6	6	6	5	6	2	2	2	2	2	2	6454900	5955600	6203700	2236500	2296200	2320700	1.521	1.403	1.462	0.527	0.541	0.547	0.368	1.3301e-06
Molecular Function	GO:0030246	3	carbohydrate binding	0.0357362	NG0Q3I.1	alpha-glucosidase; IPR000322 (Glycoside hydrolase, family 31), IPR011013 (Galactose mutarotase-like domain); GO:0003824 (catalytic activity), GO:0005975 (carbohydrate metabolic process), GO:0030246 (carbohydrate binding)	0.44	19.6	103.01	31	15	0	5	7	8	3	6	2	9	12	12	8	9	5	0	0	0	0	0	0	303780	342840	388750	170130	142500	142200	1.223	1.38	1.565	0.685	0.574	0.573	0.44	0.00089789
Molecular Function	GO:0030246	3	carbohydrate binding	0.0357362	72B7PK.1	L-type lectin-domain containing receptor kinase IX.1-like [Glycine max]; IPR008985 (Concanavalin A-like lectin/glucanases superfamily), IPR013320 (Concanavalin A-like lectin/glucanase, subgroup), IPR016363 (Lectin); GO:0030246 (carbohydrate binding)	0.36	36	30.682	18	9	3	4	3	4	2	3	2	9	9	8	6	6	6	3	3	3	2	3	2	666640	625890	619700	231980	244100	212820	1.538	1.444	1.429	0.535	0.563	0.491	0.36	2.2205e-05
Molecular Function	GO:0030246	3	carbohydrate binding	0.0357362	IYE9TT.1	L-type lectin-domain containing receptor kinase IX.1-like [Glycine max]; IPR008985 (Concanavalin A-like lectin/glucanases superfamily), IPR013320 (Concanavalin A-like lectin/glucanase, subgroup), IPR016363 (Lectin); GO:0030246 (carbohydrate binding)	0.294	37.5	30.736	44	10	4	9	9	10	6	6	4	9	10	9	6	5	5	3	4	4	2	2	1	8648700	7661200	9090400	2596000	2412200	2471900	1.578	1.398	1.659	0.474	0.44	0.451	0.294	2.25e-05
Molecular Function	GO:0030246	3	carbohydrate binding	0.0357362	V2N30X.1	alpha-glucosidase; IPR000322 (Glycoside hydrolase, family 31), IPR011013 (Galactose mutarotase-like domain); GO:0003824 (catalytic activity), GO:0005975 (carbohydrate metabolic process), GO:0030246 (carbohydrate binding)	0.343	37.3	102.04	125	28	3	25	25	25	15	21	14	24	24	22	13	18	13	3	3	3	2	3	2	5725900	5379500	5799200	1911400	1907200	1979500	1.513	1.422	1.533	0.505	0.504	0.523	0.343	1.0593e-06
Molecular Function	GO:0042625	12	ATPase coupled ion transmembrane transporter activity	0.00334399	487MWI.1	ATP synthase, F1 beta subunit; IPR001469 (ATPase, F1 complex, delta/epsilon subunit), IPR005722 (ATPase, F1 complex, beta subunit), IPR027417 (P-loop containing nucleoside triphosphate hydrolase); GO:0000166 (nucleotide binding), GO:0005524 (ATP binding), GO:0015986 (ATP synthesis coupled proton transport), GO:0015991 (ATP hydrolysis coupled proton transport), GO:0015992 (proton transport), GO:00…	0.432	63.1	67.625	165	25	19	26	33	34	26	25	21	20	22	20	21	21	18	14	16	15	15	15	12	17490000	15608000	15639000	6825100	7116800	7116900	1.504	1.342	1.344	0.587	0.612	0.612	0.432	3.5713e-05
Molecular Function	GO:0042625	12	ATPase coupled ion transmembrane transporter activity	0.00334399	AF7BT4.1	ATP synthase F1, alpha subunit; IPR005294 (ATPase, F1 complex, alpha subunit), IPR023366 (ATP synthase subunit alpha-like domain), IPR027417 (P-loop containing nucleoside triphosphate hydrolase); GO:0005524 (ATP binding), GO:0015986 (ATP synthesis coupled proton transport), GO:0015991 (ATP hydrolysis coupled proton transport), GO:0015992 (proton transport), GO:0046034 (ATP metabolic process)	0.478	28.4	55.684	61	12	12	11	13	12	10	8	7	8	10	9	9	8	7	8	10	9	9	8	7	5213400	5498500	4788900	2623700	2334900	2455400	1.365	1.44	1.254	0.687	0.611	0.643	0.478	0.000155489
Molecular Function	GO:0042625	12	ATPase coupled ion transmembrane transporter activity	0.00334399	2I1I1C.1	ATP synthase delta-subunit gene; IPR000711 (ATPase, F1 complex, OSCP/delta subunit), IPR026015 (F1F0 ATP synthase OSCP/delta subunit, N-terminal domain); GO:0015986 (ATP synthesis coupled proton transport), GO:0016020 (membrane)	0.343	38.7	29.635	30	10	10	7	8	6	4	2	3	8	9	7	5	3	4	8	9	7	5	3	4	917840	959970	989170	368080	272550	342330	1.43	1.496	1.542	0.574	0.425	0.534	0.343	0.00031993
Molecular Function	GO:0042625	12	ATPase coupled ion transmembrane transporter activity	0.00334399	KSV0XM.1	ATP synthase gamma chain 1 family protein n=3 Tax=Populus RepID=B9H1A7_POPTR; IPR000131 (ATPase, F1 complex, gamma subunit), IPR023632 (ATPase, F1 complex, gamma subunit conserved site), IPR023633 (ATPase, F1 complex, gamma subunit domain); GO:0015986 (ATP synthesis coupled proton transport)	0.364	37.6	41.315	41	12	2	11	9	6	7	4	4	9	9	5	6	5	4	2	2	0	1	1	1	1383800	1437500	1409200	549050	488390	503640	1.439	1.494	1.465	0.571	0.508	0.524	0.364	1.51234e-05
Molecular Function	GO:0052689	5	carboxylic ester hydrolase activity	0.229167	J42BJ7.1	6-phosphogluconolactonase 1; IPR006148 (Glucosamine/galactosamine-6-phosphate isomerase); GO:0005975 (carbohydrate metabolic process), GO:0006098 (pentose-phosphate shunt), GO:0017057 (6-phosphogluconolactonase activity)	0.499	28.8	35.742	24	8	7	5	4	5	5	3	2	6	4	6	7	5	4	5	4	5	6	4	3	919410	813690	1019900	531180	377390	465610	1.337	1.183	1.483	0.772	0.549	0.677	0.499	0.0041424
Molecular Function	GO:0052689	5	carboxylic ester hydrolase activity	0.229167	6SD2NF.1	probable pectinesterase/pectinesterase inhibitor 34-like [Glycine max]; IPR006501 (Pectinesterase inhibitor domain), IPR011050 (Pectin lyase fold/virulence factor); GO:0004857 (enzyme inhibitor activity), GO:0005618 (cell wall), GO:0030599 (pectinesterase activity), GO:0042545 (cell wall modification)	0.417	16.9	66.576	41	9	3	8	6	10	5	5	7	7	6	9	5	4	5	2	1	3	1	0	0	841340	767980	802580	341520	327340	335750	1.478	1.349	1.409	0.6	0.575	0.59	0.417	3.6607e-06
Molecular Function	GO:0016791	6	phosphatase activity	0.331733	P6MJUK.1	fructose-1,6-bisphosphatase; IPR000146 (Fructose-1,6-bisphosphatase class 1/Sedoheputulose-1,7-bisphosphatase); GO:0005975 (carbohydrate metabolic process), GO:0042578 (phosphoric ester hydrolase activity)	0.24	34.1	44.632	39	12	12	9	11	10	2	4	3	8	9	10	2	4	3	8	9	10	2	4	3	548680	672780	717830	117870	181580	165920	1.369	1.679	1.791	0.294	0.453	0.414	0.24	0.00074197
Molecular Function	GO:0016791	6	phosphatase activity	0.331733	M6YT3U.1	sedoheptulose-bisphosphatase; IPR000146 (Fructose-1,6-bisphosphatase class 1/Sedoheputulose-1,7-bisphosphatase); GO:0005975 (carbohydrate metabolic process), GO:0042578 (phosphoric ester hydrolase activity)	0.362	21.9	39.108	24	6	6	5	4	6	3	4	2	5	4	5	2	3	2	5	4	5	2	3	2	742500	810260	846880	289720	290570	288450	1.363	1.487	1.555	0.532	0.533	0.53	0.362	0.00145725
Molecular Function	GO:0044769	13	ATPase activity, coupled to transmembrane movement of ions, rotational mechanism	0.000657226	487MWI.1	ATP synthase, F1 beta subunit; IPR001469 (ATPase, F1 complex, delta/epsilon subunit), IPR005722 (ATPase, F1 complex, beta subunit), IPR027417 (P-loop containing nucleoside triphosphate hydrolase); GO:0000166 (nucleotide binding), GO:0005524 (ATP binding), GO:0015986 (ATP synthesis coupled proton transport), GO:0015991 (ATP hydrolysis coupled proton transport), GO:0015992 (proton transport), GO:00…	0.432	63.1	67.625	165	25	19	26	33	34	26	25	21	20	22	20	21	21	18	14	16	15	15	15	12	17490000	15608000	15639000	6825100	7116800	7116900	1.504	1.342	1.344	0.587	0.612	0.612	0.432	3.5713e-05
Molecular Function	GO:0044769	13	ATPase activity, coupled to transmembrane movement of ions, rotational mechanism	0.000657226	AF7BT4.1	ATP synthase F1, alpha subunit; IPR005294 (ATPase, F1 complex, alpha subunit), IPR023366 (ATP synthase subunit alpha-like domain), IPR027417 (P-loop containing nucleoside triphosphate hydrolase); GO:0005524 (ATP binding), GO:0015986 (ATP synthesis coupled proton transport), GO:0015991 (ATP hydrolysis coupled proton transport), GO:0015992 (proton transport), GO:0046034 (ATP metabolic process)	0.478	28.4	55.684	61	12	12	11	13	12	10	8	7	8	10	9	9	8	7	8	10	9	9	8	7	5213400	5498500	4788900	2623700	2334900	2455400	1.365	1.44	1.254	0.687	0.611	0.643	0.478	0.000155489
Molecular Function	GO:0044769	13	ATPase activity, coupled to transmembrane movement of ions, rotational mechanism	0.000657226	2I1I1C.1	ATP synthase delta-subunit gene; IPR000711 (ATPase, F1 complex, OSCP/delta subunit), IPR026015 (F1F0 ATP synthase OSCP/delta subunit, N-terminal domain); GO:0015986 (ATP synthesis coupled proton transport), GO:0016020 (membrane)	0.343	38.7	29.635	30	10	10	7	8	6	4	2	3	8	9	7	5	3	4	8	9	7	5	3	4	917840	959970	989170	368080	272550	342330	1.43	1.496	1.542	0.574	0.425	0.534	0.343	0.00031993
Molecular Function	GO:0044769	13	ATPase activity, coupled to transmembrane movement of ions, rotational mechanism	0.000657226	KSV0XM.1	ATP synthase gamma chain 1 family protein n=3 Tax=Populus RepID=B9H1A7_POPTR; IPR000131 (ATPase, F1 complex, gamma subunit), IPR023632 (ATPase, F1 complex, gamma subunit conserved site), IPR023633 (ATPase, F1 complex, gamma subunit domain); GO:0015986 (ATP synthesis coupled proton transport)	0.364	37.6	41.315	41	12	2	11	9	6	7	4	4	9	9	5	6	5	4	2	2	0	1	1	1	1383800	1437500	1409200	549050	488390	503640	1.439	1.494	1.465	0.571	0.508	0.524	0.364	1.51234e-05
Molecular Function	GO:0015077	8	monovalent inorganic cation transmembrane transporter activity	0.0186582	487MWI.1	ATP synthase, F1 beta subunit; IPR001469 (ATPase, F1 complex, delta/epsilon subunit), IPR005722 (ATPase, F1 complex, beta subunit), IPR027417 (P-loop containing nucleoside triphosphate hydrolase); GO:0000166 (nucleotide binding), GO:0005524 (ATP binding), GO:0015986 (ATP synthesis coupled proton transport), GO:0015991 (ATP hydrolysis coupled proton transport), GO:0015992 (proton transport), GO:00…	0.432	63.1	67.625	165	25	19	26	33	34	26	25	21	20	22	20	21	21	18	14	16	15	15	15	12	17490000	15608000	15639000	6825100	7116800	7116900	1.504	1.342	1.344	0.587	0.612	0.612	0.432	3.5713e-05
Molecular Function	GO:0015077	8	monovalent inorganic cation transmembrane transporter activity	0.0186582	AF7BT4.1	ATP synthase F1, alpha subunit; IPR005294 (ATPase, F1 complex, alpha subunit), IPR023366 (ATP synthase subunit alpha-like domain), IPR027417 (P-loop containing nucleoside triphosphate hydrolase); GO:0005524 (ATP binding), GO:0015986 (ATP synthesis coupled proton transport), GO:0015991 (ATP hydrolysis coupled proton transport), GO:0015992 (proton transport), GO:0046034 (ATP metabolic process)	0.478	28.4	55.684	61	12	12	11	13	12	10	8	7	8	10	9	9	8	7	8	10	9	9	8	7	5213400	5498500	4788900	2623700	2334900	2455400	1.365	1.44	1.254	0.687	0.611	0.643	0.478	0.000155489
Molecular Function	GO:0015077	8	monovalent inorganic cation transmembrane transporter activity	0.0186582	2I1I1C.1	ATP synthase delta-subunit gene; IPR000711 (ATPase, F1 complex, OSCP/delta subunit), IPR026015 (F1F0 ATP synthase OSCP/delta subunit, N-terminal domain); GO:0015986 (ATP synthesis coupled proton transport), GO:0016020 (membrane)	0.343	38.7	29.635	30	10	10	7	8	6	4	2	3	8	9	7	5	3	4	8	9	7	5	3	4	917840	959970	989170	368080	272550	342330	1.43	1.496	1.542	0.574	0.425	0.534	0.343	0.00031993
Molecular Function	GO:0015077	8	monovalent inorganic cation transmembrane transporter activity	0.0186582	KSV0XM.1	ATP synthase gamma chain 1 family protein n=3 Tax=Populus RepID=B9H1A7_POPTR; IPR000131 (ATPase, F1 complex, gamma subunit), IPR023632 (ATPase, F1 complex, gamma subunit conserved site), IPR023633 (ATPase, F1 complex, gamma subunit domain); GO:0015986 (ATP synthesis coupled proton transport)	0.364	37.6	41.315	41	12	2	11	9	6	7	4	4	9	9	5	6	5	4	2	2	0	1	1	1	1383800	1437500	1409200	549050	488390	503640	1.439	1.494	1.465	0.571	0.508	0.524	0.364	1.51234e-05
Molecular Function	GO:0046933	14	proton-transporting ATP synthase activity, rotational mechanism	8.86625e-05	487MWI.1	ATP synthase, F1 beta subunit; IPR001469 (ATPase, F1 complex, delta/epsilon subunit), IPR005722 (ATPase, F1 complex, beta subunit), IPR027417 (P-loop containing nucleoside triphosphate hydrolase); GO:0000166 (nucleotide binding), GO:0005524 (ATP binding), GO:0015986 (ATP synthesis coupled proton transport), GO:0015991 (ATP hydrolysis coupled proton transport), GO:0015992 (proton transport), GO:00…	0.432	63.1	67.625	165	25	19	26	33	34	26	25	21	20	22	20	21	21	18	14	16	15	15	15	12	17490000	15608000	15639000	6825100	7116800	7116900	1.504	1.342	1.344	0.587	0.612	0.612	0.432	3.5713e-05
Molecular Function	GO:0046933	14	proton-transporting ATP synthase activity, rotational mechanism	8.86625e-05	AF7BT4.1	ATP synthase F1, alpha subunit; IPR005294 (ATPase, F1 complex, alpha subunit), IPR023366 (ATP synthase subunit alpha-like domain), IPR027417 (P-loop containing nucleoside triphosphate hydrolase); GO:0005524 (ATP binding), GO:0015986 (ATP synthesis coupled proton transport), GO:0015991 (ATP hydrolysis coupled proton transport), GO:0015992 (proton transport), GO:0046034 (ATP metabolic process)	0.478	28.4	55.684	61	12	12	11	13	12	10	8	7	8	10	9	9	8	7	8	10	9	9	8	7	5213400	5498500	4788900	2623700	2334900	2455400	1.365	1.44	1.254	0.687	0.611	0.643	0.478	0.000155489
Molecular Function	GO:0046933	14	proton-transporting ATP synthase activity, rotational mechanism	8.86625e-05	2I1I1C.1	ATP synthase delta-subunit gene; IPR000711 (ATPase, F1 complex, OSCP/delta subunit), IPR026015 (F1F0 ATP synthase OSCP/delta subunit, N-terminal domain); GO:0015986 (ATP synthesis coupled proton transport), GO:0016020 (membrane)	0.343	38.7	29.635	30	10	10	7	8	6	4	2	3	8	9	7	5	3	4	8	9	7	5	3	4	917840	959970	989170	368080	272550	342330	1.43	1.496	1.542	0.574	0.425	0.534	0.343	0.00031993
Molecular Function	GO:0046933	14	proton-transporting ATP synthase activity, rotational mechanism	8.86625e-05	KSV0XM.1	ATP synthase gamma chain 1 family protein n=3 Tax=Populus RepID=B9H1A7_POPTR; IPR000131 (ATPase, F1 complex, gamma subunit), IPR023632 (ATPase, F1 complex, gamma subunit conserved site), IPR023633 (ATPase, F1 complex, gamma subunit domain); GO:0015986 (ATP synthesis coupled proton transport)	0.364	37.6	41.315	41	12	2	11	9	6	7	4	4	9	9	5	6	5	4	2	2	0	1	1	1	1383800	1437500	1409200	549050	488390	503640	1.439	1.494	1.465	0.571	0.508	0.524	0.364	1.51234e-05
Molecular Function	GO:0009055	2	electron carrier activity	0.0132733	0R479N.1	photosystem II protein D1 [Glycine max]; IPR000484 (Photosynthetic reaction centre, L/M); GO:0009055 (electron carrier activity), GO:0009772 (photosynthetic electron transport in photosystem II)	0.197	24.4	38.948	20	7	7	6	3	3	3	2	3	7	5	5	4	3	4	7	5	5	4	3	4	2372700	2636100	2838000	529940	511760	506200	1.515	1.684	1.813	0.338	0.327	0.323	0.197	3.6217e-06
Molecular Function	GO:0009055	2	electron carrier activity	0.0132733	8A6KBK.1	Photosystem II chlorophyll-binding protein CP43 n=1 Tax=Symbiodinium sp. C3 RepID=U6EFN7_9DINO; IPR000484 (Photosynthetic reaction centre, L/M), IPR000932 (Photosystem antenna protein-like); GO:0009521 (photosystem), GO:0009523 (photosystem II), GO:0009767 (photosynthetic electron transport chain), GO:0009772 (photosynthetic electron transport in photosystem II), GO:0015979 (photosynthesis), GO:0…	0.195	35	88.194	78	21	2	18	18	18	6	9	9	15	15	18	8	9	9	1	2	2	1	1	2	8474300	8616500	9599200	1754800	1735900	1707200	1.595	1.621	1.806	0.33	0.327	0.321	0.195	1.0543e-06
Molecular Function	GO:0009055	2	electron carrier activity	0.0132733	0W708Z.1	photosystem II CP47 chlorophyll A apoprotein; IPR000932 (Photosystem antenna protein-like); GO:0009521 (photosystem), GO:0009523 (photosystem II), GO:0009767 (photosynthetic electron transport chain), GO:0015979 (photosynthesis), GO:0016020 (membrane), GO:0016168 (chlorophyll binding)	0.212	28	56.126	39	12	7	5	11	8	5	5	5	7	10	9	7	7	6	4	5	5	3	4	2	4424200	4238800	4619900	1003400	866920	940650	1.649	1.58	1.722	0.374	0.323	0.351	0.212	2.9911e-06
Molecular Function	GO:0009055	2	electron carrier activity	0.0132733	X5CP5W.1	plastocyanin 1; IPR001235 (Blue (type 1) copper protein, plastocyanin-type), IPR028871 (Blue (type 1) copper protein, binding site); GO:0005507 (copper ion binding), GO:0009055 (electron carrier activity)	0.218	43.5	17.333	24	4	4	5	5	3	5	4	2	3	3	2	2	2	1	3	3	2	2	2	1	1431300	1484100	1615000	342350	328310	316040	1.557	1.614	1.756	0.372	0.357	0.344	0.218	1.7579e-06
Molecular Function	GO:0009055	2	electron carrier activity	0.0132733	F0UT86.1	Ubiquinol-cytochrome C reductase iron-sulfur subunit; IPR014349 (Rieske iron-sulphur protein), IPR014909 (Cytochrome b6-f complex Fe-S subunit), IPR023960 (Cytochrome b6-f complex iron-sulfur subunit); GO:0008121 (ubiquinol-cytochrome-c reductase activity), GO:0009496 (plastoquinol--plastocyanin reductase activity), GO:0015979 (photosynthesis), GO:0016020 (membrane), GO:0016491 (oxidoreductase ac…	0.189	42.5	24.004	25	6	2	5	5	5	3	4	3	5	6	6	3	4	4	1	2	2	1	1	1	725990	793530	754920	144650	135900	149710	1.611	1.76	1.675	0.321	0.301	0.332	0.189	8.5253e-07
Molecular Function	GO:0016830	4	carbon-carbon lyase activity	0.324469	99IIFJ.1	ribulose bisphosphate carboxylase large chain domain protein; IPR020888 (Ribulose bisphosphate carboxylase, large subunit); GO:0000287 (magnesium ion binding), GO:0015977 (carbon fixation), GO:0016984 (ribulose-bisphosphate carboxylase activity)	0.424	56	53.397	147	29	7	31	29	30	18	20	19	23	26	26	21	21	22	6	6	5	4	4	4	37584000	41640000	36972000	16487000	15985000	16839000	1.363	1.51	1.34	0.598	0.579	0.61	0.424	2.4462e-05
Molecular Function	GO:0016830	4	carbon-carbon lyase activity	0.324469	P96X61.2	fructose-bisphosphate aldolase 2; IPR000741 (Fructose-bisphosphate aldolase, class-I), IPR013785 (Aldolase-type TIM barrel); GO:0003824 (catalytic activity), GO:0004332 (fructose-bisphosphate aldolase activity), GO:0006096 (glycolysis)	0.434	42.5	42.997	59	14	14	12	11	11	6	10	9	13	11	10	7	9	9	13	11	10	7	9	9	4524300	4169800	4252100	1580300	2023700	2012800	1.462	1.348	1.374	0.511	0.654	0.651	0.434	0.0005848
Molecular Function	GO:0046906	4	tetrapyrrole binding	0.110505	A6MVZL.1	ascorbate peroxidase 4; IPR010255 (Haem peroxidase); GO:0004601 (peroxidase activity), GO:0006979 (response to oxidative stress), GO:0020037 (heme binding), GO:0055114 (oxidation-reduction process)	0.462	42.8	36.451	33	10	1	8	4	8	5	4	4	9	5	9	5	4	4	1	0	1	0	0	0	708740	581770	628740	295120	283110	308280	1.516	1.244	1.345	0.631	0.605	0.659	0.462	0.00025512
Molecular Function	GO:0046906	4	tetrapyrrole binding	0.110505	8A6KBK.1	Photosystem II chlorophyll-binding protein CP43 n=1 Tax=Symbiodinium sp. C3 RepID=U6EFN7_9DINO; IPR000484 (Photosynthetic reaction centre, L/M), IPR000932 (Photosystem antenna protein-like); GO:0009521 (photosystem), GO:0009523 (photosystem II), GO:0009767 (photosynthetic electron transport chain), GO:0009772 (photosynthetic electron transport in photosystem II), GO:0015979 (photosynthesis), GO:0…	0.195	35	88.194	78	21	2	18	18	18	6	9	9	15	15	18	8	9	9	1	2	2	1	1	2	8474300	8616500	9599200	1754800	1735900	1707200	1.595	1.621	1.806	0.33	0.327	0.321	0.195	1.0543e-06
Molecular Function	GO:0046906	4	tetrapyrrole binding	0.110505	0W708Z.1	photosystem II CP47 chlorophyll A apoprotein; IPR000932 (Photosystem antenna protein-like); GO:0009521 (photosystem), GO:0009523 (photosystem II), GO:0009767 (photosynthetic electron transport chain), GO:0015979 (photosynthesis), GO:0016020 (membrane), GO:0016168 (chlorophyll binding)	0.212	28	56.126	39	12	7	5	11	8	5	5	5	7	10	9	7	7	6	4	5	5	3	4	2	4424200	4238800	4619900	1003400	866920	940650	1.649	1.58	1.722	0.374	0.323	0.351	0.212	2.9911e-06
Molecular Function	GO:0046906	4	tetrapyrrole binding	0.110505	RPLV4X.1	Cytochrome P450 superfamily protein; IPR001128 (Cytochrome P450); GO:0005506 (iron ion binding), GO:0020037 (heme binding), GO:0055114 (oxidation-reduction process)	0.246	33.5	58.909	35	15	4	8	11	7	3	4	2	8	10	7	3	4	2	3	2	3	0	1	0	480640	447940	422640	112500	135640	84588	1.713	1.596	1.506	0.401	0.483	0.301	0.246	0.00057551
Molecular Function	GO:0046906	4	tetrapyrrole binding	0.110505	VFYD46.1	Peroxidase superfamily protein; IPR010255 (Haem peroxidase); GO:0004601 (peroxidase activity), GO:0006979 (response to oxidative stress), GO:0020037 (heme binding), GO:0055114 (oxidation-reduction process)	0.435	45.7	35.785	33	12	11	9	7	5	4	5	3	8	7	5	4	4	3	7	7	5	3	3	2	401900	310850	279280	120420	151030	160360	1.694	1.31	1.177	0.507	0.636	0.676	0.435	0.0039972
Molecular Function	GO:0046906	4	tetrapyrrole binding	0.110505	F20QAX.1	Peroxidase superfamily protein; IPR010255 (Haem peroxidase); GO:0004601 (peroxidase activity), GO:0006979 (response to oxidative stress), GO:0020037 (heme binding), GO:0055114 (oxidation-reduction process)	0.47	48.7	34.222	24	9	9	4	8	4	2	2	4	4	9	4	2	2	4	4	9	4	2	2	4	305170	370470	249850	112350	151060	171170	1.346	1.634	1.102	0.496	0.666	0.755	0.47	0.0108624
Molecular Function	GO:0016757	4	transferase activity, transferring glycosyl groups	0.162221	T3CFRI.1	xyloglucan endotransglucosylase/hydrolase 32; IPR008985 (Concanavalin A-like lectin/glucanases superfamily), IPR016455 (Xyloglucan endotransglucosylase/hydrolase); GO:0005618 (cell wall), GO:0005975 (carbohydrate metabolic process), GO:0006073 (cellular glucan metabolic process), GO:0016762 (xyloglucan:xyloglucosyl transferase activity), GO:0048046 (apoplast)	0.443	31.7	34.089	51	9	2	9	10	10	8	7	7	8	7	8	7	7	6	2	2	1	1	1	2	905750	872020	908820	396740	424230	369150	1.402	1.35	1.407	0.614	0.657	0.571	0.443	4.1926e-05
Molecular Function	GO:0016757	4	transferase activity, transferring glycosyl groups	0.162221	9RF0MR.1	UDP-Glycosyltransferase superfamily protein; IPR002213 (UDP-glucuronosyl/UDP-glucosyltransferase); GO:0008152 (metabolic process)	0.411	32.4	53.952	32	10	3	7	7	7	5	3	3	7	6	7	5	3	3	1	1	3	1	0	1	394710	377440	341110	160970	177250	118780	1.508	1.442	1.303	0.615	0.677	0.454	0.411	0.0021351
Molecular Function	GO:0016757	4	transferase activity, transferring glycosyl groups	0.162221	I0F9MV.1	UDP-glucosyltransferase family protein; IPR002213 (UDP-glucuronosyl/UDP-glucosyltransferase); GO:0008152 (metabolic process)	0.33	47.9	57.045	90	16	6	18	19	21	10	14	8	13	12	14	9	11	7	5	6	5	5	5	4	2049700	2225600	1734400	598810	700610	681570	1.539	1.671	1.302	0.45	0.526	0.512	0.33	0.00022416
Molecular Function	GO:0016757	4	transferase activity, transferring glycosyl groups	0.162221	4PNZ6Y.1	UDP-Glycosyltransferase superfamily protein; IPR002213 (UDP-glucuronosyl/UDP-glucosyltransferase); GO:0008152 (metabolic process)	0.359	32.4	53.748	29	10	1	5	7	7	3	3	4	4	6	5	2	3	3	0	1	0	0	0	0	392850	396080	408130	129510	166200	133930	1.449	1.461	1.505	0.478	0.613	0.494	0.359	0.0058023
Molecular Function	GO:0016757	4	transferase activity, transferring glycosyl groups	0.162221	ES3MZU.1	UDP-Glycosyltransferase superfamily protein; IPR002213 (UDP-glucuronosyl/UDP-glucosyltransferase); GO:0008152 (metabolic process)	0.391	45.1	53.385	91	18	18	14	14	20	15	15	13	12	13	14	14	12	13	12	13	14	14	12	13	2643000	2681200	2884400	1078700	1081500	1049700	1.389	1.409	1.516	0.567	0.568	0.552	0.391	2.5851e-06
Molecular Function	GO:0016757	4	transferase activity, transferring glycosyl groups	0.162221	B1AFV9.1	xyloglucan endotransglucosylase/hydrolase 5; IPR008985 (Concanavalin A-like lectin/glucanases superfamily), IPR016455 (Xyloglucan endotransglucosylase/hydrolase); GO:0005618 (cell wall), GO:0005975 (carbohydrate metabolic process), GO:0006073 (cellular glucan metabolic process), GO:0016762 (xyloglucan:xyloglucosyl transferase activity), GO:0048046 (apoplast)	0.42	58.5	32.042	73	18	11	12	18	15	12	8	8	12	15	13	13	9	10	8	9	9	9	6	7	8503600	8426000	8795900	3826800	3599100	3379500	1.397	1.384	1.445	0.629	0.591	0.555	0.42	2.1351e-05
Molecular Function	GO:0004601	5	peroxidase activity	0.062033	SK03LI.1	glutathione peroxidase 4; IPR000889 (Glutathione peroxidase), IPR012336 (Thioredoxin-like fold); GO:0004602 (glutathione peroxidase activity), GO:0006979 (response to oxidative stress), GO:0055114 (oxidation-reduction process)	0.465	46.5	18.966	40	7	7	4	7	7	9	6	7	3	5	6	5	5	6	3	5	6	5	5	6	744110	770300	786060	349970	346450	373720	1.325	1.371	1.399	0.623	0.617	0.665	0.465	1.5607e-05
Molecular Function	GO:0004601	5	peroxidase activity	0.062033	A6MVZL.1	ascorbate peroxidase 4; IPR010255 (Haem peroxidase); GO:0004601 (peroxidase activity), GO:0006979 (response to oxidative stress), GO:0020037 (heme binding), GO:0055114 (oxidation-reduction process)	0.462	42.8	36.451	33	10	1	8	4	8	5	4	4	9	5	9	5	4	4	1	0	1	0	0	0	708740	581770	628740	295120	283110	308280	1.516	1.244	1.345	0.631	0.605	0.659	0.462	0.00025512
Molecular Function	GO:0004601	5	peroxidase activity	0.062033	VFYD46.1	Peroxidase superfamily protein; IPR010255 (Haem peroxidase); GO:0004601 (peroxidase activity), GO:0006979 (response to oxidative stress), GO:0020037 (heme binding), GO:0055114 (oxidation-reduction process)	0.435	45.7	35.785	33	12	11	9	7	5	4	5	3	8	7	5	4	4	3	7	7	5	3	3	2	401900	310850	279280	120420	151030	160360	1.694	1.31	1.177	0.507	0.636	0.676	0.435	0.0039972
Molecular Function	GO:0004601	5	peroxidase activity	0.062033	F20QAX.1	Peroxidase superfamily protein; IPR010255 (Haem peroxidase); GO:0004601 (peroxidase activity), GO:0006979 (response to oxidative stress), GO:0020037 (heme binding), GO:0055114 (oxidation-reduction process)	0.47	48.7	34.222	24	9	9	4	8	4	2	2	4	4	9	4	2	2	4	4	9	4	2	2	4	305170	370470	249850	112350	151060	171170	1.346	1.634	1.102	0.496	0.666	0.755	0.47	0.0108624
Molecular Function	GO:0016762	6	xyloglucan:xyloglucosyl transferase activity	0.0260188	T3CFRI.1	xyloglucan endotransglucosylase/hydrolase 32; IPR008985 (Concanavalin A-like lectin/glucanases superfamily), IPR016455 (Xyloglucan endotransglucosylase/hydrolase); GO:0005618 (cell wall), GO:0005975 (carbohydrate metabolic process), GO:0006073 (cellular glucan metabolic process), GO:0016762 (xyloglucan:xyloglucosyl transferase activity), GO:0048046 (apoplast)	0.443	31.7	34.089	51	9	2	9	10	10	8	7	7	8	7	8	7	7	6	2	2	1	1	1	2	905750	872020	908820	396740	424230	369150	1.402	1.35	1.407	0.614	0.657	0.571	0.443	4.1926e-05
Molecular Function	GO:0016762	6	xyloglucan:xyloglucosyl transferase activity	0.0260188	B1AFV9.1	xyloglucan endotransglucosylase/hydrolase 5; IPR008985 (Concanavalin A-like lectin/glucanases superfamily), IPR016455 (Xyloglucan endotransglucosylase/hydrolase); GO:0005618 (cell wall), GO:0005975 (carbohydrate metabolic process), GO:0006073 (cellular glucan metabolic process), GO:0016762 (xyloglucan:xyloglucosyl transferase activity), GO:0048046 (apoplast)	0.42	58.5	32.042	73	18	11	12	18	15	12	8	8	12	15	13	13	9	10	8	9	9	9	6	7	8503600	8426000	8795900	3826800	3599100	3379500	1.397	1.384	1.445	0.629	0.591	0.555	0.42	2.1351e-05
Molecular Function	GO:0015399	5	primary active transmembrane transporter activity	0.0505556	487MWI.1	ATP synthase, F1 beta subunit; IPR001469 (ATPase, F1 complex, delta/epsilon subunit), IPR005722 (ATPase, F1 complex, beta subunit), IPR027417 (P-loop containing nucleoside triphosphate hydrolase); GO:0000166 (nucleotide binding), GO:0005524 (ATP binding), GO:0015986 (ATP synthesis coupled proton transport), GO:0015991 (ATP hydrolysis coupled proton transport), GO:0015992 (proton transport), GO:00…	0.432	63.1	67.625	165	25	19	26	33	34	26	25	21	20	22	20	21	21	18	14	16	15	15	15	12	17490000	15608000	15639000	6825100	7116800	7116900	1.504	1.342	1.344	0.587	0.612	0.612	0.432	3.5713e-05
Molecular Function	GO:0015399	5	primary active transmembrane transporter activity	0.0505556	AF7BT4.1	ATP synthase F1, alpha subunit; IPR005294 (ATPase, F1 complex, alpha subunit), IPR023366 (ATP synthase subunit alpha-like domain), IPR027417 (P-loop containing nucleoside triphosphate hydrolase); GO:0005524 (ATP binding), GO:0015986 (ATP synthesis coupled proton transport), GO:0015991 (ATP hydrolysis coupled proton transport), GO:0015992 (proton transport), GO:0046034 (ATP metabolic process)	0.478	28.4	55.684	61	12	12	11	13	12	10	8	7	8	10	9	9	8	7	8	10	9	9	8	7	5213400	5498500	4788900	2623700	2334900	2455400	1.365	1.44	1.254	0.687	0.611	0.643	0.478	0.000155489
Molecular Function	GO:0015399	5	primary active transmembrane transporter activity	0.0505556	2I1I1C.1	ATP synthase delta-subunit gene; IPR000711 (ATPase, F1 complex, OSCP/delta subunit), IPR026015 (F1F0 ATP synthase OSCP/delta subunit, N-terminal domain); GO:0015986 (ATP synthesis coupled proton transport), GO:0016020 (membrane)	0.343	38.7	29.635	30	10	10	7	8	6	4	2	3	8	9	7	5	3	4	8	9	7	5	3	4	917840	959970	989170	368080	272550	342330	1.43	1.496	1.542	0.574	0.425	0.534	0.343	0.00031993
Molecular Function	GO:0015399	5	primary active transmembrane transporter activity	0.0505556	KSV0XM.1	ATP synthase gamma chain 1 family protein n=3 Tax=Populus RepID=B9H1A7_POPTR; IPR000131 (ATPase, F1 complex, gamma subunit), IPR023632 (ATPase, F1 complex, gamma subunit conserved site), IPR023633 (ATPase, F1 complex, gamma subunit domain); GO:0015986 (ATP synthesis coupled proton transport)	0.364	37.6	41.315	41	12	2	11	9	6	7	4	4	9	9	5	6	5	4	2	2	0	1	1	1	1383800	1437500	1409200	549050	488390	503640	1.439	1.494	1.465	0.571	0.508	0.524	0.364	1.51234e-05
Molecular Function	GO:0016817	4	hydrolase activity, acting on acid anhydrides	0.0995043	3M8WGZ.1	tubulin beta chain 2; IPR000217 (Tubulin), IPR023123 (Tubulin, C-terminal); GO:0003924 (GTPase activity), GO:0005200 (structural constituent of cytoskeleton), GO:0005525 (GTP binding), GO:0005874 (microtubule), GO:0006184 (GTP catabolic process), GO:0007017 (microtubule-based process), GO:0043234 (protein complex), GO:0051258 (protein polymerization)	0.446	61	50.069	31	20	7	7	7	4	4	5	4	16	18	17	14	17	16	5	7	5	5	6	4	1038200	1189300	1101400	512050	511160	460690	1.294	1.483	1.373	0.638	0.637	0.574	0.446	0.000102896
Molecular Function	GO:0016817	4	hydrolase activity, acting on acid anhydrides	0.0995043	KRJ4S2.1	tubulin alpha-4 chain; IPR000217 (Tubulin), IPR023123 (Tubulin, C-terminal); GO:0003924 (GTPase activity), GO:0005200 (structural constituent of cytoskeleton), GO:0005525 (GTP binding), GO:0005874 (microtubule), GO:0006184 (GTP catabolic process), GO:0007017 (microtubule-based process), GO:0043234 (protein complex), GO:0051258 (protein polymerization)	0.482	60.8	49.611	49	19	3	9	9	10	7	7	7	15	15	14	13	14	15	3	3	3	3	3	3	2911500	2847300	2720700	1317600	1325600	1443300	1.39	1.36	1.299	0.629	0.633	0.689	0.482	3.6476e-05
Molecular Function	GO:0016817	4	hydrolase activity, acting on acid anhydrides	0.0995043	AF7BT4.1	ATP synthase F1, alpha subunit; IPR005294 (ATPase, F1 complex, alpha subunit), IPR023366 (ATP synthase subunit alpha-like domain), IPR027417 (P-loop containing nucleoside triphosphate hydrolase); GO:0005524 (ATP binding), GO:0015986 (ATP synthesis coupled proton transport), GO:0015991 (ATP hydrolysis coupled proton transport), GO:0015992 (proton transport), GO:0046034 (ATP metabolic process)	0.478	28.4	55.684	61	12	12	11	13	12	10	8	7	8	10	9	9	8	7	8	10	9	9	8	7	5213400	5498500	4788900	2623700	2334900	2455400	1.365	1.44	1.254	0.687	0.611	0.643	0.478	0.000155489
Molecular Function	GO:0016817	4	hydrolase activity, acting on acid anhydrides	0.0995043	2I1I1C.1	ATP synthase delta-subunit gene; IPR000711 (ATPase, F1 complex, OSCP/delta subunit), IPR026015 (F1F0 ATP synthase OSCP/delta subunit, N-terminal domain); GO:0015986 (ATP synthesis coupled proton transport), GO:0016020 (membrane)	0.343	38.7	29.635	30	10	10	7	8	6	4	2	3	8	9	7	5	3	4	8	9	7	5	3	4	917840	959970	989170	368080	272550	342330	1.43	1.496	1.542	0.574	0.425	0.534	0.343	0.00031993
Molecular Function	GO:0016817	4	hydrolase activity, acting on acid anhydrides	0.0995043	487MWI.1	ATP synthase, F1 beta subunit; IPR001469 (ATPase, F1 complex, delta/epsilon subunit), IPR005722 (ATPase, F1 complex, beta subunit), IPR027417 (P-loop containing nucleoside triphosphate hydrolase); GO:0000166 (nucleotide binding), GO:0005524 (ATP binding), GO:0015986 (ATP synthesis coupled proton transport), GO:0015991 (ATP hydrolysis coupled proton transport), GO:0015992 (proton transport), GO:00…	0.432	63.1	67.625	165	25	19	26	33	34	26	25	21	20	22	20	21	21	18	14	16	15	15	15	12	17490000	15608000	15639000	6825100	7116800	7116900	1.504	1.342	1.344	0.587	0.612	0.612	0.432	3.5713e-05
Molecular Function	GO:0016817	4	hydrolase activity, acting on acid anhydrides	0.0995043	NAQH5K.1	plasma membrane H+-ATPase; IPR001757 (Cation-transporting P-type ATPase), IPR023214 (HAD-like domain), IPR023298 (P-type ATPase, transmembrane domain); GO:0000166 (nucleotide binding), GO:0006200 (ATP catabolic process), GO:0006754 (ATP biosynthetic process), GO:0006812 (cation transport), GO:0016021 (integral component of membrane), GO:0016887 (ATPase activity), GO:0019829 (cation-transporting A…	0.394	36.1	106.66	86	35	15	18	16	17	12	13	10	25	27	25	22	24	21	13	12	13	9	9	8	2138100	2228000	2038500	924940	730610	869960	1.437	1.497	1.37	0.621	0.491	0.585	0.394	0.00023906
Molecular Function	GO:0016817	4	hydrolase activity, acting on acid anhydrides	0.0995043	KSV0XM.1	ATP synthase gamma chain 1 family protein n=3 Tax=Populus RepID=B9H1A7_POPTR; IPR000131 (ATPase, F1 complex, gamma subunit), IPR023632 (ATPase, F1 complex, gamma subunit conserved site), IPR023633 (ATPase, F1 complex, gamma subunit domain); GO:0015986 (ATP synthesis coupled proton transport)	0.364	37.6	41.315	41	12	2	11	9	6	7	4	4	9	9	5	6	5	4	2	2	0	1	1	1	1383800	1437500	1409200	549050	488390	503640	1.439	1.494	1.465	0.571	0.508	0.524	0.364	1.51234e-05
Molecular Function	GO:0016817	4	hydrolase activity, acting on acid anhydrides	0.0995043	ZM0CN1.1	vacuolar (H+)-ATPase G subunit; IPR005124 (Vacuolar (H+)-ATPase G subunit); GO:0015992 (proton transport), GO:0016471 (vacuolar proton-transporting V-type ATPase complex)	0.497	50	12.29	27	5	5	6	5	4	3	4	5	4	4	3	2	3	3	4	4	3	2	3	3	1558100	1320200	1600700	791470	704920	727150	1.395	1.182	1.433	0.709	0.631	0.651	0.497	0.00055756
Molecular Function	GO:0022892	3	substrate-specific transporter activity	0.27067	487MWI.1	ATP synthase, F1 beta subunit; IPR001469 (ATPase, F1 complex, delta/epsilon subunit), IPR005722 (ATPase, F1 complex, beta subunit), IPR027417 (P-loop containing nucleoside triphosphate hydrolase); GO:0000166 (nucleotide binding), GO:0005524 (ATP binding), GO:0015986 (ATP synthesis coupled proton transport), GO:0015991 (ATP hydrolysis coupled proton transport), GO:0015992 (proton transport), GO:00…	0.432	63.1	67.625	165	25	19	26	33	34	26	25	21	20	22	20	21	21	18	14	16	15	15	15	12	17490000	15608000	15639000	6825100	7116800	7116900	1.504	1.342	1.344	0.587	0.612	0.612	0.432	3.5713e-05
Molecular Function	GO:0022892	3	substrate-specific transporter activity	0.27067	AF7BT4.1	ATP synthase F1, alpha subunit; IPR005294 (ATPase, F1 complex, alpha subunit), IPR023366 (ATP synthase subunit alpha-like domain), IPR027417 (P-loop containing nucleoside triphosphate hydrolase); GO:0005524 (ATP binding), GO:0015986 (ATP synthesis coupled proton transport), GO:0015991 (ATP hydrolysis coupled proton transport), GO:0015992 (proton transport), GO:0046034 (ATP metabolic process)	0.478	28.4	55.684	61	12	12	11	13	12	10	8	7	8	10	9	9	8	7	8	10	9	9	8	7	5213400	5498500	4788900	2623700	2334900	2455400	1.365	1.44	1.254	0.687	0.611	0.643	0.478	0.000155489
Molecular Function	GO:0022892	3	substrate-specific transporter activity	0.27067	2I1I1C.1	ATP synthase delta-subunit gene; IPR000711 (ATPase, F1 complex, OSCP/delta subunit), IPR026015 (F1F0 ATP synthase OSCP/delta subunit, N-terminal domain); GO:0015986 (ATP synthesis coupled proton transport), GO:0016020 (membrane)	0.343	38.7	29.635	30	10	10	7	8	6	4	2	3	8	9	7	5	3	4	8	9	7	5	3	4	917840	959970	989170	368080	272550	342330	1.43	1.496	1.542	0.574	0.425	0.534	0.343	0.00031993
Molecular Function	GO:0022892	3	substrate-specific transporter activity	0.27067	KSV0XM.1	ATP synthase gamma chain 1 family protein n=3 Tax=Populus RepID=B9H1A7_POPTR; IPR000131 (ATPase, F1 complex, gamma subunit), IPR023632 (ATPase, F1 complex, gamma subunit conserved site), IPR023633 (ATPase, F1 complex, gamma subunit domain); GO:0015986 (ATP synthesis coupled proton transport)	0.364	37.6	41.315	41	12	2	11	9	6	7	4	4	9	9	5	6	5	4	2	2	0	1	1	1	1383800	1437500	1409200	549050	488390	503640	1.439	1.494	1.465	0.571	0.508	0.524	0.364	1.51234e-05
Molecular Function	GO:0016787	3	hydrolase activity	0.000877693	H8P4Q7.2	lysosomal beta glucosidase-like isoform X2 [Glycine max]; IPR002772 (Glycoside hydrolase family 3 C-terminal domain), IPR017853 (Glycoside hydrolase, superfamily), IPR026892 (Glycoside hydrolase family 3); GO:0005975 (carbohydrate metabolic process)	0.353	22.5	74.236	34	10	7	6	5	8	5	7	3	9	6	9	6	6	4	6	4	7	5	6	3	558050	521440	492300	184860	191270	179340	1.574	1.471	1.389	0.521	0.539	0.506	0.353	1.68254e-05
Molecular Function	GO:0016787	3	hydrolase activity	0.000877693	VZ61JB.1	ATP-dependent zinc metalloprotease FTSH protein; IPR005936 (Peptidase, FtsH), IPR027417 (P-loop containing nucleoside triphosphate hydrolase); GO:0000166 (nucleotide binding), GO:0004222 (metalloendopeptidase activity), GO:0005524 (ATP binding), GO:0006508 (proteolysis), GO:0016020 (membrane), GO:0017111 (nucleoside-triphosphatase activity)	0.376	37.9	75.079	54	19	19	15	10	12	3	9	5	13	10	11	3	9	5	13	10	11	3	9	5	824750	856500	856620	267120	386570	301140	1.417	1.471	1.472	0.459	0.664	0.517	0.376	0.0120245
Molecular Function	GO:0016787	3	hydrolase activity	0.000877693	B1AFV9.1	xyloglucan endotransglucosylase/hydrolase 5; IPR008985 (Concanavalin A-like lectin/glucanases superfamily), IPR016455 (Xyloglucan endotransglucosylase/hydrolase); GO:0005618 (cell wall), GO:0005975 (carbohydrate metabolic process), GO:0006073 (cellular glucan metabolic process), GO:0016762 (xyloglucan:xyloglucosyl transferase activity), GO:0048046 (apoplast)	0.42	58.5	32.042	73	18	11	12	18	15	12	8	8	12	15	13	13	9	10	8	9	9	9	6	7	8503600	8426000	8795900	3826800	3599100	3379500	1.397	1.384	1.445	0.629	0.591	0.555	0.42	2.1351e-05
Molecular Function	GO:0016787	3	hydrolase activity	0.000877693	RSS8YY.3	beta-galactosidase 10; IPR000922 (D-galactoside/L-rhamnose binding SUEL lectin domain), IPR001944 (Glycoside hydrolase, family 35), IPR017853 (Glycoside hydrolase, superfamily); GO:0005975 (carbohydrate metabolic process), GO:0030246 (carbohydrate binding)	0.432	38.6	74.381	101	20	0	21	22	20	14	11	13	17	18	16	13	9	11	0	0	0	0	0	0	5098200	4741400	4757700	2125000	2043800	2134500	1.464	1.361	1.366	0.61	0.587	0.613	0.432	3.3857e-06
Molecular Function	GO:0016787	3	hydrolase activity	0.000877693	LFSR1E.2	alpha-L-fucosidase 2-like isoform X2 [Glycine max]; IPR008928 (Six-hairpin glycosidase-like), IPR027414 (Glycosyl hydrolase family, N-terminal domain); GO:0003824 (catalytic activity)	0.362	24.7	95.177	60	15	15	12	11	16	6	7	8	11	10	11	6	6	6	11	10	11	6	6	6	588230	624520	696750	227870	238880	224630	1.357	1.441	1.607	0.526	0.551	0.518	0.362	4.1779e-05
Molecular Function	GO:0016787	3	hydrolase activity	0.000877693	NAQH5K.1	plasma membrane H+-ATPase; IPR001757 (Cation-transporting P-type ATPase), IPR023214 (HAD-like domain), IPR023298 (P-type ATPase, transmembrane domain); GO:0000166 (nucleotide binding), GO:0006200 (ATP catabolic process), GO:0006754 (ATP biosynthetic process), GO:0006812 (cation transport), GO:0016021 (integral component of membrane), GO:0016887 (ATPase activity), GO:0019829 (cation-transporting A…	0.394	36.1	106.66	86	35	15	18	16	17	12	13	10	25	27	25	22	24	21	13	12	13	9	9	8	2138100	2228000	2038500	924940	730610	869960	1.437	1.497	1.37	0.621	0.491	0.585	0.394	0.00023906
Molecular Function	GO:0016787	3	hydrolase activity	0.000877693	PX7TTT.1	lysosomal beta glucosidase-like isoform X1 [Glycine max]; IPR002772 (Glycoside hydrolase family 3 C-terminal domain), IPR017853 (Glycoside hydrolase, superfamily), IPR026892 (Glycoside hydrolase family 3); GO:0005975 (carbohydrate metabolic process)	0.474	27.9	67.094	19	12	1	3	2	2	3	4	5	11	11	10	10	10	11	1	0	0	1	1	1	944460	844020	1198300	558030	374120	483810	1.287	1.15	1.633	0.76	0.51	0.659	0.474	0.0086181
Molecular Function	GO:0016787	3	hydrolase activity	0.000877693	P6MJUK.1	fructose-1,6-bisphosphatase; IPR000146 (Fructose-1,6-bisphosphatase class 1/Sedoheputulose-1,7-bisphosphatase); GO:0005975 (carbohydrate metabolic process), GO:0042578 (phosphoric ester hydrolase activity)	0.24	34.1	44.632	39	12	12	9	11	10	2	4	3	8	9	10	2	4	3	8	9	10	2	4	3	548680	672780	717830	117870	181580	165920	1.369	1.679	1.791	0.294	0.453	0.414	0.24	0.00074197
Molecular Function	GO:0016787	3	hydrolase activity	0.000877693	V2N30X.1	alpha-glucosidase; IPR000322 (Glycoside hydrolase, family 31), IPR011013 (Galactose mutarotase-like domain); GO:0003824 (catalytic activity), GO:0005975 (carbohydrate metabolic process), GO:0030246 (carbohydrate binding)	0.343	37.3	102.04	125	28	3	25	25	25	15	21	14	24	24	22	13	18	13	3	3	3	2	3	2	5725900	5379500	5799200	1911400	1907200	1979500	1.513	1.422	1.533	0.505	0.504	0.523	0.343	1.0593e-06
Molecular Function	GO:0016787	3	hydrolase activity	0.000877693	TZB0A2.2	GDSL-like Lipase/Acylhydrolase superfamily protein; IPR001087 (Lipase, GDSL); GO:0006629 (lipid metabolic process), GO:0016787 (hydrolase activity)	0.411	49.3	42.853	45	13	4	10	7	11	6	6	5	10	8	11	7	7	6	4	3	3	2	3	2	1341400	1127800	870570	451720	463180	457140	1.708	1.436	1.109	0.575	0.59	0.582	0.411	0.020044
Molecular Function	GO:0016787	3	hydrolase activity	0.000877693	AF7BT4.1	ATP synthase F1, alpha subunit; IPR005294 (ATPase, F1 complex, alpha subunit), IPR023366 (ATP synthase subunit alpha-like domain), IPR027417 (P-loop containing nucleoside triphosphate hydrolase); GO:0005524 (ATP binding), GO:0015986 (ATP synthesis coupled proton transport), GO:0015991 (ATP hydrolysis coupled proton transport), GO:0015992 (proton transport), GO:0046034 (ATP metabolic process)	0.478	28.4	55.684	61	12	12	11	13	12	10	8	7	8	10	9	9	8	7	8	10	9	9	8	7	5213400	5498500	4788900	2623700	2334900	2455400	1.365	1.44	1.254	0.687	0.611	0.643	0.478	0.000155489
Molecular Function	GO:0016787	3	hydrolase activity	0.000877693	2I1I1C.1	ATP synthase delta-subunit gene; IPR000711 (ATPase, F1 complex, OSCP/delta subunit), IPR026015 (F1F0 ATP synthase OSCP/delta subunit, N-terminal domain); GO:0015986 (ATP synthesis coupled proton transport), GO:0016020 (membrane)	0.343	38.7	29.635	30	10	10	7	8	6	4	2	3	8	9	7	5	3	4	8	9	7	5	3	4	917840	959970	989170	368080	272550	342330	1.43	1.496	1.542	0.574	0.425	0.534	0.343	0.00031993
Molecular Function	GO:0016787	3	hydrolase activity	0.000877693	ZIW1BH.1	protein notum homolog isoform X1 [Glycine max]; IPR004963 (Protein notum homologue)	0.359	57.7	46.706	67	17	16	16	15	12	10	8	6	13	13	10	10	7	6	13	13	10	10	7	6	1325000	1242800	1298400	443810	477010	466420	1.513	1.419	1.483	0.507	0.545	0.533	0.359	1.8022e-06
Molecular Function	GO:0016787	3	hydrolase activity	0.000877693	T3CFRI.1	xyloglucan endotransglucosylase/hydrolase 32; IPR008985 (Concanavalin A-like lectin/glucanases superfamily), IPR016455 (Xyloglucan endotransglucosylase/hydrolase); GO:0005618 (cell wall), GO:0005975 (carbohydrate metabolic process), GO:0006073 (cellular glucan metabolic process), GO:0016762 (xyloglucan:xyloglucosyl transferase activity), GO:0048046 (apoplast)	0.443	31.7	34.089	51	9	2	9	10	10	8	7	7	8	7	8	7	7	6	2	2	1	1	1	2	905750	872020	908820	396740	424230	369150	1.402	1.35	1.407	0.614	0.657	0.571	0.443	4.1926e-05
Molecular Function	GO:0016787	3	hydrolase activity	0.000877693	M6YT3U.1	sedoheptulose-bisphosphatase; IPR000146 (Fructose-1,6-bisphosphatase class 1/Sedoheputulose-1,7-bisphosphatase); GO:0005975 (carbohydrate metabolic process), GO:0042578 (phosphoric ester hydrolase activity)	0.362	21.9	39.108	24	6	6	5	4	6	3	4	2	5	4	5	2	3	2	5	4	5	2	3	2	742500	810260	846880	289720	290570	288450	1.363	1.487	1.555	0.532	0.533	0.53	0.362	0.00145725
Molecular Function	GO:0016787	3	hydrolase activity	0.000877693	0XM443.1	beta glucosidase 43; IPR001360 (Glycoside hydrolase, family 1), IPR017853 (Glycoside hydrolase, superfamily); GO:0005975 (carbohydrate metabolic process)	0.486	45.2	58.95	79	16	3	16	19	15	10	12	7	15	16	14	11	11	8	2	3	2	2	2	2	5751500	5629800	5651800	2810500	2679000	2787300	1.363	1.335	1.34	0.666	0.635	0.661	0.486	7.4192e-07
Molecular Function	GO:0016787	3	hydrolase activity	0.000877693	NVA2S6.1	carboxylesterase 1-like [Glycine max]; IPR013094 (Alpha/beta hydrolase fold-3); GO:0008152 (metabolic process), GO:0016787 (hydrolase activity)	0.463	36.1	52.93	67	12	12	10	13	11	11	12	10	11	12	11	10	10	10	11	12	11	10	10	10	4095000	4008900	3999400	1932100	1875400	1797100	1.388	1.358	1.355	0.655	0.635	0.609	0.463	2.1529e-06
Molecular Function	GO:0016787	3	hydrolase activity	0.000877693	FK1L07.1	chitinase A; IPR017853 (Glycoside hydrolase, superfamily); GO:0005975 (carbohydrate metabolic process)	0.307	26.6	49.703	30	7	6	5	5	6	5	4	5	6	6	6	6	6	6	5	5	5	5	5	5	2094400	2477200	2362500	737190	700950	691610	1.386	1.64	1.564	0.488	0.464	0.458	0.307	2.2768e-05
Molecular Function	GO:0016787	3	hydrolase activity	0.000877693	4ZN4QC.1	protein notum homolog isoform X2 [Glycine max]; IPR004963 (Protein notum homologue)	0.372	59.3	47.347	118	19	7	24	24	20	15	18	17	17	18	17	15	16	16	7	7	6	5	6	6	14571000	13918000	15104000	5503500	5257400	5456400	1.462	1.396	1.515	0.552	0.527	0.547	0.372	1.8106e-06
Molecular Function	GO:0016787	3	hydrolase activity	0.000877693	3M8WGZ.1	tubulin beta chain 2; IPR000217 (Tubulin), IPR023123 (Tubulin, C-terminal); GO:0003924 (GTPase activity), GO:0005200 (structural constituent of cytoskeleton), GO:0005525 (GTP binding), GO:0005874 (microtubule), GO:0006184 (GTP catabolic process), GO:0007017 (microtubule-based process), GO:0043234 (protein complex), GO:0051258 (protein polymerization)	0.446	61	50.069	31	20	7	7	7	4	4	5	4	16	18	17	14	17	16	5	7	5	5	6	4	1038200	1189300	1101400	512050	511160	460690	1.294	1.483	1.373	0.638	0.637	0.574	0.446	0.000102896
Molecular Function	GO:0016787	3	hydrolase activity	0.000877693	J42BJ7.1	6-phosphogluconolactonase 1; IPR006148 (Glucosamine/galactosamine-6-phosphate isomerase); GO:0005975 (carbohydrate metabolic process), GO:0006098 (pentose-phosphate shunt), GO:0017057 (6-phosphogluconolactonase activity)	0.499	28.8	35.742	24	8	7	5	4	5	5	3	2	6	4	6	7	5	4	5	4	5	6	4	3	919410	813690	1019900	531180	377390	465610	1.337	1.183	1.483	0.772	0.549	0.677	0.499	0.0041424
Molecular Function	GO:0016787	3	hydrolase activity	0.000877693	AX86KU.1	subtilisin-like serine protease 3; IPR009020 (Proteinase inhibitor, propeptide), IPR010435 (Peptidase S8A, DUF1034 C-terminal), IPR015500 (Peptidase S8, subtilisin-related), IPR023827 (Peptidase S8, subtilisin, Asp-active site), IPR023828 (Peptidase S8, subtilisin, Ser-active site); GO:0004252 (serine-type endopeptidase activity), GO:0005618 (cell wall), GO:0006508 (proteolysis), GO:0016020 (memb…	0.441	33.5	88.141	54	18	15	11	10	9	8	8	8	14	12	12	9	9	10	11	11	10	8	8	8	1657500	1357900	1541200	638640	669310	704490	1.514	1.24	1.408	0.583	0.611	0.643	0.441	0.00023511
Molecular Function	GO:0016787	3	hydrolase activity	0.000877693	937JDH.2	beta-galactosidase 5; IPR001944 (Glycoside hydrolase, family 35), IPR017853 (Glycoside hydrolase, superfamily); GO:0005975 (carbohydrate metabolic process)	0.245	54.6	77.373	101	23	9	25	23	20	11	12	10	20	21	17	12	13	12	9	9	9	4	6	6	3516100	3451600	3367400	797160	828020	904920	1.64	1.61	1.57	0.372	0.386	0.422	0.245	1.8474e-06
Molecular Function	GO:0016787	3	hydrolase activity	0.000877693	487MWI.1	ATP synthase, F1 beta subunit; IPR001469 (ATPase, F1 complex, delta/epsilon subunit), IPR005722 (ATPase, F1 complex, beta subunit), IPR027417 (P-loop containing nucleoside triphosphate hydrolase); GO:0000166 (nucleotide binding), GO:0005524 (ATP binding), GO:0015986 (ATP synthesis coupled proton transport), GO:0015991 (ATP hydrolysis coupled proton transport), GO:0015992 (proton transport), GO:00…	0.432	63.1	67.625	165	25	19	26	33	34	26	25	21	20	22	20	21	21	18	14	16	15	15	15	12	17490000	15608000	15639000	6825100	7116800	7116900	1.504	1.342	1.344	0.587	0.612	0.612	0.432	3.5713e-05
Molecular Function	GO:0016787	3	hydrolase activity	0.000877693	KSV0XM.1	ATP synthase gamma chain 1 family protein n=3 Tax=Populus RepID=B9H1A7_POPTR; IPR000131 (ATPase, F1 complex, gamma subunit), IPR023632 (ATPase, F1 complex, gamma subunit conserved site), IPR023633 (ATPase, F1 complex, gamma subunit domain); GO:0015986 (ATP synthesis coupled proton transport)	0.364	37.6	41.315	41	12	2	11	9	6	7	4	4	9	9	5	6	5	4	2	2	0	1	1	1	1383800	1437500	1409200	549050	488390	503640	1.439	1.494	1.465	0.571	0.508	0.524	0.364	1.51234e-05
Molecular Function	GO:0016787	3	hydrolase activity	0.000877693	L4K1UG.1	probable polygalacturonase [Glycine max]; IPR000743 (Glycoside hydrolase, family 28), IPR011050 (Pectin lyase fold/virulence factor); GO:0004650 (polygalacturonase activity), GO:0005975 (carbohydrate metabolic process)	0.382	30.7	52.643	50	10	8	8	10	9	8	8	7	7	9	7	6	6	5	5	7	5	5	5	4	2328800	2874400	2298900	886160	995110	986970	1.347	1.663	1.33	0.513	0.576	0.571	0.382	0.00030019
Molecular Function	GO:0016787	3	hydrolase activity	0.000877693	JDR7GI.2	beta-galactosidase 10; IPR000922 (D-galactoside/L-rhamnose binding SUEL lectin domain), IPR001944 (Glycoside hydrolase, family 35), IPR017853 (Glycoside hydrolase, superfamily); GO:0005975 (carbohydrate metabolic process), GO:0030246 (carbohydrate binding)	0.429	38.6	74.416	23	20	0	4	4	5	4	3	3	16	18	17	13	10	11	0	0	0	0	0	0	352510	206190	370310	127750	134540	136120	1.593	0.932	1.674	0.577	0.608	0.615	0.429	0.049599
Molecular Function	GO:0016787	3	hydrolase activity	0.000877693	6SD2NF.1	probable pectinesterase/pectinesterase inhibitor 34-like [Glycine max]; IPR006501 (Pectinesterase inhibitor domain), IPR011050 (Pectin lyase fold/virulence factor); GO:0004857 (enzyme inhibitor activity), GO:0005618 (cell wall), GO:0030599 (pectinesterase activity), GO:0042545 (cell wall modification)	0.417	16.9	66.576	41	9	3	8	6	10	5	5	7	7	6	9	5	4	5	2	1	3	1	0	0	841340	767980	802580	341520	327340	335750	1.478	1.349	1.409	0.6	0.575	0.59	0.417	3.6607e-06
Molecular Function	GO:0016787	3	hydrolase activity	0.000877693	8KGB21.1	Eukaryotic aspartyl protease family protein; IPR001461 (Aspartic peptidase), IPR021109 (Aspartic peptidase domain); GO:0004190 (aspartic-type endopeptidase activity), GO:0006508 (proteolysis)	0.172	32.5	45.431	33	11	11	9	9	7	3	2	3	10	9	8	3	2	3	10	9	8	3	2	3	890940	682940	908120	171100	111230	145740	1.837	1.408	1.872	0.353	0.229	0.3	0.172	0.00034437
Molecular Function	GO:0016787	3	hydrolase activity	0.000877693	48KEPM.1	beta-xylosidase 3; IPR002772 (Glycoside hydrolase family 3 C-terminal domain), IPR017853 (Glycoside hydrolase, superfamily), IPR026891 (Fibronectin type III-like domain), IPR026892 (Glycoside hydrolase family 3); GO:0005975 (carbohydrate metabolic process)	0.456	43.4	85.138	148	29	7	25	26	29	22	25	21	22	23	23	20	22	20	5	5	7	4	4	4	9059800	9018400	9014000	4147900	4118200	4081800	1.378	1.372	1.371	0.631	0.626	0.621	0.456	4.4512e-09
Molecular Function	GO:0016787	3	hydrolase activity	0.000877693	KRJ4S2.1	tubulin alpha-4 chain; IPR000217 (Tubulin), IPR023123 (Tubulin, C-terminal); GO:0003924 (GTPase activity), GO:0005200 (structural constituent of cytoskeleton), GO:0005525 (GTP binding), GO:0005874 (microtubule), GO:0006184 (GTP catabolic process), GO:0007017 (microtubule-based process), GO:0043234 (protein complex), GO:0051258 (protein polymerization)	0.482	60.8	49.611	49	19	3	9	9	10	7	7	7	15	15	14	13	14	15	3	3	3	3	3	3	2911500	2847300	2720700	1317600	1325600	1443300	1.39	1.36	1.299	0.629	0.633	0.689	0.482	3.6476e-05
Molecular Function	GO:0016787	3	hydrolase activity	0.000877693	97WALL.1	subtilisin-like serine protease 2; IPR015500 (Peptidase S8, subtilisin-related), IPR023828 (Peptidase S8, subtilisin, Ser-active site); GO:0004252 (serine-type endopeptidase activity), GO:0006508 (proteolysis), GO:0042802 (identical protein binding), GO:0043086 (negative regulation of catalytic activity)	0.489	35.2	82.073	53	13	3	12	12	11	6	5	7	8	10	9	5	5	7	2	1	2	1	2	1	1087300	1206500	1164400	521610	596790	573230	1.267	1.406	1.357	0.608	0.695	0.668	0.489	0.000139489
Molecular Function	GO:0016787	3	hydrolase activity	0.000877693	NG0Q3I.1	alpha-glucosidase; IPR000322 (Glycoside hydrolase, family 31), IPR011013 (Galactose mutarotase-like domain); GO:0003824 (catalytic activity), GO:0005975 (carbohydrate metabolic process), GO:0030246 (carbohydrate binding)	0.44	19.6	103.01	31	15	0	5	7	8	3	6	2	9	12	12	8	9	5	0	0	0	0	0	0	303780	342840	388750	170130	142500	142200	1.223	1.38	1.565	0.685	0.574	0.573	0.44	0.00089789
Molecular Function	GO:0016787	3	hydrolase activity	0.000877693	76SLUU.2	mannan endo-1,4-beta-mannosidase 4-like [Glycine max]; IPR017853 (Glycoside hydrolase, superfamily); GO:0005975 (carbohydrate metabolic process)	0.448	33.7	46.768	46	10	1	10	9	11	6	4	6	6	7	9	6	4	5	0	1	1	0	0	0	547600	655920	616180	285100	262310	267640	1.247	1.494	1.403	0.649	0.597	0.609	0.448	0.000162981
Molecular Function	GO:0016787	3	hydrolase activity	0.000877693	FIY7NK.1	beta glucosidase 17; IPR001360 (Glycoside hydrolase, family 1), IPR017853 (Glycoside hydrolase, superfamily); GO:0005975 (carbohydrate metabolic process)	0.239	48.8	58.685	89	22	2	18	19	19	9	12	12	19	19	17	12	15	13	1	2	1	0	0	0	15825000	16239000	14924000	3684000	3726500	3816400	1.631	1.674	1.538	0.38	0.384	0.393	0.239	3.7679e-07
Molecular Function	GO:0016787	3	hydrolase activity	0.000877693	ZM0CN1.1	vacuolar (H+)-ATPase G subunit; IPR005124 (Vacuolar (H+)-ATPase G subunit); GO:0015992 (proton transport), GO:0016471 (vacuolar proton-transporting V-type ATPase complex)	0.497	50	12.29	27	5	5	6	5	4	3	4	5	4	4	3	2	3	3	4	4	3	2	3	3	1558100	1320200	1600700	791470	704920	727150	1.395	1.182	1.433	0.709	0.631	0.651	0.497	0.00055756
Molecular Function	GO:0004857	4	enzyme inhibitor activity	0.280559	040HS9.1	cysteine proteinase inhibitor 5 [Glycine max]	0.406	73.1	10.211	15	5	5	3	3	2	2	3	2	4	2	2	2	3	2	4	2	2	2	3	2	675830	546880	489790	237270	242140	216000	1.684	1.363	1.22	0.591	0.603	0.538	0.406	0.00089792
Molecular Function	GO:0004857	4	enzyme inhibitor activity	0.280559	6SD2NF.1	probable pectinesterase/pectinesterase inhibitor 34-like [Glycine max]; IPR006501 (Pectinesterase inhibitor domain), IPR011050 (Pectin lyase fold/virulence factor); GO:0004857 (enzyme inhibitor activity), GO:0005618 (cell wall), GO:0030599 (pectinesterase activity), GO:0042545 (cell wall modification)	0.417	16.9	66.576	41	9	3	8	6	10	5	5	7	7	6	9	5	4	5	2	1	3	1	0	0	841340	767980	802580	341520	327340	335750	1.478	1.349	1.409	0.6	0.575	0.59	0.417	3.6607e-06
Molecular Function	GO:0016887	8	ATPase activity	0.0943641	NAQH5K.1	plasma membrane H+-ATPase; IPR001757 (Cation-transporting P-type ATPase), IPR023214 (HAD-like domain), IPR023298 (P-type ATPase, transmembrane domain); GO:0000166 (nucleotide binding), GO:0006200 (ATP catabolic process), GO:0006754 (ATP biosynthetic process), GO:0006812 (cation transport), GO:0016021 (integral component of membrane), GO:0016887 (ATPase activity), GO:0019829 (cation-transporting A…	0.394	36.1	106.66	86	35	15	18	16	17	12	13	10	25	27	25	22	24	21	13	12	13	9	9	8	2138100	2228000	2038500	924940	730610	869960	1.437	1.497	1.37	0.621	0.491	0.585	0.394	0.00023906
Molecular Function	GO:0016887	8	ATPase activity	0.0943641	487MWI.1	ATP synthase, F1 beta subunit; IPR001469 (ATPase, F1 complex, delta/epsilon subunit), IPR005722 (ATPase, F1 complex, beta subunit), IPR027417 (P-loop containing nucleoside triphosphate hydrolase); GO:0000166 (nucleotide binding), GO:0005524 (ATP binding), GO:0015986 (ATP synthesis coupled proton transport), GO:0015991 (ATP hydrolysis coupled proton transport), GO:0015992 (proton transport), GO:00…	0.432	63.1	67.625	165	25	19	26	33	34	26	25	21	20	22	20	21	21	18	14	16	15	15	15	12	17490000	15608000	15639000	6825100	7116800	7116900	1.504	1.342	1.344	0.587	0.612	0.612	0.432	3.5713e-05
Molecular Function	GO:0016887	8	ATPase activity	0.0943641	AF7BT4.1	ATP synthase F1, alpha subunit; IPR005294 (ATPase, F1 complex, alpha subunit), IPR023366 (ATP synthase subunit alpha-like domain), IPR027417 (P-loop containing nucleoside triphosphate hydrolase); GO:0005524 (ATP binding), GO:0015986 (ATP synthesis coupled proton transport), GO:0015991 (ATP hydrolysis coupled proton transport), GO:0015992 (proton transport), GO:0046034 (ATP metabolic process)	0.478	28.4	55.684	61	12	12	11	13	12	10	8	7	8	10	9	9	8	7	8	10	9	9	8	7	5213400	5498500	4788900	2623700	2334900	2455400	1.365	1.44	1.254	0.687	0.611	0.643	0.478	0.000155489
Molecular Function	GO:0016887	8	ATPase activity	0.0943641	2I1I1C.1	ATP synthase delta-subunit gene; IPR000711 (ATPase, F1 complex, OSCP/delta subunit), IPR026015 (F1F0 ATP synthase OSCP/delta subunit, N-terminal domain); GO:0015986 (ATP synthesis coupled proton transport), GO:0016020 (membrane)	0.343	38.7	29.635	30	10	10	7	8	6	4	2	3	8	9	7	5	3	4	8	9	7	5	3	4	917840	959970	989170	368080	272550	342330	1.43	1.496	1.542	0.574	0.425	0.534	0.343	0.00031993
Molecular Function	GO:0016887	8	ATPase activity	0.0943641	KSV0XM.1	ATP synthase gamma chain 1 family protein n=3 Tax=Populus RepID=B9H1A7_POPTR; IPR000131 (ATPase, F1 complex, gamma subunit), IPR023632 (ATPase, F1 complex, gamma subunit conserved site), IPR023633 (ATPase, F1 complex, gamma subunit domain); GO:0015986 (ATP synthesis coupled proton transport)	0.364	37.6	41.315	41	12	2	11	9	6	7	4	4	9	9	5	6	5	4	2	2	0	1	1	1	1383800	1437500	1409200	549050	488390	503640	1.439	1.494	1.465	0.571	0.508	0.524	0.364	1.51234e-05
Molecular Function	GO:0016820	5	hydrolase activity, acting on acid anhydrides, catalyzing transmembrane movement of substances	0.00872911	487MWI.1	ATP synthase, F1 beta subunit; IPR001469 (ATPase, F1 complex, delta/epsilon subunit), IPR005722 (ATPase, F1 complex, beta subunit), IPR027417 (P-loop containing nucleoside triphosphate hydrolase); GO:0000166 (nucleotide binding), GO:0005524 (ATP binding), GO:0015986 (ATP synthesis coupled proton transport), GO:0015991 (ATP hydrolysis coupled proton transport), GO:0015992 (proton transport), GO:00…	0.432	63.1	67.625	165	25	19	26	33	34	26	25	21	20	22	20	21	21	18	14	16	15	15	15	12	17490000	15608000	15639000	6825100	7116800	7116900	1.504	1.342	1.344	0.587	0.612	0.612	0.432	3.5713e-05
Molecular Function	GO:0016820	5	hydrolase activity, acting on acid anhydrides, catalyzing transmembrane movement of substances	0.00872911	AF7BT4.1	ATP synthase F1, alpha subunit; IPR005294 (ATPase, F1 complex, alpha subunit), IPR023366 (ATP synthase subunit alpha-like domain), IPR027417 (P-loop containing nucleoside triphosphate hydrolase); GO:0005524 (ATP binding), GO:0015986 (ATP synthesis coupled proton transport), GO:0015991 (ATP hydrolysis coupled proton transport), GO:0015992 (proton transport), GO:0046034 (ATP metabolic process)	0.478	28.4	55.684	61	12	12	11	13	12	10	8	7	8	10	9	9	8	7	8	10	9	9	8	7	5213400	5498500	4788900	2623700	2334900	2455400	1.365	1.44	1.254	0.687	0.611	0.643	0.478	0.000155489
Molecular Function	GO:0016820	5	hydrolase activity, acting on acid anhydrides, catalyzing transmembrane movement of substances	0.00872911	2I1I1C.1	ATP synthase delta-subunit gene; IPR000711 (ATPase, F1 complex, OSCP/delta subunit), IPR026015 (F1F0 ATP synthase OSCP/delta subunit, N-terminal domain); GO:0015986 (ATP synthesis coupled proton transport), GO:0016020 (membrane)	0.343	38.7	29.635	30	10	10	7	8	6	4	2	3	8	9	7	5	3	4	8	9	7	5	3	4	917840	959970	989170	368080	272550	342330	1.43	1.496	1.542	0.574	0.425	0.534	0.343	0.00031993
Molecular Function	GO:0016820	5	hydrolase activity, acting on acid anhydrides, catalyzing transmembrane movement of substances	0.00872911	KSV0XM.1	ATP synthase gamma chain 1 family protein n=3 Tax=Populus RepID=B9H1A7_POPTR; IPR000131 (ATPase, F1 complex, gamma subunit), IPR023632 (ATPase, F1 complex, gamma subunit conserved site), IPR023633 (ATPase, F1 complex, gamma subunit domain); GO:0015986 (ATP synthesis coupled proton transport)	0.364	37.6	41.315	41	12	2	11	9	6	7	4	4	9	9	5	6	5	4	2	2	0	1	1	1	1383800	1437500	1409200	549050	488390	503640	1.439	1.494	1.465	0.571	0.508	0.524	0.364	1.51234e-05
Molecular Function	GO:0016820	5	hydrolase activity, acting on acid anhydrides, catalyzing transmembrane movement of substances	0.00872911	ZM0CN1.1	vacuolar (H+)-ATPase G subunit; IPR005124 (Vacuolar (H+)-ATPase G subunit); GO:0015992 (proton transport), GO:0016471 (vacuolar proton-transporting V-type ATPase complex)	0.497	50	12.29	27	5	5	6	5	4	3	4	5	4	4	3	2	3	3	4	4	3	2	3	3	1558100	1320200	1600700	791470	704920	727150	1.395	1.182	1.433	0.709	0.631	0.651	0.497	0.00055756
Molecular Function	GO:0022804	4	active transmembrane transporter activity	0.0290747	487MWI.1	ATP synthase, F1 beta subunit; IPR001469 (ATPase, F1 complex, delta/epsilon subunit), IPR005722 (ATPase, F1 complex, beta subunit), IPR027417 (P-loop containing nucleoside triphosphate hydrolase); GO:0000166 (nucleotide binding), GO:0005524 (ATP binding), GO:0015986 (ATP synthesis coupled proton transport), GO:0015991 (ATP hydrolysis coupled proton transport), GO:0015992 (proton transport), GO:00…	0.432	63.1	67.625	165	25	19	26	33	34	26	25	21	20	22	20	21	21	18	14	16	15	15	15	12	17490000	15608000	15639000	6825100	7116800	7116900	1.504	1.342	1.344	0.587	0.612	0.612	0.432	3.5713e-05
Molecular Function	GO:0022804	4	active transmembrane transporter activity	0.0290747	AF7BT4.1	ATP synthase F1, alpha subunit; IPR005294 (ATPase, F1 complex, alpha subunit), IPR023366 (ATP synthase subunit alpha-like domain), IPR027417 (P-loop containing nucleoside triphosphate hydrolase); GO:0005524 (ATP binding), GO:0015986 (ATP synthesis coupled proton transport), GO:0015991 (ATP hydrolysis coupled proton transport), GO:0015992 (proton transport), GO:0046034 (ATP metabolic process)	0.478	28.4	55.684	61	12	12	11	13	12	10	8	7	8	10	9	9	8	7	8	10	9	9	8	7	5213400	5498500	4788900	2623700	2334900	2455400	1.365	1.44	1.254	0.687	0.611	0.643	0.478	0.000155489
Molecular Function	GO:0022804	4	active transmembrane transporter activity	0.0290747	2I1I1C.1	ATP synthase delta-subunit gene; IPR000711 (ATPase, F1 complex, OSCP/delta subunit), IPR026015 (F1F0 ATP synthase OSCP/delta subunit, N-terminal domain); GO:0015986 (ATP synthesis coupled proton transport), GO:0016020 (membrane)	0.343	38.7	29.635	30	10	10	7	8	6	4	2	3	8	9	7	5	3	4	8	9	7	5	3	4	917840	959970	989170	368080	272550	342330	1.43	1.496	1.542	0.574	0.425	0.534	0.343	0.00031993
Molecular Function	GO:0022804	4	active transmembrane transporter activity	0.0290747	KSV0XM.1	ATP synthase gamma chain 1 family protein n=3 Tax=Populus RepID=B9H1A7_POPTR; IPR000131 (ATPase, F1 complex, gamma subunit), IPR023632 (ATPase, F1 complex, gamma subunit conserved site), IPR023633 (ATPase, F1 complex, gamma subunit domain); GO:0015986 (ATP synthesis coupled proton transport)	0.364	37.6	41.315	41	12	2	11	9	6	7	4	4	9	9	5	6	5	4	2	2	0	1	1	1	1383800	1437500	1409200	549050	488390	503640	1.439	1.494	1.465	0.571	0.508	0.524	0.364	1.51234e-05
Molecular Function	GO:0022804	4	active transmembrane transporter activity	0.0290747	ZM0CN1.1	vacuolar (H+)-ATPase G subunit; IPR005124 (Vacuolar (H+)-ATPase G subunit); GO:0015992 (proton transport), GO:0016471 (vacuolar proton-transporting V-type ATPase complex)	0.497	50	12.29	27	5	5	6	5	4	3	4	5	4	4	3	2	3	3	4	4	3	2	3	3	1558100	1320200	1600700	791470	704920	727150	1.395	1.182	1.433	0.709	0.631	0.651	0.497	0.00055756
Molecular Function	GO:0045156	3	electron transporter, transferring electrons within the cyclic electron transport pathway of photosynthesis activity	7.21739e-05	0R479N.1	photosystem II protein D1 [Glycine max]; IPR000484 (Photosynthetic reaction centre, L/M); GO:0009055 (electron carrier activity), GO:0009772 (photosynthetic electron transport in photosystem II)	0.197	24.4	38.948	20	7	7	6	3	3	3	2	3	7	5	5	4	3	4	7	5	5	4	3	4	2372700	2636100	2838000	529940	511760	506200	1.515	1.684	1.813	0.338	0.327	0.323	0.197	3.6217e-06
Molecular Function	GO:0045156	3	electron transporter, transferring electrons within the cyclic electron transport pathway of photosynthesis activity	7.21739e-05	8A6KBK.1	Photosystem II chlorophyll-binding protein CP43 n=1 Tax=Symbiodinium sp. C3 RepID=U6EFN7_9DINO; IPR000484 (Photosynthetic reaction centre, L/M), IPR000932 (Photosystem antenna protein-like); GO:0009521 (photosystem), GO:0009523 (photosystem II), GO:0009767 (photosynthetic electron transport chain), GO:0009772 (photosynthetic electron transport in photosystem II), GO:0015979 (photosynthesis), GO:0…	0.195	35	88.194	78	21	2	18	18	18	6	9	9	15	15	18	8	9	9	1	2	2	1	1	2	8474300	8616500	9599200	1754800	1735900	1707200	1.595	1.621	1.806	0.33	0.327	0.321	0.195	1.0543e-06
Molecular Function	GO:0045156	3	electron transporter, transferring electrons within the cyclic electron transport pathway of photosynthesis activity	7.21739e-05	0W708Z.1	photosystem II CP47 chlorophyll A apoprotein; IPR000932 (Photosystem antenna protein-like); GO:0009521 (photosystem), GO:0009523 (photosystem II), GO:0009767 (photosynthetic electron transport chain), GO:0015979 (photosynthesis), GO:0016020 (membrane), GO:0016168 (chlorophyll binding)	0.212	28	56.126	39	12	7	5	11	8	5	5	5	7	10	9	7	7	6	4	5	5	3	4	2	4424200	4238800	4619900	1003400	866920	940650	1.649	1.58	1.722	0.374	0.323	0.351	0.212	2.9911e-06
Molecular Function	GO:0004252	7	serine-type endopeptidase activity	0.338977	AX86KU.1	subtilisin-like serine protease 3; IPR009020 (Proteinase inhibitor, propeptide), IPR010435 (Peptidase S8A, DUF1034 C-terminal), IPR015500 (Peptidase S8, subtilisin-related), IPR023827 (Peptidase S8, subtilisin, Asp-active site), IPR023828 (Peptidase S8, subtilisin, Ser-active site); GO:0004252 (serine-type endopeptidase activity), GO:0005618 (cell wall), GO:0006508 (proteolysis), GO:0016020 (memb…	0.441	33.5	88.141	54	18	15	11	10	9	8	8	8	14	12	12	9	9	10	11	11	10	8	8	8	1657500	1357900	1541200	638640	669310	704490	1.514	1.24	1.408	0.583	0.611	0.643	0.441	0.00023511
Molecular Function	GO:0004252	7	serine-type endopeptidase activity	0.338977	97WALL.1	subtilisin-like serine protease 2; IPR015500 (Peptidase S8, subtilisin-related), IPR023828 (Peptidase S8, subtilisin, Ser-active site); GO:0004252 (serine-type endopeptidase activity), GO:0006508 (proteolysis), GO:0042802 (identical protein binding), GO:0043086 (negative regulation of catalytic activity)	0.489	35.2	82.073	53	13	3	12	12	11	6	5	7	8	10	9	5	5	7	2	1	2	1	2	1	1087300	1206500	1164400	521610	596790	573230	1.267	1.406	1.357	0.608	0.695	0.668	0.489	0.000139489
Molecular Function	GO:0042626	11	ATPase activity, coupled to transmembrane movement of substances	0.0314682	487MWI.1	ATP synthase, F1 beta subunit; IPR001469 (ATPase, F1 complex, delta/epsilon subunit), IPR005722 (ATPase, F1 complex, beta subunit), IPR027417 (P-loop containing nucleoside triphosphate hydrolase); GO:0000166 (nucleotide binding), GO:0005524 (ATP binding), GO:0015986 (ATP synthesis coupled proton transport), GO:0015991 (ATP hydrolysis coupled proton transport), GO:0015992 (proton transport), GO:00…	0.432	63.1	67.625	165	25	19	26	33	34	26	25	21	20	22	20	21	21	18	14	16	15	15	15	12	17490000	15608000	15639000	6825100	7116800	7116900	1.504	1.342	1.344	0.587	0.612	0.612	0.432	3.5713e-05
Molecular Function	GO:0042626	11	ATPase activity, coupled to transmembrane movement of substances	0.0314682	AF7BT4.1	ATP synthase F1, alpha subunit; IPR005294 (ATPase, F1 complex, alpha subunit), IPR023366 (ATP synthase subunit alpha-like domain), IPR027417 (P-loop containing nucleoside triphosphate hydrolase); GO:0005524 (ATP binding), GO:0015986 (ATP synthesis coupled proton transport), GO:0015991 (ATP hydrolysis coupled proton transport), GO:0015992 (proton transport), GO:0046034 (ATP metabolic process)	0.478	28.4	55.684	61	12	12	11	13	12	10	8	7	8	10	9	9	8	7	8	10	9	9	8	7	5213400	5498500	4788900	2623700	2334900	2455400	1.365	1.44	1.254	0.687	0.611	0.643	0.478	0.000155489
Molecular Function	GO:0042626	11	ATPase activity, coupled to transmembrane movement of substances	0.0314682	2I1I1C.1	ATP synthase delta-subunit gene; IPR000711 (ATPase, F1 complex, OSCP/delta subunit), IPR026015 (F1F0 ATP synthase OSCP/delta subunit, N-terminal domain); GO:0015986 (ATP synthesis coupled proton transport), GO:0016020 (membrane)	0.343	38.7	29.635	30	10	10	7	8	6	4	2	3	8	9	7	5	3	4	8	9	7	5	3	4	917840	959970	989170	368080	272550	342330	1.43	1.496	1.542	0.574	0.425	0.534	0.343	0.00031993
Molecular Function	GO:0042626	11	ATPase activity, coupled to transmembrane movement of substances	0.0314682	KSV0XM.1	ATP synthase gamma chain 1 family protein n=3 Tax=Populus RepID=B9H1A7_POPTR; IPR000131 (ATPase, F1 complex, gamma subunit), IPR023632 (ATPase, F1 complex, gamma subunit conserved site), IPR023633 (ATPase, F1 complex, gamma subunit domain); GO:0015986 (ATP synthesis coupled proton transport)	0.364	37.6	41.315	41	12	2	11	9	6	7	4	4	9	9	5	6	5	4	2	2	0	1	1	1	1383800	1437500	1409200	549050	488390	503640	1.439	1.494	1.465	0.571	0.508	0.524	0.364	1.51234e-05
Molecular Function	GO:0005200	3	structural constituent of cytoskeleton	0.034144	3M8WGZ.1	tubulin beta chain 2; IPR000217 (Tubulin), IPR023123 (Tubulin, C-terminal); GO:0003924 (GTPase activity), GO:0005200 (structural constituent of cytoskeleton), GO:0005525 (GTP binding), GO:0005874 (microtubule), GO:0006184 (GTP catabolic process), GO:0007017 (microtubule-based process), GO:0043234 (protein complex), GO:0051258 (protein polymerization)	0.446	61	50.069	31	20	7	7	7	4	4	5	4	16	18	17	14	17	16	5	7	5	5	6	4	1038200	1189300	1101400	512050	511160	460690	1.294	1.483	1.373	0.638	0.637	0.574	0.446	0.000102896
Molecular Function	GO:0005200	3	structural constituent of cytoskeleton	0.034144	KRJ4S2.1	tubulin alpha-4 chain; IPR000217 (Tubulin), IPR023123 (Tubulin, C-terminal); GO:0003924 (GTPase activity), GO:0005200 (structural constituent of cytoskeleton), GO:0005525 (GTP binding), GO:0005874 (microtubule), GO:0006184 (GTP catabolic process), GO:0007017 (microtubule-based process), GO:0043234 (protein complex), GO:0051258 (protein polymerization)	0.482	60.8	49.611	49	19	3	9	9	10	7	7	7	15	15	14	13	14	15	3	3	3	3	3	3	2911500	2847300	2720700	1317600	1325600	1443300	1.39	1.36	1.299	0.629	0.633	0.689	0.482	3.6476e-05
Molecular Function	GO:0008324	6	cation transmembrane transporter activity	0.048414	487MWI.1	ATP synthase, F1 beta subunit; IPR001469 (ATPase, F1 complex, delta/epsilon subunit), IPR005722 (ATPase, F1 complex, beta subunit), IPR027417 (P-loop containing nucleoside triphosphate hydrolase); GO:0000166 (nucleotide binding), GO:0005524 (ATP binding), GO:0015986 (ATP synthesis coupled proton transport), GO:0015991 (ATP hydrolysis coupled proton transport), GO:0015992 (proton transport), GO:00…	0.432	63.1	67.625	165	25	19	26	33	34	26	25	21	20	22	20	21	21	18	14	16	15	15	15	12	17490000	15608000	15639000	6825100	7116800	7116900	1.504	1.342	1.344	0.587	0.612	0.612	0.432	3.5713e-05
Molecular Function	GO:0008324	6	cation transmembrane transporter activity	0.048414	AF7BT4.1	ATP synthase F1, alpha subunit; IPR005294 (ATPase, F1 complex, alpha subunit), IPR023366 (ATP synthase subunit alpha-like domain), IPR027417 (P-loop containing nucleoside triphosphate hydrolase); GO:0005524 (ATP binding), GO:0015986 (ATP synthesis coupled proton transport), GO:0015991 (ATP hydrolysis coupled proton transport), GO:0015992 (proton transport), GO:0046034 (ATP metabolic process)	0.478	28.4	55.684	61	12	12	11	13	12	10	8	7	8	10	9	9	8	7	8	10	9	9	8	7	5213400	5498500	4788900	2623700	2334900	2455400	1.365	1.44	1.254	0.687	0.611	0.643	0.478	0.000155489
Molecular Function	GO:0008324	6	cation transmembrane transporter activity	0.048414	2I1I1C.1	ATP synthase delta-subunit gene; IPR000711 (ATPase, F1 complex, OSCP/delta subunit), IPR026015 (F1F0 ATP synthase OSCP/delta subunit, N-terminal domain); GO:0015986 (ATP synthesis coupled proton transport), GO:0016020 (membrane)	0.343	38.7	29.635	30	10	10	7	8	6	4	2	3	8	9	7	5	3	4	8	9	7	5	3	4	917840	959970	989170	368080	272550	342330	1.43	1.496	1.542	0.574	0.425	0.534	0.343	0.00031993
Molecular Function	GO:0008324	6	cation transmembrane transporter activity	0.048414	KSV0XM.1	ATP synthase gamma chain 1 family protein n=3 Tax=Populus RepID=B9H1A7_POPTR; IPR000131 (ATPase, F1 complex, gamma subunit), IPR023632 (ATPase, F1 complex, gamma subunit conserved site), IPR023633 (ATPase, F1 complex, gamma subunit domain); GO:0015986 (ATP synthesis coupled proton transport)	0.364	37.6	41.315	41	12	2	11	9	6	7	4	4	9	9	5	6	5	4	2	2	0	1	1	1	1383800	1437500	1409200	549050	488390	503640	1.439	1.494	1.465	0.571	0.508	0.524	0.364	1.51234e-05
Molecular Function	GO:0022857	3	transmembrane transporter activity	0.163104	487MWI.1	ATP synthase, F1 beta subunit; IPR001469 (ATPase, F1 complex, delta/epsilon subunit), IPR005722 (ATPase, F1 complex, beta subunit), IPR027417 (P-loop containing nucleoside triphosphate hydrolase); GO:0000166 (nucleotide binding), GO:0005524 (ATP binding), GO:0015986 (ATP synthesis coupled proton transport), GO:0015991 (ATP hydrolysis coupled proton transport), GO:0015992 (proton transport), GO:00…	0.432	63.1	67.625	165	25	19	26	33	34	26	25	21	20	22	20	21	21	18	14	16	15	15	15	12	17490000	15608000	15639000	6825100	7116800	7116900	1.504	1.342	1.344	0.587	0.612	0.612	0.432	3.5713e-05
Molecular Function	GO:0022857	3	transmembrane transporter activity	0.163104	AF7BT4.1	ATP synthase F1, alpha subunit; IPR005294 (ATPase, F1 complex, alpha subunit), IPR023366 (ATP synthase subunit alpha-like domain), IPR027417 (P-loop containing nucleoside triphosphate hydrolase); GO:0005524 (ATP binding), GO:0015986 (ATP synthesis coupled proton transport), GO:0015991 (ATP hydrolysis coupled proton transport), GO:0015992 (proton transport), GO:0046034 (ATP metabolic process)	0.478	28.4	55.684	61	12	12	11	13	12	10	8	7	8	10	9	9	8	7	8	10	9	9	8	7	5213400	5498500	4788900	2623700	2334900	2455400	1.365	1.44	1.254	0.687	0.611	0.643	0.478	0.000155489
Molecular Function	GO:0022857	3	transmembrane transporter activity	0.163104	2I1I1C.1	ATP synthase delta-subunit gene; IPR000711 (ATPase, F1 complex, OSCP/delta subunit), IPR026015 (F1F0 ATP synthase OSCP/delta subunit, N-terminal domain); GO:0015986 (ATP synthesis coupled proton transport), GO:0016020 (membrane)	0.343	38.7	29.635	30	10	10	7	8	6	4	2	3	8	9	7	5	3	4	8	9	7	5	3	4	917840	959970	989170	368080	272550	342330	1.43	1.496	1.542	0.574	0.425	0.534	0.343	0.00031993
Molecular Function	GO:0022857	3	transmembrane transporter activity	0.163104	KSV0XM.1	ATP synthase gamma chain 1 family protein n=3 Tax=Populus RepID=B9H1A7_POPTR; IPR000131 (ATPase, F1 complex, gamma subunit), IPR023632 (ATPase, F1 complex, gamma subunit conserved site), IPR023633 (ATPase, F1 complex, gamma subunit domain); GO:0015986 (ATP synthesis coupled proton transport)	0.364	37.6	41.315	41	12	2	11	9	6	7	4	4	9	9	5	6	5	4	2	2	0	1	1	1	1383800	1437500	1409200	549050	488390	503640	1.439	1.494	1.465	0.571	0.508	0.524	0.364	1.51234e-05
Molecular Function	GO:0022857	3	transmembrane transporter activity	0.163104	ZM0CN1.1	vacuolar (H+)-ATPase G subunit; IPR005124 (Vacuolar (H+)-ATPase G subunit); GO:0015992 (proton transport), GO:0016471 (vacuolar proton-transporting V-type ATPase complex)	0.497	50	12.29	27	5	5	6	5	4	3	4	5	4	4	3	2	3	3	4	4	3	2	3	3	1558100	1320200	1600700	791470	704920	727150	1.395	1.182	1.433	0.709	0.631	0.651	0.497	0.00055756
Biological Process	GO:0044264	6	cellular polysaccharide metabolic process	0.316747	T3CFRI.1	xyloglucan endotransglucosylase/hydrolase 32; IPR008985 (Concanavalin A-like lectin/glucanases superfamily), IPR016455 (Xyloglucan endotransglucosylase/hydrolase); GO:0005618 (cell wall), GO:0005975 (carbohydrate metabolic process), GO:0006073 (cellular glucan metabolic process), GO:0016762 (xyloglucan:xyloglucosyl transferase activity), GO:0048046 (apoplast)	0.443	31.7	34.089	51	9	2	9	10	10	8	7	7	8	7	8	7	7	6	2	2	1	1	1	2	905750	872020	908820	396740	424230	369150	1.402	1.35	1.407	0.614	0.657	0.571	0.443	4.1926e-05
Biological Process	GO:0044264	6	cellular polysaccharide metabolic process	0.316747	B1AFV9.1	xyloglucan endotransglucosylase/hydrolase 5; IPR008985 (Concanavalin A-like lectin/glucanases superfamily), IPR016455 (Xyloglucan endotransglucosylase/hydrolase); GO:0005618 (cell wall), GO:0005975 (carbohydrate metabolic process), GO:0006073 (cellular glucan metabolic process), GO:0016762 (xyloglucan:xyloglucosyl transferase activity), GO:0048046 (apoplast)	0.42	58.5	32.042	73	18	11	12	18	15	12	8	8	12	15	13	13	9	10	8	9	9	9	6	7	8503600	8426000	8795900	3826800	3599100	3379500	1.397	1.384	1.445	0.629	0.591	0.555	0.42	2.1351e-05
Biological Process	GO:0009607	3	response to biotic stimulus	0.000525398	67Y9C9.1	MLP-like protein 31; IPR000916 (Bet v I domain), IPR023393 (START-like domain); GO:0006952 (defense response), GO:0009607 (response to biotic stimulus)	0.467	49	17.608	22	7	1	5	5	4	3	2	3	5	5	4	3	2	4	1	1	1	0	0	0	312920	371950	386390	161120	175110	164110	1.195	1.42	1.475	0.615	0.669	0.627	0.467	0.00040226
Biological Process	GO:0009607	3	response to biotic stimulus	0.000525398	TKQZ92.1	MLP-like protein 43; IPR000916 (Bet v I domain), IPR023393 (START-like domain); GO:0006952 (defense response), GO:0009607 (response to biotic stimulus)	0.104	60.4	17.873	32	9	9	7	8	10	2	2	3	5	6	8	2	2	2	5	6	8	2	2	2	1085000	1066200	1348300	99392	97396	168310	1.685	1.655	2.093	0.154	0.151	0.261	0.104	0.00029888
Biological Process	GO:0009607	3	response to biotic stimulus	0.000525398	GJ4Q3S.1	MLP-like protein 43; IPR000916 (Bet v I domain), IPR023393 (START-like domain); GO:0006952 (defense response), GO:0009607 (response to biotic stimulus)	0.279	76.1	17.684	43	10	6	10	8	9	6	5	5	10	9	9	7	7	7	6	6	6	4	4	4	3574200	3988200	3697200	1070700	1002300	1067200	1.489	1.662	1.541	0.446	0.418	0.445	0.279	2.5497e-06
Biological Process	GO:0009607	3	response to biotic stimulus	0.000525398	WD2ETH.1	Polyketide cyclase/dehydrase and lipid transport superfamily protein; IPR000916 (Bet v I domain), IPR023393 (START-like domain), IPR024949 (Bet v I type allergen); GO:0006952 (defense response), GO:0009607 (response to biotic stimulus)	0.257	46.5	17.357	32	7	7	6	6	7	3	5	5	6	5	6	3	4	4	6	5	6	3	4	4	1469200	1261300	1125200	313880	348790	328390	1.819	1.561	1.393	0.389	0.432	0.407	0.257	8.1599e-05
Biological Process	GO:0009607	3	response to biotic stimulus	0.000525398	0PC5WU.1	MLP-like protein 31; IPR000916 (Bet v I domain), IPR023393 (START-like domain); GO:0006952 (defense response), GO:0009607 (response to biotic stimulus)	0.311	60.1	17.362	22	8	1	3	4	5	4	2	4	4	6	6	5	3	5	0	1	1	1	1	0	897120	818230	952120	260620	300420	269160	1.539	1.404	1.633	0.447	0.515	0.462	0.311	4.245e-05
Biological Process	GO:0009607	3	response to biotic stimulus	0.000525398	K2YLLD.1	MLP-like protein 43; IPR000916 (Bet v I domain), IPR023393 (START-like domain); GO:0006952 (defense response), GO:0009607 (response to biotic stimulus)	0.424	68	17.333	43	10	3	7	7	9	7	7	6	7	10	8	9	9	8	3	3	3	3	3	3	2333000	2116900	2306300	1007200	907210	953300	1.455	1.32	1.438	0.628	0.566	0.594	0.424	3.8587e-05
Biological Process	GO:0009607	3	response to biotic stimulus	0.000525398	ED5BBM.1	MLP-like protein 43; IPR000916 (Bet v I domain), IPR023393 (START-like domain); GO:0006952 (defense response), GO:0009607 (response to biotic stimulus)	0.2	65.8	17.32	39	8	4	8	9	10	4	4	4	6	7	7	3	4	4	3	4	4	3	2	2	1547200	1595200	1546300	345450	277610	313610	1.65	1.701	1.649	0.368	0.296	0.334	0.2	1.72286e-05
Biological Process	GO:0006006	8	glucose metabolic process	0.13599	FN6RIW.1	glyceraldehyde-3-phosphate dehydrogenase C2; IPR020831 (Glyceraldehyde/Erythrose phosphate dehydrogenase family); GO:0006006 (glucose metabolic process), GO:0050661 (NADP binding), GO:0051287 (NAD binding), GO:0055114 (oxidation-reduction process)	0.324	45.4	43.179	62	14	2	10	13	13	8	9	9	12	11	11	9	9	10	2	1	1	1	1	1	4335200	3799800	4058900	1336700	1325900	1292100	1.611	1.412	1.508	0.497	0.493	0.48	0.324	4.5269e-06
Biological Process	GO:0006006	8	glucose metabolic process	0.13599	BA5EUQ.1	glyceraldehyde-3-phosphate dehydrogenase C2; IPR020831 (Glyceraldehyde/Erythrose phosphate dehydrogenase family); GO:0006006 (glucose metabolic process), GO:0050661 (NADP binding), GO:0051287 (NAD binding), GO:0055114 (oxidation-reduction process)	0.222	24.7	51.43	41	12	10	9	10	8	6	4	4	10	10	7	6	4	4	8	8	6	5	3	3	1400700	1331100	1215900	310350	282240	283820	1.742	1.656	1.512	0.386	0.351	0.353	0.222	4.1233e-06
Biological Process	GO:0006091	4	generation of precursor metabolites and energy	0.199248	0R479N.1	photosystem II protein D1 [Glycine max]; IPR000484 (Photosynthetic reaction centre, L/M); GO:0009055 (electron carrier activity), GO:0009772 (photosynthetic electron transport in photosystem II)	0.197	24.4	38.948	20	7	7	6	3	3	3	2	3	7	5	5	4	3	4	7	5	5	4	3	4	2372700	2636100	2838000	529940	511760	506200	1.515	1.684	1.813	0.338	0.327	0.323	0.197	3.6217e-06
Biological Process	GO:0006091	4	generation of precursor metabolites and energy	0.199248	S2JPPU.1	protein THYLAKOID FORMATION1, chloroplastic-like [Glycine max]; IPR017499 (Photosystem II Psp29, biogenesis); GO:0009523 (photosystem II), GO:0010027 (thylakoid membrane organization), GO:0015979 (photosynthesis)	0.477	22.6	34.124	22	5	5	4	4	5	4	2	3	4	4	5	4	2	3	4	4	5	4	2	3	225860	250290	183560	105610	123650	85751	1.39	1.541	1.13	0.65	0.761	0.528	0.477	0.0060401
Biological Process	GO:0006091	4	generation of precursor metabolites and energy	0.199248	8A6KBK.1	Photosystem II chlorophyll-binding protein CP43 n=1 Tax=Symbiodinium sp. C3 RepID=U6EFN7_9DINO; IPR000484 (Photosynthetic reaction centre, L/M), IPR000932 (Photosystem antenna protein-like); GO:0009521 (photosystem), GO:0009523 (photosystem II), GO:0009767 (photosynthetic electron transport chain), GO:0009772 (photosynthetic electron transport in photosystem II), GO:0015979 (photosynthesis), GO:0…	0.195	35	88.194	78	21	2	18	18	18	6	9	9	15	15	18	8	9	9	1	2	2	1	1	2	8474300	8616500	9599200	1754800	1735900	1707200	1.595	1.621	1.806	0.33	0.327	0.321	0.195	1.0543e-06
Biological Process	GO:0006091	4	generation of precursor metabolites and energy	0.199248	0W708Z.1	photosystem II CP47 chlorophyll A apoprotein; IPR000932 (Photosystem antenna protein-like); GO:0009521 (photosystem), GO:0009523 (photosystem II), GO:0009767 (photosynthetic electron transport chain), GO:0015979 (photosynthesis), GO:0016020 (membrane), GO:0016168 (chlorophyll binding)	0.212	28	56.126	39	12	7	5	11	8	5	5	5	7	10	9	7	7	6	4	5	5	3	4	2	4424200	4238800	4619900	1003400	866920	940650	1.649	1.58	1.722	0.374	0.323	0.351	0.212	2.9911e-06
Biological Process	GO:0006091	4	generation of precursor metabolites and energy	0.199248	P96X61.2	fructose-bisphosphate aldolase 2; IPR000741 (Fructose-bisphosphate aldolase, class-I), IPR013785 (Aldolase-type TIM barrel); GO:0003824 (catalytic activity), GO:0004332 (fructose-bisphosphate aldolase activity), GO:0006096 (glycolysis)	0.434	42.5	42.997	59	14	14	12	11	11	6	10	9	13	11	10	7	9	9	13	11	10	7	9	9	4524300	4169800	4252100	1580300	2023700	2012800	1.462	1.348	1.374	0.511	0.654	0.651	0.434	0.0005848
Biological Process	GO:1901137	5	carbohydrate derivative biosynthetic process	0.0922594	NAQH5K.1	plasma membrane H+-ATPase; IPR001757 (Cation-transporting P-type ATPase), IPR023214 (HAD-like domain), IPR023298 (P-type ATPase, transmembrane domain); GO:0000166 (nucleotide binding), GO:0006200 (ATP catabolic process), GO:0006754 (ATP biosynthetic process), GO:0006812 (cation transport), GO:0016021 (integral component of membrane), GO:0016887 (ATPase activity), GO:0019829 (cation-transporting A…	0.394	36.1	106.66	86	35	15	18	16	17	12	13	10	25	27	25	22	24	21	13	12	13	9	9	8	2138100	2228000	2038500	924940	730610	869960	1.437	1.497	1.37	0.621	0.491	0.585	0.394	0.00023906
Biological Process	GO:1901137	5	carbohydrate derivative biosynthetic process	0.0922594	487MWI.1	ATP synthase, F1 beta subunit; IPR001469 (ATPase, F1 complex, delta/epsilon subunit), IPR005722 (ATPase, F1 complex, beta subunit), IPR027417 (P-loop containing nucleoside triphosphate hydrolase); GO:0000166 (nucleotide binding), GO:0005524 (ATP binding), GO:0015986 (ATP synthesis coupled proton transport), GO:0015991 (ATP hydrolysis coupled proton transport), GO:0015992 (proton transport), GO:00…	0.432	63.1	67.625	165	25	19	26	33	34	26	25	21	20	22	20	21	21	18	14	16	15	15	15	12	17490000	15608000	15639000	6825100	7116800	7116900	1.504	1.342	1.344	0.587	0.612	0.612	0.432	3.5713e-05
Biological Process	GO:1901137	5	carbohydrate derivative biosynthetic process	0.0922594	AF7BT4.1	ATP synthase F1, alpha subunit; IPR005294 (ATPase, F1 complex, alpha subunit), IPR023366 (ATP synthase subunit alpha-like domain), IPR027417 (P-loop containing nucleoside triphosphate hydrolase); GO:0005524 (ATP binding), GO:0015986 (ATP synthesis coupled proton transport), GO:0015991 (ATP hydrolysis coupled proton transport), GO:0015992 (proton transport), GO:0046034 (ATP metabolic process)	0.478	28.4	55.684	61	12	12	11	13	12	10	8	7	8	10	9	9	8	7	8	10	9	9	8	7	5213400	5498500	4788900	2623700	2334900	2455400	1.365	1.44	1.254	0.687	0.611	0.643	0.478	0.000155489
Biological Process	GO:1901137	5	carbohydrate derivative biosynthetic process	0.0922594	2I1I1C.1	ATP synthase delta-subunit gene; IPR000711 (ATPase, F1 complex, OSCP/delta subunit), IPR026015 (F1F0 ATP synthase OSCP/delta subunit, N-terminal domain); GO:0015986 (ATP synthesis coupled proton transport), GO:0016020 (membrane)	0.343	38.7	29.635	30	10	10	7	8	6	4	2	3	8	9	7	5	3	4	8	9	7	5	3	4	917840	959970	989170	368080	272550	342330	1.43	1.496	1.542	0.574	0.425	0.534	0.343	0.00031993
Biological Process	GO:1901137	5	carbohydrate derivative biosynthetic process	0.0922594	KSV0XM.1	ATP synthase gamma chain 1 family protein n=3 Tax=Populus RepID=B9H1A7_POPTR; IPR000131 (ATPase, F1 complex, gamma subunit), IPR023632 (ATPase, F1 complex, gamma subunit conserved site), IPR023633 (ATPase, F1 complex, gamma subunit domain); GO:0015986 (ATP synthesis coupled proton transport)	0.364	37.6	41.315	41	12	2	11	9	6	7	4	4	9	9	5	6	5	4	2	2	0	1	1	1	1383800	1437500	1409200	549050	488390	503640	1.439	1.494	1.465	0.571	0.508	0.524	0.364	1.51234e-05
Biological Process	GO:0019693	6	ribose phosphate metabolic process	0.0539371	NAQH5K.1	plasma membrane H+-ATPase; IPR001757 (Cation-transporting P-type ATPase), IPR023214 (HAD-like domain), IPR023298 (P-type ATPase, transmembrane domain); GO:0000166 (nucleotide binding), GO:0006200 (ATP catabolic process), GO:0006754 (ATP biosynthetic process), GO:0006812 (cation transport), GO:0016021 (integral component of membrane), GO:0016887 (ATPase activity), GO:0019829 (cation-transporting A…	0.394	36.1	106.66	86	35	15	18	16	17	12	13	10	25	27	25	22	24	21	13	12	13	9	9	8	2138100	2228000	2038500	924940	730610	869960	1.437	1.497	1.37	0.621	0.491	0.585	0.394	0.00023906
Biological Process	GO:0019693	6	ribose phosphate metabolic process	0.0539371	487MWI.1	ATP synthase, F1 beta subunit; IPR001469 (ATPase, F1 complex, delta/epsilon subunit), IPR005722 (ATPase, F1 complex, beta subunit), IPR027417 (P-loop containing nucleoside triphosphate hydrolase); GO:0000166 (nucleotide binding), GO:0005524 (ATP binding), GO:0015986 (ATP synthesis coupled proton transport), GO:0015991 (ATP hydrolysis coupled proton transport), GO:0015992 (proton transport), GO:00…	0.432	63.1	67.625	165	25	19	26	33	34	26	25	21	20	22	20	21	21	18	14	16	15	15	15	12	17490000	15608000	15639000	6825100	7116800	7116900	1.504	1.342	1.344	0.587	0.612	0.612	0.432	3.5713e-05
Biological Process	GO:0019693	6	ribose phosphate metabolic process	0.0539371	AF7BT4.1	ATP synthase F1, alpha subunit; IPR005294 (ATPase, F1 complex, alpha subunit), IPR023366 (ATP synthase subunit alpha-like domain), IPR027417 (P-loop containing nucleoside triphosphate hydrolase); GO:0005524 (ATP binding), GO:0015986 (ATP synthesis coupled proton transport), GO:0015991 (ATP hydrolysis coupled proton transport), GO:0015992 (proton transport), GO:0046034 (ATP metabolic process)	0.478	28.4	55.684	61	12	12	11	13	12	10	8	7	8	10	9	9	8	7	8	10	9	9	8	7	5213400	5498500	4788900	2623700	2334900	2455400	1.365	1.44	1.254	0.687	0.611	0.643	0.478	0.000155489
Biological Process	GO:0019693	6	ribose phosphate metabolic process	0.0539371	2I1I1C.1	ATP synthase delta-subunit gene; IPR000711 (ATPase, F1 complex, OSCP/delta subunit), IPR026015 (F1F0 ATP synthase OSCP/delta subunit, N-terminal domain); GO:0015986 (ATP synthesis coupled proton transport), GO:0016020 (membrane)	0.343	38.7	29.635	30	10	10	7	8	6	4	2	3	8	9	7	5	3	4	8	9	7	5	3	4	917840	959970	989170	368080	272550	342330	1.43	1.496	1.542	0.574	0.425	0.534	0.343	0.00031993
Biological Process	GO:0019693	6	ribose phosphate metabolic process	0.0539371	KSV0XM.1	ATP synthase gamma chain 1 family protein n=3 Tax=Populus RepID=B9H1A7_POPTR; IPR000131 (ATPase, F1 complex, gamma subunit), IPR023632 (ATPase, F1 complex, gamma subunit conserved site), IPR023633 (ATPase, F1 complex, gamma subunit domain); GO:0015986 (ATP synthesis coupled proton transport)	0.364	37.6	41.315	41	12	2	11	9	6	7	4	4	9	9	5	6	5	4	2	2	0	1	1	1	1383800	1437500	1409200	549050	488390	503640	1.439	1.494	1.465	0.571	0.508	0.524	0.364	1.51234e-05
Biological Process	GO:0019693	6	ribose phosphate metabolic process	0.0539371	J42BJ7.1	6-phosphogluconolactonase 1; IPR006148 (Glucosamine/galactosamine-6-phosphate isomerase); GO:0005975 (carbohydrate metabolic process), GO:0006098 (pentose-phosphate shunt), GO:0017057 (6-phosphogluconolactonase activity)	0.499	28.8	35.742	24	8	7	5	4	5	5	3	2	6	4	6	7	5	4	5	4	5	6	4	3	919410	813690	1019900	531180	377390	465610	1.337	1.183	1.483	0.772	0.549	0.677	0.499	0.0041424
Biological Process	GO:0019693	6	ribose phosphate metabolic process	0.0539371	P96X61.2	fructose-bisphosphate aldolase 2; IPR000741 (Fructose-bisphosphate aldolase, class-I), IPR013785 (Aldolase-type TIM barrel); GO:0003824 (catalytic activity), GO:0004332 (fructose-bisphosphate aldolase activity), GO:0006096 (glycolysis)	0.434	42.5	42.997	59	14	14	12	11	11	6	10	9	13	11	10	7	9	9	13	11	10	7	9	9	4524300	4169800	4252100	1580300	2023700	2012800	1.462	1.348	1.374	0.511	0.654	0.651	0.434	0.0005848
Biological Process	GO:0009206	11	purine ribonucleoside triphosphate biosynthetic process	0.00122751	NAQH5K.1	plasma membrane H+-ATPase; IPR001757 (Cation-transporting P-type ATPase), IPR023214 (HAD-like domain), IPR023298 (P-type ATPase, transmembrane domain); GO:0000166 (nucleotide binding), GO:0006200 (ATP catabolic process), GO:0006754 (ATP biosynthetic process), GO:0006812 (cation transport), GO:0016021 (integral component of membrane), GO:0016887 (ATPase activity), GO:0019829 (cation-transporting A…	0.394	36.1	106.66	86	35	15	18	16	17	12	13	10	25	27	25	22	24	21	13	12	13	9	9	8	2138100	2228000	2038500	924940	730610	869960	1.437	1.497	1.37	0.621	0.491	0.585	0.394	0.00023906
Biological Process	GO:0009206	11	purine ribonucleoside triphosphate biosynthetic process	0.00122751	487MWI.1	ATP synthase, F1 beta subunit; IPR001469 (ATPase, F1 complex, delta/epsilon subunit), IPR005722 (ATPase, F1 complex, beta subunit), IPR027417 (P-loop containing nucleoside triphosphate hydrolase); GO:0000166 (nucleotide binding), GO:0005524 (ATP binding), GO:0015986 (ATP synthesis coupled proton transport), GO:0015991 (ATP hydrolysis coupled proton transport), GO:0015992 (proton transport), GO:00…	0.432	63.1	67.625	165	25	19	26	33	34	26	25	21	20	22	20	21	21	18	14	16	15	15	15	12	17490000	15608000	15639000	6825100	7116800	7116900	1.504	1.342	1.344	0.587	0.612	0.612	0.432	3.5713e-05
Biological Process	GO:0009206	11	purine ribonucleoside triphosphate biosynthetic process	0.00122751	AF7BT4.1	ATP synthase F1, alpha subunit; IPR005294 (ATPase, F1 complex, alpha subunit), IPR023366 (ATP synthase subunit alpha-like domain), IPR027417 (P-loop containing nucleoside triphosphate hydrolase); GO:0005524 (ATP binding), GO:0015986 (ATP synthesis coupled proton transport), GO:0015991 (ATP hydrolysis coupled proton transport), GO:0015992 (proton transport), GO:0046034 (ATP metabolic process)	0.478	28.4	55.684	61	12	12	11	13	12	10	8	7	8	10	9	9	8	7	8	10	9	9	8	7	5213400	5498500	4788900	2623700	2334900	2455400	1.365	1.44	1.254	0.687	0.611	0.643	0.478	0.000155489
Biological Process	GO:0009206	11	purine ribonucleoside triphosphate biosynthetic process	0.00122751	2I1I1C.1	ATP synthase delta-subunit gene; IPR000711 (ATPase, F1 complex, OSCP/delta subunit), IPR026015 (F1F0 ATP synthase OSCP/delta subunit, N-terminal domain); GO:0015986 (ATP synthesis coupled proton transport), GO:0016020 (membrane)	0.343	38.7	29.635	30	10	10	7	8	6	4	2	3	8	9	7	5	3	4	8	9	7	5	3	4	917840	959970	989170	368080	272550	342330	1.43	1.496	1.542	0.574	0.425	0.534	0.343	0.00031993
Biological Process	GO:0009206	11	purine ribonucleoside triphosphate biosynthetic process	0.00122751	KSV0XM.1	ATP synthase gamma chain 1 family protein n=3 Tax=Populus RepID=B9H1A7_POPTR; IPR000131 (ATPase, F1 complex, gamma subunit), IPR023632 (ATPase, F1 complex, gamma subunit conserved site), IPR023633 (ATPase, F1 complex, gamma subunit domain); GO:0015986 (ATP synthesis coupled proton transport)	0.364	37.6	41.315	41	12	2	11	9	6	7	4	4	9	9	5	6	5	4	2	2	0	1	1	1	1383800	1437500	1409200	549050	488390	503640	1.439	1.494	1.465	0.571	0.508	0.524	0.364	1.51234e-05
Biological Process	GO:0006754	12	ATP biosynthetic process	0.000650523	NAQH5K.1	plasma membrane H+-ATPase; IPR001757 (Cation-transporting P-type ATPase), IPR023214 (HAD-like domain), IPR023298 (P-type ATPase, transmembrane domain); GO:0000166 (nucleotide binding), GO:0006200 (ATP catabolic process), GO:0006754 (ATP biosynthetic process), GO:0006812 (cation transport), GO:0016021 (integral component of membrane), GO:0016887 (ATPase activity), GO:0019829 (cation-transporting A…	0.394	36.1	106.66	86	35	15	18	16	17	12	13	10	25	27	25	22	24	21	13	12	13	9	9	8	2138100	2228000	2038500	924940	730610	869960	1.437	1.497	1.37	0.621	0.491	0.585	0.394	0.00023906
Biological Process	GO:0006754	12	ATP biosynthetic process	0.000650523	487MWI.1	ATP synthase, F1 beta subunit; IPR001469 (ATPase, F1 complex, delta/epsilon subunit), IPR005722 (ATPase, F1 complex, beta subunit), IPR027417 (P-loop containing nucleoside triphosphate hydrolase); GO:0000166 (nucleotide binding), GO:0005524 (ATP binding), GO:0015986 (ATP synthesis coupled proton transport), GO:0015991 (ATP hydrolysis coupled proton transport), GO:0015992 (proton transport), GO:00…	0.432	63.1	67.625	165	25	19	26	33	34	26	25	21	20	22	20	21	21	18	14	16	15	15	15	12	17490000	15608000	15639000	6825100	7116800	7116900	1.504	1.342	1.344	0.587	0.612	0.612	0.432	3.5713e-05
Biological Process	GO:0006754	12	ATP biosynthetic process	0.000650523	AF7BT4.1	ATP synthase F1, alpha subunit; IPR005294 (ATPase, F1 complex, alpha subunit), IPR023366 (ATP synthase subunit alpha-like domain), IPR027417 (P-loop containing nucleoside triphosphate hydrolase); GO:0005524 (ATP binding), GO:0015986 (ATP synthesis coupled proton transport), GO:0015991 (ATP hydrolysis coupled proton transport), GO:0015992 (proton transport), GO:0046034 (ATP metabolic process)	0.478	28.4	55.684	61	12	12	11	13	12	10	8	7	8	10	9	9	8	7	8	10	9	9	8	7	5213400	5498500	4788900	2623700	2334900	2455400	1.365	1.44	1.254	0.687	0.611	0.643	0.478	0.000155489
Biological Process	GO:0006754	12	ATP biosynthetic process	0.000650523	2I1I1C.1	ATP synthase delta-subunit gene; IPR000711 (ATPase, F1 complex, OSCP/delta subunit), IPR026015 (F1F0 ATP synthase OSCP/delta subunit, N-terminal domain); GO:0015986 (ATP synthesis coupled proton transport), GO:0016020 (membrane)	0.343	38.7	29.635	30	10	10	7	8	6	4	2	3	8	9	7	5	3	4	8	9	7	5	3	4	917840	959970	989170	368080	272550	342330	1.43	1.496	1.542	0.574	0.425	0.534	0.343	0.00031993
Biological Process	GO:0006754	12	ATP biosynthetic process	0.000650523	KSV0XM.1	ATP synthase gamma chain 1 family protein n=3 Tax=Populus RepID=B9H1A7_POPTR; IPR000131 (ATPase, F1 complex, gamma subunit), IPR023632 (ATPase, F1 complex, gamma subunit conserved site), IPR023633 (ATPase, F1 complex, gamma subunit domain); GO:0015986 (ATP synthesis coupled proton transport)	0.364	37.6	41.315	41	12	2	11	9	6	7	4	4	9	9	5	6	5	4	2	2	0	1	1	1	1383800	1437500	1409200	549050	488390	503640	1.439	1.494	1.465	0.571	0.508	0.524	0.364	1.51234e-05
Biological Process	GO:0019684	5	photosynthesis, light reaction	2.75786e-05	0R479N.1	photosystem II protein D1 [Glycine max]; IPR000484 (Photosynthetic reaction centre, L/M); GO:0009055 (electron carrier activity), GO:0009772 (photosynthetic electron transport in photosystem II)	0.197	24.4	38.948	20	7	7	6	3	3	3	2	3	7	5	5	4	3	4	7	5	5	4	3	4	2372700	2636100	2838000	529940	511760	506200	1.515	1.684	1.813	0.338	0.327	0.323	0.197	3.6217e-06
Biological Process	GO:0019684	5	photosynthesis, light reaction	2.75786e-05	S2JPPU.1	protein THYLAKOID FORMATION1, chloroplastic-like [Glycine max]; IPR017499 (Photosystem II Psp29, biogenesis); GO:0009523 (photosystem II), GO:0010027 (thylakoid membrane organization), GO:0015979 (photosynthesis)	0.477	22.6	34.124	22	5	5	4	4	5	4	2	3	4	4	5	4	2	3	4	4	5	4	2	3	225860	250290	183560	105610	123650	85751	1.39	1.541	1.13	0.65	0.761	0.528	0.477	0.0060401
Biological Process	GO:0019684	5	photosynthesis, light reaction	2.75786e-05	8A6KBK.1	Photosystem II chlorophyll-binding protein CP43 n=1 Tax=Symbiodinium sp. C3 RepID=U6EFN7_9DINO; IPR000484 (Photosynthetic reaction centre, L/M), IPR000932 (Photosystem antenna protein-like); GO:0009521 (photosystem), GO:0009523 (photosystem II), GO:0009767 (photosynthetic electron transport chain), GO:0009772 (photosynthetic electron transport in photosystem II), GO:0015979 (photosynthesis), GO:0…	0.195	35	88.194	78	21	2	18	18	18	6	9	9	15	15	18	8	9	9	1	2	2	1	1	2	8474300	8616500	9599200	1754800	1735900	1707200	1.595	1.621	1.806	0.33	0.327	0.321	0.195	1.0543e-06
Biological Process	GO:0019684	5	photosynthesis, light reaction	2.75786e-05	0W708Z.1	photosystem II CP47 chlorophyll A apoprotein; IPR000932 (Photosystem antenna protein-like); GO:0009521 (photosystem), GO:0009523 (photosystem II), GO:0009767 (photosynthetic electron transport chain), GO:0015979 (photosynthesis), GO:0016020 (membrane), GO:0016168 (chlorophyll binding)	0.212	28	56.126	39	12	7	5	11	8	5	5	5	7	10	9	7	7	6	4	5	5	3	4	2	4424200	4238800	4619900	1003400	866920	940650	1.649	1.58	1.722	0.374	0.323	0.351	0.212	2.9911e-06
Biological Process	GO:0005975	4	carbohydrate metabolic process	0.00117375	H8P4Q7.2	lysosomal beta glucosidase-like isoform X2 [Glycine max]; IPR002772 (Glycoside hydrolase family 3 C-terminal domain), IPR017853 (Glycoside hydrolase, superfamily), IPR026892 (Glycoside hydrolase family 3); GO:0005975 (carbohydrate metabolic process)	0.353	22.5	74.236	34	10	7	6	5	8	5	7	3	9	6	9	6	6	4	6	4	7	5	6	3	558050	521440	492300	184860	191270	179340	1.574	1.471	1.389	0.521	0.539	0.506	0.353	1.68254e-05
Biological Process	GO:0005975	4	carbohydrate metabolic process	0.00117375	FK1L07.1	chitinase A; IPR017853 (Glycoside hydrolase, superfamily); GO:0005975 (carbohydrate metabolic process)	0.307	26.6	49.703	30	7	6	5	5	6	5	4	5	6	6	6	6	6	6	5	5	5	5	5	5	2094400	2477200	2362500	737190	700950	691610	1.386	1.64	1.564	0.488	0.464	0.458	0.307	2.2768e-05
Biological Process	GO:0005975	4	carbohydrate metabolic process	0.00117375	BA5EUQ.1	glyceraldehyde-3-phosphate dehydrogenase C2; IPR020831 (Glyceraldehyde/Erythrose phosphate dehydrogenase family); GO:0006006 (glucose metabolic process), GO:0050661 (NADP binding), GO:0051287 (NAD binding), GO:0055114 (oxidation-reduction process)	0.222	24.7	51.43	41	12	10	9	10	8	6	4	4	10	10	7	6	4	4	8	8	6	5	3	3	1400700	1331100	1215900	310350	282240	283820	1.742	1.656	1.512	0.386	0.351	0.353	0.222	4.1233e-06
Biological Process	GO:0005975	4	carbohydrate metabolic process	0.00117375	B1AFV9.1	xyloglucan endotransglucosylase/hydrolase 5; IPR008985 (Concanavalin A-like lectin/glucanases superfamily), IPR016455 (Xyloglucan endotransglucosylase/hydrolase); GO:0005618 (cell wall), GO:0005975 (carbohydrate metabolic process), GO:0006073 (cellular glucan metabolic process), GO:0016762 (xyloglucan:xyloglucosyl transferase activity), GO:0048046 (apoplast)	0.42	58.5	32.042	73	18	11	12	18	15	12	8	8	12	15	13	13	9	10	8	9	9	9	6	7	8503600	8426000	8795900	3826800	3599100	3379500	1.397	1.384	1.445	0.629	0.591	0.555	0.42	2.1351e-05
Biological Process	GO:0005975	4	carbohydrate metabolic process	0.00117375	RSS8YY.3	beta-galactosidase 10; IPR000922 (D-galactoside/L-rhamnose binding SUEL lectin domain), IPR001944 (Glycoside hydrolase, family 35), IPR017853 (Glycoside hydrolase, superfamily); GO:0005975 (carbohydrate metabolic process), GO:0030246 (carbohydrate binding)	0.432	38.6	74.381	101	20	0	21	22	20	14	11	13	17	18	16	13	9	11	0	0	0	0	0	0	5098200	4741400	4757700	2125000	2043800	2134500	1.464	1.361	1.366	0.61	0.587	0.613	0.432	3.3857e-06
Biological Process	GO:0005975	4	carbohydrate metabolic process	0.00117375	J42BJ7.1	6-phosphogluconolactonase 1; IPR006148 (Glucosamine/galactosamine-6-phosphate isomerase); GO:0005975 (carbohydrate metabolic process), GO:0006098 (pentose-phosphate shunt), GO:0017057 (6-phosphogluconolactonase activity)	0.499	28.8	35.742	24	8	7	5	4	5	5	3	2	6	4	6	7	5	4	5	4	5	6	4	3	919410	813690	1019900	531180	377390	465610	1.337	1.183	1.483	0.772	0.549	0.677	0.499	0.0041424
Biological Process	GO:0005975	4	carbohydrate metabolic process	0.00117375	P96X61.2	fructose-bisphosphate aldolase 2; IPR000741 (Fructose-bisphosphate aldolase, class-I), IPR013785 (Aldolase-type TIM barrel); GO:0003824 (catalytic activity), GO:0004332 (fructose-bisphosphate aldolase activity), GO:0006096 (glycolysis)	0.434	42.5	42.997	59	14	14	12	11	11	6	10	9	13	11	10	7	9	9	13	11	10	7	9	9	4524300	4169800	4252100	1580300	2023700	2012800	1.462	1.348	1.374	0.511	0.654	0.651	0.434	0.0005848
Biological Process	GO:0005975	4	carbohydrate metabolic process	0.00117375	937JDH.2	beta-galactosidase 5; IPR001944 (Glycoside hydrolase, family 35), IPR017853 (Glycoside hydrolase, superfamily); GO:0005975 (carbohydrate metabolic process)	0.245	54.6	77.373	101	23	9	25	23	20	11	12	10	20	21	17	12	13	12	9	9	9	4	6	6	3516100	3451600	3367400	797160	828020	904920	1.64	1.61	1.57	0.372	0.386	0.422	0.245	1.8474e-06
Biological Process	GO:0005975	4	carbohydrate metabolic process	0.00117375	FN6RIW.1	glyceraldehyde-3-phosphate dehydrogenase C2; IPR020831 (Glyceraldehyde/Erythrose phosphate dehydrogenase family); GO:0006006 (glucose metabolic process), GO:0050661 (NADP binding), GO:0051287 (NAD binding), GO:0055114 (oxidation-reduction process)	0.324	45.4	43.179	62	14	2	10	13	13	8	9	9	12	11	11	9	9	10	2	1	1	1	1	1	4335200	3799800	4058900	1336700	1325900	1292100	1.611	1.412	1.508	0.497	0.493	0.48	0.324	4.5269e-06
Biological Process	GO:0005975	4	carbohydrate metabolic process	0.00117375	L4K1UG.1	probable polygalacturonase [Glycine max]; IPR000743 (Glycoside hydrolase, family 28), IPR011050 (Pectin lyase fold/virulence factor); GO:0004650 (polygalacturonase activity), GO:0005975 (carbohydrate metabolic process)	0.382	30.7	52.643	50	10	8	8	10	9	8	8	7	7	9	7	6	6	5	5	7	5	5	5	4	2328800	2874400	2298900	886160	995110	986970	1.347	1.663	1.33	0.513	0.576	0.571	0.382	0.00030019
Biological Process	GO:0005975	4	carbohydrate metabolic process	0.00117375	JDR7GI.2	beta-galactosidase 10; IPR000922 (D-galactoside/L-rhamnose binding SUEL lectin domain), IPR001944 (Glycoside hydrolase, family 35), IPR017853 (Glycoside hydrolase, superfamily); GO:0005975 (carbohydrate metabolic process), GO:0030246 (carbohydrate binding)	0.429	38.6	74.416	23	20	0	4	4	5	4	3	3	16	18	17	13	10	11	0	0	0	0	0	0	352510	206190	370310	127750	134540	136120	1.593	0.932	1.674	0.577	0.608	0.615	0.429	0.049599
Biological Process	GO:0005975	4	carbohydrate metabolic process	0.00117375	48KEPM.1	beta-xylosidase 3; IPR002772 (Glycoside hydrolase family 3 C-terminal domain), IPR017853 (Glycoside hydrolase, superfamily), IPR026891 (Fibronectin type III-like domain), IPR026892 (Glycoside hydrolase family 3); GO:0005975 (carbohydrate metabolic process)	0.456	43.4	85.138	148	29	7	25	26	29	22	25	21	22	23	23	20	22	20	5	5	7	4	4	4	9059800	9018400	9014000	4147900	4118200	4081800	1.378	1.372	1.371	0.631	0.626	0.621	0.456	4.4512e-09
Biological Process	GO:0005975	4	carbohydrate metabolic process	0.00117375	PX7TTT.1	lysosomal beta glucosidase-like isoform X1 [Glycine max]; IPR002772 (Glycoside hydrolase family 3 C-terminal domain), IPR017853 (Glycoside hydrolase, superfamily), IPR026892 (Glycoside hydrolase family 3); GO:0005975 (carbohydrate metabolic process)	0.474	27.9	67.094	19	12	1	3	2	2	3	4	5	11	11	10	10	10	11	1	0	0	1	1	1	944460	844020	1198300	558030	374120	483810	1.287	1.15	1.633	0.76	0.51	0.659	0.474	0.0086181
Biological Process	GO:0005975	4	carbohydrate metabolic process	0.00117375	P6MJUK.1	fructose-1,6-bisphosphatase; IPR000146 (Fructose-1,6-bisphosphatase class 1/Sedoheputulose-1,7-bisphosphatase); GO:0005975 (carbohydrate metabolic process), GO:0042578 (phosphoric ester hydrolase activity)	0.24	34.1	44.632	39	12	12	9	11	10	2	4	3	8	9	10	2	4	3	8	9	10	2	4	3	548680	672780	717830	117870	181580	165920	1.369	1.679	1.791	0.294	0.453	0.414	0.24	0.00074197
Biological Process	GO:0005975	4	carbohydrate metabolic process	0.00117375	V2N30X.1	alpha-glucosidase; IPR000322 (Glycoside hydrolase, family 31), IPR011013 (Galactose mutarotase-like domain); GO:0003824 (catalytic activity), GO:0005975 (carbohydrate metabolic process), GO:0030246 (carbohydrate binding)	0.343	37.3	102.04	125	28	3	25	25	25	15	21	14	24	24	22	13	18	13	3	3	3	2	3	2	5725900	5379500	5799200	1911400	1907200	1979500	1.513	1.422	1.533	0.505	0.504	0.523	0.343	1.0593e-06
Biological Process	GO:0005975	4	carbohydrate metabolic process	0.00117375	8L38IN.1	phosphoribulokinase; IPR006082 (Phosphoribulokinase), IPR027417 (P-loop containing nucleoside triphosphate hydrolase); GO:0005524 (ATP binding), GO:0005975 (carbohydrate metabolic process), GO:0008152 (metabolic process), GO:0008974 (phosphoribulokinase activity), GO:0016301 (kinase activity)	0.318	53.3	45.651	55	14	14	14	9	15	5	6	6	13	9	12	4	5	5	13	9	12	4	5	5	1851500	2485800	2286100	715890	729320	659340	1.273	1.709	1.572	0.492	0.501	0.453	0.318	0.00025666
Biological Process	GO:0005975	4	carbohydrate metabolic process	0.00117375	NG0Q3I.1	alpha-glucosidase; IPR000322 (Glycoside hydrolase, family 31), IPR011013 (Galactose mutarotase-like domain); GO:0003824 (catalytic activity), GO:0005975 (carbohydrate metabolic process), GO:0030246 (carbohydrate binding)	0.44	19.6	103.01	31	15	0	5	7	8	3	6	2	9	12	12	8	9	5	0	0	0	0	0	0	303780	342840	388750	170130	142500	142200	1.223	1.38	1.565	0.685	0.574	0.573	0.44	0.00089789
Biological Process	GO:0005975	4	carbohydrate metabolic process	0.00117375	T3CFRI.1	xyloglucan endotransglucosylase/hydrolase 32; IPR008985 (Concanavalin A-like lectin/glucanases superfamily), IPR016455 (Xyloglucan endotransglucosylase/hydrolase); GO:0005618 (cell wall), GO:0005975 (carbohydrate metabolic process), GO:0006073 (cellular glucan metabolic process), GO:0016762 (xyloglucan:xyloglucosyl transferase activity), GO:0048046 (apoplast)	0.443	31.7	34.089	51	9	2	9	10	10	8	7	7	8	7	8	7	7	6	2	2	1	1	1	2	905750	872020	908820	396740	424230	369150	1.402	1.35	1.407	0.614	0.657	0.571	0.443	4.1926e-05
Biological Process	GO:0005975	4	carbohydrate metabolic process	0.00117375	M6YT3U.1	sedoheptulose-bisphosphatase; IPR000146 (Fructose-1,6-bisphosphatase class 1/Sedoheputulose-1,7-bisphosphatase); GO:0005975 (carbohydrate metabolic process), GO:0042578 (phosphoric ester hydrolase activity)	0.362	21.9	39.108	24	6	6	5	4	6	3	4	2	5	4	5	2	3	2	5	4	5	2	3	2	742500	810260	846880	289720	290570	288450	1.363	1.487	1.555	0.532	0.533	0.53	0.362	0.00145725
Biological Process	GO:0005975	4	carbohydrate metabolic process	0.00117375	76SLUU.2	mannan endo-1,4-beta-mannosidase 4-like [Glycine max]; IPR017853 (Glycoside hydrolase, superfamily); GO:0005975 (carbohydrate metabolic process)	0.448	33.7	46.768	46	10	1	10	9	11	6	4	6	6	7	9	6	4	5	0	1	1	0	0	0	547600	655920	616180	285100	262310	267640	1.247	1.494	1.403	0.649	0.597	0.609	0.448	0.000162981
Biological Process	GO:0005975	4	carbohydrate metabolic process	0.00117375	FIY7NK.1	beta glucosidase 17; IPR001360 (Glycoside hydrolase, family 1), IPR017853 (Glycoside hydrolase, superfamily); GO:0005975 (carbohydrate metabolic process)	0.239	48.8	58.685	89	22	2	18	19	19	9	12	12	19	19	17	12	15	13	1	2	1	0	0	0	15825000	16239000	14924000	3684000	3726500	3816400	1.631	1.674	1.538	0.38	0.384	0.393	0.239	3.7679e-07
Biological Process	GO:0005975	4	carbohydrate metabolic process	0.00117375	BL0RCS.1	trehalose phosphate synthase; IPR001830 (Glycosyl transferase, family 20), IPR006379 (HAD-superfamily hydrolase, subfamily IIB), IPR023214 (HAD-like domain); GO:0003824 (catalytic activity), GO:0005992 (trehalose biosynthetic process), GO:0008152 (metabolic process)	0.459	28.2	95.865	33	17	11	7	6	7	3	3	7	10	10	10	6	5	10	7	6	7	3	3	6	200470	246290	256390	119420	85314	117730	1.173	1.441	1.5	0.699	0.499	0.689	0.459	0.0042044
Biological Process	GO:0005975	4	carbohydrate metabolic process	0.00117375	0XM443.1	beta glucosidase 43; IPR001360 (Glycoside hydrolase, family 1), IPR017853 (Glycoside hydrolase, superfamily); GO:0005975 (carbohydrate metabolic process)	0.486	45.2	58.95	79	16	3	16	19	15	10	12	7	15	16	14	11	11	8	2	3	2	2	2	2	5751500	5629800	5651800	2810500	2679000	2787300	1.363	1.335	1.34	0.666	0.635	0.661	0.486	7.4192e-07
Biological Process	GO:0009168	11	purine ribonucleoside monophosphate biosynthetic process	0.0034033	NAQH5K.1	plasma membrane H+-ATPase; IPR001757 (Cation-transporting P-type ATPase), IPR023214 (HAD-like domain), IPR023298 (P-type ATPase, transmembrane domain); GO:0000166 (nucleotide binding), GO:0006200 (ATP catabolic process), GO:0006754 (ATP biosynthetic process), GO:0006812 (cation transport), GO:0016021 (integral component of membrane), GO:0016887 (ATPase activity), GO:0019829 (cation-transporting A…	0.394	36.1	106.66	86	35	15	18	16	17	12	13	10	25	27	25	22	24	21	13	12	13	9	9	8	2138100	2228000	2038500	924940	730610	869960	1.437	1.497	1.37	0.621	0.491	0.585	0.394	0.00023906
Biological Process	GO:0009168	11	purine ribonucleoside monophosphate biosynthetic process	0.0034033	487MWI.1	ATP synthase, F1 beta subunit; IPR001469 (ATPase, F1 complex, delta/epsilon subunit), IPR005722 (ATPase, F1 complex, beta subunit), IPR027417 (P-loop containing nucleoside triphosphate hydrolase); GO:0000166 (nucleotide binding), GO:0005524 (ATP binding), GO:0015986 (ATP synthesis coupled proton transport), GO:0015991 (ATP hydrolysis coupled proton transport), GO:0015992 (proton transport), GO:00…	0.432	63.1	67.625	165	25	19	26	33	34	26	25	21	20	22	20	21	21	18	14	16	15	15	15	12	17490000	15608000	15639000	6825100	7116800	7116900	1.504	1.342	1.344	0.587	0.612	0.612	0.432	3.5713e-05
Biological Process	GO:0009168	11	purine ribonucleoside monophosphate biosynthetic process	0.0034033	AF7BT4.1	ATP synthase F1, alpha subunit; IPR005294 (ATPase, F1 complex, alpha subunit), IPR023366 (ATP synthase subunit alpha-like domain), IPR027417 (P-loop containing nucleoside triphosphate hydrolase); GO:0005524 (ATP binding), GO:0015986 (ATP synthesis coupled proton transport), GO:0015991 (ATP hydrolysis coupled proton transport), GO:0015992 (proton transport), GO:0046034 (ATP metabolic process)	0.478	28.4	55.684	61	12	12	11	13	12	10	8	7	8	10	9	9	8	7	8	10	9	9	8	7	5213400	5498500	4788900	2623700	2334900	2455400	1.365	1.44	1.254	0.687	0.611	0.643	0.478	0.000155489
Biological Process	GO:0009168	11	purine ribonucleoside monophosphate biosynthetic process	0.0034033	2I1I1C.1	ATP synthase delta-subunit gene; IPR000711 (ATPase, F1 complex, OSCP/delta subunit), IPR026015 (F1F0 ATP synthase OSCP/delta subunit, N-terminal domain); GO:0015986 (ATP synthesis coupled proton transport), GO:0016020 (membrane)	0.343	38.7	29.635	30	10	10	7	8	6	4	2	3	8	9	7	5	3	4	8	9	7	5	3	4	917840	959970	989170	368080	272550	342330	1.43	1.496	1.542	0.574	0.425	0.534	0.343	0.00031993
Biological Process	GO:0009168	11	purine ribonucleoside monophosphate biosynthetic process	0.0034033	KSV0XM.1	ATP synthase gamma chain 1 family protein n=3 Tax=Populus RepID=B9H1A7_POPTR; IPR000131 (ATPase, F1 complex, gamma subunit), IPR023632 (ATPase, F1 complex, gamma subunit conserved site), IPR023633 (ATPase, F1 complex, gamma subunit domain); GO:0015986 (ATP synthesis coupled proton transport)	0.364	37.6	41.315	41	12	2	11	9	6	7	4	4	9	9	5	6	5	4	2	2	0	1	1	1	1383800	1437500	1409200	549050	488390	503640	1.439	1.494	1.465	0.571	0.508	0.524	0.364	1.51234e-05
Biological Process	GO:0009161	9	ribonucleoside monophosphate metabolic process	0.0691603	NAQH5K.1	plasma membrane H+-ATPase; IPR001757 (Cation-transporting P-type ATPase), IPR023214 (HAD-like domain), IPR023298 (P-type ATPase, transmembrane domain); GO:0000166 (nucleotide binding), GO:0006200 (ATP catabolic process), GO:0006754 (ATP biosynthetic process), GO:0006812 (cation transport), GO:0016021 (integral component of membrane), GO:0016887 (ATPase activity), GO:0019829 (cation-transporting A…	0.394	36.1	106.66	86	35	15	18	16	17	12	13	10	25	27	25	22	24	21	13	12	13	9	9	8	2138100	2228000	2038500	924940	730610	869960	1.437	1.497	1.37	0.621	0.491	0.585	0.394	0.00023906
Biological Process	GO:0009161	9	ribonucleoside monophosphate metabolic process	0.0691603	487MWI.1	ATP synthase, F1 beta subunit; IPR001469 (ATPase, F1 complex, delta/epsilon subunit), IPR005722 (ATPase, F1 complex, beta subunit), IPR027417 (P-loop containing nucleoside triphosphate hydrolase); GO:0000166 (nucleotide binding), GO:0005524 (ATP binding), GO:0015986 (ATP synthesis coupled proton transport), GO:0015991 (ATP hydrolysis coupled proton transport), GO:0015992 (proton transport), GO:00…	0.432	63.1	67.625	165	25	19	26	33	34	26	25	21	20	22	20	21	21	18	14	16	15	15	15	12	17490000	15608000	15639000	6825100	7116800	7116900	1.504	1.342	1.344	0.587	0.612	0.612	0.432	3.5713e-05
Biological Process	GO:0009161	9	ribonucleoside monophosphate metabolic process	0.0691603	AF7BT4.1	ATP synthase F1, alpha subunit; IPR005294 (ATPase, F1 complex, alpha subunit), IPR023366 (ATP synthase subunit alpha-like domain), IPR027417 (P-loop containing nucleoside triphosphate hydrolase); GO:0005524 (ATP binding), GO:0015986 (ATP synthesis coupled proton transport), GO:0015991 (ATP hydrolysis coupled proton transport), GO:0015992 (proton transport), GO:0046034 (ATP metabolic process)	0.478	28.4	55.684	61	12	12	11	13	12	10	8	7	8	10	9	9	8	7	8	10	9	9	8	7	5213400	5498500	4788900	2623700	2334900	2455400	1.365	1.44	1.254	0.687	0.611	0.643	0.478	0.000155489
Biological Process	GO:0009161	9	ribonucleoside monophosphate metabolic process	0.0691603	2I1I1C.1	ATP synthase delta-subunit gene; IPR000711 (ATPase, F1 complex, OSCP/delta subunit), IPR026015 (F1F0 ATP synthase OSCP/delta subunit, N-terminal domain); GO:0015986 (ATP synthesis coupled proton transport), GO:0016020 (membrane)	0.343	38.7	29.635	30	10	10	7	8	6	4	2	3	8	9	7	5	3	4	8	9	7	5	3	4	917840	959970	989170	368080	272550	342330	1.43	1.496	1.542	0.574	0.425	0.534	0.343	0.00031993
Biological Process	GO:0009161	9	ribonucleoside monophosphate metabolic process	0.0691603	KSV0XM.1	ATP synthase gamma chain 1 family protein n=3 Tax=Populus RepID=B9H1A7_POPTR; IPR000131 (ATPase, F1 complex, gamma subunit), IPR023632 (ATPase, F1 complex, gamma subunit conserved site), IPR023633 (ATPase, F1 complex, gamma subunit domain); GO:0015986 (ATP synthesis coupled proton transport)	0.364	37.6	41.315	41	12	2	11	9	6	7	4	4	9	9	5	6	5	4	2	2	0	1	1	1	1383800	1437500	1409200	549050	488390	503640	1.439	1.494	1.465	0.571	0.508	0.524	0.364	1.51234e-05
Biological Process	GO:0009161	9	ribonucleoside monophosphate metabolic process	0.0691603	P96X61.2	fructose-bisphosphate aldolase 2; IPR000741 (Fructose-bisphosphate aldolase, class-I), IPR013785 (Aldolase-type TIM barrel); GO:0003824 (catalytic activity), GO:0004332 (fructose-bisphosphate aldolase activity), GO:0006096 (glycolysis)	0.434	42.5	42.997	59	14	14	12	11	11	6	10	9	13	11	10	7	9	9	13	11	10	7	9	9	4524300	4169800	4252100	1580300	2023700	2012800	1.462	1.348	1.374	0.511	0.654	0.651	0.434	0.0005848
Biological Process	GO:0015986	13	ATP synthesis coupled proton transport	0.000986478	487MWI.1	ATP synthase, F1 beta subunit; IPR001469 (ATPase, F1 complex, delta/epsilon subunit), IPR005722 (ATPase, F1 complex, beta subunit), IPR027417 (P-loop containing nucleoside triphosphate hydrolase); GO:0000166 (nucleotide binding), GO:0005524 (ATP binding), GO:0015986 (ATP synthesis coupled proton transport), GO:0015991 (ATP hydrolysis coupled proton transport), GO:0015992 (proton transport), GO:00…	0.432	63.1	67.625	165	25	19	26	33	34	26	25	21	20	22	20	21	21	18	14	16	15	15	15	12	17490000	15608000	15639000	6825100	7116800	7116900	1.504	1.342	1.344	0.587	0.612	0.612	0.432	3.5713e-05
Biological Process	GO:0015986	13	ATP synthesis coupled proton transport	0.000986478	AF7BT4.1	ATP synthase F1, alpha subunit; IPR005294 (ATPase, F1 complex, alpha subunit), IPR023366 (ATP synthase subunit alpha-like domain), IPR027417 (P-loop containing nucleoside triphosphate hydrolase); GO:0005524 (ATP binding), GO:0015986 (ATP synthesis coupled proton transport), GO:0015991 (ATP hydrolysis coupled proton transport), GO:0015992 (proton transport), GO:0046034 (ATP metabolic process)	0.478	28.4	55.684	61	12	12	11	13	12	10	8	7	8	10	9	9	8	7	8	10	9	9	8	7	5213400	5498500	4788900	2623700	2334900	2455400	1.365	1.44	1.254	0.687	0.611	0.643	0.478	0.000155489
Biological Process	GO:0015986	13	ATP synthesis coupled proton transport	0.000986478	2I1I1C.1	ATP synthase delta-subunit gene; IPR000711 (ATPase, F1 complex, OSCP/delta subunit), IPR026015 (F1F0 ATP synthase OSCP/delta subunit, N-terminal domain); GO:0015986 (ATP synthesis coupled proton transport), GO:0016020 (membrane)	0.343	38.7	29.635	30	10	10	7	8	6	4	2	3	8	9	7	5	3	4	8	9	7	5	3	4	917840	959970	989170	368080	272550	342330	1.43	1.496	1.542	0.574	0.425	0.534	0.343	0.00031993
Biological Process	GO:0015986	13	ATP synthesis coupled proton transport	0.000986478	KSV0XM.1	ATP synthase gamma chain 1 family protein n=3 Tax=Populus RepID=B9H1A7_POPTR; IPR000131 (ATPase, F1 complex, gamma subunit), IPR023632 (ATPase, F1 complex, gamma subunit conserved site), IPR023633 (ATPase, F1 complex, gamma subunit domain); GO:0015986 (ATP synthesis coupled proton transport)	0.364	37.6	41.315	41	12	2	11	9	6	7	4	4	9	9	5	6	5	4	2	2	0	1	1	1	1383800	1437500	1409200	549050	488390	503640	1.439	1.494	1.465	0.571	0.508	0.524	0.364	1.51234e-05
Biological Process	GO:0009767	6	photosynthetic electron transport chain	0.000549525	0R479N.1	photosystem II protein D1 [Glycine max]; IPR000484 (Photosynthetic reaction centre, L/M); GO:0009055 (electron carrier activity), GO:0009772 (photosynthetic electron transport in photosystem II)	0.197	24.4	38.948	20	7	7	6	3	3	3	2	3	7	5	5	4	3	4	7	5	5	4	3	4	2372700	2636100	2838000	529940	511760	506200	1.515	1.684	1.813	0.338	0.327	0.323	0.197	3.6217e-06
Biological Process	GO:0009767	6	photosynthetic electron transport chain	0.000549525	8A6KBK.1	Photosystem II chlorophyll-binding protein CP43 n=1 Tax=Symbiodinium sp. C3 RepID=U6EFN7_9DINO; IPR000484 (Photosynthetic reaction centre, L/M), IPR000932 (Photosystem antenna protein-like); GO:0009521 (photosystem), GO:0009523 (photosystem II), GO:0009767 (photosynthetic electron transport chain), GO:0009772 (photosynthetic electron transport in photosystem II), GO:0015979 (photosynthesis), GO:0…	0.195	35	88.194	78	21	2	18	18	18	6	9	9	15	15	18	8	9	9	1	2	2	1	1	2	8474300	8616500	9599200	1754800	1735900	1707200	1.595	1.621	1.806	0.33	0.327	0.321	0.195	1.0543e-06
Biological Process	GO:0009767	6	photosynthetic electron transport chain	0.000549525	0W708Z.1	photosystem II CP47 chlorophyll A apoprotein; IPR000932 (Photosystem antenna protein-like); GO:0009521 (photosystem), GO:0009523 (photosystem II), GO:0009767 (photosynthetic electron transport chain), GO:0015979 (photosynthesis), GO:0016020 (membrane), GO:0016168 (chlorophyll binding)	0.212	28	56.126	39	12	7	5	11	8	5	5	5	7	10	9	7	7	6	4	5	5	3	4	2	4424200	4238800	4619900	1003400	866920	940650	1.649	1.58	1.722	0.374	0.323	0.351	0.212	2.9911e-06
Biological Process	GO:0098662	8	inorganic cation transmembrane transport	0.0394737	487MWI.1	ATP synthase, F1 beta subunit; IPR001469 (ATPase, F1 complex, delta/epsilon subunit), IPR005722 (ATPase, F1 complex, beta subunit), IPR027417 (P-loop containing nucleoside triphosphate hydrolase); GO:0000166 (nucleotide binding), GO:0005524 (ATP binding), GO:0015986 (ATP synthesis coupled proton transport), GO:0015991 (ATP hydrolysis coupled proton transport), GO:0015992 (proton transport), GO:00…	0.432	63.1	67.625	165	25	19	26	33	34	26	25	21	20	22	20	21	21	18	14	16	15	15	15	12	17490000	15608000	15639000	6825100	7116800	7116900	1.504	1.342	1.344	0.587	0.612	0.612	0.432	3.5713e-05
Biological Process	GO:0098662	8	inorganic cation transmembrane transport	0.0394737	AF7BT4.1	ATP synthase F1, alpha subunit; IPR005294 (ATPase, F1 complex, alpha subunit), IPR023366 (ATP synthase subunit alpha-like domain), IPR027417 (P-loop containing nucleoside triphosphate hydrolase); GO:0005524 (ATP binding), GO:0015986 (ATP synthesis coupled proton transport), GO:0015991 (ATP hydrolysis coupled proton transport), GO:0015992 (proton transport), GO:0046034 (ATP metabolic process)	0.478	28.4	55.684	61	12	12	11	13	12	10	8	7	8	10	9	9	8	7	8	10	9	9	8	7	5213400	5498500	4788900	2623700	2334900	2455400	1.365	1.44	1.254	0.687	0.611	0.643	0.478	0.000155489
Biological Process	GO:0098662	8	inorganic cation transmembrane transport	0.0394737	2I1I1C.1	ATP synthase delta-subunit gene; IPR000711 (ATPase, F1 complex, OSCP/delta subunit), IPR026015 (F1F0 ATP synthase OSCP/delta subunit, N-terminal domain); GO:0015986 (ATP synthesis coupled proton transport), GO:0016020 (membrane)	0.343	38.7	29.635	30	10	10	7	8	6	4	2	3	8	9	7	5	3	4	8	9	7	5	3	4	917840	959970	989170	368080	272550	342330	1.43	1.496	1.542	0.574	0.425	0.534	0.343	0.00031993
Biological Process	GO:0098662	8	inorganic cation transmembrane transport	0.0394737	KSV0XM.1	ATP synthase gamma chain 1 family protein n=3 Tax=Populus RepID=B9H1A7_POPTR; IPR000131 (ATPase, F1 complex, gamma subunit), IPR023632 (ATPase, F1 complex, gamma subunit conserved site), IPR023633 (ATPase, F1 complex, gamma subunit domain); GO:0015986 (ATP synthesis coupled proton transport)	0.364	37.6	41.315	41	12	2	11	9	6	7	4	4	9	9	5	6	5	4	2	2	0	1	1	1	1383800	1437500	1409200	549050	488390	503640	1.439	1.494	1.465	0.571	0.508	0.524	0.364	1.51234e-05
Biological Process	GO:0034220	6	ion transmembrane transport	0.0473455	487MWI.1	ATP synthase, F1 beta subunit; IPR001469 (ATPase, F1 complex, delta/epsilon subunit), IPR005722 (ATPase, F1 complex, beta subunit), IPR027417 (P-loop containing nucleoside triphosphate hydrolase); GO:0000166 (nucleotide binding), GO:0005524 (ATP binding), GO:0015986 (ATP synthesis coupled proton transport), GO:0015991 (ATP hydrolysis coupled proton transport), GO:0015992 (proton transport), GO:00…	0.432	63.1	67.625	165	25	19	26	33	34	26	25	21	20	22	20	21	21	18	14	16	15	15	15	12	17490000	15608000	15639000	6825100	7116800	7116900	1.504	1.342	1.344	0.587	0.612	0.612	0.432	3.5713e-05
Biological Process	GO:0034220	6	ion transmembrane transport	0.0473455	AF7BT4.1	ATP synthase F1, alpha subunit; IPR005294 (ATPase, F1 complex, alpha subunit), IPR023366 (ATP synthase subunit alpha-like domain), IPR027417 (P-loop containing nucleoside triphosphate hydrolase); GO:0005524 (ATP binding), GO:0015986 (ATP synthesis coupled proton transport), GO:0015991 (ATP hydrolysis coupled proton transport), GO:0015992 (proton transport), GO:0046034 (ATP metabolic process)	0.478	28.4	55.684	61	12	12	11	13	12	10	8	7	8	10	9	9	8	7	8	10	9	9	8	7	5213400	5498500	4788900	2623700	2334900	2455400	1.365	1.44	1.254	0.687	0.611	0.643	0.478	0.000155489
Biological Process	GO:0034220	6	ion transmembrane transport	0.0473455	2I1I1C.1	ATP synthase delta-subunit gene; IPR000711 (ATPase, F1 complex, OSCP/delta subunit), IPR026015 (F1F0 ATP synthase OSCP/delta subunit, N-terminal domain); GO:0015986 (ATP synthesis coupled proton transport), GO:0016020 (membrane)	0.343	38.7	29.635	30	10	10	7	8	6	4	2	3	8	9	7	5	3	4	8	9	7	5	3	4	917840	959970	989170	368080	272550	342330	1.43	1.496	1.542	0.574	0.425	0.534	0.343	0.00031993
Biological Process	GO:0034220	6	ion transmembrane transport	0.0473455	KSV0XM.1	ATP synthase gamma chain 1 family protein n=3 Tax=Populus RepID=B9H1A7_POPTR; IPR000131 (ATPase, F1 complex, gamma subunit), IPR023632 (ATPase, F1 complex, gamma subunit conserved site), IPR023633 (ATPase, F1 complex, gamma subunit domain); GO:0015986 (ATP synthesis coupled proton transport)	0.364	37.6	41.315	41	12	2	11	9	6	7	4	4	9	9	5	6	5	4	2	2	0	1	1	1	1383800	1437500	1409200	549050	488390	503640	1.439	1.494	1.465	0.571	0.508	0.524	0.364	1.51234e-05
Biological Process	GO:0009259	9	ribonucleotide metabolic process	0.0925281	NAQH5K.1	plasma membrane H+-ATPase; IPR001757 (Cation-transporting P-type ATPase), IPR023214 (HAD-like domain), IPR023298 (P-type ATPase, transmembrane domain); GO:0000166 (nucleotide binding), GO:0006200 (ATP catabolic process), GO:0006754 (ATP biosynthetic process), GO:0006812 (cation transport), GO:0016021 (integral component of membrane), GO:0016887 (ATPase activity), GO:0019829 (cation-transporting A…	0.394	36.1	106.66	86	35	15	18	16	17	12	13	10	25	27	25	22	24	21	13	12	13	9	9	8	2138100	2228000	2038500	924940	730610	869960	1.437	1.497	1.37	0.621	0.491	0.585	0.394	0.00023906
Biological Process	GO:0009259	9	ribonucleotide metabolic process	0.0925281	487MWI.1	ATP synthase, F1 beta subunit; IPR001469 (ATPase, F1 complex, delta/epsilon subunit), IPR005722 (ATPase, F1 complex, beta subunit), IPR027417 (P-loop containing nucleoside triphosphate hydrolase); GO:0000166 (nucleotide binding), GO:0005524 (ATP binding), GO:0015986 (ATP synthesis coupled proton transport), GO:0015991 (ATP hydrolysis coupled proton transport), GO:0015992 (proton transport), GO:00…	0.432	63.1	67.625	165	25	19	26	33	34	26	25	21	20	22	20	21	21	18	14	16	15	15	15	12	17490000	15608000	15639000	6825100	7116800	7116900	1.504	1.342	1.344	0.587	0.612	0.612	0.432	3.5713e-05
Biological Process	GO:0009259	9	ribonucleotide metabolic process	0.0925281	AF7BT4.1	ATP synthase F1, alpha subunit; IPR005294 (ATPase, F1 complex, alpha subunit), IPR023366 (ATP synthase subunit alpha-like domain), IPR027417 (P-loop containing nucleoside triphosphate hydrolase); GO:0005524 (ATP binding), GO:0015986 (ATP synthesis coupled proton transport), GO:0015991 (ATP hydrolysis coupled proton transport), GO:0015992 (proton transport), GO:0046034 (ATP metabolic process)	0.478	28.4	55.684	61	12	12	11	13	12	10	8	7	8	10	9	9	8	7	8	10	9	9	8	7	5213400	5498500	4788900	2623700	2334900	2455400	1.365	1.44	1.254	0.687	0.611	0.643	0.478	0.000155489
Biological Process	GO:0009259	9	ribonucleotide metabolic process	0.0925281	2I1I1C.1	ATP synthase delta-subunit gene; IPR000711 (ATPase, F1 complex, OSCP/delta subunit), IPR026015 (F1F0 ATP synthase OSCP/delta subunit, N-terminal domain); GO:0015986 (ATP synthesis coupled proton transport), GO:0016020 (membrane)	0.343	38.7	29.635	30	10	10	7	8	6	4	2	3	8	9	7	5	3	4	8	9	7	5	3	4	917840	959970	989170	368080	272550	342330	1.43	1.496	1.542	0.574	0.425	0.534	0.343	0.00031993
Biological Process	GO:0009259	9	ribonucleotide metabolic process	0.0925281	KSV0XM.1	ATP synthase gamma chain 1 family protein n=3 Tax=Populus RepID=B9H1A7_POPTR; IPR000131 (ATPase, F1 complex, gamma subunit), IPR023632 (ATPase, F1 complex, gamma subunit conserved site), IPR023633 (ATPase, F1 complex, gamma subunit domain); GO:0015986 (ATP synthesis coupled proton transport)	0.364	37.6	41.315	41	12	2	11	9	6	7	4	4	9	9	5	6	5	4	2	2	0	1	1	1	1383800	1437500	1409200	549050	488390	503640	1.439	1.494	1.465	0.571	0.508	0.524	0.364	1.51234e-05
Biological Process	GO:0009259	9	ribonucleotide metabolic process	0.0925281	P96X61.2	fructose-bisphosphate aldolase 2; IPR000741 (Fructose-bisphosphate aldolase, class-I), IPR013785 (Aldolase-type TIM barrel); GO:0003824 (catalytic activity), GO:0004332 (fructose-bisphosphate aldolase activity), GO:0006096 (glycolysis)	0.434	42.5	42.997	59	14	14	12	11	11	6	10	9	13	11	10	7	9	9	13	11	10	7	9	9	4524300	4169800	4252100	1580300	2023700	2012800	1.462	1.348	1.374	0.511	0.654	0.651	0.434	0.0005848
Biological Process	GO:0044042	6	glucan metabolic process	0.316747	T3CFRI.1	xyloglucan endotransglucosylase/hydrolase 32; IPR008985 (Concanavalin A-like lectin/glucanases superfamily), IPR016455 (Xyloglucan endotransglucosylase/hydrolase); GO:0005618 (cell wall), GO:0005975 (carbohydrate metabolic process), GO:0006073 (cellular glucan metabolic process), GO:0016762 (xyloglucan:xyloglucosyl transferase activity), GO:0048046 (apoplast)	0.443	31.7	34.089	51	9	2	9	10	10	8	7	7	8	7	8	7	7	6	2	2	1	1	1	2	905750	872020	908820	396740	424230	369150	1.402	1.35	1.407	0.614	0.657	0.571	0.443	4.1926e-05
Biological Process	GO:0044042	6	glucan metabolic process	0.316747	B1AFV9.1	xyloglucan endotransglucosylase/hydrolase 5; IPR008985 (Concanavalin A-like lectin/glucanases superfamily), IPR016455 (Xyloglucan endotransglucosylase/hydrolase); GO:0005618 (cell wall), GO:0005975 (carbohydrate metabolic process), GO:0006073 (cellular glucan metabolic process), GO:0016762 (xyloglucan:xyloglucosyl transferase activity), GO:0048046 (apoplast)	0.42	58.5	32.042	73	18	11	12	18	15	12	8	8	12	15	13	13	9	10	8	9	9	9	6	7	8503600	8426000	8795900	3826800	3599100	3379500	1.397	1.384	1.445	0.629	0.591	0.555	0.42	2.1351e-05
Biological Process	GO:0006950	3	response to stress	0.000377036	62PGH0.1	Adenine nucleotide alpha hydrolases-like superfamily protein; IPR006015 (Universal stress protein A); GO:0006950 (response to stress)	0.475	52	19.688	40	5	5	7	9	8	6	5	5	5	5	4	4	4	3	5	5	4	4	4	3	1222500	1517700	1234800	641780	616000	628730	1.251	1.554	1.264	0.657	0.631	0.644	0.475	0.00049734
Biological Process	GO:0006950	3	response to stress	0.000377036	TKQZ92.1	MLP-like protein 43; IPR000916 (Bet v I domain), IPR023393 (START-like domain); GO:0006952 (defense response), GO:0009607 (response to biotic stimulus)	0.104	60.4	17.873	32	9	9	7	8	10	2	2	3	5	6	8	2	2	2	5	6	8	2	2	2	1085000	1066200	1348300	99392	97396	168310	1.685	1.655	2.093	0.154	0.151	0.261	0.104	0.00029888
Biological Process	GO:0006950	3	response to stress	0.000377036	4Z93EL.1	Adenine nucleotide alpha hydrolases-like superfamily protein; IPR006015 (Universal stress protein A); GO:0006950 (response to stress)	0.419	58.3	17.529	81	11	2	15	18	18	9	11	10	7	8	9	6	7	7	2	2	2	2	2	2	11638000	11770000	12268000	5036000	5143000	4760500	1.38	1.395	1.454	0.597	0.61	0.564	0.419	3.3199e-06
Biological Process	GO:0006950	3	response to stress	0.000377036	K2YLLD.1	MLP-like protein 43; IPR000916 (Bet v I domain), IPR023393 (START-like domain); GO:0006952 (defense response), GO:0009607 (response to biotic stimulus)	0.424	68	17.333	43	10	3	7	7	9	7	7	6	7	10	8	9	9	8	3	3	3	3	3	3	2333000	2116900	2306300	1007200	907210	953300	1.455	1.32	1.438	0.628	0.566	0.594	0.424	3.8587e-05
Biological Process	GO:0006950	3	response to stress	0.000377036	F20QAX.1	Peroxidase superfamily protein; IPR010255 (Haem peroxidase); GO:0004601 (peroxidase activity), GO:0006979 (response to oxidative stress), GO:0020037 (heme binding), GO:0055114 (oxidation-reduction process)	0.47	48.7	34.222	24	9	9	4	8	4	2	2	4	4	9	4	2	2	4	4	9	4	2	2	4	305170	370470	249850	112350	151060	171170	1.346	1.634	1.102	0.496	0.666	0.755	0.47	0.0108624
Biological Process	GO:0006950	3	response to stress	0.000377036	SK03LI.1	glutathione peroxidase 4; IPR000889 (Glutathione peroxidase), IPR012336 (Thioredoxin-like fold); GO:0004602 (glutathione peroxidase activity), GO:0006979 (response to oxidative stress), GO:0055114 (oxidation-reduction process)	0.465	46.5	18.966	40	7	7	4	7	7	9	6	7	3	5	6	5	5	6	3	5	6	5	5	6	744110	770300	786060	349970	346450	373720	1.325	1.371	1.399	0.623	0.617	0.665	0.465	1.5607e-05
Biological Process	GO:0006950	3	response to stress	0.000377036	67Y9C9.1	MLP-like protein 31; IPR000916 (Bet v I domain), IPR023393 (START-like domain); GO:0006952 (defense response), GO:0009607 (response to biotic stimulus)	0.467	49	17.608	22	7	1	5	5	4	3	2	3	5	5	4	3	2	4	1	1	1	0	0	0	312920	371950	386390	161120	175110	164110	1.195	1.42	1.475	0.615	0.669	0.627	0.467	0.00040226
Biological Process	GO:0006950	3	response to stress	0.000377036	A6MVZL.1	ascorbate peroxidase 4; IPR010255 (Haem peroxidase); GO:0004601 (peroxidase activity), GO:0006979 (response to oxidative stress), GO:0020037 (heme binding), GO:0055114 (oxidation-reduction process)	0.462	42.8	36.451	33	10	1	8	4	8	5	4	4	9	5	9	5	4	4	1	0	1	0	0	0	708740	581770	628740	295120	283110	308280	1.516	1.244	1.345	0.631	0.605	0.659	0.462	0.00025512
Biological Process	GO:0006950	3	response to stress	0.000377036	GJ4Q3S.1	MLP-like protein 43; IPR000916 (Bet v I domain), IPR023393 (START-like domain); GO:0006952 (defense response), GO:0009607 (response to biotic stimulus)	0.279	76.1	17.684	43	10	6	10	8	9	6	5	5	10	9	9	7	7	7	6	6	6	4	4	4	3574200	3988200	3697200	1070700	1002300	1067200	1.489	1.662	1.541	0.446	0.418	0.445	0.279	2.5497e-06
Biological Process	GO:0006950	3	response to stress	0.000377036	WD2ETH.1	Polyketide cyclase/dehydrase and lipid transport superfamily protein; IPR000916 (Bet v I domain), IPR023393 (START-like domain), IPR024949 (Bet v I type allergen); GO:0006952 (defense response), GO:0009607 (response to biotic stimulus)	0.257	46.5	17.357	32	7	7	6	6	7	3	5	5	6	5	6	3	4	4	6	5	6	3	4	4	1469200	1261300	1125200	313880	348790	328390	1.819	1.561	1.393	0.389	0.432	0.407	0.257	8.1599e-05
Biological Process	GO:0006950	3	response to stress	0.000377036	QAN1HW.1	Adenine nucleotide alpha hydrolases-like superfamily protein; IPR006015 (Universal stress protein A); GO:0006950 (response to stress)	0.358	58.3	17.557	22	11	2	5	4	4	3	3	3	7	8	9	6	7	6	2	2	2	2	2	1	639340	491680	528310	154810	236960	202710	1.702	1.309	1.406	0.412	0.631	0.54	0.358	0.002156
Biological Process	GO:0006950	3	response to stress	0.000377036	0PC5WU.1	MLP-like protein 31; IPR000916 (Bet v I domain), IPR023393 (START-like domain); GO:0006952 (defense response), GO:0009607 (response to biotic stimulus)	0.311	60.1	17.362	22	8	1	3	4	5	4	2	4	4	6	6	5	3	5	0	1	1	1	1	0	897120	818230	952120	260620	300420	269160	1.539	1.404	1.633	0.447	0.515	0.462	0.311	4.245e-05
Biological Process	GO:0006950	3	response to stress	0.000377036	VFYD46.1	Peroxidase superfamily protein; IPR010255 (Haem peroxidase); GO:0004601 (peroxidase activity), GO:0006979 (response to oxidative stress), GO:0020037 (heme binding), GO:0055114 (oxidation-reduction process)	0.435	45.7	35.785	33	12	11	9	7	5	4	5	3	8	7	5	4	4	3	7	7	5	3	3	2	401900	310850	279280	120420	151030	160360	1.694	1.31	1.177	0.507	0.636	0.676	0.435	0.0039972
Biological Process	GO:0006950	3	response to stress	0.000377036	ED5BBM.1	MLP-like protein 43; IPR000916 (Bet v I domain), IPR023393 (START-like domain); GO:0006952 (defense response), GO:0009607 (response to biotic stimulus)	0.2	65.8	17.32	39	8	4	8	9	10	4	4	4	6	7	7	3	4	4	3	4	4	3	2	2	1547200	1595200	1546300	345450	277610	313610	1.65	1.701	1.649	0.368	0.296	0.334	0.2	1.72286e-05
Biological Process	GO:0006950	3	response to stress	0.000377036	Q6RBV6.1	Dehydrin family protein; IPR000167 (Dehydrin); GO:0006950 (response to stress), GO:0009415 (response to water)	0.365	8.7	21.032	12	1	1	2	2	2	2	2	2	1	1	1	1	1	1	1	1	1	1	1	1	284710	344380	332230	126340	92317	131950	1.302	1.575	1.519	0.578	0.422	0.603	0.365	0.00130406
Biological Process	GO:1901293	8	nucleoside phosphate biosynthetic process	0.0682669	NAQH5K.1	plasma membrane H+-ATPase; IPR001757 (Cation-transporting P-type ATPase), IPR023214 (HAD-like domain), IPR023298 (P-type ATPase, transmembrane domain); GO:0000166 (nucleotide binding), GO:0006200 (ATP catabolic process), GO:0006754 (ATP biosynthetic process), GO:0006812 (cation transport), GO:0016021 (integral component of membrane), GO:0016887 (ATPase activity), GO:0019829 (cation-transporting A…	0.394	36.1	106.66	86	35	15	18	16	17	12	13	10	25	27	25	22	24	21	13	12	13	9	9	8	2138100	2228000	2038500	924940	730610	869960	1.437	1.497	1.37	0.621	0.491	0.585	0.394	0.00023906
Biological Process	GO:1901293	8	nucleoside phosphate biosynthetic process	0.0682669	487MWI.1	ATP synthase, F1 beta subunit; IPR001469 (ATPase, F1 complex, delta/epsilon subunit), IPR005722 (ATPase, F1 complex, beta subunit), IPR027417 (P-loop containing nucleoside triphosphate hydrolase); GO:0000166 (nucleotide binding), GO:0005524 (ATP binding), GO:0015986 (ATP synthesis coupled proton transport), GO:0015991 (ATP hydrolysis coupled proton transport), GO:0015992 (proton transport), GO:00…	0.432	63.1	67.625	165	25	19	26	33	34	26	25	21	20	22	20	21	21	18	14	16	15	15	15	12	17490000	15608000	15639000	6825100	7116800	7116900	1.504	1.342	1.344	0.587	0.612	0.612	0.432	3.5713e-05
Biological Process	GO:1901293	8	nucleoside phosphate biosynthetic process	0.0682669	AF7BT4.1	ATP synthase F1, alpha subunit; IPR005294 (ATPase, F1 complex, alpha subunit), IPR023366 (ATP synthase subunit alpha-like domain), IPR027417 (P-loop containing nucleoside triphosphate hydrolase); GO:0005524 (ATP binding), GO:0015986 (ATP synthesis coupled proton transport), GO:0015991 (ATP hydrolysis coupled proton transport), GO:0015992 (proton transport), GO:0046034 (ATP metabolic process)	0.478	28.4	55.684	61	12	12	11	13	12	10	8	7	8	10	9	9	8	7	8	10	9	9	8	7	5213400	5498500	4788900	2623700	2334900	2455400	1.365	1.44	1.254	0.687	0.611	0.643	0.478	0.000155489
Biological Process	GO:1901293	8	nucleoside phosphate biosynthetic process	0.0682669	2I1I1C.1	ATP synthase delta-subunit gene; IPR000711 (ATPase, F1 complex, OSCP/delta subunit), IPR026015 (F1F0 ATP synthase OSCP/delta subunit, N-terminal domain); GO:0015986 (ATP synthesis coupled proton transport), GO:0016020 (membrane)	0.343	38.7	29.635	30	10	10	7	8	6	4	2	3	8	9	7	5	3	4	8	9	7	5	3	4	917840	959970	989170	368080	272550	342330	1.43	1.496	1.542	0.574	0.425	0.534	0.343	0.00031993
Biological Process	GO:1901293	8	nucleoside phosphate biosynthetic process	0.0682669	KSV0XM.1	ATP synthase gamma chain 1 family protein n=3 Tax=Populus RepID=B9H1A7_POPTR; IPR000131 (ATPase, F1 complex, gamma subunit), IPR023632 (ATPase, F1 complex, gamma subunit conserved site), IPR023633 (ATPase, F1 complex, gamma subunit domain); GO:0015986 (ATP synthesis coupled proton transport)	0.364	37.6	41.315	41	12	2	11	9	6	7	4	4	9	9	5	6	5	4	2	2	0	1	1	1	1383800	1437500	1409200	549050	488390	503640	1.439	1.494	1.465	0.571	0.508	0.524	0.364	1.51234e-05
Biological Process	GO:0009141	8	nucleoside triphosphate metabolic process	0.0458733	NAQH5K.1	plasma membrane H+-ATPase; IPR001757 (Cation-transporting P-type ATPase), IPR023214 (HAD-like domain), IPR023298 (P-type ATPase, transmembrane domain); GO:0000166 (nucleotide binding), GO:0006200 (ATP catabolic process), GO:0006754 (ATP biosynthetic process), GO:0006812 (cation transport), GO:0016021 (integral component of membrane), GO:0016887 (ATPase activity), GO:0019829 (cation-transporting A…	0.394	36.1	106.66	86	35	15	18	16	17	12	13	10	25	27	25	22	24	21	13	12	13	9	9	8	2138100	2228000	2038500	924940	730610	869960	1.437	1.497	1.37	0.621	0.491	0.585	0.394	0.00023906
Biological Process	GO:0009141	8	nucleoside triphosphate metabolic process	0.0458733	487MWI.1	ATP synthase, F1 beta subunit; IPR001469 (ATPase, F1 complex, delta/epsilon subunit), IPR005722 (ATPase, F1 complex, beta subunit), IPR027417 (P-loop containing nucleoside triphosphate hydrolase); GO:0000166 (nucleotide binding), GO:0005524 (ATP binding), GO:0015986 (ATP synthesis coupled proton transport), GO:0015991 (ATP hydrolysis coupled proton transport), GO:0015992 (proton transport), GO:00…	0.432	63.1	67.625	165	25	19	26	33	34	26	25	21	20	22	20	21	21	18	14	16	15	15	15	12	17490000	15608000	15639000	6825100	7116800	7116900	1.504	1.342	1.344	0.587	0.612	0.612	0.432	3.5713e-05
Biological Process	GO:0009141	8	nucleoside triphosphate metabolic process	0.0458733	AF7BT4.1	ATP synthase F1, alpha subunit; IPR005294 (ATPase, F1 complex, alpha subunit), IPR023366 (ATP synthase subunit alpha-like domain), IPR027417 (P-loop containing nucleoside triphosphate hydrolase); GO:0005524 (ATP binding), GO:0015986 (ATP synthesis coupled proton transport), GO:0015991 (ATP hydrolysis coupled proton transport), GO:0015992 (proton transport), GO:0046034 (ATP metabolic process)	0.478	28.4	55.684	61	12	12	11	13	12	10	8	7	8	10	9	9	8	7	8	10	9	9	8	7	5213400	5498500	4788900	2623700	2334900	2455400	1.365	1.44	1.254	0.687	0.611	0.643	0.478	0.000155489
Biological Process	GO:0009141	8	nucleoside triphosphate metabolic process	0.0458733	2I1I1C.1	ATP synthase delta-subunit gene; IPR000711 (ATPase, F1 complex, OSCP/delta subunit), IPR026015 (F1F0 ATP synthase OSCP/delta subunit, N-terminal domain); GO:0015986 (ATP synthesis coupled proton transport), GO:0016020 (membrane)	0.343	38.7	29.635	30	10	10	7	8	6	4	2	3	8	9	7	5	3	4	8	9	7	5	3	4	917840	959970	989170	368080	272550	342330	1.43	1.496	1.542	0.574	0.425	0.534	0.343	0.00031993
Biological Process	GO:0009141	8	nucleoside triphosphate metabolic process	0.0458733	KSV0XM.1	ATP synthase gamma chain 1 family protein n=3 Tax=Populus RepID=B9H1A7_POPTR; IPR000131 (ATPase, F1 complex, gamma subunit), IPR023632 (ATPase, F1 complex, gamma subunit conserved site), IPR023633 (ATPase, F1 complex, gamma subunit domain); GO:0015986 (ATP synthesis coupled proton transport)	0.364	37.6	41.315	41	12	2	11	9	6	7	4	4	9	9	5	6	5	4	2	2	0	1	1	1	1383800	1437500	1409200	549050	488390	503640	1.439	1.494	1.465	0.571	0.508	0.524	0.364	1.51234e-05
Biological Process	GO:0009141	8	nucleoside triphosphate metabolic process	0.0458733	P96X61.2	fructose-bisphosphate aldolase 2; IPR000741 (Fructose-bisphosphate aldolase, class-I), IPR013785 (Aldolase-type TIM barrel); GO:0003824 (catalytic activity), GO:0004332 (fructose-bisphosphate aldolase activity), GO:0006096 (glycolysis)	0.434	42.5	42.997	59	14	14	12	11	11	6	10	9	13	11	10	7	9	9	13	11	10	7	9	9	4524300	4169800	4252100	1580300	2023700	2012800	1.462	1.348	1.374	0.511	0.654	0.651	0.434	0.0005848
Biological Process	GO:0006163	9	purine nucleotide metabolic process	0.10414	NAQH5K.1	plasma membrane H+-ATPase; IPR001757 (Cation-transporting P-type ATPase), IPR023214 (HAD-like domain), IPR023298 (P-type ATPase, transmembrane domain); GO:0000166 (nucleotide binding), GO:0006200 (ATP catabolic process), GO:0006754 (ATP biosynthetic process), GO:0006812 (cation transport), GO:0016021 (integral component of membrane), GO:0016887 (ATPase activity), GO:0019829 (cation-transporting A…	0.394	36.1	106.66	86	35	15	18	16	17	12	13	10	25	27	25	22	24	21	13	12	13	9	9	8	2138100	2228000	2038500	924940	730610	869960	1.437	1.497	1.37	0.621	0.491	0.585	0.394	0.00023906
Biological Process	GO:0006163	9	purine nucleotide metabolic process	0.10414	487MWI.1	ATP synthase, F1 beta subunit; IPR001469 (ATPase, F1 complex, delta/epsilon subunit), IPR005722 (ATPase, F1 complex, beta subunit), IPR027417 (P-loop containing nucleoside triphosphate hydrolase); GO:0000166 (nucleotide binding), GO:0005524 (ATP binding), GO:0015986 (ATP synthesis coupled proton transport), GO:0015991 (ATP hydrolysis coupled proton transport), GO:0015992 (proton transport), GO:00…	0.432	63.1	67.625	165	25	19	26	33	34	26	25	21	20	22	20	21	21	18	14	16	15	15	15	12	17490000	15608000	15639000	6825100	7116800	7116900	1.504	1.342	1.344	0.587	0.612	0.612	0.432	3.5713e-05
Biological Process	GO:0006163	9	purine nucleotide metabolic process	0.10414	AF7BT4.1	ATP synthase F1, alpha subunit; IPR005294 (ATPase, F1 complex, alpha subunit), IPR023366 (ATP synthase subunit alpha-like domain), IPR027417 (P-loop containing nucleoside triphosphate hydrolase); GO:0005524 (ATP binding), GO:0015986 (ATP synthesis coupled proton transport), GO:0015991 (ATP hydrolysis coupled proton transport), GO:0015992 (proton transport), GO:0046034 (ATP metabolic process)	0.478	28.4	55.684	61	12	12	11	13	12	10	8	7	8	10	9	9	8	7	8	10	9	9	8	7	5213400	5498500	4788900	2623700	2334900	2455400	1.365	1.44	1.254	0.687	0.611	0.643	0.478	0.000155489
Biological Process	GO:0006163	9	purine nucleotide metabolic process	0.10414	2I1I1C.1	ATP synthase delta-subunit gene; IPR000711 (ATPase, F1 complex, OSCP/delta subunit), IPR026015 (F1F0 ATP synthase OSCP/delta subunit, N-terminal domain); GO:0015986 (ATP synthesis coupled proton transport), GO:0016020 (membrane)	0.343	38.7	29.635	30	10	10	7	8	6	4	2	3	8	9	7	5	3	4	8	9	7	5	3	4	917840	959970	989170	368080	272550	342330	1.43	1.496	1.542	0.574	0.425	0.534	0.343	0.00031993
Biological Process	GO:0006163	9	purine nucleotide metabolic process	0.10414	KSV0XM.1	ATP synthase gamma chain 1 family protein n=3 Tax=Populus RepID=B9H1A7_POPTR; IPR000131 (ATPase, F1 complex, gamma subunit), IPR023632 (ATPase, F1 complex, gamma subunit conserved site), IPR023633 (ATPase, F1 complex, gamma subunit domain); GO:0015986 (ATP synthesis coupled proton transport)	0.364	37.6	41.315	41	12	2	11	9	6	7	4	4	9	9	5	6	5	4	2	2	0	1	1	1	1383800	1437500	1409200	549050	488390	503640	1.439	1.494	1.465	0.571	0.508	0.524	0.364	1.51234e-05
Biological Process	GO:0006163	9	purine nucleotide metabolic process	0.10414	P96X61.2	fructose-bisphosphate aldolase 2; IPR000741 (Fructose-bisphosphate aldolase, class-I), IPR013785 (Aldolase-type TIM barrel); GO:0003824 (catalytic activity), GO:0004332 (fructose-bisphosphate aldolase activity), GO:0006096 (glycolysis)	0.434	42.5	42.997	59	14	14	12	11	11	6	10	9	13	11	10	7	9	9	13	11	10	7	9	9	4524300	4169800	4252100	1580300	2023700	2012800	1.462	1.348	1.374	0.511	0.654	0.651	0.434	0.0005848
Biological Process	GO:0009260	10	ribonucleotide biosynthetic process	0.0122902	NAQH5K.1	plasma membrane H+-ATPase; IPR001757 (Cation-transporting P-type ATPase), IPR023214 (HAD-like domain), IPR023298 (P-type ATPase, transmembrane domain); GO:0000166 (nucleotide binding), GO:0006200 (ATP catabolic process), GO:0006754 (ATP biosynthetic process), GO:0006812 (cation transport), GO:0016021 (integral component of membrane), GO:0016887 (ATPase activity), GO:0019829 (cation-transporting A…	0.394	36.1	106.66	86	35	15	18	16	17	12	13	10	25	27	25	22	24	21	13	12	13	9	9	8	2138100	2228000	2038500	924940	730610	869960	1.437	1.497	1.37	0.621	0.491	0.585	0.394	0.00023906
Biological Process	GO:0009260	10	ribonucleotide biosynthetic process	0.0122902	487MWI.1	ATP synthase, F1 beta subunit; IPR001469 (ATPase, F1 complex, delta/epsilon subunit), IPR005722 (ATPase, F1 complex, beta subunit), IPR027417 (P-loop containing nucleoside triphosphate hydrolase); GO:0000166 (nucleotide binding), GO:0005524 (ATP binding), GO:0015986 (ATP synthesis coupled proton transport), GO:0015991 (ATP hydrolysis coupled proton transport), GO:0015992 (proton transport), GO:00…	0.432	63.1	67.625	165	25	19	26	33	34	26	25	21	20	22	20	21	21	18	14	16	15	15	15	12	17490000	15608000	15639000	6825100	7116800	7116900	1.504	1.342	1.344	0.587	0.612	0.612	0.432	3.5713e-05
Biological Process	GO:0009260	10	ribonucleotide biosynthetic process	0.0122902	AF7BT4.1	ATP synthase F1, alpha subunit; IPR005294 (ATPase, F1 complex, alpha subunit), IPR023366 (ATP synthase subunit alpha-like domain), IPR027417 (P-loop containing nucleoside triphosphate hydrolase); GO:0005524 (ATP binding), GO:0015986 (ATP synthesis coupled proton transport), GO:0015991 (ATP hydrolysis coupled proton transport), GO:0015992 (proton transport), GO:0046034 (ATP metabolic process)	0.478	28.4	55.684	61	12	12	11	13	12	10	8	7	8	10	9	9	8	7	8	10	9	9	8	7	5213400	5498500	4788900	2623700	2334900	2455400	1.365	1.44	1.254	0.687	0.611	0.643	0.478	0.000155489
Biological Process	GO:0009260	10	ribonucleotide biosynthetic process	0.0122902	2I1I1C.1	ATP synthase delta-subunit gene; IPR000711 (ATPase, F1 complex, OSCP/delta subunit), IPR026015 (F1F0 ATP synthase OSCP/delta subunit, N-terminal domain); GO:0015986 (ATP synthesis coupled proton transport), GO:0016020 (membrane)	0.343	38.7	29.635	30	10	10	7	8	6	4	2	3	8	9	7	5	3	4	8	9	7	5	3	4	917840	959970	989170	368080	272550	342330	1.43	1.496	1.542	0.574	0.425	0.534	0.343	0.00031993
Biological Process	GO:0009260	10	ribonucleotide biosynthetic process	0.0122902	KSV0XM.1	ATP synthase gamma chain 1 family protein n=3 Tax=Populus RepID=B9H1A7_POPTR; IPR000131 (ATPase, F1 complex, gamma subunit), IPR023632 (ATPase, F1 complex, gamma subunit conserved site), IPR023633 (ATPase, F1 complex, gamma subunit domain); GO:0015986 (ATP synthesis coupled proton transport)	0.364	37.6	41.315	41	12	2	11	9	6	7	4	4	9	9	5	6	5	4	2	2	0	1	1	1	1383800	1437500	1409200	549050	488390	503640	1.439	1.494	1.465	0.571	0.508	0.524	0.364	1.51234e-05
Biological Process	GO:0019318	7	hexose metabolic process	0.373839	FN6RIW.1	glyceraldehyde-3-phosphate dehydrogenase C2; IPR020831 (Glyceraldehyde/Erythrose phosphate dehydrogenase family); GO:0006006 (glucose metabolic process), GO:0050661 (NADP binding), GO:0051287 (NAD binding), GO:0055114 (oxidation-reduction process)	0.324	45.4	43.179	62	14	2	10	13	13	8	9	9	12	11	11	9	9	10	2	1	1	1	1	1	4335200	3799800	4058900	1336700	1325900	1292100	1.611	1.412	1.508	0.497	0.493	0.48	0.324	4.5269e-06
Biological Process	GO:0019318	7	hexose metabolic process	0.373839	BA5EUQ.1	glyceraldehyde-3-phosphate dehydrogenase C2; IPR020831 (Glyceraldehyde/Erythrose phosphate dehydrogenase family); GO:0006006 (glucose metabolic process), GO:0050661 (NADP binding), GO:0051287 (NAD binding), GO:0055114 (oxidation-reduction process)	0.222	24.7	51.43	41	12	10	9	10	8	6	4	4	10	10	7	6	4	4	8	8	6	5	3	3	1400700	1331100	1215900	310350	282240	283820	1.742	1.656	1.512	0.386	0.351	0.353	0.222	4.1233e-06
Biological Process	GO:0009156	10	ribonucleoside monophosphate biosynthetic process	0.00627061	NAQH5K.1	plasma membrane H+-ATPase; IPR001757 (Cation-transporting P-type ATPase), IPR023214 (HAD-like domain), IPR023298 (P-type ATPase, transmembrane domain); GO:0000166 (nucleotide binding), GO:0006200 (ATP catabolic process), GO:0006754 (ATP biosynthetic process), GO:0006812 (cation transport), GO:0016021 (integral component of membrane), GO:0016887 (ATPase activity), GO:0019829 (cation-transporting A…	0.394	36.1	106.66	86	35	15	18	16	17	12	13	10	25	27	25	22	24	21	13	12	13	9	9	8	2138100	2228000	2038500	924940	730610	869960	1.437	1.497	1.37	0.621	0.491	0.585	0.394	0.00023906
Biological Process	GO:0009156	10	ribonucleoside monophosphate biosynthetic process	0.00627061	487MWI.1	ATP synthase, F1 beta subunit; IPR001469 (ATPase, F1 complex, delta/epsilon subunit), IPR005722 (ATPase, F1 complex, beta subunit), IPR027417 (P-loop containing nucleoside triphosphate hydrolase); GO:0000166 (nucleotide binding), GO:0005524 (ATP binding), GO:0015986 (ATP synthesis coupled proton transport), GO:0015991 (ATP hydrolysis coupled proton transport), GO:0015992 (proton transport), GO:00…	0.432	63.1	67.625	165	25	19	26	33	34	26	25	21	20	22	20	21	21	18	14	16	15	15	15	12	17490000	15608000	15639000	6825100	7116800	7116900	1.504	1.342	1.344	0.587	0.612	0.612	0.432	3.5713e-05
Biological Process	GO:0009156	10	ribonucleoside monophosphate biosynthetic process	0.00627061	AF7BT4.1	ATP synthase F1, alpha subunit; IPR005294 (ATPase, F1 complex, alpha subunit), IPR023366 (ATP synthase subunit alpha-like domain), IPR027417 (P-loop containing nucleoside triphosphate hydrolase); GO:0005524 (ATP binding), GO:0015986 (ATP synthesis coupled proton transport), GO:0015991 (ATP hydrolysis coupled proton transport), GO:0015992 (proton transport), GO:0046034 (ATP metabolic process)	0.478	28.4	55.684	61	12	12	11	13	12	10	8	7	8	10	9	9	8	7	8	10	9	9	8	7	5213400	5498500	4788900	2623700	2334900	2455400	1.365	1.44	1.254	0.687	0.611	0.643	0.478	0.000155489
Biological Process	GO:0009156	10	ribonucleoside monophosphate biosynthetic process	0.00627061	2I1I1C.1	ATP synthase delta-subunit gene; IPR000711 (ATPase, F1 complex, OSCP/delta subunit), IPR026015 (F1F0 ATP synthase OSCP/delta subunit, N-terminal domain); GO:0015986 (ATP synthesis coupled proton transport), GO:0016020 (membrane)	0.343	38.7	29.635	30	10	10	7	8	6	4	2	3	8	9	7	5	3	4	8	9	7	5	3	4	917840	959970	989170	368080	272550	342330	1.43	1.496	1.542	0.574	0.425	0.534	0.343	0.00031993
Biological Process	GO:0009156	10	ribonucleoside monophosphate biosynthetic process	0.00627061	KSV0XM.1	ATP synthase gamma chain 1 family protein n=3 Tax=Populus RepID=B9H1A7_POPTR; IPR000131 (ATPase, F1 complex, gamma subunit), IPR023632 (ATPase, F1 complex, gamma subunit conserved site), IPR023633 (ATPase, F1 complex, gamma subunit domain); GO:0015986 (ATP synthesis coupled proton transport)	0.364	37.6	41.315	41	12	2	11	9	6	7	4	4	9	9	5	6	5	4	2	2	0	1	1	1	1383800	1437500	1409200	549050	488390	503640	1.439	1.494	1.465	0.571	0.508	0.524	0.364	1.51234e-05
Biological Process	GO:0015985	10	energy coupled proton transport, down electrochemical gradient	0.000986478	487MWI.1	ATP synthase, F1 beta subunit; IPR001469 (ATPase, F1 complex, delta/epsilon subunit), IPR005722 (ATPase, F1 complex, beta subunit), IPR027417 (P-loop containing nucleoside triphosphate hydrolase); GO:0000166 (nucleotide binding), GO:0005524 (ATP binding), GO:0015986 (ATP synthesis coupled proton transport), GO:0015991 (ATP hydrolysis coupled proton transport), GO:0015992 (proton transport), GO:00…	0.432	63.1	67.625	165	25	19	26	33	34	26	25	21	20	22	20	21	21	18	14	16	15	15	15	12	17490000	15608000	15639000	6825100	7116800	7116900	1.504	1.342	1.344	0.587	0.612	0.612	0.432	3.5713e-05
Biological Process	GO:0015985	10	energy coupled proton transport, down electrochemical gradient	0.000986478	AF7BT4.1	ATP synthase F1, alpha subunit; IPR005294 (ATPase, F1 complex, alpha subunit), IPR023366 (ATP synthase subunit alpha-like domain), IPR027417 (P-loop containing nucleoside triphosphate hydrolase); GO:0005524 (ATP binding), GO:0015986 (ATP synthesis coupled proton transport), GO:0015991 (ATP hydrolysis coupled proton transport), GO:0015992 (proton transport), GO:0046034 (ATP metabolic process)	0.478	28.4	55.684	61	12	12	11	13	12	10	8	7	8	10	9	9	8	7	8	10	9	9	8	7	5213400	5498500	4788900	2623700	2334900	2455400	1.365	1.44	1.254	0.687	0.611	0.643	0.478	0.000155489
Biological Process	GO:0015985	10	energy coupled proton transport, down electrochemical gradient	0.000986478	2I1I1C.1	ATP synthase delta-subunit gene; IPR000711 (ATPase, F1 complex, OSCP/delta subunit), IPR026015 (F1F0 ATP synthase OSCP/delta subunit, N-terminal domain); GO:0015986 (ATP synthesis coupled proton transport), GO:0016020 (membrane)	0.343	38.7	29.635	30	10	10	7	8	6	4	2	3	8	9	7	5	3	4	8	9	7	5	3	4	917840	959970	989170	368080	272550	342330	1.43	1.496	1.542	0.574	0.425	0.534	0.343	0.00031993
Biological Process	GO:0015985	10	energy coupled proton transport, down electrochemical gradient	0.000986478	KSV0XM.1	ATP synthase gamma chain 1 family protein n=3 Tax=Populus RepID=B9H1A7_POPTR; IPR000131 (ATPase, F1 complex, gamma subunit), IPR023632 (ATPase, F1 complex, gamma subunit conserved site), IPR023633 (ATPase, F1 complex, gamma subunit domain); GO:0015986 (ATP synthesis coupled proton transport)	0.364	37.6	41.315	41	12	2	11	9	6	7	4	4	9	9	5	6	5	4	2	2	0	1	1	1	1383800	1437500	1409200	549050	488390	503640	1.439	1.494	1.465	0.571	0.508	0.524	0.364	1.51234e-05
Biological Process	GO:0009199	9	ribonucleoside triphosphate metabolic process	0.0458733	NAQH5K.1	plasma membrane H+-ATPase; IPR001757 (Cation-transporting P-type ATPase), IPR023214 (HAD-like domain), IPR023298 (P-type ATPase, transmembrane domain); GO:0000166 (nucleotide binding), GO:0006200 (ATP catabolic process), GO:0006754 (ATP biosynthetic process), GO:0006812 (cation transport), GO:0016021 (integral component of membrane), GO:0016887 (ATPase activity), GO:0019829 (cation-transporting A…	0.394	36.1	106.66	86	35	15	18	16	17	12	13	10	25	27	25	22	24	21	13	12	13	9	9	8	2138100	2228000	2038500	924940	730610	869960	1.437	1.497	1.37	0.621	0.491	0.585	0.394	0.00023906
Biological Process	GO:0009199	9	ribonucleoside triphosphate metabolic process	0.0458733	487MWI.1	ATP synthase, F1 beta subunit; IPR001469 (ATPase, F1 complex, delta/epsilon subunit), IPR005722 (ATPase, F1 complex, beta subunit), IPR027417 (P-loop containing nucleoside triphosphate hydrolase); GO:0000166 (nucleotide binding), GO:0005524 (ATP binding), GO:0015986 (ATP synthesis coupled proton transport), GO:0015991 (ATP hydrolysis coupled proton transport), GO:0015992 (proton transport), GO:00…	0.432	63.1	67.625	165	25	19	26	33	34	26	25	21	20	22	20	21	21	18	14	16	15	15	15	12	17490000	15608000	15639000	6825100	7116800	7116900	1.504	1.342	1.344	0.587	0.612	0.612	0.432	3.5713e-05
Biological Process	GO:0009199	9	ribonucleoside triphosphate metabolic process	0.0458733	AF7BT4.1	ATP synthase F1, alpha subunit; IPR005294 (ATPase, F1 complex, alpha subunit), IPR023366 (ATP synthase subunit alpha-like domain), IPR027417 (P-loop containing nucleoside triphosphate hydrolase); GO:0005524 (ATP binding), GO:0015986 (ATP synthesis coupled proton transport), GO:0015991 (ATP hydrolysis coupled proton transport), GO:0015992 (proton transport), GO:0046034 (ATP metabolic process)	0.478	28.4	55.684	61	12	12	11	13	12	10	8	7	8	10	9	9	8	7	8	10	9	9	8	7	5213400	5498500	4788900	2623700	2334900	2455400	1.365	1.44	1.254	0.687	0.611	0.643	0.478	0.000155489
Biological Process	GO:0009199	9	ribonucleoside triphosphate metabolic process	0.0458733	2I1I1C.1	ATP synthase delta-subunit gene; IPR000711 (ATPase, F1 complex, OSCP/delta subunit), IPR026015 (F1F0 ATP synthase OSCP/delta subunit, N-terminal domain); GO:0015986 (ATP synthesis coupled proton transport), GO:0016020 (membrane)	0.343	38.7	29.635	30	10	10	7	8	6	4	2	3	8	9	7	5	3	4	8	9	7	5	3	4	917840	959970	989170	368080	272550	342330	1.43	1.496	1.542	0.574	0.425	0.534	0.343	0.00031993
Biological Process	GO:0009199	9	ribonucleoside triphosphate metabolic process	0.0458733	KSV0XM.1	ATP synthase gamma chain 1 family protein n=3 Tax=Populus RepID=B9H1A7_POPTR; IPR000131 (ATPase, F1 complex, gamma subunit), IPR023632 (ATPase, F1 complex, gamma subunit conserved site), IPR023633 (ATPase, F1 complex, gamma subunit domain); GO:0015986 (ATP synthesis coupled proton transport)	0.364	37.6	41.315	41	12	2	11	9	6	7	4	4	9	9	5	6	5	4	2	2	0	1	1	1	1383800	1437500	1409200	549050	488390	503640	1.439	1.494	1.465	0.571	0.508	0.524	0.364	1.51234e-05
Biological Process	GO:0009199	9	ribonucleoside triphosphate metabolic process	0.0458733	P96X61.2	fructose-bisphosphate aldolase 2; IPR000741 (Fructose-bisphosphate aldolase, class-I), IPR013785 (Aldolase-type TIM barrel); GO:0003824 (catalytic activity), GO:0004332 (fructose-bisphosphate aldolase activity), GO:0006096 (glycolysis)	0.434	42.5	42.997	59	14	14	12	11	11	6	10	9	13	11	10	7	9	9	13	11	10	7	9	9	4524300	4169800	4252100	1580300	2023700	2012800	1.462	1.348	1.374	0.511	0.654	0.651	0.434	0.0005848
Biological Process	GO:0042451	9	purine nucleoside biosynthetic process	0.00379738	NAQH5K.1	plasma membrane H+-ATPase; IPR001757 (Cation-transporting P-type ATPase), IPR023214 (HAD-like domain), IPR023298 (P-type ATPase, transmembrane domain); GO:0000166 (nucleotide binding), GO:0006200 (ATP catabolic process), GO:0006754 (ATP biosynthetic process), GO:0006812 (cation transport), GO:0016021 (integral component of membrane), GO:0016887 (ATPase activity), GO:0019829 (cation-transporting A…	0.394	36.1	106.66	86	35	15	18	16	17	12	13	10	25	27	25	22	24	21	13	12	13	9	9	8	2138100	2228000	2038500	924940	730610	869960	1.437	1.497	1.37	0.621	0.491	0.585	0.394	0.00023906
Biological Process	GO:0042451	9	purine nucleoside biosynthetic process	0.00379738	487MWI.1	ATP synthase, F1 beta subunit; IPR001469 (ATPase, F1 complex, delta/epsilon subunit), IPR005722 (ATPase, F1 complex, beta subunit), IPR027417 (P-loop containing nucleoside triphosphate hydrolase); GO:0000166 (nucleotide binding), GO:0005524 (ATP binding), GO:0015986 (ATP synthesis coupled proton transport), GO:0015991 (ATP hydrolysis coupled proton transport), GO:0015992 (proton transport), GO:00…	0.432	63.1	67.625	165	25	19	26	33	34	26	25	21	20	22	20	21	21	18	14	16	15	15	15	12	17490000	15608000	15639000	6825100	7116800	7116900	1.504	1.342	1.344	0.587	0.612	0.612	0.432	3.5713e-05
Biological Process	GO:0042451	9	purine nucleoside biosynthetic process	0.00379738	AF7BT4.1	ATP synthase F1, alpha subunit; IPR005294 (ATPase, F1 complex, alpha subunit), IPR023366 (ATP synthase subunit alpha-like domain), IPR027417 (P-loop containing nucleoside triphosphate hydrolase); GO:0005524 (ATP binding), GO:0015986 (ATP synthesis coupled proton transport), GO:0015991 (ATP hydrolysis coupled proton transport), GO:0015992 (proton transport), GO:0046034 (ATP metabolic process)	0.478	28.4	55.684	61	12	12	11	13	12	10	8	7	8	10	9	9	8	7	8	10	9	9	8	7	5213400	5498500	4788900	2623700	2334900	2455400	1.365	1.44	1.254	0.687	0.611	0.643	0.478	0.000155489
Biological Process	GO:0042451	9	purine nucleoside biosynthetic process	0.00379738	2I1I1C.1	ATP synthase delta-subunit gene; IPR000711 (ATPase, F1 complex, OSCP/delta subunit), IPR026015 (F1F0 ATP synthase OSCP/delta subunit, N-terminal domain); GO:0015986 (ATP synthesis coupled proton transport), GO:0016020 (membrane)	0.343	38.7	29.635	30	10	10	7	8	6	4	2	3	8	9	7	5	3	4	8	9	7	5	3	4	917840	959970	989170	368080	272550	342330	1.43	1.496	1.542	0.574	0.425	0.534	0.343	0.00031993
Biological Process	GO:0042451	9	purine nucleoside biosynthetic process	0.00379738	KSV0XM.1	ATP synthase gamma chain 1 family protein n=3 Tax=Populus RepID=B9H1A7_POPTR; IPR000131 (ATPase, F1 complex, gamma subunit), IPR023632 (ATPase, F1 complex, gamma subunit conserved site), IPR023633 (ATPase, F1 complex, gamma subunit domain); GO:0015986 (ATP synthesis coupled proton transport)	0.364	37.6	41.315	41	12	2	11	9	6	7	4	4	9	9	5	6	5	4	2	2	0	1	1	1	1383800	1437500	1409200	549050	488390	503640	1.439	1.494	1.465	0.571	0.508	0.524	0.364	1.51234e-05
Biological Process	GO:0006952	4	defense response	0.000803623	67Y9C9.1	MLP-like protein 31; IPR000916 (Bet v I domain), IPR023393 (START-like domain); GO:0006952 (defense response), GO:0009607 (response to biotic stimulus)	0.467	49	17.608	22	7	1	5	5	4	3	2	3	5	5	4	3	2	4	1	1	1	0	0	0	312920	371950	386390	161120	175110	164110	1.195	1.42	1.475	0.615	0.669	0.627	0.467	0.00040226
Biological Process	GO:0006952	4	defense response	0.000803623	TKQZ92.1	MLP-like protein 43; IPR000916 (Bet v I domain), IPR023393 (START-like domain); GO:0006952 (defense response), GO:0009607 (response to biotic stimulus)	0.104	60.4	17.873	32	9	9	7	8	10	2	2	3	5	6	8	2	2	2	5	6	8	2	2	2	1085000	1066200	1348300	99392	97396	168310	1.685	1.655	2.093	0.154	0.151	0.261	0.104	0.00029888
Biological Process	GO:0006952	4	defense response	0.000803623	GJ4Q3S.1	MLP-like protein 43; IPR000916 (Bet v I domain), IPR023393 (START-like domain); GO:0006952 (defense response), GO:0009607 (response to biotic stimulus)	0.279	76.1	17.684	43	10	6	10	8	9	6	5	5	10	9	9	7	7	7	6	6	6	4	4	4	3574200	3988200	3697200	1070700	1002300	1067200	1.489	1.662	1.541	0.446	0.418	0.445	0.279	2.5497e-06
Biological Process	GO:0006952	4	defense response	0.000803623	WD2ETH.1	Polyketide cyclase/dehydrase and lipid transport superfamily protein; IPR000916 (Bet v I domain), IPR023393 (START-like domain), IPR024949 (Bet v I type allergen); GO:0006952 (defense response), GO:0009607 (response to biotic stimulus)	0.257	46.5	17.357	32	7	7	6	6	7	3	5	5	6	5	6	3	4	4	6	5	6	3	4	4	1469200	1261300	1125200	313880	348790	328390	1.819	1.561	1.393	0.389	0.432	0.407	0.257	8.1599e-05
Biological Process	GO:0006952	4	defense response	0.000803623	0PC5WU.1	MLP-like protein 31; IPR000916 (Bet v I domain), IPR023393 (START-like domain); GO:0006952 (defense response), GO:0009607 (response to biotic stimulus)	0.311	60.1	17.362	22	8	1	3	4	5	4	2	4	4	6	6	5	3	5	0	1	1	1	1	0	897120	818230	952120	260620	300420	269160	1.539	1.404	1.633	0.447	0.515	0.462	0.311	4.245e-05
Biological Process	GO:0006952	4	defense response	0.000803623	K2YLLD.1	MLP-like protein 43; IPR000916 (Bet v I domain), IPR023393 (START-like domain); GO:0006952 (defense response), GO:0009607 (response to biotic stimulus)	0.424	68	17.333	43	10	3	7	7	9	7	7	6	7	10	8	9	9	8	3	3	3	3	3	3	2333000	2116900	2306300	1007200	907210	953300	1.455	1.32	1.438	0.628	0.566	0.594	0.424	3.8587e-05
Biological Process	GO:0006952	4	defense response	0.000803623	ED5BBM.1	MLP-like protein 43; IPR000916 (Bet v I domain), IPR023393 (START-like domain); GO:0006952 (defense response), GO:0009607 (response to biotic stimulus)	0.2	65.8	17.32	39	8	4	8	9	10	4	4	4	6	7	7	3	4	4	3	4	4	3	2	2	1547200	1595200	1546300	345450	277610	313610	1.65	1.701	1.649	0.368	0.296	0.334	0.2	1.72286e-05
Biological Process	GO:0009165	9	nucleotide biosynthetic process	0.0682669	NAQH5K.1	plasma membrane H+-ATPase; IPR001757 (Cation-transporting P-type ATPase), IPR023214 (HAD-like domain), IPR023298 (P-type ATPase, transmembrane domain); GO:0000166 (nucleotide binding), GO:0006200 (ATP catabolic process), GO:0006754 (ATP biosynthetic process), GO:0006812 (cation transport), GO:0016021 (integral component of membrane), GO:0016887 (ATPase activity), GO:0019829 (cation-transporting A…	0.394	36.1	106.66	86	35	15	18	16	17	12	13	10	25	27	25	22	24	21	13	12	13	9	9	8	2138100	2228000	2038500	924940	730610	869960	1.437	1.497	1.37	0.621	0.491	0.585	0.394	0.00023906
Biological Process	GO:0009165	9	nucleotide biosynthetic process	0.0682669	487MWI.1	ATP synthase, F1 beta subunit; IPR001469 (ATPase, F1 complex, delta/epsilon subunit), IPR005722 (ATPase, F1 complex, beta subunit), IPR027417 (P-loop containing nucleoside triphosphate hydrolase); GO:0000166 (nucleotide binding), GO:0005524 (ATP binding), GO:0015986 (ATP synthesis coupled proton transport), GO:0015991 (ATP hydrolysis coupled proton transport), GO:0015992 (proton transport), GO:00…	0.432	63.1	67.625	165	25	19	26	33	34	26	25	21	20	22	20	21	21	18	14	16	15	15	15	12	17490000	15608000	15639000	6825100	7116800	7116900	1.504	1.342	1.344	0.587	0.612	0.612	0.432	3.5713e-05
Biological Process	GO:0009165	9	nucleotide biosynthetic process	0.0682669	AF7BT4.1	ATP synthase F1, alpha subunit; IPR005294 (ATPase, F1 complex, alpha subunit), IPR023366 (ATP synthase subunit alpha-like domain), IPR027417 (P-loop containing nucleoside triphosphate hydrolase); GO:0005524 (ATP binding), GO:0015986 (ATP synthesis coupled proton transport), GO:0015991 (ATP hydrolysis coupled proton transport), GO:0015992 (proton transport), GO:0046034 (ATP metabolic process)	0.478	28.4	55.684	61	12	12	11	13	12	10	8	7	8	10	9	9	8	7	8	10	9	9	8	7	5213400	5498500	4788900	2623700	2334900	2455400	1.365	1.44	1.254	0.687	0.611	0.643	0.478	0.000155489
Biological Process	GO:0009165	9	nucleotide biosynthetic process	0.0682669	2I1I1C.1	ATP synthase delta-subunit gene; IPR000711 (ATPase, F1 complex, OSCP/delta subunit), IPR026015 (F1F0 ATP synthase OSCP/delta subunit, N-terminal domain); GO:0015986 (ATP synthesis coupled proton transport), GO:0016020 (membrane)	0.343	38.7	29.635	30	10	10	7	8	6	4	2	3	8	9	7	5	3	4	8	9	7	5	3	4	917840	959970	989170	368080	272550	342330	1.43	1.496	1.542	0.574	0.425	0.534	0.343	0.00031993
Biological Process	GO:0009165	9	nucleotide biosynthetic process	0.0682669	KSV0XM.1	ATP synthase gamma chain 1 family protein n=3 Tax=Populus RepID=B9H1A7_POPTR; IPR000131 (ATPase, F1 complex, gamma subunit), IPR023632 (ATPase, F1 complex, gamma subunit conserved site), IPR023633 (ATPase, F1 complex, gamma subunit domain); GO:0015986 (ATP synthesis coupled proton transport)	0.364	37.6	41.315	41	12	2	11	9	6	7	4	4	9	9	5	6	5	4	2	2	0	1	1	1	1383800	1437500	1409200	549050	488390	503640	1.439	1.494	1.465	0.571	0.508	0.524	0.364	1.51234e-05
Biological Process	GO:0009142	9	nucleoside triphosphate biosynthetic process	0.00162779	NAQH5K.1	plasma membrane H+-ATPase; IPR001757 (Cation-transporting P-type ATPase), IPR023214 (HAD-like domain), IPR023298 (P-type ATPase, transmembrane domain); GO:0000166 (nucleotide binding), GO:0006200 (ATP catabolic process), GO:0006754 (ATP biosynthetic process), GO:0006812 (cation transport), GO:0016021 (integral component of membrane), GO:0016887 (ATPase activity), GO:0019829 (cation-transporting A…	0.394	36.1	106.66	86	35	15	18	16	17	12	13	10	25	27	25	22	24	21	13	12	13	9	9	8	2138100	2228000	2038500	924940	730610	869960	1.437	1.497	1.37	0.621	0.491	0.585	0.394	0.00023906
Biological Process	GO:0009142	9	nucleoside triphosphate biosynthetic process	0.00162779	487MWI.1	ATP synthase, F1 beta subunit; IPR001469 (ATPase, F1 complex, delta/epsilon subunit), IPR005722 (ATPase, F1 complex, beta subunit), IPR027417 (P-loop containing nucleoside triphosphate hydrolase); GO:0000166 (nucleotide binding), GO:0005524 (ATP binding), GO:0015986 (ATP synthesis coupled proton transport), GO:0015991 (ATP hydrolysis coupled proton transport), GO:0015992 (proton transport), GO:00…	0.432	63.1	67.625	165	25	19	26	33	34	26	25	21	20	22	20	21	21	18	14	16	15	15	15	12	17490000	15608000	15639000	6825100	7116800	7116900	1.504	1.342	1.344	0.587	0.612	0.612	0.432	3.5713e-05
Biological Process	GO:0009142	9	nucleoside triphosphate biosynthetic process	0.00162779	AF7BT4.1	ATP synthase F1, alpha subunit; IPR005294 (ATPase, F1 complex, alpha subunit), IPR023366 (ATP synthase subunit alpha-like domain), IPR027417 (P-loop containing nucleoside triphosphate hydrolase); GO:0005524 (ATP binding), GO:0015986 (ATP synthesis coupled proton transport), GO:0015991 (ATP hydrolysis coupled proton transport), GO:0015992 (proton transport), GO:0046034 (ATP metabolic process)	0.478	28.4	55.684	61	12	12	11	13	12	10	8	7	8	10	9	9	8	7	8	10	9	9	8	7	5213400	5498500	4788900	2623700	2334900	2455400	1.365	1.44	1.254	0.687	0.611	0.643	0.478	0.000155489
Biological Process	GO:0009142	9	nucleoside triphosphate biosynthetic process	0.00162779	2I1I1C.1	ATP synthase delta-subunit gene; IPR000711 (ATPase, F1 complex, OSCP/delta subunit), IPR026015 (F1F0 ATP synthase OSCP/delta subunit, N-terminal domain); GO:0015986 (ATP synthesis coupled proton transport), GO:0016020 (membrane)	0.343	38.7	29.635	30	10	10	7	8	6	4	2	3	8	9	7	5	3	4	8	9	7	5	3	4	917840	959970	989170	368080	272550	342330	1.43	1.496	1.542	0.574	0.425	0.534	0.343	0.00031993
Biological Process	GO:0009142	9	nucleoside triphosphate biosynthetic process	0.00162779	KSV0XM.1	ATP synthase gamma chain 1 family protein n=3 Tax=Populus RepID=B9H1A7_POPTR; IPR000131 (ATPase, F1 complex, gamma subunit), IPR023632 (ATPase, F1 complex, gamma subunit conserved site), IPR023633 (ATPase, F1 complex, gamma subunit domain); GO:0015986 (ATP synthesis coupled proton transport)	0.364	37.6	41.315	41	12	2	11	9	6	7	4	4	9	9	5	6	5	4	2	2	0	1	1	1	1383800	1437500	1409200	549050	488390	503640	1.439	1.494	1.465	0.571	0.508	0.524	0.364	1.51234e-05
Biological Process	GO:0005976	5	polysaccharide metabolic process	0.373839	T3CFRI.1	xyloglucan endotransglucosylase/hydrolase 32; IPR008985 (Concanavalin A-like lectin/glucanases superfamily), IPR016455 (Xyloglucan endotransglucosylase/hydrolase); GO:0005618 (cell wall), GO:0005975 (carbohydrate metabolic process), GO:0006073 (cellular glucan metabolic process), GO:0016762 (xyloglucan:xyloglucosyl transferase activity), GO:0048046 (apoplast)	0.443	31.7	34.089	51	9	2	9	10	10	8	7	7	8	7	8	7	7	6	2	2	1	1	1	2	905750	872020	908820	396740	424230	369150	1.402	1.35	1.407	0.614	0.657	0.571	0.443	4.1926e-05
Biological Process	GO:0005976	5	polysaccharide metabolic process	0.373839	B1AFV9.1	xyloglucan endotransglucosylase/hydrolase 5; IPR008985 (Concanavalin A-like lectin/glucanases superfamily), IPR016455 (Xyloglucan endotransglucosylase/hydrolase); GO:0005618 (cell wall), GO:0005975 (carbohydrate metabolic process), GO:0006073 (cellular glucan metabolic process), GO:0016762 (xyloglucan:xyloglucosyl transferase activity), GO:0048046 (apoplast)	0.42	58.5	32.042	73	18	11	12	18	15	12	8	8	12	15	13	13	9	10	8	9	9	9	6	7	8503600	8426000	8795900	3826800	3599100	3379500	1.397	1.384	1.445	0.629	0.591	0.555	0.42	2.1351e-05
Biological Process	GO:0046034	11	ATP metabolic process	0.0340277	NAQH5K.1	plasma membrane H+-ATPase; IPR001757 (Cation-transporting P-type ATPase), IPR023214 (HAD-like domain), IPR023298 (P-type ATPase, transmembrane domain); GO:0000166 (nucleotide binding), GO:0006200 (ATP catabolic process), GO:0006754 (ATP biosynthetic process), GO:0006812 (cation transport), GO:0016021 (integral component of membrane), GO:0016887 (ATPase activity), GO:0019829 (cation-transporting A…	0.394	36.1	106.66	86	35	15	18	16	17	12	13	10	25	27	25	22	24	21	13	12	13	9	9	8	2138100	2228000	2038500	924940	730610	869960	1.437	1.497	1.37	0.621	0.491	0.585	0.394	0.00023906
Biological Process	GO:0046034	11	ATP metabolic process	0.0340277	487MWI.1	ATP synthase, F1 beta subunit; IPR001469 (ATPase, F1 complex, delta/epsilon subunit), IPR005722 (ATPase, F1 complex, beta subunit), IPR027417 (P-loop containing nucleoside triphosphate hydrolase); GO:0000166 (nucleotide binding), GO:0005524 (ATP binding), GO:0015986 (ATP synthesis coupled proton transport), GO:0015991 (ATP hydrolysis coupled proton transport), GO:0015992 (proton transport), GO:00…	0.432	63.1	67.625	165	25	19	26	33	34	26	25	21	20	22	20	21	21	18	14	16	15	15	15	12	17490000	15608000	15639000	6825100	7116800	7116900	1.504	1.342	1.344	0.587	0.612	0.612	0.432	3.5713e-05
Biological Process	GO:0046034	11	ATP metabolic process	0.0340277	AF7BT4.1	ATP synthase F1, alpha subunit; IPR005294 (ATPase, F1 complex, alpha subunit), IPR023366 (ATP synthase subunit alpha-like domain), IPR027417 (P-loop containing nucleoside triphosphate hydrolase); GO:0005524 (ATP binding), GO:0015986 (ATP synthesis coupled proton transport), GO:0015991 (ATP hydrolysis coupled proton transport), GO:0015992 (proton transport), GO:0046034 (ATP metabolic process)	0.478	28.4	55.684	61	12	12	11	13	12	10	8	7	8	10	9	9	8	7	8	10	9	9	8	7	5213400	5498500	4788900	2623700	2334900	2455400	1.365	1.44	1.254	0.687	0.611	0.643	0.478	0.000155489
Biological Process	GO:0046034	11	ATP metabolic process	0.0340277	2I1I1C.1	ATP synthase delta-subunit gene; IPR000711 (ATPase, F1 complex, OSCP/delta subunit), IPR026015 (F1F0 ATP synthase OSCP/delta subunit, N-terminal domain); GO:0015986 (ATP synthesis coupled proton transport), GO:0016020 (membrane)	0.343	38.7	29.635	30	10	10	7	8	6	4	2	3	8	9	7	5	3	4	8	9	7	5	3	4	917840	959970	989170	368080	272550	342330	1.43	1.496	1.542	0.574	0.425	0.534	0.343	0.00031993
Biological Process	GO:0046034	11	ATP metabolic process	0.0340277	KSV0XM.1	ATP synthase gamma chain 1 family protein n=3 Tax=Populus RepID=B9H1A7_POPTR; IPR000131 (ATPase, F1 complex, gamma subunit), IPR023632 (ATPase, F1 complex, gamma subunit conserved site), IPR023633 (ATPase, F1 complex, gamma subunit domain); GO:0015986 (ATP synthesis coupled proton transport)	0.364	37.6	41.315	41	12	2	11	9	6	7	4	4	9	9	5	6	5	4	2	2	0	1	1	1	1383800	1437500	1409200	549050	488390	503640	1.439	1.494	1.465	0.571	0.508	0.524	0.364	1.51234e-05
Biological Process	GO:0046034	11	ATP metabolic process	0.0340277	P96X61.2	fructose-bisphosphate aldolase 2; IPR000741 (Fructose-bisphosphate aldolase, class-I), IPR013785 (Aldolase-type TIM barrel); GO:0003824 (catalytic activity), GO:0004332 (fructose-bisphosphate aldolase activity), GO:0006096 (glycolysis)	0.434	42.5	42.997	59	14	14	12	11	11	6	10	9	13	11	10	7	9	9	13	11	10	7	9	9	4524300	4169800	4252100	1580300	2023700	2012800	1.462	1.348	1.374	0.511	0.654	0.651	0.434	0.0005848
Biological Process	GO:0009124	9	nucleoside monophosphate biosynthetic process	0.00687525	NAQH5K.1	plasma membrane H+-ATPase; IPR001757 (Cation-transporting P-type ATPase), IPR023214 (HAD-like domain), IPR023298 (P-type ATPase, transmembrane domain); GO:0000166 (nucleotide binding), GO:0006200 (ATP catabolic process), GO:0006754 (ATP biosynthetic process), GO:0006812 (cation transport), GO:0016021 (integral component of membrane), GO:0016887 (ATPase activity), GO:0019829 (cation-transporting A…	0.394	36.1	106.66	86	35	15	18	16	17	12	13	10	25	27	25	22	24	21	13	12	13	9	9	8	2138100	2228000	2038500	924940	730610	869960	1.437	1.497	1.37	0.621	0.491	0.585	0.394	0.00023906
Biological Process	GO:0009124	9	nucleoside monophosphate biosynthetic process	0.00687525	487MWI.1	ATP synthase, F1 beta subunit; IPR001469 (ATPase, F1 complex, delta/epsilon subunit), IPR005722 (ATPase, F1 complex, beta subunit), IPR027417 (P-loop containing nucleoside triphosphate hydrolase); GO:0000166 (nucleotide binding), GO:0005524 (ATP binding), GO:0015986 (ATP synthesis coupled proton transport), GO:0015991 (ATP hydrolysis coupled proton transport), GO:0015992 (proton transport), GO:00…	0.432	63.1	67.625	165	25	19	26	33	34	26	25	21	20	22	20	21	21	18	14	16	15	15	15	12	17490000	15608000	15639000	6825100	7116800	7116900	1.504	1.342	1.344	0.587	0.612	0.612	0.432	3.5713e-05
Biological Process	GO:0009124	9	nucleoside monophosphate biosynthetic process	0.00687525	AF7BT4.1	ATP synthase F1, alpha subunit; IPR005294 (ATPase, F1 complex, alpha subunit), IPR023366 (ATP synthase subunit alpha-like domain), IPR027417 (P-loop containing nucleoside triphosphate hydrolase); GO:0005524 (ATP binding), GO:0015986 (ATP synthesis coupled proton transport), GO:0015991 (ATP hydrolysis coupled proton transport), GO:0015992 (proton transport), GO:0046034 (ATP metabolic process)	0.478	28.4	55.684	61	12	12	11	13	12	10	8	7	8	10	9	9	8	7	8	10	9	9	8	7	5213400	5498500	4788900	2623700	2334900	2455400	1.365	1.44	1.254	0.687	0.611	0.643	0.478	0.000155489
Biological Process	GO:0009124	9	nucleoside monophosphate biosynthetic process	0.00687525	2I1I1C.1	ATP synthase delta-subunit gene; IPR000711 (ATPase, F1 complex, OSCP/delta subunit), IPR026015 (F1F0 ATP synthase OSCP/delta subunit, N-terminal domain); GO:0015986 (ATP synthesis coupled proton transport), GO:0016020 (membrane)	0.343	38.7	29.635	30	10	10	7	8	6	4	2	3	8	9	7	5	3	4	8	9	7	5	3	4	917840	959970	989170	368080	272550	342330	1.43	1.496	1.542	0.574	0.425	0.534	0.343	0.00031993
Biological Process	GO:0009124	9	nucleoside monophosphate biosynthetic process	0.00687525	KSV0XM.1	ATP synthase gamma chain 1 family protein n=3 Tax=Populus RepID=B9H1A7_POPTR; IPR000131 (ATPase, F1 complex, gamma subunit), IPR023632 (ATPase, F1 complex, gamma subunit conserved site), IPR023633 (ATPase, F1 complex, gamma subunit domain); GO:0015986 (ATP synthesis coupled proton transport)	0.364	37.6	41.315	41	12	2	11	9	6	7	4	4	9	9	5	6	5	4	2	2	0	1	1	1	1383800	1437500	1409200	549050	488390	503640	1.439	1.494	1.465	0.571	0.508	0.524	0.364	1.51234e-05
Biological Process	GO:0006818	6	hydrogen transport	0.0034033	487MWI.1	ATP synthase, F1 beta subunit; IPR001469 (ATPase, F1 complex, delta/epsilon subunit), IPR005722 (ATPase, F1 complex, beta subunit), IPR027417 (P-loop containing nucleoside triphosphate hydrolase); GO:0000166 (nucleotide binding), GO:0005524 (ATP binding), GO:0015986 (ATP synthesis coupled proton transport), GO:0015991 (ATP hydrolysis coupled proton transport), GO:0015992 (proton transport), GO:00…	0.432	63.1	67.625	165	25	19	26	33	34	26	25	21	20	22	20	21	21	18	14	16	15	15	15	12	17490000	15608000	15639000	6825100	7116800	7116900	1.504	1.342	1.344	0.587	0.612	0.612	0.432	3.5713e-05
Biological Process	GO:0006818	6	hydrogen transport	0.0034033	AF7BT4.1	ATP synthase F1, alpha subunit; IPR005294 (ATPase, F1 complex, alpha subunit), IPR023366 (ATP synthase subunit alpha-like domain), IPR027417 (P-loop containing nucleoside triphosphate hydrolase); GO:0005524 (ATP binding), GO:0015986 (ATP synthesis coupled proton transport), GO:0015991 (ATP hydrolysis coupled proton transport), GO:0015992 (proton transport), GO:0046034 (ATP metabolic process)	0.478	28.4	55.684	61	12	12	11	13	12	10	8	7	8	10	9	9	8	7	8	10	9	9	8	7	5213400	5498500	4788900	2623700	2334900	2455400	1.365	1.44	1.254	0.687	0.611	0.643	0.478	0.000155489
Biological Process	GO:0006818	6	hydrogen transport	0.0034033	2I1I1C.1	ATP synthase delta-subunit gene; IPR000711 (ATPase, F1 complex, OSCP/delta subunit), IPR026015 (F1F0 ATP synthase OSCP/delta subunit, N-terminal domain); GO:0015986 (ATP synthesis coupled proton transport), GO:0016020 (membrane)	0.343	38.7	29.635	30	10	10	7	8	6	4	2	3	8	9	7	5	3	4	8	9	7	5	3	4	917840	959970	989170	368080	272550	342330	1.43	1.496	1.542	0.574	0.425	0.534	0.343	0.00031993
Biological Process	GO:0006818	6	hydrogen transport	0.0034033	KSV0XM.1	ATP synthase gamma chain 1 family protein n=3 Tax=Populus RepID=B9H1A7_POPTR; IPR000131 (ATPase, F1 complex, gamma subunit), IPR023632 (ATPase, F1 complex, gamma subunit conserved site), IPR023633 (ATPase, F1 complex, gamma subunit domain); GO:0015986 (ATP synthesis coupled proton transport)	0.364	37.6	41.315	41	12	2	11	9	6	7	4	4	9	9	5	6	5	4	2	2	0	1	1	1	1383800	1437500	1409200	549050	488390	503640	1.439	1.494	1.465	0.571	0.508	0.524	0.364	1.51234e-05
Biological Process	GO:0006818	6	hydrogen transport	0.0034033	ZM0CN1.1	vacuolar (H+)-ATPase G subunit; IPR005124 (Vacuolar (H+)-ATPase G subunit); GO:0015992 (proton transport), GO:0016471 (vacuolar proton-transporting V-type ATPase complex)	0.497	50	12.29	27	5	5	6	5	4	3	4	5	4	4	3	2	3	3	4	4	3	2	3	3	1558100	1320200	1600700	791470	704920	727150	1.395	1.182	1.433	0.709	0.631	0.651	0.497	0.00055756
Biological Process	GO:0015992	8	proton transport	0.0034033	487MWI.1	ATP synthase, F1 beta subunit; IPR001469 (ATPase, F1 complex, delta/epsilon subunit), IPR005722 (ATPase, F1 complex, beta subunit), IPR027417 (P-loop containing nucleoside triphosphate hydrolase); GO:0000166 (nucleotide binding), GO:0005524 (ATP binding), GO:0015986 (ATP synthesis coupled proton transport), GO:0015991 (ATP hydrolysis coupled proton transport), GO:0015992 (proton transport), GO:00…	0.432	63.1	67.625	165	25	19	26	33	34	26	25	21	20	22	20	21	21	18	14	16	15	15	15	12	17490000	15608000	15639000	6825100	7116800	7116900	1.504	1.342	1.344	0.587	0.612	0.612	0.432	3.5713e-05
Biological Process	GO:0015992	8	proton transport	0.0034033	AF7BT4.1	ATP synthase F1, alpha subunit; IPR005294 (ATPase, F1 complex, alpha subunit), IPR023366 (ATP synthase subunit alpha-like domain), IPR027417 (P-loop containing nucleoside triphosphate hydrolase); GO:0005524 (ATP binding), GO:0015986 (ATP synthesis coupled proton transport), GO:0015991 (ATP hydrolysis coupled proton transport), GO:0015992 (proton transport), GO:0046034 (ATP metabolic process)	0.478	28.4	55.684	61	12	12	11	13	12	10	8	7	8	10	9	9	8	7	8	10	9	9	8	7	5213400	5498500	4788900	2623700	2334900	2455400	1.365	1.44	1.254	0.687	0.611	0.643	0.478	0.000155489
Biological Process	GO:0015992	8	proton transport	0.0034033	2I1I1C.1	ATP synthase delta-subunit gene; IPR000711 (ATPase, F1 complex, OSCP/delta subunit), IPR026015 (F1F0 ATP synthase OSCP/delta subunit, N-terminal domain); GO:0015986 (ATP synthesis coupled proton transport), GO:0016020 (membrane)	0.343	38.7	29.635	30	10	10	7	8	6	4	2	3	8	9	7	5	3	4	8	9	7	5	3	4	917840	959970	989170	368080	272550	342330	1.43	1.496	1.542	0.574	0.425	0.534	0.343	0.00031993
Biological Process	GO:0015992	8	proton transport	0.0034033	KSV0XM.1	ATP synthase gamma chain 1 family protein n=3 Tax=Populus RepID=B9H1A7_POPTR; IPR000131 (ATPase, F1 complex, gamma subunit), IPR023632 (ATPase, F1 complex, gamma subunit conserved site), IPR023633 (ATPase, F1 complex, gamma subunit domain); GO:0015986 (ATP synthesis coupled proton transport)	0.364	37.6	41.315	41	12	2	11	9	6	7	4	4	9	9	5	6	5	4	2	2	0	1	1	1	1383800	1437500	1409200	549050	488390	503640	1.439	1.494	1.465	0.571	0.508	0.524	0.364	1.51234e-05
Biological Process	GO:0015992	8	proton transport	0.0034033	ZM0CN1.1	vacuolar (H+)-ATPase G subunit; IPR005124 (Vacuolar (H+)-ATPase G subunit); GO:0015992 (proton transport), GO:0016471 (vacuolar proton-transporting V-type ATPase complex)	0.497	50	12.29	27	5	5	6	5	4	3	4	5	4	4	3	2	3	3	4	4	3	2	3	3	1558100	1320200	1600700	791470	704920	727150	1.395	1.182	1.433	0.709	0.631	0.651	0.497	0.00055756
Biological Process	GO:0009772	7	photosynthetic electron transport in photosystem II	0.000163098	0R479N.1	photosystem II protein D1 [Glycine max]; IPR000484 (Photosynthetic reaction centre, L/M); GO:0009055 (electron carrier activity), GO:0009772 (photosynthetic electron transport in photosystem II)	0.197	24.4	38.948	20	7	7	6	3	3	3	2	3	7	5	5	4	3	4	7	5	5	4	3	4	2372700	2636100	2838000	529940	511760	506200	1.515	1.684	1.813	0.338	0.327	0.323	0.197	3.6217e-06
Biological Process	GO:0009772	7	photosynthetic electron transport in photosystem II	0.000163098	8A6KBK.1	Photosystem II chlorophyll-binding protein CP43 n=1 Tax=Symbiodinium sp. C3 RepID=U6EFN7_9DINO; IPR000484 (Photosynthetic reaction centre, L/M), IPR000932 (Photosystem antenna protein-like); GO:0009521 (photosystem), GO:0009523 (photosystem II), GO:0009767 (photosynthetic electron transport chain), GO:0009772 (photosynthetic electron transport in photosystem II), GO:0015979 (photosynthesis), GO:0…	0.195	35	88.194	78	21	2	18	18	18	6	9	9	15	15	18	8	9	9	1	2	2	1	1	2	8474300	8616500	9599200	1754800	1735900	1707200	1.595	1.621	1.806	0.33	0.327	0.321	0.195	1.0543e-06
Biological Process	GO:0009772	7	photosynthetic electron transport in photosystem II	0.000163098	0W708Z.1	photosystem II CP47 chlorophyll A apoprotein; IPR000932 (Photosystem antenna protein-like); GO:0009521 (photosystem), GO:0009523 (photosystem II), GO:0009767 (photosynthetic electron transport chain), GO:0015979 (photosynthesis), GO:0016020 (membrane), GO:0016168 (chlorophyll binding)	0.212	28	56.126	39	12	7	5	11	8	5	5	5	7	10	9	7	7	6	4	5	5	3	4	2	4424200	4238800	4619900	1003400	866920	940650	1.649	1.58	1.722	0.374	0.323	0.351	0.212	2.9911e-06
Biological Process	GO:0046128	9	purine ribonucleoside metabolic process	0.0644944	NAQH5K.1	plasma membrane H+-ATPase; IPR001757 (Cation-transporting P-type ATPase), IPR023214 (HAD-like domain), IPR023298 (P-type ATPase, transmembrane domain); GO:0000166 (nucleotide binding), GO:0006200 (ATP catabolic process), GO:0006754 (ATP biosynthetic process), GO:0006812 (cation transport), GO:0016021 (integral component of membrane), GO:0016887 (ATPase activity), GO:0019829 (cation-transporting A…	0.394	36.1	106.66	86	35	15	18	16	17	12	13	10	25	27	25	22	24	21	13	12	13	9	9	8	2138100	2228000	2038500	924940	730610	869960	1.437	1.497	1.37	0.621	0.491	0.585	0.394	0.00023906
Biological Process	GO:0046128	9	purine ribonucleoside metabolic process	0.0644944	487MWI.1	ATP synthase, F1 beta subunit; IPR001469 (ATPase, F1 complex, delta/epsilon subunit), IPR005722 (ATPase, F1 complex, beta subunit), IPR027417 (P-loop containing nucleoside triphosphate hydrolase); GO:0000166 (nucleotide binding), GO:0005524 (ATP binding), GO:0015986 (ATP synthesis coupled proton transport), GO:0015991 (ATP hydrolysis coupled proton transport), GO:0015992 (proton transport), GO:00…	0.432	63.1	67.625	165	25	19	26	33	34	26	25	21	20	22	20	21	21	18	14	16	15	15	15	12	17490000	15608000	15639000	6825100	7116800	7116900	1.504	1.342	1.344	0.587	0.612	0.612	0.432	3.5713e-05
Biological Process	GO:0046128	9	purine ribonucleoside metabolic process	0.0644944	AF7BT4.1	ATP synthase F1, alpha subunit; IPR005294 (ATPase, F1 complex, alpha subunit), IPR023366 (ATP synthase subunit alpha-like domain), IPR027417 (P-loop containing nucleoside triphosphate hydrolase); GO:0005524 (ATP binding), GO:0015986 (ATP synthesis coupled proton transport), GO:0015991 (ATP hydrolysis coupled proton transport), GO:0015992 (proton transport), GO:0046034 (ATP metabolic process)	0.478	28.4	55.684	61	12	12	11	13	12	10	8	7	8	10	9	9	8	7	8	10	9	9	8	7	5213400	5498500	4788900	2623700	2334900	2455400	1.365	1.44	1.254	0.687	0.611	0.643	0.478	0.000155489
Biological Process	GO:0046128	9	purine ribonucleoside metabolic process	0.0644944	2I1I1C.1	ATP synthase delta-subunit gene; IPR000711 (ATPase, F1 complex, OSCP/delta subunit), IPR026015 (F1F0 ATP synthase OSCP/delta subunit, N-terminal domain); GO:0015986 (ATP synthesis coupled proton transport), GO:0016020 (membrane)	0.343	38.7	29.635	30	10	10	7	8	6	4	2	3	8	9	7	5	3	4	8	9	7	5	3	4	917840	959970	989170	368080	272550	342330	1.43	1.496	1.542	0.574	0.425	0.534	0.343	0.00031993
Biological Process	GO:0046128	9	purine ribonucleoside metabolic process	0.0644944	KSV0XM.1	ATP synthase gamma chain 1 family protein n=3 Tax=Populus RepID=B9H1A7_POPTR; IPR000131 (ATPase, F1 complex, gamma subunit), IPR023632 (ATPase, F1 complex, gamma subunit conserved site), IPR023633 (ATPase, F1 complex, gamma subunit domain); GO:0015986 (ATP synthesis coupled proton transport)	0.364	37.6	41.315	41	12	2	11	9	6	7	4	4	9	9	5	6	5	4	2	2	0	1	1	1	1383800	1437500	1409200	549050	488390	503640	1.439	1.494	1.465	0.571	0.508	0.524	0.364	1.51234e-05
Biological Process	GO:0046128	9	purine ribonucleoside metabolic process	0.0644944	P96X61.2	fructose-bisphosphate aldolase 2; IPR000741 (Fructose-bisphosphate aldolase, class-I), IPR013785 (Aldolase-type TIM barrel); GO:0003824 (catalytic activity), GO:0004332 (fructose-bisphosphate aldolase activity), GO:0006096 (glycolysis)	0.434	42.5	42.997	59	14	14	12	11	11	6	10	9	13	11	10	7	9	9	13	11	10	7	9	9	4524300	4169800	4252100	1580300	2023700	2012800	1.462	1.348	1.374	0.511	0.654	0.651	0.434	0.0005848
Biological Process	GO:0009152	11	purine ribonucleotide biosynthetic process	0.00751962	NAQH5K.1	plasma membrane H+-ATPase; IPR001757 (Cation-transporting P-type ATPase), IPR023214 (HAD-like domain), IPR023298 (P-type ATPase, transmembrane domain); GO:0000166 (nucleotide binding), GO:0006200 (ATP catabolic process), GO:0006754 (ATP biosynthetic process), GO:0006812 (cation transport), GO:0016021 (integral component of membrane), GO:0016887 (ATPase activity), GO:0019829 (cation-transporting A…	0.394	36.1	106.66	86	35	15	18	16	17	12	13	10	25	27	25	22	24	21	13	12	13	9	9	8	2138100	2228000	2038500	924940	730610	869960	1.437	1.497	1.37	0.621	0.491	0.585	0.394	0.00023906
Biological Process	GO:0009152	11	purine ribonucleotide biosynthetic process	0.00751962	487MWI.1	ATP synthase, F1 beta subunit; IPR001469 (ATPase, F1 complex, delta/epsilon subunit), IPR005722 (ATPase, F1 complex, beta subunit), IPR027417 (P-loop containing nucleoside triphosphate hydrolase); GO:0000166 (nucleotide binding), GO:0005524 (ATP binding), GO:0015986 (ATP synthesis coupled proton transport), GO:0015991 (ATP hydrolysis coupled proton transport), GO:0015992 (proton transport), GO:00…	0.432	63.1	67.625	165	25	19	26	33	34	26	25	21	20	22	20	21	21	18	14	16	15	15	15	12	17490000	15608000	15639000	6825100	7116800	7116900	1.504	1.342	1.344	0.587	0.612	0.612	0.432	3.5713e-05
Biological Process	GO:0009152	11	purine ribonucleotide biosynthetic process	0.00751962	AF7BT4.1	ATP synthase F1, alpha subunit; IPR005294 (ATPase, F1 complex, alpha subunit), IPR023366 (ATP synthase subunit alpha-like domain), IPR027417 (P-loop containing nucleoside triphosphate hydrolase); GO:0005524 (ATP binding), GO:0015986 (ATP synthesis coupled proton transport), GO:0015991 (ATP hydrolysis coupled proton transport), GO:0015992 (proton transport), GO:0046034 (ATP metabolic process)	0.478	28.4	55.684	61	12	12	11	13	12	10	8	7	8	10	9	9	8	7	8	10	9	9	8	7	5213400	5498500	4788900	2623700	2334900	2455400	1.365	1.44	1.254	0.687	0.611	0.643	0.478	0.000155489
Biological Process	GO:0009152	11	purine ribonucleotide biosynthetic process	0.00751962	2I1I1C.1	ATP synthase delta-subunit gene; IPR000711 (ATPase, F1 complex, OSCP/delta subunit), IPR026015 (F1F0 ATP synthase OSCP/delta subunit, N-terminal domain); GO:0015986 (ATP synthesis coupled proton transport), GO:0016020 (membrane)	0.343	38.7	29.635	30	10	10	7	8	6	4	2	3	8	9	7	5	3	4	8	9	7	5	3	4	917840	959970	989170	368080	272550	342330	1.43	1.496	1.542	0.574	0.425	0.534	0.343	0.00031993
Biological Process	GO:0009152	11	purine ribonucleotide biosynthetic process	0.00751962	KSV0XM.1	ATP synthase gamma chain 1 family protein n=3 Tax=Populus RepID=B9H1A7_POPTR; IPR000131 (ATPase, F1 complex, gamma subunit), IPR023632 (ATPase, F1 complex, gamma subunit conserved site), IPR023633 (ATPase, F1 complex, gamma subunit domain); GO:0015986 (ATP synthesis coupled proton transport)	0.364	37.6	41.315	41	12	2	11	9	6	7	4	4	9	9	5	6	5	4	2	2	0	1	1	1	1383800	1437500	1409200	549050	488390	503640	1.439	1.494	1.465	0.571	0.508	0.524	0.364	1.51234e-05
Biological Process	GO:1901659	6	glycosyl compound biosynthetic process	0.00687525	NAQH5K.1	plasma membrane H+-ATPase; IPR001757 (Cation-transporting P-type ATPase), IPR023214 (HAD-like domain), IPR023298 (P-type ATPase, transmembrane domain); GO:0000166 (nucleotide binding), GO:0006200 (ATP catabolic process), GO:0006754 (ATP biosynthetic process), GO:0006812 (cation transport), GO:0016021 (integral component of membrane), GO:0016887 (ATPase activity), GO:0019829 (cation-transporting A…	0.394	36.1	106.66	86	35	15	18	16	17	12	13	10	25	27	25	22	24	21	13	12	13	9	9	8	2138100	2228000	2038500	924940	730610	869960	1.437	1.497	1.37	0.621	0.491	0.585	0.394	0.00023906
Biological Process	GO:1901659	6	glycosyl compound biosynthetic process	0.00687525	487MWI.1	ATP synthase, F1 beta subunit; IPR001469 (ATPase, F1 complex, delta/epsilon subunit), IPR005722 (ATPase, F1 complex, beta subunit), IPR027417 (P-loop containing nucleoside triphosphate hydrolase); GO:0000166 (nucleotide binding), GO:0005524 (ATP binding), GO:0015986 (ATP synthesis coupled proton transport), GO:0015991 (ATP hydrolysis coupled proton transport), GO:0015992 (proton transport), GO:00…	0.432	63.1	67.625	165	25	19	26	33	34	26	25	21	20	22	20	21	21	18	14	16	15	15	15	12	17490000	15608000	15639000	6825100	7116800	7116900	1.504	1.342	1.344	0.587	0.612	0.612	0.432	3.5713e-05
Biological Process	GO:1901659	6	glycosyl compound biosynthetic process	0.00687525	AF7BT4.1	ATP synthase F1, alpha subunit; IPR005294 (ATPase, F1 complex, alpha subunit), IPR023366 (ATP synthase subunit alpha-like domain), IPR027417 (P-loop containing nucleoside triphosphate hydrolase); GO:0005524 (ATP binding), GO:0015986 (ATP synthesis coupled proton transport), GO:0015991 (ATP hydrolysis coupled proton transport), GO:0015992 (proton transport), GO:0046034 (ATP metabolic process)	0.478	28.4	55.684	61	12	12	11	13	12	10	8	7	8	10	9	9	8	7	8	10	9	9	8	7	5213400	5498500	4788900	2623700	2334900	2455400	1.365	1.44	1.254	0.687	0.611	0.643	0.478	0.000155489
Biological Process	GO:1901659	6	glycosyl compound biosynthetic process	0.00687525	2I1I1C.1	ATP synthase delta-subunit gene; IPR000711 (ATPase, F1 complex, OSCP/delta subunit), IPR026015 (F1F0 ATP synthase OSCP/delta subunit, N-terminal domain); GO:0015986 (ATP synthesis coupled proton transport), GO:0016020 (membrane)	0.343	38.7	29.635	30	10	10	7	8	6	4	2	3	8	9	7	5	3	4	8	9	7	5	3	4	917840	959970	989170	368080	272550	342330	1.43	1.496	1.542	0.574	0.425	0.534	0.343	0.00031993
Biological Process	GO:1901659	6	glycosyl compound biosynthetic process	0.00687525	KSV0XM.1	ATP synthase gamma chain 1 family protein n=3 Tax=Populus RepID=B9H1A7_POPTR; IPR000131 (ATPase, F1 complex, gamma subunit), IPR023632 (ATPase, F1 complex, gamma subunit conserved site), IPR023633 (ATPase, F1 complex, gamma subunit domain); GO:0015986 (ATP synthesis coupled proton transport)	0.364	37.6	41.315	41	12	2	11	9	6	7	4	4	9	9	5	6	5	4	2	2	0	1	1	1	1383800	1437500	1409200	549050	488390	503640	1.439	1.494	1.465	0.571	0.508	0.524	0.364	1.51234e-05
Biological Process	GO:0009116	7	nucleoside metabolic process	0.132906	NAQH5K.1	plasma membrane H+-ATPase; IPR001757 (Cation-transporting P-type ATPase), IPR023214 (HAD-like domain), IPR023298 (P-type ATPase, transmembrane domain); GO:0000166 (nucleotide binding), GO:0006200 (ATP catabolic process), GO:0006754 (ATP biosynthetic process), GO:0006812 (cation transport), GO:0016021 (integral component of membrane), GO:0016887 (ATPase activity), GO:0019829 (cation-transporting A…	0.394	36.1	106.66	86	35	15	18	16	17	12	13	10	25	27	25	22	24	21	13	12	13	9	9	8	2138100	2228000	2038500	924940	730610	869960	1.437	1.497	1.37	0.621	0.491	0.585	0.394	0.00023906
Biological Process	GO:0009116	7	nucleoside metabolic process	0.132906	487MWI.1	ATP synthase, F1 beta subunit; IPR001469 (ATPase, F1 complex, delta/epsilon subunit), IPR005722 (ATPase, F1 complex, beta subunit), IPR027417 (P-loop containing nucleoside triphosphate hydrolase); GO:0000166 (nucleotide binding), GO:0005524 (ATP binding), GO:0015986 (ATP synthesis coupled proton transport), GO:0015991 (ATP hydrolysis coupled proton transport), GO:0015992 (proton transport), GO:00…	0.432	63.1	67.625	165	25	19	26	33	34	26	25	21	20	22	20	21	21	18	14	16	15	15	15	12	17490000	15608000	15639000	6825100	7116800	7116900	1.504	1.342	1.344	0.587	0.612	0.612	0.432	3.5713e-05
Biological Process	GO:0009116	7	nucleoside metabolic process	0.132906	AF7BT4.1	ATP synthase F1, alpha subunit; IPR005294 (ATPase, F1 complex, alpha subunit), IPR023366 (ATP synthase subunit alpha-like domain), IPR027417 (P-loop containing nucleoside triphosphate hydrolase); GO:0005524 (ATP binding), GO:0015986 (ATP synthesis coupled proton transport), GO:0015991 (ATP hydrolysis coupled proton transport), GO:0015992 (proton transport), GO:0046034 (ATP metabolic process)	0.478	28.4	55.684	61	12	12	11	13	12	10	8	7	8	10	9	9	8	7	8	10	9	9	8	7	5213400	5498500	4788900	2623700	2334900	2455400	1.365	1.44	1.254	0.687	0.611	0.643	0.478	0.000155489
Biological Process	GO:0009116	7	nucleoside metabolic process	0.132906	2I1I1C.1	ATP synthase delta-subunit gene; IPR000711 (ATPase, F1 complex, OSCP/delta subunit), IPR026015 (F1F0 ATP synthase OSCP/delta subunit, N-terminal domain); GO:0015986 (ATP synthesis coupled proton transport), GO:0016020 (membrane)	0.343	38.7	29.635	30	10	10	7	8	6	4	2	3	8	9	7	5	3	4	8	9	7	5	3	4	917840	959970	989170	368080	272550	342330	1.43	1.496	1.542	0.574	0.425	0.534	0.343	0.00031993
Biological Process	GO:0009116	7	nucleoside metabolic process	0.132906	KSV0XM.1	ATP synthase gamma chain 1 family protein n=3 Tax=Populus RepID=B9H1A7_POPTR; IPR000131 (ATPase, F1 complex, gamma subunit), IPR023632 (ATPase, F1 complex, gamma subunit conserved site), IPR023633 (ATPase, F1 complex, gamma subunit domain); GO:0015986 (ATP synthesis coupled proton transport)	0.364	37.6	41.315	41	12	2	11	9	6	7	4	4	9	9	5	6	5	4	2	2	0	1	1	1	1383800	1437500	1409200	549050	488390	503640	1.439	1.494	1.465	0.571	0.508	0.524	0.364	1.51234e-05
Biological Process	GO:0009116	7	nucleoside metabolic process	0.132906	P96X61.2	fructose-bisphosphate aldolase 2; IPR000741 (Fructose-bisphosphate aldolase, class-I), IPR013785 (Aldolase-type TIM barrel); GO:0003824 (catalytic activity), GO:0004332 (fructose-bisphosphate aldolase activity), GO:0006096 (glycolysis)	0.434	42.5	42.997	59	14	14	12	11	11	6	10	9	13	11	10	7	9	9	13	11	10	7	9	9	4524300	4169800	4252100	1580300	2023700	2012800	1.462	1.348	1.374	0.511	0.654	0.651	0.434	0.0005848
Biological Process	GO:0046129	10	purine ribonucleoside biosynthetic process	0.00379738	NAQH5K.1	plasma membrane H+-ATPase; IPR001757 (Cation-transporting P-type ATPase), IPR023214 (HAD-like domain), IPR023298 (P-type ATPase, transmembrane domain); GO:0000166 (nucleotide binding), GO:0006200 (ATP catabolic process), GO:0006754 (ATP biosynthetic process), GO:0006812 (cation transport), GO:0016021 (integral component of membrane), GO:0016887 (ATPase activity), GO:0019829 (cation-transporting A…	0.394	36.1	106.66	86	35	15	18	16	17	12	13	10	25	27	25	22	24	21	13	12	13	9	9	8	2138100	2228000	2038500	924940	730610	869960	1.437	1.497	1.37	0.621	0.491	0.585	0.394	0.00023906
Biological Process	GO:0046129	10	purine ribonucleoside biosynthetic process	0.00379738	487MWI.1	ATP synthase, F1 beta subunit; IPR001469 (ATPase, F1 complex, delta/epsilon subunit), IPR005722 (ATPase, F1 complex, beta subunit), IPR027417 (P-loop containing nucleoside triphosphate hydrolase); GO:0000166 (nucleotide binding), GO:0005524 (ATP binding), GO:0015986 (ATP synthesis coupled proton transport), GO:0015991 (ATP hydrolysis coupled proton transport), GO:0015992 (proton transport), GO:00…	0.432	63.1	67.625	165	25	19	26	33	34	26	25	21	20	22	20	21	21	18	14	16	15	15	15	12	17490000	15608000	15639000	6825100	7116800	7116900	1.504	1.342	1.344	0.587	0.612	0.612	0.432	3.5713e-05
Biological Process	GO:0046129	10	purine ribonucleoside biosynthetic process	0.00379738	AF7BT4.1	ATP synthase F1, alpha subunit; IPR005294 (ATPase, F1 complex, alpha subunit), IPR023366 (ATP synthase subunit alpha-like domain), IPR027417 (P-loop containing nucleoside triphosphate hydrolase); GO:0005524 (ATP binding), GO:0015986 (ATP synthesis coupled proton transport), GO:0015991 (ATP hydrolysis coupled proton transport), GO:0015992 (proton transport), GO:0046034 (ATP metabolic process)	0.478	28.4	55.684	61	12	12	11	13	12	10	8	7	8	10	9	9	8	7	8	10	9	9	8	7	5213400	5498500	4788900	2623700	2334900	2455400	1.365	1.44	1.254	0.687	0.611	0.643	0.478	0.000155489
Biological Process	GO:0046129	10	purine ribonucleoside biosynthetic process	0.00379738	2I1I1C.1	ATP synthase delta-subunit gene; IPR000711 (ATPase, F1 complex, OSCP/delta subunit), IPR026015 (F1F0 ATP synthase OSCP/delta subunit, N-terminal domain); GO:0015986 (ATP synthesis coupled proton transport), GO:0016020 (membrane)	0.343	38.7	29.635	30	10	10	7	8	6	4	2	3	8	9	7	5	3	4	8	9	7	5	3	4	917840	959970	989170	368080	272550	342330	1.43	1.496	1.542	0.574	0.425	0.534	0.343	0.00031993
Biological Process	GO:0046129	10	purine ribonucleoside biosynthetic process	0.00379738	KSV0XM.1	ATP synthase gamma chain 1 family protein n=3 Tax=Populus RepID=B9H1A7_POPTR; IPR000131 (ATPase, F1 complex, gamma subunit), IPR023632 (ATPase, F1 complex, gamma subunit conserved site), IPR023633 (ATPase, F1 complex, gamma subunit domain); GO:0015986 (ATP synthesis coupled proton transport)	0.364	37.6	41.315	41	12	2	11	9	6	7	4	4	9	9	5	6	5	4	2	2	0	1	1	1	1383800	1437500	1409200	549050	488390	503640	1.439	1.494	1.465	0.571	0.508	0.524	0.364	1.51234e-05
Biological Process	GO:0009163	8	nucleoside biosynthetic process	0.00687525	NAQH5K.1	plasma membrane H+-ATPase; IPR001757 (Cation-transporting P-type ATPase), IPR023214 (HAD-like domain), IPR023298 (P-type ATPase, transmembrane domain); GO:0000166 (nucleotide binding), GO:0006200 (ATP catabolic process), GO:0006754 (ATP biosynthetic process), GO:0006812 (cation transport), GO:0016021 (integral component of membrane), GO:0016887 (ATPase activity), GO:0019829 (cation-transporting A…	0.394	36.1	106.66	86	35	15	18	16	17	12	13	10	25	27	25	22	24	21	13	12	13	9	9	8	2138100	2228000	2038500	924940	730610	869960	1.437	1.497	1.37	0.621	0.491	0.585	0.394	0.00023906
Biological Process	GO:0009163	8	nucleoside biosynthetic process	0.00687525	487MWI.1	ATP synthase, F1 beta subunit; IPR001469 (ATPase, F1 complex, delta/epsilon subunit), IPR005722 (ATPase, F1 complex, beta subunit), IPR027417 (P-loop containing nucleoside triphosphate hydrolase); GO:0000166 (nucleotide binding), GO:0005524 (ATP binding), GO:0015986 (ATP synthesis coupled proton transport), GO:0015991 (ATP hydrolysis coupled proton transport), GO:0015992 (proton transport), GO:00…	0.432	63.1	67.625	165	25	19	26	33	34	26	25	21	20	22	20	21	21	18	14	16	15	15	15	12	17490000	15608000	15639000	6825100	7116800	7116900	1.504	1.342	1.344	0.587	0.612	0.612	0.432	3.5713e-05
Biological Process	GO:0009163	8	nucleoside biosynthetic process	0.00687525	AF7BT4.1	ATP synthase F1, alpha subunit; IPR005294 (ATPase, F1 complex, alpha subunit), IPR023366 (ATP synthase subunit alpha-like domain), IPR027417 (P-loop containing nucleoside triphosphate hydrolase); GO:0005524 (ATP binding), GO:0015986 (ATP synthesis coupled proton transport), GO:0015991 (ATP hydrolysis coupled proton transport), GO:0015992 (proton transport), GO:0046034 (ATP metabolic process)	0.478	28.4	55.684	61	12	12	11	13	12	10	8	7	8	10	9	9	8	7	8	10	9	9	8	7	5213400	5498500	4788900	2623700	2334900	2455400	1.365	1.44	1.254	0.687	0.611	0.643	0.478	0.000155489
Biological Process	GO:0009163	8	nucleoside biosynthetic process	0.00687525	2I1I1C.1	ATP synthase delta-subunit gene; IPR000711 (ATPase, F1 complex, OSCP/delta subunit), IPR026015 (F1F0 ATP synthase OSCP/delta subunit, N-terminal domain); GO:0015986 (ATP synthesis coupled proton transport), GO:0016020 (membrane)	0.343	38.7	29.635	30	10	10	7	8	6	4	2	3	8	9	7	5	3	4	8	9	7	5	3	4	917840	959970	989170	368080	272550	342330	1.43	1.496	1.542	0.574	0.425	0.534	0.343	0.00031993
Biological Process	GO:0009163	8	nucleoside biosynthetic process	0.00687525	KSV0XM.1	ATP synthase gamma chain 1 family protein n=3 Tax=Populus RepID=B9H1A7_POPTR; IPR000131 (ATPase, F1 complex, gamma subunit), IPR023632 (ATPase, F1 complex, gamma subunit conserved site), IPR023633 (ATPase, F1 complex, gamma subunit domain); GO:0015986 (ATP synthesis coupled proton transport)	0.364	37.6	41.315	41	12	2	11	9	6	7	4	4	9	9	5	6	5	4	2	2	0	1	1	1	1383800	1437500	1409200	549050	488390	503640	1.439	1.494	1.465	0.571	0.508	0.524	0.364	1.51234e-05
Biological Process	GO:0046390	7	ribose phosphate biosynthetic process	0.0122902	NAQH5K.1	plasma membrane H+-ATPase; IPR001757 (Cation-transporting P-type ATPase), IPR023214 (HAD-like domain), IPR023298 (P-type ATPase, transmembrane domain); GO:0000166 (nucleotide binding), GO:0006200 (ATP catabolic process), GO:0006754 (ATP biosynthetic process), GO:0006812 (cation transport), GO:0016021 (integral component of membrane), GO:0016887 (ATPase activity), GO:0019829 (cation-transporting A…	0.394	36.1	106.66	86	35	15	18	16	17	12	13	10	25	27	25	22	24	21	13	12	13	9	9	8	2138100	2228000	2038500	924940	730610	869960	1.437	1.497	1.37	0.621	0.491	0.585	0.394	0.00023906
Biological Process	GO:0046390	7	ribose phosphate biosynthetic process	0.0122902	487MWI.1	ATP synthase, F1 beta subunit; IPR001469 (ATPase, F1 complex, delta/epsilon subunit), IPR005722 (ATPase, F1 complex, beta subunit), IPR027417 (P-loop containing nucleoside triphosphate hydrolase); GO:0000166 (nucleotide binding), GO:0005524 (ATP binding), GO:0015986 (ATP synthesis coupled proton transport), GO:0015991 (ATP hydrolysis coupled proton transport), GO:0015992 (proton transport), GO:00…	0.432	63.1	67.625	165	25	19	26	33	34	26	25	21	20	22	20	21	21	18	14	16	15	15	15	12	17490000	15608000	15639000	6825100	7116800	7116900	1.504	1.342	1.344	0.587	0.612	0.612	0.432	3.5713e-05
Biological Process	GO:0046390	7	ribose phosphate biosynthetic process	0.0122902	AF7BT4.1	ATP synthase F1, alpha subunit; IPR005294 (ATPase, F1 complex, alpha subunit), IPR023366 (ATP synthase subunit alpha-like domain), IPR027417 (P-loop containing nucleoside triphosphate hydrolase); GO:0005524 (ATP binding), GO:0015986 (ATP synthesis coupled proton transport), GO:0015991 (ATP hydrolysis coupled proton transport), GO:0015992 (proton transport), GO:0046034 (ATP metabolic process)	0.478	28.4	55.684	61	12	12	11	13	12	10	8	7	8	10	9	9	8	7	8	10	9	9	8	7	5213400	5498500	4788900	2623700	2334900	2455400	1.365	1.44	1.254	0.687	0.611	0.643	0.478	0.000155489
Biological Process	GO:0046390	7	ribose phosphate biosynthetic process	0.0122902	2I1I1C.1	ATP synthase delta-subunit gene; IPR000711 (ATPase, F1 complex, OSCP/delta subunit), IPR026015 (F1F0 ATP synthase OSCP/delta subunit, N-terminal domain); GO:0015986 (ATP synthesis coupled proton transport), GO:0016020 (membrane)	0.343	38.7	29.635	30	10	10	7	8	6	4	2	3	8	9	7	5	3	4	8	9	7	5	3	4	917840	959970	989170	368080	272550	342330	1.43	1.496	1.542	0.574	0.425	0.534	0.343	0.00031993
Biological Process	GO:0046390	7	ribose phosphate biosynthetic process	0.0122902	KSV0XM.1	ATP synthase gamma chain 1 family protein n=3 Tax=Populus RepID=B9H1A7_POPTR; IPR000131 (ATPase, F1 complex, gamma subunit), IPR023632 (ATPase, F1 complex, gamma subunit conserved site), IPR023633 (ATPase, F1 complex, gamma subunit domain); GO:0015986 (ATP synthesis coupled proton transport)	0.364	37.6	41.315	41	12	2	11	9	6	7	4	4	9	9	5	6	5	4	2	2	0	1	1	1	1383800	1437500	1409200	549050	488390	503640	1.439	1.494	1.465	0.571	0.508	0.524	0.364	1.51234e-05
Biological Process	GO:0009145	10	purine nucleoside triphosphate biosynthetic process	0.00122751	NAQH5K.1	plasma membrane H+-ATPase; IPR001757 (Cation-transporting P-type ATPase), IPR023214 (HAD-like domain), IPR023298 (P-type ATPase, transmembrane domain); GO:0000166 (nucleotide binding), GO:0006200 (ATP catabolic process), GO:0006754 (ATP biosynthetic process), GO:0006812 (cation transport), GO:0016021 (integral component of membrane), GO:0016887 (ATPase activity), GO:0019829 (cation-transporting A…	0.394	36.1	106.66	86	35	15	18	16	17	12	13	10	25	27	25	22	24	21	13	12	13	9	9	8	2138100	2228000	2038500	924940	730610	869960	1.437	1.497	1.37	0.621	0.491	0.585	0.394	0.00023906
Biological Process	GO:0009145	10	purine nucleoside triphosphate biosynthetic process	0.00122751	487MWI.1	ATP synthase, F1 beta subunit; IPR001469 (ATPase, F1 complex, delta/epsilon subunit), IPR005722 (ATPase, F1 complex, beta subunit), IPR027417 (P-loop containing nucleoside triphosphate hydrolase); GO:0000166 (nucleotide binding), GO:0005524 (ATP binding), GO:0015986 (ATP synthesis coupled proton transport), GO:0015991 (ATP hydrolysis coupled proton transport), GO:0015992 (proton transport), GO:00…	0.432	63.1	67.625	165	25	19	26	33	34	26	25	21	20	22	20	21	21	18	14	16	15	15	15	12	17490000	15608000	15639000	6825100	7116800	7116900	1.504	1.342	1.344	0.587	0.612	0.612	0.432	3.5713e-05
Biological Process	GO:0009145	10	purine nucleoside triphosphate biosynthetic process	0.00122751	AF7BT4.1	ATP synthase F1, alpha subunit; IPR005294 (ATPase, F1 complex, alpha subunit), IPR023366 (ATP synthase subunit alpha-like domain), IPR027417 (P-loop containing nucleoside triphosphate hydrolase); GO:0005524 (ATP binding), GO:0015986 (ATP synthesis coupled proton transport), GO:0015991 (ATP hydrolysis coupled proton transport), GO:0015992 (proton transport), GO:0046034 (ATP metabolic process)	0.478	28.4	55.684	61	12	12	11	13	12	10	8	7	8	10	9	9	8	7	8	10	9	9	8	7	5213400	5498500	4788900	2623700	2334900	2455400	1.365	1.44	1.254	0.687	0.611	0.643	0.478	0.000155489
Biological Process	GO:0009145	10	purine nucleoside triphosphate biosynthetic process	0.00122751	2I1I1C.1	ATP synthase delta-subunit gene; IPR000711 (ATPase, F1 complex, OSCP/delta subunit), IPR026015 (F1F0 ATP synthase OSCP/delta subunit, N-terminal domain); GO:0015986 (ATP synthesis coupled proton transport), GO:0016020 (membrane)	0.343	38.7	29.635	30	10	10	7	8	6	4	2	3	8	9	7	5	3	4	8	9	7	5	3	4	917840	959970	989170	368080	272550	342330	1.43	1.496	1.542	0.574	0.425	0.534	0.343	0.00031993
Biological Process	GO:0009145	10	purine nucleoside triphosphate biosynthetic process	0.00122751	KSV0XM.1	ATP synthase gamma chain 1 family protein n=3 Tax=Populus RepID=B9H1A7_POPTR; IPR000131 (ATPase, F1 complex, gamma subunit), IPR023632 (ATPase, F1 complex, gamma subunit conserved site), IPR023633 (ATPase, F1 complex, gamma subunit domain); GO:0015986 (ATP synthesis coupled proton transport)	0.364	37.6	41.315	41	12	2	11	9	6	7	4	4	9	9	5	6	5	4	2	2	0	1	1	1	1383800	1437500	1409200	549050	488390	503640	1.439	1.494	1.465	0.571	0.508	0.524	0.364	1.51234e-05
Biological Process	GO:0044765	5	single-organism transport	0.0622336	487MWI.1	ATP synthase, F1 beta subunit; IPR001469 (ATPase, F1 complex, delta/epsilon subunit), IPR005722 (ATPase, F1 complex, beta subunit), IPR027417 (P-loop containing nucleoside triphosphate hydrolase); GO:0000166 (nucleotide binding), GO:0005524 (ATP binding), GO:0015986 (ATP synthesis coupled proton transport), GO:0015991 (ATP hydrolysis coupled proton transport), GO:0015992 (proton transport), GO:00…	0.432	63.1	67.625	165	25	19	26	33	34	26	25	21	20	22	20	21	21	18	14	16	15	15	15	12	17490000	15608000	15639000	6825100	7116800	7116900	1.504	1.342	1.344	0.587	0.612	0.612	0.432	3.5713e-05
Biological Process	GO:0044765	5	single-organism transport	0.0622336	L0R0IL.1	Non-specific lipid-transfer protein, putative; IPR000528 (Plant lipid transfer protein/Par allergen), IPR016140 (Bifunctional inhibitor/plant lipid transfer protein/seed storage helical domain); GO:0006869 (lipid transport), GO:0008289 (lipid binding)	0.484	47.4	11.761	26	6	6	3	5	5	4	4	5	5	6	6	5	5	5	5	6	6	5	5	5	2631500	2418500	2442000	1564000	969510	1089800	1.42	1.305	1.318	0.844	0.523	0.588	0.484	0.006977
Biological Process	GO:0044765	5	single-organism transport	0.0622336	AF7BT4.1	ATP synthase F1, alpha subunit; IPR005294 (ATPase, F1 complex, alpha subunit), IPR023366 (ATP synthase subunit alpha-like domain), IPR027417 (P-loop containing nucleoside triphosphate hydrolase); GO:0005524 (ATP binding), GO:0015986 (ATP synthesis coupled proton transport), GO:0015991 (ATP hydrolysis coupled proton transport), GO:0015992 (proton transport), GO:0046034 (ATP metabolic process)	0.478	28.4	55.684	61	12	12	11	13	12	10	8	7	8	10	9	9	8	7	8	10	9	9	8	7	5213400	5498500	4788900	2623700	2334900	2455400	1.365	1.44	1.254	0.687	0.611	0.643	0.478	0.000155489
Biological Process	GO:0044765	5	single-organism transport	0.0622336	2I1I1C.1	ATP synthase delta-subunit gene; IPR000711 (ATPase, F1 complex, OSCP/delta subunit), IPR026015 (F1F0 ATP synthase OSCP/delta subunit, N-terminal domain); GO:0015986 (ATP synthesis coupled proton transport), GO:0016020 (membrane)	0.343	38.7	29.635	30	10	10	7	8	6	4	2	3	8	9	7	5	3	4	8	9	7	5	3	4	917840	959970	989170	368080	272550	342330	1.43	1.496	1.542	0.574	0.425	0.534	0.343	0.00031993
Biological Process	GO:0044765	5	single-organism transport	0.0622336	KSV0XM.1	ATP synthase gamma chain 1 family protein n=3 Tax=Populus RepID=B9H1A7_POPTR; IPR000131 (ATPase, F1 complex, gamma subunit), IPR023632 (ATPase, F1 complex, gamma subunit conserved site), IPR023633 (ATPase, F1 complex, gamma subunit domain); GO:0015986 (ATP synthesis coupled proton transport)	0.364	37.6	41.315	41	12	2	11	9	6	7	4	4	9	9	5	6	5	4	2	2	0	1	1	1	1383800	1437500	1409200	549050	488390	503640	1.439	1.494	1.465	0.571	0.508	0.524	0.364	1.51234e-05
Biological Process	GO:0044765	5	single-organism transport	0.0622336	ZM0CN1.1	vacuolar (H+)-ATPase G subunit; IPR005124 (Vacuolar (H+)-ATPase G subunit); GO:0015992 (proton transport), GO:0016471 (vacuolar proton-transporting V-type ATPase complex)	0.497	50	12.29	27	5	5	6	5	4	3	4	5	4	4	3	2	3	3	4	4	3	2	3	3	1558100	1320200	1600700	791470	704920	727150	1.395	1.182	1.433	0.709	0.631	0.651	0.497	0.00055756
Biological Process	GO:0009205	10	purine ribonucleoside triphosphate metabolic process	0.0422575	NAQH5K.1	plasma membrane H+-ATPase; IPR001757 (Cation-transporting P-type ATPase), IPR023214 (HAD-like domain), IPR023298 (P-type ATPase, transmembrane domain); GO:0000166 (nucleotide binding), GO:0006200 (ATP catabolic process), GO:0006754 (ATP biosynthetic process), GO:0006812 (cation transport), GO:0016021 (integral component of membrane), GO:0016887 (ATPase activity), GO:0019829 (cation-transporting A…	0.394	36.1	106.66	86	35	15	18	16	17	12	13	10	25	27	25	22	24	21	13	12	13	9	9	8	2138100	2228000	2038500	924940	730610	869960	1.437	1.497	1.37	0.621	0.491	0.585	0.394	0.00023906
Biological Process	GO:0009205	10	purine ribonucleoside triphosphate metabolic process	0.0422575	487MWI.1	ATP synthase, F1 beta subunit; IPR001469 (ATPase, F1 complex, delta/epsilon subunit), IPR005722 (ATPase, F1 complex, beta subunit), IPR027417 (P-loop containing nucleoside triphosphate hydrolase); GO:0000166 (nucleotide binding), GO:0005524 (ATP binding), GO:0015986 (ATP synthesis coupled proton transport), GO:0015991 (ATP hydrolysis coupled proton transport), GO:0015992 (proton transport), GO:00…	0.432	63.1	67.625	165	25	19	26	33	34	26	25	21	20	22	20	21	21	18	14	16	15	15	15	12	17490000	15608000	15639000	6825100	7116800	7116900	1.504	1.342	1.344	0.587	0.612	0.612	0.432	3.5713e-05
Biological Process	GO:0009205	10	purine ribonucleoside triphosphate metabolic process	0.0422575	AF7BT4.1	ATP synthase F1, alpha subunit; IPR005294 (ATPase, F1 complex, alpha subunit), IPR023366 (ATP synthase subunit alpha-like domain), IPR027417 (P-loop containing nucleoside triphosphate hydrolase); GO:0005524 (ATP binding), GO:0015986 (ATP synthesis coupled proton transport), GO:0015991 (ATP hydrolysis coupled proton transport), GO:0015992 (proton transport), GO:0046034 (ATP metabolic process)	0.478	28.4	55.684	61	12	12	11	13	12	10	8	7	8	10	9	9	8	7	8	10	9	9	8	7	5213400	5498500	4788900	2623700	2334900	2455400	1.365	1.44	1.254	0.687	0.611	0.643	0.478	0.000155489
Biological Process	GO:0009205	10	purine ribonucleoside triphosphate metabolic process	0.0422575	2I1I1C.1	ATP synthase delta-subunit gene; IPR000711 (ATPase, F1 complex, OSCP/delta subunit), IPR026015 (F1F0 ATP synthase OSCP/delta subunit, N-terminal domain); GO:0015986 (ATP synthesis coupled proton transport), GO:0016020 (membrane)	0.343	38.7	29.635	30	10	10	7	8	6	4	2	3	8	9	7	5	3	4	8	9	7	5	3	4	917840	959970	989170	368080	272550	342330	1.43	1.496	1.542	0.574	0.425	0.534	0.343	0.00031993
Biological Process	GO:0009205	10	purine ribonucleoside triphosphate metabolic process	0.0422575	KSV0XM.1	ATP synthase gamma chain 1 family protein n=3 Tax=Populus RepID=B9H1A7_POPTR; IPR000131 (ATPase, F1 complex, gamma subunit), IPR023632 (ATPase, F1 complex, gamma subunit conserved site), IPR023633 (ATPase, F1 complex, gamma subunit domain); GO:0015986 (ATP synthesis coupled proton transport)	0.364	37.6	41.315	41	12	2	11	9	6	7	4	4	9	9	5	6	5	4	2	2	0	1	1	1	1383800	1437500	1409200	549050	488390	503640	1.439	1.494	1.465	0.571	0.508	0.524	0.364	1.51234e-05
Biological Process	GO:0009205	10	purine ribonucleoside triphosphate metabolic process	0.0422575	P96X61.2	fructose-bisphosphate aldolase 2; IPR000741 (Fructose-bisphosphate aldolase, class-I), IPR013785 (Aldolase-type TIM barrel); GO:0003824 (catalytic activity), GO:0004332 (fructose-bisphosphate aldolase activity), GO:0006096 (glycolysis)	0.434	42.5	42.997	59	14	14	12	11	11	6	10	9	13	11	10	7	9	9	13	11	10	7	9	9	4524300	4169800	4252100	1580300	2023700	2012800	1.462	1.348	1.374	0.511	0.654	0.651	0.434	0.0005848
Biological Process	GO:0072521	5	purine-containing compound metabolic process	0.146805	NAQH5K.1	plasma membrane H+-ATPase; IPR001757 (Cation-transporting P-type ATPase), IPR023214 (HAD-like domain), IPR023298 (P-type ATPase, transmembrane domain); GO:0000166 (nucleotide binding), GO:0006200 (ATP catabolic process), GO:0006754 (ATP biosynthetic process), GO:0006812 (cation transport), GO:0016021 (integral component of membrane), GO:0016887 (ATPase activity), GO:0019829 (cation-transporting A…	0.394	36.1	106.66	86	35	15	18	16	17	12	13	10	25	27	25	22	24	21	13	12	13	9	9	8	2138100	2228000	2038500	924940	730610	869960	1.437	1.497	1.37	0.621	0.491	0.585	0.394	0.00023906
Biological Process	GO:0072521	5	purine-containing compound metabolic process	0.146805	487MWI.1	ATP synthase, F1 beta subunit; IPR001469 (ATPase, F1 complex, delta/epsilon subunit), IPR005722 (ATPase, F1 complex, beta subunit), IPR027417 (P-loop containing nucleoside triphosphate hydrolase); GO:0000166 (nucleotide binding), GO:0005524 (ATP binding), GO:0015986 (ATP synthesis coupled proton transport), GO:0015991 (ATP hydrolysis coupled proton transport), GO:0015992 (proton transport), GO:00…	0.432	63.1	67.625	165	25	19	26	33	34	26	25	21	20	22	20	21	21	18	14	16	15	15	15	12	17490000	15608000	15639000	6825100	7116800	7116900	1.504	1.342	1.344	0.587	0.612	0.612	0.432	3.5713e-05
Biological Process	GO:0072521	5	purine-containing compound metabolic process	0.146805	AF7BT4.1	ATP synthase F1, alpha subunit; IPR005294 (ATPase, F1 complex, alpha subunit), IPR023366 (ATP synthase subunit alpha-like domain), IPR027417 (P-loop containing nucleoside triphosphate hydrolase); GO:0005524 (ATP binding), GO:0015986 (ATP synthesis coupled proton transport), GO:0015991 (ATP hydrolysis coupled proton transport), GO:0015992 (proton transport), GO:0046034 (ATP metabolic process)	0.478	28.4	55.684	61	12	12	11	13	12	10	8	7	8	10	9	9	8	7	8	10	9	9	8	7	5213400	5498500	4788900	2623700	2334900	2455400	1.365	1.44	1.254	0.687	0.611	0.643	0.478	0.000155489
Biological Process	GO:0072521	5	purine-containing compound metabolic process	0.146805	2I1I1C.1	ATP synthase delta-subunit gene; IPR000711 (ATPase, F1 complex, OSCP/delta subunit), IPR026015 (F1F0 ATP synthase OSCP/delta subunit, N-terminal domain); GO:0015986 (ATP synthesis coupled proton transport), GO:0016020 (membrane)	0.343	38.7	29.635	30	10	10	7	8	6	4	2	3	8	9	7	5	3	4	8	9	7	5	3	4	917840	959970	989170	368080	272550	342330	1.43	1.496	1.542	0.574	0.425	0.534	0.343	0.00031993
Biological Process	GO:0072521	5	purine-containing compound metabolic process	0.146805	KSV0XM.1	ATP synthase gamma chain 1 family protein n=3 Tax=Populus RepID=B9H1A7_POPTR; IPR000131 (ATPase, F1 complex, gamma subunit), IPR023632 (ATPase, F1 complex, gamma subunit conserved site), IPR023633 (ATPase, F1 complex, gamma subunit domain); GO:0015986 (ATP synthesis coupled proton transport)	0.364	37.6	41.315	41	12	2	11	9	6	7	4	4	9	9	5	6	5	4	2	2	0	1	1	1	1383800	1437500	1409200	549050	488390	503640	1.439	1.494	1.465	0.571	0.508	0.524	0.364	1.51234e-05
Biological Process	GO:0072521	5	purine-containing compound metabolic process	0.146805	P96X61.2	fructose-bisphosphate aldolase 2; IPR000741 (Fructose-bisphosphate aldolase, class-I), IPR013785 (Aldolase-type TIM barrel); GO:0003824 (catalytic activity), GO:0004332 (fructose-bisphosphate aldolase activity), GO:0006096 (glycolysis)	0.434	42.5	42.997	59	14	14	12	11	11	6	10	9	13	11	10	7	9	9	13	11	10	7	9	9	4524300	4169800	4252100	1580300	2023700	2012800	1.462	1.348	1.374	0.511	0.654	0.651	0.434	0.0005848
Biological Process	GO:0090407	6	organophosphate biosynthetic process	0.151329	NAQH5K.1	plasma membrane H+-ATPase; IPR001757 (Cation-transporting P-type ATPase), IPR023214 (HAD-like domain), IPR023298 (P-type ATPase, transmembrane domain); GO:0000166 (nucleotide binding), GO:0006200 (ATP catabolic process), GO:0006754 (ATP biosynthetic process), GO:0006812 (cation transport), GO:0016021 (integral component of membrane), GO:0016887 (ATPase activity), GO:0019829 (cation-transporting A…	0.394	36.1	106.66	86	35	15	18	16	17	12	13	10	25	27	25	22	24	21	13	12	13	9	9	8	2138100	2228000	2038500	924940	730610	869960	1.437	1.497	1.37	0.621	0.491	0.585	0.394	0.00023906
Biological Process	GO:0090407	6	organophosphate biosynthetic process	0.151329	487MWI.1	ATP synthase, F1 beta subunit; IPR001469 (ATPase, F1 complex, delta/epsilon subunit), IPR005722 (ATPase, F1 complex, beta subunit), IPR027417 (P-loop containing nucleoside triphosphate hydrolase); GO:0000166 (nucleotide binding), GO:0005524 (ATP binding), GO:0015986 (ATP synthesis coupled proton transport), GO:0015991 (ATP hydrolysis coupled proton transport), GO:0015992 (proton transport), GO:00…	0.432	63.1	67.625	165	25	19	26	33	34	26	25	21	20	22	20	21	21	18	14	16	15	15	15	12	17490000	15608000	15639000	6825100	7116800	7116900	1.504	1.342	1.344	0.587	0.612	0.612	0.432	3.5713e-05
Biological Process	GO:0090407	6	organophosphate biosynthetic process	0.151329	AF7BT4.1	ATP synthase F1, alpha subunit; IPR005294 (ATPase, F1 complex, alpha subunit), IPR023366 (ATP synthase subunit alpha-like domain), IPR027417 (P-loop containing nucleoside triphosphate hydrolase); GO:0005524 (ATP binding), GO:0015986 (ATP synthesis coupled proton transport), GO:0015991 (ATP hydrolysis coupled proton transport), GO:0015992 (proton transport), GO:0046034 (ATP metabolic process)	0.478	28.4	55.684	61	12	12	11	13	12	10	8	7	8	10	9	9	8	7	8	10	9	9	8	7	5213400	5498500	4788900	2623700	2334900	2455400	1.365	1.44	1.254	0.687	0.611	0.643	0.478	0.000155489
Biological Process	GO:0090407	6	organophosphate biosynthetic process	0.151329	2I1I1C.1	ATP synthase delta-subunit gene; IPR000711 (ATPase, F1 complex, OSCP/delta subunit), IPR026015 (F1F0 ATP synthase OSCP/delta subunit, N-terminal domain); GO:0015986 (ATP synthesis coupled proton transport), GO:0016020 (membrane)	0.343	38.7	29.635	30	10	10	7	8	6	4	2	3	8	9	7	5	3	4	8	9	7	5	3	4	917840	959970	989170	368080	272550	342330	1.43	1.496	1.542	0.574	0.425	0.534	0.343	0.00031993
Biological Process	GO:0090407	6	organophosphate biosynthetic process	0.151329	KSV0XM.1	ATP synthase gamma chain 1 family protein n=3 Tax=Populus RepID=B9H1A7_POPTR; IPR000131 (ATPase, F1 complex, gamma subunit), IPR023632 (ATPase, F1 complex, gamma subunit conserved site), IPR023633 (ATPase, F1 complex, gamma subunit domain); GO:0015986 (ATP synthesis coupled proton transport)	0.364	37.6	41.315	41	12	2	11	9	6	7	4	4	9	9	5	6	5	4	2	2	0	1	1	1	1383800	1437500	1409200	549050	488390	503640	1.439	1.494	1.465	0.571	0.508	0.524	0.364	1.51234e-05
Biological Process	GO:0022900	5	electron transport chain	0.0182254	0R479N.1	photosystem II protein D1 [Glycine max]; IPR000484 (Photosynthetic reaction centre, L/M); GO:0009055 (electron carrier activity), GO:0009772 (photosynthetic electron transport in photosystem II)	0.197	24.4	38.948	20	7	7	6	3	3	3	2	3	7	5	5	4	3	4	7	5	5	4	3	4	2372700	2636100	2838000	529940	511760	506200	1.515	1.684	1.813	0.338	0.327	0.323	0.197	3.6217e-06
Biological Process	GO:0022900	5	electron transport chain	0.0182254	8A6KBK.1	Photosystem II chlorophyll-binding protein CP43 n=1 Tax=Symbiodinium sp. C3 RepID=U6EFN7_9DINO; IPR000484 (Photosynthetic reaction centre, L/M), IPR000932 (Photosystem antenna protein-like); GO:0009521 (photosystem), GO:0009523 (photosystem II), GO:0009767 (photosynthetic electron transport chain), GO:0009772 (photosynthetic electron transport in photosystem II), GO:0015979 (photosynthesis), GO:0…	0.195	35	88.194	78	21	2	18	18	18	6	9	9	15	15	18	8	9	9	1	2	2	1	1	2	8474300	8616500	9599200	1754800	1735900	1707200	1.595	1.621	1.806	0.33	0.327	0.321	0.195	1.0543e-06
Biological Process	GO:0022900	5	electron transport chain	0.0182254	0W708Z.1	photosystem II CP47 chlorophyll A apoprotein; IPR000932 (Photosystem antenna protein-like); GO:0009521 (photosystem), GO:0009523 (photosystem II), GO:0009767 (photosynthetic electron transport chain), GO:0015979 (photosynthesis), GO:0016020 (membrane), GO:0016168 (chlorophyll binding)	0.212	28	56.126	39	12	7	5	11	8	5	5	5	7	10	9	7	7	6	4	5	5	3	4	2	4424200	4238800	4619900	1003400	866920	940650	1.649	1.58	1.722	0.374	0.323	0.351	0.212	2.9911e-06
Biological Process	GO:0009126	9	purine nucleoside monophosphate metabolic process	0.05574	NAQH5K.1	plasma membrane H+-ATPase; IPR001757 (Cation-transporting P-type ATPase), IPR023214 (HAD-like domain), IPR023298 (P-type ATPase, transmembrane domain); GO:0000166 (nucleotide binding), GO:0006200 (ATP catabolic process), GO:0006754 (ATP biosynthetic process), GO:0006812 (cation transport), GO:0016021 (integral component of membrane), GO:0016887 (ATPase activity), GO:0019829 (cation-transporting A…	0.394	36.1	106.66	86	35	15	18	16	17	12	13	10	25	27	25	22	24	21	13	12	13	9	9	8	2138100	2228000	2038500	924940	730610	869960	1.437	1.497	1.37	0.621	0.491	0.585	0.394	0.00023906
Biological Process	GO:0009126	9	purine nucleoside monophosphate metabolic process	0.05574	487MWI.1	ATP synthase, F1 beta subunit; IPR001469 (ATPase, F1 complex, delta/epsilon subunit), IPR005722 (ATPase, F1 complex, beta subunit), IPR027417 (P-loop containing nucleoside triphosphate hydrolase); GO:0000166 (nucleotide binding), GO:0005524 (ATP binding), GO:0015986 (ATP synthesis coupled proton transport), GO:0015991 (ATP hydrolysis coupled proton transport), GO:0015992 (proton transport), GO:00…	0.432	63.1	67.625	165	25	19	26	33	34	26	25	21	20	22	20	21	21	18	14	16	15	15	15	12	17490000	15608000	15639000	6825100	7116800	7116900	1.504	1.342	1.344	0.587	0.612	0.612	0.432	3.5713e-05
Biological Process	GO:0009126	9	purine nucleoside monophosphate metabolic process	0.05574	AF7BT4.1	ATP synthase F1, alpha subunit; IPR005294 (ATPase, F1 complex, alpha subunit), IPR023366 (ATP synthase subunit alpha-like domain), IPR027417 (P-loop containing nucleoside triphosphate hydrolase); GO:0005524 (ATP binding), GO:0015986 (ATP synthesis coupled proton transport), GO:0015991 (ATP hydrolysis coupled proton transport), GO:0015992 (proton transport), GO:0046034 (ATP metabolic process)	0.478	28.4	55.684	61	12	12	11	13	12	10	8	7	8	10	9	9	8	7	8	10	9	9	8	7	5213400	5498500	4788900	2623700	2334900	2455400	1.365	1.44	1.254	0.687	0.611	0.643	0.478	0.000155489
Biological Process	GO:0009126	9	purine nucleoside monophosphate metabolic process	0.05574	2I1I1C.1	ATP synthase delta-subunit gene; IPR000711 (ATPase, F1 complex, OSCP/delta subunit), IPR026015 (F1F0 ATP synthase OSCP/delta subunit, N-terminal domain); GO:0015986 (ATP synthesis coupled proton transport), GO:0016020 (membrane)	0.343	38.7	29.635	30	10	10	7	8	6	4	2	3	8	9	7	5	3	4	8	9	7	5	3	4	917840	959970	989170	368080	272550	342330	1.43	1.496	1.542	0.574	0.425	0.534	0.343	0.00031993
Biological Process	GO:0009126	9	purine nucleoside monophosphate metabolic process	0.05574	KSV0XM.1	ATP synthase gamma chain 1 family protein n=3 Tax=Populus RepID=B9H1A7_POPTR; IPR000131 (ATPase, F1 complex, gamma subunit), IPR023632 (ATPase, F1 complex, gamma subunit conserved site), IPR023633 (ATPase, F1 complex, gamma subunit domain); GO:0015986 (ATP synthesis coupled proton transport)	0.364	37.6	41.315	41	12	2	11	9	6	7	4	4	9	9	5	6	5	4	2	2	0	1	1	1	1383800	1437500	1409200	549050	488390	503640	1.439	1.494	1.465	0.571	0.508	0.524	0.364	1.51234e-05
[truncated: 164 more rows]

## Sheet: UP
GO Terms Level 1	GO Terms Description	GO Terms Level	GO Terms ID	Mapping	Background	All Mapping	All Background	Fold Enrichment	Fisher' exact test P value	-log10(p value)	Related Protein
Cellular Component	cytosol	8	GO:0005829	2	16	11	1452	16.5	0.00591194	2.23	533ER3.1 C5REQA.1
[truncated: 22 more rows]

## Sheet: UP GO2Protein
GO Terms Level 1	GO Terms ID	GO Terms Level	GO Terms Description	Fisher's exact test P value	Protein accession	Protein description	Ratio	Sequence coverage [%]	Mol. weight [kDa]	MS/MS Counts	Peptides	Unique peptides	MS/MS Count Ck_1	MS/MS Count Ck_2	MS/MS Count Ck_3	MS/MS Count Lg_1	MS/MS Count Lg_2	MS/MS Count Lg_3	Peptides Ck_1	Peptides Ck_2	Peptides Ck_3	Peptides Lg_1	Peptides Lg_2	Peptides Lg_3	Unique peptides Ck_1	Unique peptides Ck_2	Unique peptides Ck_3	Unique peptides Lg_1	Unique peptides Lg_2	Unique peptides Lg_3	LFQ intensity Ck_1	LFQ intensity Ck_2	LFQ intensity Ck_3	LFQ intensity Lg_1	LFQ intensity Lg_2	LFQ intensity Lg_3	Ck_1	Ck_2	Ck_3	Lg_1	Lg_2	Lg_3	Lg/Ck Ratio	Lg/Ck P value
[truncated: 783 more rows]
