# Supplementary material for: Transcriptomic–Proteomic Analysis Revealed the Regulatory Mechanism of Peanut in Response to Fusarium oxysporum
Source: Int J Mol Sci. 2024 Jan 3;25(1):619. doi: 10.3390/ijms25010619 (PMC10779420; doi:10.3390/ijms25010619)
Supplement: Supplementary file 1 [file ijms-25-00619-s001.zip › Table S6 KEGG enrichment analysis of all DEPs.xlsx]

## Sheet: DOWN
KEGG pathway	Mapping	Background	All Mapping	All Background	Fold enrichment	Fisher's exact test p value	-log10(p value)	Related proteins
aip00195 Photosynthesis	10	34	63	3046	14.22	6.11077e-10	9.21	Y7HUGW.1 8A6KBK.1 2I1I1C.1 61CDGC.1 0R479N.1 1944SK.3 KSV0XM.1 X5CP5W.1 G1SUYP.1 F0UT86.1
aip00710 Carbon fixation in photosynthetic organisms	12	91	63	3046	6.38	1.85932e-07	6.73	8F004F.1 I3NY02.1 BA5EUQ.1 P6MJUK.1 K6N5RU.1 8L38IN.1 P96X61.2 FN6RIW.1 53KNFG.3 M6YT3U.1 99IIFJ.1 XT6T0B.1
aip00196 Photosynthesis - antenna proteins	5	10	63	3046	24.17	7.50698e-07	6.12	YZ06AV.1 JVEI5Y.1 CVJ130.1 EMJ2JU.1 86F2TK.1
aip00630 Glyoxylate and dicarboxylate metabolism	6	79	63	3046	3.67	0.00526303	2.28	53KNFG.3 99IIFJ.1 XT6T0B.1 K6N5RU.1 5Z6Y8Z.1 G5Y6Q1.1
aip00940 Phenylpropanoid biosynthesis	7	130	63	3046	2.6	0.0165381	1.78	333C3Q.1 H8P4Q7.2 PX7TTT.1 VFYD46.1 F20QAX.1 7BH383.1 0XM443.1
aip04145 Phagosome	4	59	63	3046	3.28	0.0323754	1.49	U8M3K9.1 3M8WGZ.1 KRJ4S2.1 ZM0CN1.1
aip00051 Fructose and mannose metabolism	4	63	63	3046	3.07	0.0398704	1.4	P6MJUK.1 SEJH4Y.1 76SLUU.2 P96X61.2
aip00030 Pentose phosphate pathway	4	64	63	3046	3.02	0.0418871	1.38	8F004F.1 P6MJUK.1 J42BJ7.1 P96X61.2
aip00460 Cyanoamino acid metabolism	3	39	63	3046	3.72	0.0454479	1.34	H8P4Q7.2 PX7TTT.1 0XM443.1

## Sheet: DOWN Pathway2Protein
KEGG pathway	Fisher's exact test p value	Mapping	Fold enrichment	Protein accession	Protein description	Ratio	Sequence coverage [%]	Mol. weight [kDa]	MS/MS Counts	Peptides	Unique peptides	MS/MS Count Ck_1	MS/MS Count Ck_2	MS/MS Count Ck_3	MS/MS Count Lg_1	MS/MS Count Lg_2	MS/MS Count Lg_3	Peptides Ck_1	Peptides Ck_2	Peptides Ck_3	Peptides Lg_1	Peptides Lg_2	Peptides Lg_3	Unique peptides Ck_1	Unique peptides Ck_2	Unique peptides Ck_3	Unique peptides Lg_1	Unique peptides Lg_2	Unique peptides Lg_3	LFQ intensity Ck_1	LFQ intensity Ck_2	LFQ intensity Ck_3	LFQ intensity Lg_1	LFQ intensity Lg_2	LFQ intensity Lg_3	Ck_1	Ck_2	Ck_3	Lg_1	Lg_2	Lg_3	Lg/Ck Ratio	Lg/Ck P value
aip00940 Phenylpropanoid biosynthesis	0.0165381	7	2.6	333C3Q.1	caffeoyl-CoA 3-O-methyltransferase; IPR002935 (O-methyltransferase, family 3); GO:0008171 (O-methyltransferase activity)	0.337	54.7	27.63	28	9	1	5	7	6	4	4	2	5	7	6	4	4	2	0	1	0	0	0	0	1418100	1375600	1355800	443930	462700	489540	1.534	1.488	1.467	0.48	0.501	0.53	0.337	2.1037e-06
aip00940 Phenylpropanoid biosynthesis	0.0165381	7	2.6	H8P4Q7.2	lysosomal beta glucosidase-like isoform X2 [Glycine max]; IPR002772 (Glycoside hydrolase family 3 C-terminal domain), IPR017853 (Glycoside hydrolase, superfamily), IPR026892 (Glycoside hydrolase family 3); GO:0005975 (carbohydrate metabolic process)	0.353	22.5	74.236	34	10	7	6	5	8	5	7	3	9	6	9	6	6	4	6	4	7	5	6	3	558050	521440	492300	184860	191270	179340	1.574	1.471	1.389	0.521	0.539	0.506	0.353	1.68254e-05
aip00940 Phenylpropanoid biosynthesis	0.0165381	7	2.6	PX7TTT.1	lysosomal beta glucosidase-like isoform X1 [Glycine max]; IPR002772 (Glycoside hydrolase family 3 C-terminal domain), IPR017853 (Glycoside hydrolase, superfamily), IPR026892 (Glycoside hydrolase family 3); GO:0005975 (carbohydrate metabolic process)	0.474	27.9	67.094	19	12	1	3	2	2	3	4	5	11	11	10	10	10	11	1	0	0	1	1	1	944460	844020	1198300	558030	374120	483810	1.287	1.15	1.633	0.76	0.51	0.659	0.474	0.0086181
aip00940 Phenylpropanoid biosynthesis	0.0165381	7	2.6	VFYD46.1	Peroxidase superfamily protein; IPR010255 (Haem peroxidase); GO:0004601 (peroxidase activity), GO:0006979 (response to oxidative stress), GO:0020037 (heme binding), GO:0055114 (oxidation-reduction process)	0.435	45.7	35.785	33	12	11	9	7	5	4	5	3	8	7	5	4	4	3	7	7	5	3	3	2	401900	310850	279280	120420	151030	160360	1.694	1.31	1.177	0.507	0.636	0.676	0.435	0.0039972
aip00940 Phenylpropanoid biosynthesis	0.0165381	7	2.6	F20QAX.1	Peroxidase superfamily protein; IPR010255 (Haem peroxidase); GO:0004601 (peroxidase activity), GO:0006979 (response to oxidative stress), GO:0020037 (heme binding), GO:0055114 (oxidation-reduction process)	0.47	48.7	34.222	24	9	9	4	8	4	2	2	4	4	9	4	2	2	4	4	9	4	2	2	4	305170	370470	249850	112350	151060	171170	1.346	1.634	1.102	0.496	0.666	0.755	0.47	0.0108624
aip00940 Phenylpropanoid biosynthesis	0.0165381	7	2.6	7BH383.1	Alkyl hydroperoxide reductase/ Thiol specific antioxidant/ Mal allergen n=1 Tax=Gillisia limnaea DSM 15749 RepID=H2BWJ2_9FLAO; IPR012336 (Thioredoxin-like fold), IPR024706 (Peroxiredoxin, AhpC-type); GO:0016209 (antioxidant activity), GO:0016491 (oxidoreductase activity), GO:0051920 (peroxiredoxin activity), GO:0055114 (oxidation-reduction process)	0.353	43	27.123	42	8	8	8	8	9	8	5	4	7	6	7	7	5	4	7	6	7	7	5	4	1609500	1533600	1614300	567480	542580	568610	1.5	1.43	1.505	0.529	0.506	0.53	0.353	6.4018e-07
aip00940 Phenylpropanoid biosynthesis	0.0165381	7	2.6	0XM443.1	beta glucosidase 43; IPR001360 (Glycoside hydrolase, family 1), IPR017853 (Glycoside hydrolase, superfamily); GO:0005975 (carbohydrate metabolic process)	0.486	45.2	58.95	79	16	3	16	19	15	10	12	7	15	16	14	11	11	8	2	3	2	2	2	2	5751500	5629800	5651800	2810500	2679000	2787300	1.363	1.335	1.34	0.666	0.635	0.661	0.486	7.4192e-07
aip00010 Glycolysis / Gluconeogenesis	0.84517	2	0.62	P6MJUK.1	fructose-1,6-bisphosphatase; IPR000146 (Fructose-1,6-bisphosphatase class 1/Sedoheputulose-1,7-bisphosphatase); GO:0005975 (carbohydrate metabolic process), GO:0042578 (phosphoric ester hydrolase activity)	0.24	34.1	44.632	39	12	12	9	11	10	2	4	3	8	9	10	2	4	3	8	9	10	2	4	3	548680	672780	717830	117870	181580	165920	1.369	1.679	1.791	0.294	0.453	0.414	0.24	0.00074197
aip00010 Glycolysis / Gluconeogenesis	0.84517	2	0.62	P96X61.2	fructose-bisphosphate aldolase 2; IPR000741 (Fructose-bisphosphate aldolase, class-I), IPR013785 (Aldolase-type TIM barrel); GO:0003824 (catalytic activity), GO:0004332 (fructose-bisphosphate aldolase activity), GO:0006096 (glycolysis)	0.434	42.5	42.997	59	14	14	12	11	11	6	10	9	13	11	10	7	9	9	13	11	10	7	9	9	4524300	4169800	4252100	1580300	2023700	2012800	1.462	1.348	1.374	0.511	0.654	0.651	0.434	0.0005848
aip00999 Biosynthesis of secondary metabolites - unclassified	0.356194	1	2.3	333C3Q.1	caffeoyl-CoA 3-O-methyltransferase; IPR002935 (O-methyltransferase, family 3); GO:0008171 (O-methyltransferase activity)	0.337	54.7	27.63	28	9	1	5	7	6	4	4	2	5	7	6	4	4	2	0	1	0	0	0	0	1418100	1375600	1355800	443930	462700	489540	1.534	1.488	1.467	0.48	0.501	0.53	0.337	2.1037e-06
aip00710 Carbon fixation in photosynthetic organisms	1.85932e-07	12	6.38	8F004F.1	Transketolase; IPR005478 (Transketolase, bacterial-like), IPR009014 (Transketolase, C-terminal/Pyruvate-ferredoxin oxidoreductase, domain II); GO:0003824 (catalytic activity), GO:0004802 (transketolase activity), GO:0008152 (metabolic process)	0.488	48.6	81.802	20	28	3	4	4	4	3	3	2	25	24	21	19	21	15	3	3	3	3	3	2	1092200	1108000	1211900	568640	527010	569440	1.291	1.309	1.432	0.672	0.623	0.673	0.488	6.2325e-05
aip00710 Carbon fixation in photosynthetic organisms	1.85932e-07	12	6.38	I3NY02.1	pyruvate orthophosphate dikinase; IPR010121 (Pyruvate, phosphate dikinase), IPR015813 (Pyruvate/Phosphoenolpyruvate kinase-like domain), IPR023151 (PEP-utilising enzyme, conserved site); GO:0003824 (catalytic activity), GO:0005524 (ATP binding), GO:0006090 (pyruvate metabolic process), GO:0016301 (kinase activity), GO:0016310 (phosphorylation)	0.138	48.9	98.182	157	34	3	38	38	36	14	17	14	27	28	26	13	14	13	3	3	2	2	3	2	8967800	8584600	9200700	1250400	1240000	1205700	1.767	1.692	1.813	0.246	0.244	0.238	0.138	4.9803e-08
aip00710 Carbon fixation in photosynthetic organisms	1.85932e-07	12	6.38	BA5EUQ.1	glyceraldehyde-3-phosphate dehydrogenase C2; IPR020831 (Glyceraldehyde/Erythrose phosphate dehydrogenase family); GO:0006006 (glucose metabolic process), GO:0050661 (NADP binding), GO:0051287 (NAD binding), GO:0055114 (oxidation-reduction process)	0.222	24.7	51.43	41	12	10	9	10	8	6	4	4	10	10	7	6	4	4	8	8	6	5	3	3	1400700	1331100	1215900	310350	282240	283820	1.742	1.656	1.512	0.386	0.351	0.353	0.222	4.1233e-06
aip00710 Carbon fixation in photosynthetic organisms	1.85932e-07	12	6.38	P6MJUK.1	fructose-1,6-bisphosphatase; IPR000146 (Fructose-1,6-bisphosphatase class 1/Sedoheputulose-1,7-bisphosphatase); GO:0005975 (carbohydrate metabolic process), GO:0042578 (phosphoric ester hydrolase activity)	0.24	34.1	44.632	39	12	12	9	11	10	2	4	3	8	9	10	2	4	3	8	9	10	2	4	3	548680	672780	717830	117870	181580	165920	1.369	1.679	1.791	0.294	0.453	0.414	0.24	0.00074197
aip00710 Carbon fixation in photosynthetic organisms	1.85932e-07	12	6.38	K6N5RU.1	Ribulose bisphosphate carboxylase (small chain) family protein; IPR000894 (Ribulose bisphosphate carboxylase small chain, domain), IPR024680 (Ribulose-1,5-bisphosphate carboxylase small subunit, N-terminal), IPR024681 (Ribulose bisphosphate carboxylase, small chain)	0.465	48.9	20.499	79	12	8	14	18	16	11	9	11	11	12	11	9	8	10	8	8	7	5	5	7	6532700	8396100	6991500	3087200	3757900	3351600	1.22	1.569	1.306	0.577	0.702	0.626	0.465	0.0012628
aip00710 Carbon fixation in photosynthetic organisms	1.85932e-07	12	6.38	8L38IN.1	phosphoribulokinase; IPR006082 (Phosphoribulokinase), IPR027417 (P-loop containing nucleoside triphosphate hydrolase); GO:0005524 (ATP binding), GO:0005975 (carbohydrate metabolic process), GO:0008152 (metabolic process), GO:0008974 (phosphoribulokinase activity), GO:0016301 (kinase activity)	0.318	53.3	45.651	55	14	14	14	9	15	5	6	6	13	9	12	4	5	5	13	9	12	4	5	5	1851500	2485800	2286100	715890	729320	659340	1.273	1.709	1.572	0.492	0.501	0.453	0.318	0.00025666
aip00710 Carbon fixation in photosynthetic organisms	1.85932e-07	12	6.38	P96X61.2	fructose-bisphosphate aldolase 2; IPR000741 (Fructose-bisphosphate aldolase, class-I), IPR013785 (Aldolase-type TIM barrel); GO:0003824 (catalytic activity), GO:0004332 (fructose-bisphosphate aldolase activity), GO:0006096 (glycolysis)	0.434	42.5	42.997	59	14	14	12	11	11	6	10	9	13	11	10	7	9	9	13	11	10	7	9	9	4524300	4169800	4252100	1580300	2023700	2012800	1.462	1.348	1.374	0.511	0.654	0.651	0.434	0.0005848
aip00710 Carbon fixation in photosynthetic organisms	1.85932e-07	12	6.38	FN6RIW.1	glyceraldehyde-3-phosphate dehydrogenase C2; IPR020831 (Glyceraldehyde/Erythrose phosphate dehydrogenase family); GO:0006006 (glucose metabolic process), GO:0050661 (NADP binding), GO:0051287 (NAD binding), GO:0055114 (oxidation-reduction process)	0.324	45.4	43.179	62	14	2	10	13	13	8	9	9	12	11	11	9	9	10	2	1	1	1	1	1	4335200	3799800	4058900	1336700	1325900	1292100	1.611	1.412	1.508	0.497	0.493	0.48	0.324	4.5269e-06
aip00710 Carbon fixation in photosynthetic organisms	1.85932e-07	12	6.38	53KNFG.3	VIN3-like protein 1-like isoform X5 [Glycine max]; IPR013783 (Immunoglobulin-like fold); GO:0005515 (protein binding)	0.495	46.4	25.538	96	12	2	19	17	16	15	15	14	11	11	12	12	11	10	2	2	2	2	2	2	7674400	6980100	7665800	3645900	3724000	3688000	1.38	1.255	1.378	0.655	0.669	0.663	0.495	2.2781e-05
aip00710 Carbon fixation in photosynthetic organisms	1.85932e-07	12	6.38	M6YT3U.1	sedoheptulose-bisphosphatase; IPR000146 (Fructose-1,6-bisphosphatase class 1/Sedoheputulose-1,7-bisphosphatase); GO:0005975 (carbohydrate metabolic process), GO:0042578 (phosphoric ester hydrolase activity)	0.362	21.9	39.108	24	6	6	5	4	6	3	4	2	5	4	5	2	3	2	5	4	5	2	3	2	742500	810260	846880	289720	290570	288450	1.363	1.487	1.555	0.532	0.533	0.53	0.362	0.00145725
aip00710 Carbon fixation in photosynthetic organisms	1.85932e-07	12	6.38	99IIFJ.1	ribulose bisphosphate carboxylase large chain domain protein; IPR020888 (Ribulose bisphosphate carboxylase, large subunit); GO:0000287 (magnesium ion binding), GO:0015977 (carbon fixation), GO:0016984 (ribulose-bisphosphate carboxylase activity)	0.424	56	53.397	147	29	7	31	29	30	18	20	19	23	26	26	21	21	22	6	6	5	4	4	4	37584000	41640000	36972000	16487000	15985000	16839000	1.363	1.51	1.34	0.598	0.579	0.61	0.424	2.4462e-05
aip00710 Carbon fixation in photosynthetic organisms	1.85932e-07	12	6.38	XT6T0B.1	Ribulose bisphosphate carboxylase (small chain) family protein; IPR000894 (Ribulose bisphosphate carboxylase small chain, domain), IPR024680 (Ribulose-1,5-bisphosphate carboxylase small subunit, N-terminal)	0.2	45.5	17.595	20	8	4	4	4	4	2	4	2	7	7	7	6	6	5	4	3	3	2	3	2	3544000	3099900	2576100	372960	754320	719430	1.921	1.681	1.397	0.202	0.409	0.39	0.2	0.0025771
aip00053 Ascorbate and aldarate metabolism	0.057928	3	3.37	GF4SN5.1	D-arabinono-1,4-lactone oxidase family protein; IPR007173 (D-arabinono-1,4-lactone oxidase), IPR010030 (Plant-specific FAD-dependent oxidoreductase), IPR016166 (FAD-binding, type 2); GO:0003824 (catalytic activity), GO:0008762 (UDP-N-acetylmuramate dehydrogenase activity), GO:0016020 (membrane), GO:0016491 (oxidoreductase activity), GO:0050660 (flavin adenine dinucleotide binding), GO:0055114 (ox…	0.46	19	65.722	26	7	7	7	5	6	2	3	3	6	4	5	2	2	3	6	4	5	2	2	3	145160	151120	193150	78062	76636	70492	1.219	1.269	1.622	0.655	0.643	0.592	0.46	0.00123907
aip00053 Ascorbate and aldarate metabolism	0.057928	3	3.37	A6MVZL.1	ascorbate peroxidase 4; IPR010255 (Haem peroxidase); GO:0004601 (peroxidase activity), GO:0006979 (response to oxidative stress), GO:0020037 (heme binding), GO:0055114 (oxidation-reduction process)	0.462	42.8	36.451	33	10	1	8	4	8	5	4	4	9	5	9	5	4	4	1	0	1	0	0	0	708740	581770	628740	295120	283110	308280	1.516	1.244	1.345	0.631	0.605	0.659	0.462	0.00025512
aip00053 Ascorbate and aldarate metabolism	0.057928	3	3.37	R65TT7.1	dehydroascorbate reductase 2; IPR010987 (Glutathione S-transferase, C-terminal-like), IPR012336 (Thioredoxin-like fold); GO:0005515 (protein binding)	0.474	84.9	23.535	15	15	2	3	3	3	2	2	2	12	12	14	13	11	11	2	2	2	2	2	2	995110	981470	1003600	494180	473970	445200	1.359	1.34	1.371	0.675	0.647	0.608	0.474	1.88869e-05
aip00500 Starch and sucrose metabolism	0.276365	4	1.5	H8P4Q7.2	lysosomal beta glucosidase-like isoform X2 [Glycine max]; IPR002772 (Glycoside hydrolase family 3 C-terminal domain), IPR017853 (Glycoside hydrolase, superfamily), IPR026892 (Glycoside hydrolase family 3); GO:0005975 (carbohydrate metabolic process)	0.353	22.5	74.236	34	10	7	6	5	8	5	7	3	9	6	9	6	6	4	6	4	7	5	6	3	558050	521440	492300	184860	191270	179340	1.574	1.471	1.389	0.521	0.539	0.506	0.353	1.68254e-05
aip00500 Starch and sucrose metabolism	0.276365	4	1.5	PX7TTT.1	lysosomal beta glucosidase-like isoform X1 [Glycine max]; IPR002772 (Glycoside hydrolase family 3 C-terminal domain), IPR017853 (Glycoside hydrolase, superfamily), IPR026892 (Glycoside hydrolase family 3); GO:0005975 (carbohydrate metabolic process)	0.474	27.9	67.094	19	12	1	3	2	2	3	4	5	11	11	10	10	10	11	1	0	0	1	1	1	944460	844020	1198300	558030	374120	483810	1.287	1.15	1.633	0.76	0.51	0.659	0.474	0.0086181
aip00500 Starch and sucrose metabolism	0.276365	4	1.5	BL0RCS.1	trehalose phosphate synthase; IPR001830 (Glycosyl transferase, family 20), IPR006379 (HAD-superfamily hydrolase, subfamily IIB), IPR023214 (HAD-like domain); GO:0003824 (catalytic activity), GO:0005992 (trehalose biosynthetic process), GO:0008152 (metabolic process)	0.459	28.2	95.865	33	17	11	7	6	7	3	3	7	10	10	10	6	5	10	7	6	7	3	3	6	200470	246290	256390	119420	85314	117730	1.173	1.441	1.5	0.699	0.499	0.689	0.459	0.0042044
aip00500 Starch and sucrose metabolism	0.276365	4	1.5	0XM443.1	beta glucosidase 43; IPR001360 (Glycoside hydrolase, family 1), IPR017853 (Glycoside hydrolase, superfamily); GO:0005975 (carbohydrate metabolic process)	0.486	45.2	58.95	79	16	3	16	19	15	10	12	7	15	16	14	11	11	8	2	3	2	2	2	2	5751500	5629800	5651800	2810500	2679000	2787300	1.363	1.335	1.34	0.666	0.635	0.661	0.486	7.4192e-07
aip00195 Photosynthesis	6.11077e-10	10	14.22	Y7HUGW.1	photosystem II oxygen-evolving enhancer protein; IPR002628 (Photosystem II PsbO, manganese-stabilising), IPR011250 (Outer membrane protein/outer membrane enzyme PagP , beta-barrel); GO:0005509 (calcium ion binding), GO:0009279 (cell outer membrane), GO:0009523 (photosystem II), GO:0009654 (photosystem II oxygen evolving complex), GO:0015979 (photosynthesis), GO:0016021 (integral component of memb…	0.103	59.8	35.228	66	18	1	17	16	16	5	6	6	14	15	16	7	7	8	1	1	1	1	0	0	6360300	8018500	6674700	415070	877080	872850	1.644	2.072	1.725	0.107	0.227	0.226	0.103	0.00086051
aip00195 Photosynthesis	6.11077e-10	10	14.22	8A6KBK.1	Photosystem II chlorophyll-binding protein CP43 n=1 Tax=Symbiodinium sp. C3 RepID=U6EFN7_9DINO; IPR000484 (Photosynthetic reaction centre, L/M), IPR000932 (Photosystem antenna protein-like); GO:0009521 (photosystem), GO:0009523 (photosystem II), GO:0009767 (photosynthetic electron transport chain), GO:0009772 (photosynthetic electron transport in photosystem II), GO:0015979 (photosynthesis), GO:0…	0.195	35	88.194	78	21	2	18	18	18	6	9	9	15	15	18	8	9	9	1	2	2	1	1	2	8474300	8616500	9599200	1754800	1735900	1707200	1.595	1.621	1.806	0.33	0.327	0.321	0.195	1.0543e-06
aip00195 Photosynthesis	6.11077e-10	10	14.22	2I1I1C.1	ATP synthase delta-subunit gene; IPR000711 (ATPase, F1 complex, OSCP/delta subunit), IPR026015 (F1F0 ATP synthase OSCP/delta subunit, N-terminal domain); GO:0015986 (ATP synthesis coupled proton transport), GO:0016020 (membrane)	0.343	38.7	29.635	30	10	10	7	8	6	4	2	3	8	9	7	5	3	4	8	9	7	5	3	4	917840	959970	989170	368080	272550	342330	1.43	1.496	1.542	0.574	0.425	0.534	0.343	0.00031993
aip00195 Photosynthesis	6.11077e-10	10	14.22	61CDGC.1	leaf ferredoxin-NADP reductase; IPR001433 (Oxidoreductase FAD/NAD(P)-binding), IPR015701 (Ferredoxin--NADP reductase), IPR017938 (Riboflavin synthase-like beta-barrel); GO:0016491 (oxidoreductase activity), GO:0055114 (oxidation-reduction process)	0.25	38	40.805	47	9	6	11	10	7	8	5	6	6	8	6	7	4	6	4	6	5	5	3	3	1556500	1625600	1500700	390820	380460	398810	1.596	1.666	1.538	0.401	0.39	0.409	0.25	4.2502e-07
aip00195 Photosynthesis	6.11077e-10	10	14.22	0R479N.1	photosystem II protein D1 [Glycine max]; IPR000484 (Photosynthetic reaction centre, L/M); GO:0009055 (electron carrier activity), GO:0009772 (photosynthetic electron transport in photosystem II)	0.197	24.4	38.948	20	7	7	6	3	3	3	2	3	7	5	5	4	3	4	7	5	5	4	3	4	2372700	2636100	2838000	529940	511760	506200	1.515	1.684	1.813	0.338	0.327	0.323	0.197	3.6217e-06
aip00195 Photosynthesis	6.11077e-10	10	14.22	1944SK.3	23kDa polypeptide of the oxygen evolving complex of photosystem II n=5 Tax=Sonneratia RepID=A9XNJ0_9MYRT; IPR002683 (Photosystem II PsbP, oxygen evolving complex); GO:0005509 (calcium ion binding), GO:0009523 (photosystem II), GO:0009654 (photosystem II oxygen evolving complex), GO:0015979 (photosynthesis), GO:0019898 (extrinsic component of membrane)	0.233	39.8	28.143	34	9	2	7	10	7	4	3	3	7	7	5	5	4	4	1	2	1	1	1	1	1672000	1863200	1919600	447680	412570	407930	1.492	1.663	1.713	0.4	0.368	0.364	0.233	4.6249e-06
aip00195 Photosynthesis	6.11077e-10	10	14.22	KSV0XM.1	ATP synthase gamma chain 1 family protein n=3 Tax=Populus RepID=B9H1A7_POPTR; IPR000131 (ATPase, F1 complex, gamma subunit), IPR023632 (ATPase, F1 complex, gamma subunit conserved site), IPR023633 (ATPase, F1 complex, gamma subunit domain); GO:0015986 (ATP synthesis coupled proton transport)	0.364	37.6	41.315	41	12	2	11	9	6	7	4	4	9	9	5	6	5	4	2	2	0	1	1	1	1383800	1437500	1409200	549050	488390	503640	1.439	1.494	1.465	0.571	0.508	0.524	0.364	1.51234e-05
aip00195 Photosynthesis	6.11077e-10	10	14.22	X5CP5W.1	plastocyanin 1; IPR001235 (Blue (type 1) copper protein, plastocyanin-type), IPR028871 (Blue (type 1) copper protein, binding site); GO:0005507 (copper ion binding), GO:0009055 (electron carrier activity)	0.218	43.5	17.333	24	4	4	5	5	3	5	4	2	3	3	2	2	2	1	3	3	2	2	2	1	1431300	1484100	1615000	342350	328310	316040	1.557	1.614	1.756	0.372	0.357	0.344	0.218	1.7579e-06
aip00195 Photosynthesis	6.11077e-10	10	14.22	G1SUYP.1	oxygen-evolving enhancer protein; IPR008797 (Photosystem II PsbQ, oxygen evolving complex), IPR023222 (PsbQ-like domain); GO:0005509 (calcium ion binding), GO:0009523 (photosystem II), GO:0009654 (photosystem II oxygen evolving complex), GO:0015979 (photosynthesis), GO:0019898 (extrinsic component of membrane)	0.152	36	25.121	37	6	6	7	8	8	4	4	6	6	6	6	4	4	5	6	6	6	4	4	5	1921100	1840700	1817900	310170	265240	273340	1.793	1.718	1.697	0.289	0.248	0.255	0.152	1.4675e-06
aip00195 Photosynthesis	6.11077e-10	10	14.22	F0UT86.1	Ubiquinol-cytochrome C reductase iron-sulfur subunit; IPR014349 (Rieske iron-sulphur protein), IPR014909 (Cytochrome b6-f complex Fe-S subunit), IPR023960 (Cytochrome b6-f complex iron-sulfur subunit); GO:0008121 (ubiquinol-cytochrome-c reductase activity), GO:0009496 (plastoquinol--plastocyanin reductase activity), GO:0015979 (photosynthesis), GO:0016020 (membrane), GO:0016491 (oxidoreductase ac…	0.189	42.5	24.004	25	6	2	5	5	5	3	4	3	5	6	6	3	4	4	1	2	2	1	1	1	725990	793530	754920	144650	135900	149710	1.611	1.76	1.675	0.321	0.301	0.332	0.189	8.5253e-07
aip04120 Ubiquitin mediated proteolysis	0.568913	1	1.21	040HS9.1	cysteine proteinase inhibitor 5 [Glycine max]	0.406	73.1	10.211	15	5	5	3	3	2	2	3	2	4	2	2	2	3	2	4	2	2	2	3	2	675830	546880	489790	237270	242140	216000	1.684	1.363	1.22	0.591	0.603	0.538	0.406	0.00089792
aip00030 Pentose phosphate pathway	0.0418871	4	3.02	8F004F.1	Transketolase; IPR005478 (Transketolase, bacterial-like), IPR009014 (Transketolase, C-terminal/Pyruvate-ferredoxin oxidoreductase, domain II); GO:0003824 (catalytic activity), GO:0004802 (transketolase activity), GO:0008152 (metabolic process)	0.488	48.6	81.802	20	28	3	4	4	4	3	3	2	25	24	21	19	21	15	3	3	3	3	3	2	1092200	1108000	1211900	568640	527010	569440	1.291	1.309	1.432	0.672	0.623	0.673	0.488	6.2325e-05
aip00030 Pentose phosphate pathway	0.0418871	4	3.02	P6MJUK.1	fructose-1,6-bisphosphatase; IPR000146 (Fructose-1,6-bisphosphatase class 1/Sedoheputulose-1,7-bisphosphatase); GO:0005975 (carbohydrate metabolic process), GO:0042578 (phosphoric ester hydrolase activity)	0.24	34.1	44.632	39	12	12	9	11	10	2	4	3	8	9	10	2	4	3	8	9	10	2	4	3	548680	672780	717830	117870	181580	165920	1.369	1.679	1.791	0.294	0.453	0.414	0.24	0.00074197
aip00030 Pentose phosphate pathway	0.0418871	4	3.02	J42BJ7.1	6-phosphogluconolactonase 1; IPR006148 (Glucosamine/galactosamine-6-phosphate isomerase); GO:0005975 (carbohydrate metabolic process), GO:0006098 (pentose-phosphate shunt), GO:0017057 (6-phosphogluconolactonase activity)	0.499	28.8	35.742	24	8	7	5	4	5	5	3	2	6	4	6	7	5	4	5	4	5	6	4	3	919410	813690	1019900	531180	377390	465610	1.337	1.183	1.483	0.772	0.549	0.677	0.499	0.0041424
aip00030 Pentose phosphate pathway	0.0418871	4	3.02	P96X61.2	fructose-bisphosphate aldolase 2; IPR000741 (Fructose-bisphosphate aldolase, class-I), IPR013785 (Aldolase-type TIM barrel); GO:0003824 (catalytic activity), GO:0004332 (fructose-bisphosphate aldolase activity), GO:0006096 (glycolysis)	0.434	42.5	42.997	59	14	14	12	11	11	6	10	9	13	11	10	7	9	9	13	11	10	7	9	9	4524300	4169800	4252100	1580300	2023700	2012800	1.462	1.348	1.374	0.511	0.654	0.651	0.434	0.0005848
aip00520 Amino sugar and nucleotide sugar metabolism	0.700433	2	0.83	FK1L07.1	chitinase A; IPR017853 (Glycoside hydrolase, superfamily); GO:0005975 (carbohydrate metabolic process)	0.307	26.6	49.703	30	7	6	5	5	6	5	4	5	6	6	6	6	6	6	5	5	5	5	5	5	2094400	2477200	2362500	737190	700950	691610	1.386	1.64	1.564	0.488	0.464	0.458	0.307	2.2768e-05
aip00520 Amino sugar and nucleotide sugar metabolism	0.700433	2	0.83	SEJH4Y.1	mannose-1-phosphate guanyltransferase; IPR005835 (Nucleotidyl transferase); GO:0009058 (biosynthetic process), GO:0016779 (nucleotidyltransferase activity)	0.464	37.2	26.158	32	7	7	7	7	5	3	5	5	6	5	4	3	5	5	6	5	4	3	5	5	395570	405670	485200	200060	200450	197120	1.26	1.292	1.545	0.637	0.638	0.628	0.464	0.0070572
aip00960 Tropane, piperidine and pyridine alkaloid biosynthesis	0.408199	1	1.93	TUB397.1	Copper amine oxidase family protein; IPR000269 (Copper amine oxidase); GO:0005507 (copper ion binding), GO:0008131 (primary amine oxidase activity), GO:0009308 (amine metabolic process), GO:0048038 (quinone binding), GO:0055114 (oxidation-reduction process)	0.462	29.4	83.309	71	15	5	11	16	13	9	10	12	10	12	11	7	10	10	2	5	4	1	3	3	1646500	1741800	1633700	833170	671620	813540	1.346	1.424	1.335	0.681	0.549	0.665	0.462	0.0003996
aip04144 Endocytosis	0.897362	1	0.45	S3MYU2.1	GTP-binding nuclear protein Ran-3-like [Glycine max]; IPR001806 (Small GTPase superfamily), IPR002041 (Ran GTPase), IPR005225 (Small GTP-binding protein domain), IPR027417 (P-loop containing nucleoside triphosphate hydrolase); GO:0003924 (GTPase activity), GO:0005525 (GTP binding), GO:0005622 (intracellular), GO:0006184 (GTP catabolic process), GO:0006886 (intracellular protein transport), GO:000…	0.421	57.6	23.776	32	9	2	7	6	9	3	3	4	8	7	9	4	4	5	1	2	2	1	1	1	287040	266950	334890	127560	111790	134830	1.364	1.268	1.591	0.606	0.531	0.64	0.421	0.00057671
aip00511 Other glycan degradation	0.420541	1	1.86	LFSR1E.2	alpha-L-fucosidase 2-like isoform X2 [Glycine max]; IPR008928 (Six-hairpin glycosidase-like), IPR027414 (Glycosyl hydrolase family, N-terminal domain); GO:0003824 (catalytic activity)	0.362	24.7	95.177	60	15	15	12	11	16	6	7	8	11	10	11	6	6	6	11	10	11	6	6	6	588230	624520	696750	227870	238880	224630	1.357	1.441	1.607	0.526	0.551	0.518	0.362	4.1779e-05
aip00360 Phenylalanine metabolism	0.559688	1	1.24	TUB397.1	Copper amine oxidase family protein; IPR000269 (Copper amine oxidase); GO:0005507 (copper ion binding), GO:0008131 (primary amine oxidase activity), GO:0009308 (amine metabolic process), GO:0048038 (quinone binding), GO:0055114 (oxidation-reduction process)	0.462	29.4	83.309	71	15	5	11	16	13	9	10	12	10	12	11	7	10	10	2	5	4	1	3	3	1646500	1741800	1633700	833170	671620	813540	1.346	1.424	1.335	0.681	0.549	0.665	0.462	0.0003996
aip00941 Flavonoid biosynthesis	0.643824	1	0.99	333C3Q.1	caffeoyl-CoA 3-O-methyltransferase; IPR002935 (O-methyltransferase, family 3); GO:0008171 (O-methyltransferase activity)	0.337	54.7	27.63	28	9	1	5	7	6	4	4	2	5	7	6	4	4	2	0	1	0	0	0	0	1418100	1375600	1355800	443930	462700	489540	1.534	1.488	1.467	0.48	0.501	0.53	0.337	2.1037e-06
aip04146 Peroxisome	0.741216	1	0.76	5Z6Y8Z.1	peroxisomal (S)-2-hydroxy-acid oxidase GLO1; IPR012133 (Alpha-hydroxy acid dehydrogenase, FMN-dependent), IPR013785 (Aldolase-type TIM barrel); GO:0003824 (catalytic activity), GO:0010181 (FMN binding), GO:0016491 (oxidoreductase activity), GO:0055114 (oxidation-reduction process)	0.224	55.3	40.861	49	16	12	13	11	9	6	4	6	14	13	12	8	8	11	11	10	9	6	5	7	2103300	1911200	1963900	429700	445620	464870	1.724	1.567	1.61	0.352	0.365	0.381	0.224	1.0575e-06
aip00410 beta-Alanine metabolism	0.672856	1	0.91	TUB397.1	Copper amine oxidase family protein; IPR000269 (Copper amine oxidase); GO:0005507 (copper ion binding), GO:0008131 (primary amine oxidase activity), GO:0009308 (amine metabolic process), GO:0048038 (quinone binding), GO:0055114 (oxidation-reduction process)	0.462	29.4	83.309	71	15	5	11	16	13	9	10	12	10	12	11	7	10	10	2	5	4	1	3	3	1646500	1741800	1633700	833170	671620	813540	1.346	1.424	1.335	0.681	0.549	0.665	0.462	0.0003996
aip00260 Glycine, serine and threonine metabolism	0.456277	2	1.31	TUB397.1	Copper amine oxidase family protein; IPR000269 (Copper amine oxidase); GO:0005507 (copper ion binding), GO:0008131 (primary amine oxidase activity), GO:0009308 (amine metabolic process), GO:0048038 (quinone binding), GO:0055114 (oxidation-reduction process)	0.462	29.4	83.309	71	15	5	11	16	13	9	10	12	10	12	11	7	10	10	2	5	4	1	3	3	1646500	1741800	1633700	833170	671620	813540	1.346	1.424	1.335	0.681	0.549	0.665	0.462	0.0003996
aip00260 Glycine, serine and threonine metabolism	0.456277	2	1.31	G5Y6Q1.1	glycine cleavage system H protein; IPR002930 (Glycine cleavage H-protein); GO:0005960 (glycine cleavage complex), GO:0006546 (glycine catabolic process), GO:0019464 (glycine decarboxylation via glycine cleavage system)	0.447	31.1	17.818	18	4	4	3	3	5	3	2	2	2	3	4	2	2	2	2	3	4	2	2	2	398980	631760	699330	257910	238680	276920	0.956	1.514	1.676	0.618	0.572	0.664	0.447	0.0119362
aip00591 Linoleic acid metabolism	0.408199	1	1.93	9LG0C7.1	seed linoleate 9S-lipoxygenase; IPR000907 (Lipoxygenase), IPR008976 (Lipase/lipooxygenase, PLAT/LH2), IPR027433 (Lipoxygenase, domain 3); GO:0005506 (iron ion binding), GO:0005515 (protein binding), GO:0016165 (linoleate 13S-lipoxygenase activity), GO:0046872 (metal ion binding), GO:0055114 (oxidation-reduction process)	0.445	55.5	97.518	150	34	4	30	28	21	21	28	22	29	29	23	25	26	23	3	4	1	3	3	3	9263800	9208600	8628900	4031300	4088700	3945000	1.419	1.411	1.322	0.618	0.626	0.604	0.445	2.7226e-06
aip00100 Steroid biosynthesis	0.154132	1	6.04	G65HTE.1	delta(24)-sterol reductase-like protein; IPR016166 (FAD-binding, type 2); GO:0003824 (catalytic activity), GO:0008762 (UDP-N-acetylmuramate dehydrogenase activity), GO:0016491 (oxidoreductase activity), GO:0050660 (flavin adenine dinucleotide binding), GO:0055114 (oxidation-reduction process)	0.446	55.9	65.898	130	26	26	21	30	26	18	20	15	17	21	20	15	17	12	17	21	20	15	17	12	2916400	2945100	2801900	1273200	1330600	1258500	1.397	1.411	1.342	0.61	0.637	0.603	0.446	1.847e-06
aip00950 Isoquinoline alkaloid biosynthesis	0.408199	1	1.93	TUB397.1	Copper amine oxidase family protein; IPR000269 (Copper amine oxidase); GO:0005507 (copper ion binding), GO:0008131 (primary amine oxidase activity), GO:0009308 (amine metabolic process), GO:0048038 (quinone binding), GO:0055114 (oxidation-reduction process)	0.462	29.4	83.309	71	15	5	11	16	13	9	10	12	10	12	11	7	10	10	2	5	4	1	3	3	1646500	1741800	1633700	833170	671620	813540	1.346	1.424	1.335	0.681	0.549	0.665	0.462	0.0003996
aip00051 Fructose and mannose metabolism	0.0398704	4	3.07	P6MJUK.1	fructose-1,6-bisphosphatase; IPR000146 (Fructose-1,6-bisphosphatase class 1/Sedoheputulose-1,7-bisphosphatase); GO:0005975 (carbohydrate metabolic process), GO:0042578 (phosphoric ester hydrolase activity)	0.24	34.1	44.632	39	12	12	9	11	10	2	4	3	8	9	10	2	4	3	8	9	10	2	4	3	548680	672780	717830	117870	181580	165920	1.369	1.679	1.791	0.294	0.453	0.414	0.24	0.00074197
aip00051 Fructose and mannose metabolism	0.0398704	4	3.07	SEJH4Y.1	mannose-1-phosphate guanyltransferase; IPR005835 (Nucleotidyl transferase); GO:0009058 (biosynthetic process), GO:0016779 (nucleotidyltransferase activity)	0.464	37.2	26.158	32	7	7	7	7	5	3	5	5	6	5	4	3	5	5	6	5	4	3	5	5	395570	405670	485200	200060	200450	197120	1.26	1.292	1.545	0.637	0.638	0.628	0.464	0.0070572
aip00051 Fructose and mannose metabolism	0.0398704	4	3.07	76SLUU.2	mannan endo-1,4-beta-mannosidase 4-like [Glycine max]; IPR017853 (Glycoside hydrolase, superfamily); GO:0005975 (carbohydrate metabolic process)	0.448	33.7	46.768	46	10	1	10	9	11	6	4	6	6	7	9	6	4	5	0	1	1	0	0	0	547600	655920	616180	285100	262310	267640	1.247	1.494	1.403	0.649	0.597	0.609	0.448	0.000162981
aip00051 Fructose and mannose metabolism	0.0398704	4	3.07	P96X61.2	fructose-bisphosphate aldolase 2; IPR000741 (Fructose-bisphosphate aldolase, class-I), IPR013785 (Aldolase-type TIM barrel); GO:0003824 (catalytic activity), GO:0004332 (fructose-bisphosphate aldolase activity), GO:0006096 (glycolysis)	0.434	42.5	42.997	59	14	14	12	11	11	6	10	9	13	11	10	7	9	9	13	11	10	7	9	9	4524300	4169800	4252100	1580300	2023700	2012800	1.462	1.348	1.374	0.511	0.654	0.651	0.434	0.0005848
aip00270 Cysteine and methionine metabolism	0.567583	2	1.06	F40DCN.1	1-aminocyclopropane-1-carboxylate oxidase 1 [Glycine max]; IPR005123 (Oxoglutarate/iron-dependent dioxygenase), IPR026992 (Non-haem dioxygenase N-terminal domain), IPR027443 (Isopenicillin N synthase-like); GO:0016491 (oxidoreductase activity), GO:0055114 (oxidation-reduction process)	0.427	59.2	35.309	43	14	7	7	7	8	7	8	6	8	7	9	6	6	6	3	4	2	2	2	1	742920	715610	726720	331120	328700	274060	1.429	1.377	1.398	0.637	0.632	0.527	0.427	0.000164853
aip00270 Cysteine and methionine metabolism	0.567583	2	1.06	PN33QT.1	serine acetyltransferase 1; 1; IPR005881 (Serine O-acetyltransferase); GO:0005737 (cytoplasm), GO:0006535 (cysteine biosynthetic process from serine), GO:0009001 (serine O-acetyltransferase activity), GO:0016740 (transferase activity)	0.212	67.8	31.424	36	12	11	12	7	8	2	4	3	10	7	7	1	4	3	9	6	6	1	4	3	652930	295560	504480	67524	106530	134350	2.224	1.007	1.718	0.23	0.363	0.458	0.212	0.007615
aip00630 Glyoxylate and dicarboxylate metabolism	0.00526303	6	3.67	53KNFG.3	VIN3-like protein 1-like isoform X5 [Glycine max]; IPR013783 (Immunoglobulin-like fold); GO:0005515 (protein binding)	0.495	46.4	25.538	96	12	2	19	17	16	15	15	14	11	11	12	12	11	10	2	2	2	2	2	2	7674400	6980100	7665800	3645900	3724000	3688000	1.38	1.255	1.378	0.655	0.669	0.663	0.495	2.2781e-05
aip00630 Glyoxylate and dicarboxylate metabolism	0.00526303	6	3.67	99IIFJ.1	ribulose bisphosphate carboxylase large chain domain protein; IPR020888 (Ribulose bisphosphate carboxylase, large subunit); GO:0000287 (magnesium ion binding), GO:0015977 (carbon fixation), GO:0016984 (ribulose-bisphosphate carboxylase activity)	0.424	56	53.397	147	29	7	31	29	30	18	20	19	23	26	26	21	21	22	6	6	5	4	4	4	37584000	41640000	36972000	16487000	15985000	16839000	1.363	1.51	1.34	0.598	0.579	0.61	0.424	2.4462e-05
aip00630 Glyoxylate and dicarboxylate metabolism	0.00526303	6	3.67	XT6T0B.1	Ribulose bisphosphate carboxylase (small chain) family protein; IPR000894 (Ribulose bisphosphate carboxylase small chain, domain), IPR024680 (Ribulose-1,5-bisphosphate carboxylase small subunit, N-terminal)	0.2	45.5	17.595	20	8	4	4	4	4	2	4	2	7	7	7	6	6	5	4	3	3	2	3	2	3544000	3099900	2576100	372960	754320	719430	1.921	1.681	1.397	0.202	0.409	0.39	0.2	0.0025771
aip00630 Glyoxylate and dicarboxylate metabolism	0.00526303	6	3.67	K6N5RU.1	Ribulose bisphosphate carboxylase (small chain) family protein; IPR000894 (Ribulose bisphosphate carboxylase small chain, domain), IPR024680 (Ribulose-1,5-bisphosphate carboxylase small subunit, N-terminal), IPR024681 (Ribulose bisphosphate carboxylase, small chain)	0.465	48.9	20.499	79	12	8	14	18	16	11	9	11	11	12	11	9	8	10	8	8	7	5	5	7	6532700	8396100	6991500	3087200	3757900	3351600	1.22	1.569	1.306	0.577	0.702	0.626	0.465	0.0012628
aip00630 Glyoxylate and dicarboxylate metabolism	0.00526303	6	3.67	5Z6Y8Z.1	peroxisomal (S)-2-hydroxy-acid oxidase GLO1; IPR012133 (Alpha-hydroxy acid dehydrogenase, FMN-dependent), IPR013785 (Aldolase-type TIM barrel); GO:0003824 (catalytic activity), GO:0010181 (FMN binding), GO:0016491 (oxidoreductase activity), GO:0055114 (oxidation-reduction process)	0.224	55.3	40.861	49	16	12	13	11	9	6	4	6	14	13	12	8	8	11	11	10	9	6	5	7	2103300	1911200	1963900	429700	445620	464870	1.724	1.567	1.61	0.352	0.365	0.381	0.224	1.0575e-06
aip00630 Glyoxylate and dicarboxylate metabolism	0.00526303	6	3.67	G5Y6Q1.1	glycine cleavage system H protein; IPR002930 (Glycine cleavage H-protein); GO:0005960 (glycine cleavage complex), GO:0006546 (glycine catabolic process), GO:0019464 (glycine decarboxylation via glycine cleavage system)	0.447	31.1	17.818	18	4	4	3	3	5	3	2	2	2	3	4	2	2	2	2	3	4	2	2	2	398980	631760	699330	257910	238680	276920	0.956	1.514	1.676	0.618	0.572	0.664	0.447	0.0119362
aip00945 Stilbenoid, diarylheptanoid and gingerol biosynthesis	0.314263	1	2.69	333C3Q.1	caffeoyl-CoA 3-O-methyltransferase; IPR002935 (O-methyltransferase, family 3); GO:0008171 (O-methyltransferase activity)	0.337	54.7	27.63	28	9	1	5	7	6	4	4	2	5	7	6	4	4	2	0	1	0	0	0	0	1418100	1375600	1355800	443930	462700	489540	1.534	1.488	1.467	0.48	0.501	0.53	0.337	2.1037e-06
aip00460 Cyanoamino acid metabolism	0.0454479	3	3.72	H8P4Q7.2	lysosomal beta glucosidase-like isoform X2 [Glycine max]; IPR002772 (Glycoside hydrolase family 3 C-terminal domain), IPR017853 (Glycoside hydrolase, superfamily), IPR026892 (Glycoside hydrolase family 3); GO:0005975 (carbohydrate metabolic process)	0.353	22.5	74.236	34	10	7	6	5	8	5	7	3	9	6	9	6	6	4	6	4	7	5	6	3	558050	521440	492300	184860	191270	179340	1.574	1.471	1.389	0.521	0.539	0.506	0.353	1.68254e-05
aip00460 Cyanoamino acid metabolism	0.0454479	3	3.72	PX7TTT.1	lysosomal beta glucosidase-like isoform X1 [Glycine max]; IPR002772 (Glycoside hydrolase family 3 C-terminal domain), IPR017853 (Glycoside hydrolase, superfamily), IPR026892 (Glycoside hydrolase family 3); GO:0005975 (carbohydrate metabolic process)	0.474	27.9	67.094	19	12	1	3	2	2	3	4	5	11	11	10	10	10	11	1	0	0	1	1	1	944460	844020	1198300	558030	374120	483810	1.287	1.15	1.633	0.76	0.51	0.659	0.474	0.0086181
aip00460 Cyanoamino acid metabolism	0.0454479	3	3.72	0XM443.1	beta glucosidase 43; IPR001360 (Glycoside hydrolase, family 1), IPR017853 (Glycoside hydrolase, superfamily); GO:0005975 (carbohydrate metabolic process)	0.486	45.2	58.95	79	16	3	16	19	15	10	12	7	15	16	14	11	11	8	2	3	2	2	2	2	5751500	5629800	5651800	2810500	2679000	2787300	1.363	1.335	1.34	0.666	0.635	0.661	0.486	7.4192e-07
aip00620 Pyruvate metabolism	0.911821	1	0.42	I3NY02.1	pyruvate orthophosphate dikinase; IPR010121 (Pyruvate, phosphate dikinase), IPR015813 (Pyruvate/Phosphoenolpyruvate kinase-like domain), IPR023151 (PEP-utilising enzyme, conserved site); GO:0003824 (catalytic activity), GO:0005524 (ATP binding), GO:0006090 (pyruvate metabolic process), GO:0016301 (kinase activity), GO:0016310 (phosphorylation)	0.138	48.9	98.182	157	34	3	38	38	36	14	17	14	27	28	26	13	14	13	3	3	2	2	3	2	8967800	8584600	9200700	1250400	1240000	1205700	1.767	1.692	1.813	0.246	0.244	0.238	0.138	4.9803e-08
aip00590 Arachidonic acid metabolism	0.222177	1	4.03	SK03LI.1	glutathione peroxidase 4; IPR000889 (Glutathione peroxidase), IPR012336 (Thioredoxin-like fold); GO:0004602 (glutathione peroxidase activity), GO:0006979 (response to oxidative stress), GO:0055114 (oxidation-reduction process)	0.465	46.5	18.966	40	7	7	4	7	7	9	6	7	3	5	6	5	5	6	3	5	6	5	5	6	744110	770300	786060	349970	346450	373720	1.325	1.371	1.399	0.623	0.617	0.665	0.465	1.5607e-05
aip04145 Phagosome	0.0323754	4	3.28	U8M3K9.1	Calreticulin 2, calcium-binding protein n=1 Tax=Coccomyxa subellipsoidea C-169 RepID=I0YTB6_9CHLO; IPR001580 (Calreticulin/calnexin), IPR008985 (Concanavalin A-like lectin/glucanases superfamily); GO:0005509 (calcium ion binding), GO:0005515 (protein binding), GO:0005783 (endoplasmic reticulum), GO:0006457 (protein folding), GO:0051082 (unfolded protein binding)	0.498	31.9	48.019	27	9	9	4	5	7	3	4	4	4	5	7	3	4	4	4	5	7	3	4	4	414060	410110	355140	214140	193570	180060	1.406	1.393	1.206	0.727	0.657	0.611	0.498	0.00059799
aip04145 Phagosome	0.0323754	4	3.28	3M8WGZ.1	tubulin beta chain 2; IPR000217 (Tubulin), IPR023123 (Tubulin, C-terminal); GO:0003924 (GTPase activity), GO:0005200 (structural constituent of cytoskeleton), GO:0005525 (GTP binding), GO:0005874 (microtubule), GO:0006184 (GTP catabolic process), GO:0007017 (microtubule-based process), GO:0043234 (protein complex), GO:0051258 (protein polymerization)	0.446	61	50.069	31	20	7	7	7	4	4	5	4	16	18	17	14	17	16	5	7	5	5	6	4	1038200	1189300	1101400	512050	511160	460690	1.294	1.483	1.373	0.638	0.637	0.574	0.446	0.000102896
aip04145 Phagosome	0.0323754	4	3.28	KRJ4S2.1	tubulin alpha-4 chain; IPR000217 (Tubulin), IPR023123 (Tubulin, C-terminal); GO:0003924 (GTPase activity), GO:0005200 (structural constituent of cytoskeleton), GO:0005525 (GTP binding), GO:0005874 (microtubule), GO:0006184 (GTP catabolic process), GO:0007017 (microtubule-based process), GO:0043234 (protein complex), GO:0051258 (protein polymerization)	0.482	60.8	49.611	49	19	3	9	9	10	7	7	7	15	15	14	13	14	15	3	3	3	3	3	3	2911500	2847300	2720700	1317600	1325600	1443300	1.39	1.36	1.299	0.629	0.633	0.689	0.482	3.6476e-05
aip04145 Phagosome	0.0323754	4	3.28	ZM0CN1.1	vacuolar (H+)-ATPase G subunit; IPR005124 (Vacuolar (H+)-ATPase G subunit); GO:0015992 (proton transport), GO:0016471 (vacuolar proton-transporting V-type ATPase complex)	0.497	50	12.29	27	5	5	6	5	4	3	4	5	4	4	3	2	3	3	4	4	3	2	3	3	1558100	1320200	1600700	791470	704920	727150	1.395	1.182	1.433	0.709	0.631	0.651	0.497	0.00055756
aip04141 Protein processing in endoplasmic reticulum	0.958044	1	0.33	U8M3K9.1	Calreticulin 2, calcium-binding protein n=1 Tax=Coccomyxa subellipsoidea C-169 RepID=I0YTB6_9CHLO; IPR001580 (Calreticulin/calnexin), IPR008985 (Concanavalin A-like lectin/glucanases superfamily); GO:0005509 (calcium ion binding), GO:0005515 (protein binding), GO:0005783 (endoplasmic reticulum), GO:0006457 (protein folding), GO:0051082 (unfolded protein binding)	0.498	31.9	48.019	27	9	9	4	5	7	3	4	4	4	5	7	3	4	4	4	5	7	3	4	4	414060	410110	355140	214140	193570	180060	1.406	1.393	1.206	0.727	0.657	0.611	0.498	0.00059799
aip00190 Oxidative phosphorylation	0.0521005	5	2.44	NAQH5K.1	plasma membrane H+-ATPase; IPR001757 (Cation-transporting P-type ATPase), IPR023214 (HAD-like domain), IPR023298 (P-type ATPase, transmembrane domain); GO:0000166 (nucleotide binding), GO:0006200 (ATP catabolic process), GO:0006754 (ATP biosynthetic process), GO:0006812 (cation transport), GO:0016021 (integral component of membrane), GO:0016887 (ATPase activity), GO:0019829 (cation-transporting A…	0.394	36.1	106.66	86	35	15	18	16	17	12	13	10	25	27	25	22	24	21	13	12	13	9	9	8	2138100	2228000	2038500	924940	730610	869960	1.437	1.497	1.37	0.621	0.491	0.585	0.394	0.00023906
aip00190 Oxidative phosphorylation	0.0521005	5	2.44	487MWI.1	ATP synthase, F1 beta subunit; IPR001469 (ATPase, F1 complex, delta/epsilon subunit), IPR005722 (ATPase, F1 complex, beta subunit), IPR027417 (P-loop containing nucleoside triphosphate hydrolase); GO:0000166 (nucleotide binding), GO:0005524 (ATP binding), GO:0015986 (ATP synthesis coupled proton transport), GO:0015991 (ATP hydrolysis coupled proton transport), GO:0015992 (proton transport), GO:00…	0.432	63.1	67.625	165	25	19	26	33	34	26	25	21	20	22	20	21	21	18	14	16	15	15	15	12	17490000	15608000	15639000	6825100	7116800	7116900	1.504	1.342	1.344	0.587	0.612	0.612	0.432	3.5713e-05
aip00190 Oxidative phosphorylation	0.0521005	5	2.44	2I1I1C.1	ATP synthase delta-subunit gene; IPR000711 (ATPase, F1 complex, OSCP/delta subunit), IPR026015 (F1F0 ATP synthase OSCP/delta subunit, N-terminal domain); GO:0015986 (ATP synthesis coupled proton transport), GO:0016020 (membrane)	0.343	38.7	29.635	30	10	10	7	8	6	4	2	3	8	9	7	5	3	4	8	9	7	5	3	4	917840	959970	989170	368080	272550	342330	1.43	1.496	1.542	0.574	0.425	0.534	0.343	0.00031993
aip00190 Oxidative phosphorylation	0.0521005	5	2.44	KSV0XM.1	ATP synthase gamma chain 1 family protein n=3 Tax=Populus RepID=B9H1A7_POPTR; IPR000131 (ATPase, F1 complex, gamma subunit), IPR023632 (ATPase, F1 complex, gamma subunit conserved site), IPR023633 (ATPase, F1 complex, gamma subunit domain); GO:0015986 (ATP synthesis coupled proton transport)	0.364	37.6	41.315	41	12	2	11	9	6	7	4	4	9	9	5	6	5	4	2	2	0	1	1	1	1383800	1437500	1409200	549050	488390	503640	1.439	1.494	1.465	0.571	0.508	0.524	0.364	1.51234e-05
aip00190 Oxidative phosphorylation	0.0521005	5	2.44	ZM0CN1.1	vacuolar (H+)-ATPase G subunit; IPR005124 (Vacuolar (H+)-ATPase G subunit); GO:0015992 (proton transport), GO:0016471 (vacuolar proton-transporting V-type ATPase complex)	0.497	50	12.29	27	5	5	6	5	4	3	4	5	4	4	3	2	3	3	4	4	3	2	3	3	1558100	1320200	1600700	791470	704920	727150	1.395	1.182	1.433	0.709	0.631	0.651	0.497	0.00055756
aip00860 Porphyrin and chlorophyll metabolism	0.192338	2	2.48	2W1XFU.1	protochlorophyllide oxidoreductase A; IPR002347 (Glucose/ribitol dehydrogenase); GO:0008152 (metabolic process), GO:0016491 (oxidoreductase activity), GO:0016630 (protochlorophyllide reductase activity), GO:0055114 (oxidation-reduction process)	0.274	58.4	43.033	97	17	1	23	17	22	14	10	11	16	14	16	13	9	10	1	1	1	1	1	1	4529100	4122300	4807600	1205600	1220100	1256000	1.585	1.443	1.683	0.422	0.427	0.44	0.274	4.9422e-06
aip00860 Porphyrin and chlorophyll metabolism	0.192338	2	2.48	0W708Z.1	photosystem II CP47 chlorophyll A apoprotein; IPR000932 (Photosystem antenna protein-like); GO:0009521 (photosystem), GO:0009523 (photosystem II), GO:0009767 (photosynthetic electron transport chain), GO:0015979 (photosynthesis), GO:0016020 (membrane), GO:0016168 (chlorophyll binding)	0.212	28	56.126	39	12	7	5	11	8	5	5	5	7	10	9	7	7	6	4	5	5	3	4	2	4424200	4238800	4619900	1003400	866920	940650	1.649	1.58	1.722	0.374	0.323	0.351	0.212	2.9911e-06
aip03010 Ribosome	0.94428	2	0.45	9B8HPN.1	60S acidic ribosomal protein family; IPR001813 (Ribosomal protein L10/L12); GO:0003735 (structural constituent of ribosome), GO:0005622 (intracellular), GO:0005840 (ribosome), GO:0006414 (translational elongation)	0.482	37.8	12.109	13	3	2	2	2	2	3	2	2	2	2	2	3	2	1	1	1	1	2	1	1	400580	336470	273620	179480	135370	172390	1.605	1.348	1.096	0.719	0.542	0.691	0.482	0.0068219
aip03010 Ribosome	0.94428	2	0.45	Q0UWAF.1	ribosomal protein S9; IPR000754 (Ribosomal protein S9), IPR020568 (Ribosomal protein S5 domain 2-type fold); GO:0003735 (structural constituent of ribosome), GO:0005840 (ribosome), GO:0006412 (translation)	0.288	35.7	22.393	26	5	5	4	3	5	4	5	5	4	3	5	4	4	4	4	3	5	4	4	4	415740	386320	412510	119430	127660	102150	1.595	1.482	1.583	0.458	0.49	0.392	0.288	5.8998e-05
aip00196 Photosynthesis - antenna proteins	7.50698e-07	5	24.17	YZ06AV.1	chlorophyll A/B binding protein 1; IPR022796 (Chlorophyll A-B binding protein), IPR023329 (Chlorophyll a/b binding protein domain); GO:0016020 (membrane)	0.271	62.5	28.075	32	8	5	6	8	6	4	3	5	6	6	5	4	3	5	3	4	2	2	2	3	9021300	8051800	7428600	2287000	2261400	2097700	1.738	1.551	1.431	0.441	0.436	0.404	0.271	3.5935e-05
aip00196 Photosynthesis - antenna proteins	7.50698e-07	5	24.17	JVEI5Y.1	light-harvesting chlorophyll B-binding protein 3; IPR022796 (Chlorophyll A-B binding protein), IPR023329 (Chlorophyll a/b binding protein domain); GO:0016020 (membrane)	0.173	11.6	27.44	16	2	2	3	3	3	2	3	2	2	2	2	2	2	2	2	2	2	2	2	2	308430	284060	288870	67324	52253	32854	1.79	1.649	1.677	0.391	0.303	0.191	0.173	0.0135409
aip00196 Photosynthesis - antenna proteins	7.50698e-07	5	24.17	CVJ130.1	light-harvesting chlorophyll B-binding protein 3; IPR022796 (Chlorophyll A-B binding protein), IPR023329 (Chlorophyll a/b binding protein domain); GO:0016020 (membrane)	0.181	50.9	31.608	51	12	8	14	12	8	4	6	7	12	11	8	4	6	6	8	7	5	2	5	4	4249500	3417000	3024400	665990	653070	617600	2.019	1.624	1.437	0.316	0.31	0.293	0.181	7.7932e-05
aip00196 Photosynthesis - antenna proteins	7.50698e-07	5	24.17	EMJ2JU.1	calcium-transporting ATPase 8, plasma membrane-type protein; IPR006068 (Cation-transporting P-type ATPase, C-terminal), IPR023214 (HAD-like domain), IPR023298 (P-type ATPase, transmembrane domain)	0.194	24.5	28.636	17	6	3	2	3	5	3	2	2	5	5	6	4	3	4	2	3	3	2	2	2	1395500	1493300	1292200	275680	260110	276540	1.677	1.794	1.553	0.331	0.313	0.332	0.194	1.8387e-06
aip00196 Photosynthesis - antenna proteins	7.50698e-07	5	24.17	86F2TK.1	light-harvesting chlorophyll B-binding protein 3; IPR022796 (Chlorophyll A-B binding protein), IPR023329 (Chlorophyll a/b binding protein domain); GO:0016020 (membrane)	0.08	25	29.285	26	5	5	6	6	6	3	2	3	5	5	5	3	2	3	5	5	5	3	2	3	712950	649450	637150	58807	31118	69529	1.981	1.805	1.771	0.163	0.086	0.193	0.08	0.0091172
aip00480 Glutathione metabolism	0.36514	3	1.39	SK03LI.1	glutathione peroxidase 4; IPR000889 (Glutathione peroxidase), IPR012336 (Thioredoxin-like fold); GO:0004602 (glutathione peroxidase activity), GO:0006979 (response to oxidative stress), GO:0055114 (oxidation-reduction process)	0.465	46.5	18.966	40	7	7	4	7	7	9	6	7	3	5	6	5	5	6	3	5	6	5	5	6	744110	770300	786060	349970	346450	373720	1.325	1.371	1.399	0.623	0.617	0.665	0.465	1.5607e-05
aip00480 Glutathione metabolism	0.36514	3	1.39	A6MVZL.1	ascorbate peroxidase 4; IPR010255 (Haem peroxidase); GO:0004601 (peroxidase activity), GO:0006979 (response to oxidative stress), GO:0020037 (heme binding), GO:0055114 (oxidation-reduction process)	0.462	42.8	36.451	33	10	1	8	4	8	5	4	4	9	5	9	5	4	4	1	0	1	0	0	0	708740	581770	628740	295120	283110	308280	1.516	1.244	1.345	0.631	0.605	0.659	0.462	0.00025512
aip00480 Glutathione metabolism	0.36514	3	1.39	R65TT7.1	dehydroascorbate reductase 2; IPR010987 (Glutathione S-transferase, C-terminal-like), IPR012336 (Thioredoxin-like fold); GO:0005515 (protein binding)	0.474	84.9	23.535	15	15	2	3	3	3	2	2	2	12	12	14	13	11	11	2	2	2	2	2	2	995110	981470	1003600	494180	473970	445200	1.359	1.34	1.371	0.675	0.647	0.608	0.474	1.88869e-05
aip00920 Sulfur metabolism	0.456065	1	1.67	PN33QT.1	serine acetyltransferase 1; 1; IPR005881 (Serine O-acetyltransferase); GO:0005737 (cytoplasm), GO:0006535 (cysteine biosynthetic process from serine), GO:0009001 (serine O-acetyltransferase activity), GO:0016740 (transferase activity)	0.212	67.8	31.424	36	12	11	12	7	8	2	4	3	10	7	7	1	4	3	9	6	6	1	4	3	652930	295560	504480	67524	106530	134350	2.224	1.007	1.718	0.23	0.363	0.458	0.212	0.007615
aip00350 Tyrosine metabolism	0.672856	1	0.91	TUB397.1	Copper amine oxidase family protein; IPR000269 (Copper amine oxidase); GO:0005507 (copper ion binding), GO:0008131 (primary amine oxidase activity), GO:0009308 (amine metabolic process), GO:0048038 (quinone binding), GO:0055114 (oxidation-reduction process)	0.462	29.4	83.309	71	15	5	11	16	13	9	10	12	10	12	11	7	10	10	2	5	4	1	3	3	1646500	1741800	1633700	833170	671620	813540	1.346	1.424	1.335	0.681	0.549	0.665	0.462	0.0003996

## Sheet: UP
KEGG pathway	Mapping	Background	All Mapping	All Background	Fold enrichment	Fisher's exact test p value	-log10(p value)	Related proteins
aip00900 Terpenoid backbone biosynthesis	6	37	90	3046	5.49	0.000625472	3.2	7Y2C76.1 UV4XXD.1 G3L2E7.1 3X9B1A.1 072U0I.1 X2DMBM.2
aip00592 alpha-Linolenic acid metabolism	6	44	90	3046	4.62	0.00160834	2.79	1KSV8R.1 I9R4QS.1 ZPM9RR.1 03WWG0.2 W8AC1S.1 5A3JDR.1
aip00941 Flavonoid biosynthesis	6	49	90	3046	4.14	0.00283008	2.55	LGAM8W.1 TZ37EQ.1 SGZ2CH.1 WYW97W.1 0BML12.1 425ZXH.1
aip00998 Biosynthesis of secondary metabolites - other antibiotics	2	4	90	3046	16.92	0.00498404	2.3	7T1TWK.1 Y9G6RS.1
aip00943 Isoflavonoid biosynthesis	3	15	90	3046	6.77	0.00877349	2.06	QPL1HC.1 49QGSQ.1 1WY37S.1
aip00480 Glutathione metabolism	8	104	90	3046	2.6	0.0107337	1.97	0U8PS9.1 H2G8AX.3 JL3DG7.1 GNE51Z.1 7AR2IQ.1 983LEL.1 T8CK68.1 96WFPN.1
aip00908 Zeatin biosynthesis	2	6	90	3046	11.28	0.0119871	1.92	22S773.1 ZP1VNA.1
aip00940 Phenylpropanoid biosynthesis	9	130	90	3046	2.34	0.0133844	1.87	C8QSDY.1 L4CNUE.1 5H4H17.1 IE3GQ3.1 EEZ4Y8.1 J17R0W.1 SGZ2CH.1 ULUR0X.1 I3Z6BS.1
aip00400 Phenylalanine, tyrosine and tryptophan biosynthesis	5	50	90	3046	3.38	0.014967	1.82	CY60UM.1 9A4JNA.1 8A1TPW.2 X76XU5.1 ICZJ7L.1
aip00640 Propanoate metabolism	4	42	90	3046	3.22	0.0339152	1.47	ZPM9RR.1 52U0T8.1 ZST20A.1 BE9V1M.1

## Sheet: UP Pathway2Protein
KEGG pathway	Fisher's exact test p value	Mapping	Fold enrichment	Protein accession	Protein description	Ratio	Sequence coverage [%]	Mol. weight [kDa]	MS/MS Counts	Peptides	Unique peptides	MS/MS Count Ck_1	MS/MS Count Ck_2	MS/MS Count Ck_3	MS/MS Count Lg_1	MS/MS Count Lg_2	MS/MS Count Lg_3	Peptides Ck_1	Peptides Ck_2	Peptides Ck_3	Peptides Lg_1	Peptides Lg_2	Peptides Lg_3	Unique peptides Ck_1	Unique peptides Ck_2	Unique peptides Ck_3	Unique peptides Lg_1	Unique peptides Lg_2	Unique peptides Lg_3	LFQ intensity Ck_1	LFQ intensity Ck_2	LFQ intensity Ck_3	LFQ intensity Lg_1	LFQ intensity Lg_2	LFQ intensity Lg_3	Ck_1	Ck_2	Ck_3	Lg_1	Lg_2	Lg_3	Lg/Ck Ratio	Lg/Ck P value
aip00061 Fatty acid biosynthesis	0.112737	3	2.54	5X7XAP.2	acyl-CoA synthetase 5; IPR000873 (AMP-dependent synthetase/ligase), IPR025110 (AMP-binding enzyme C-terminal domain); GO:0003824 (catalytic activity), GO:0008152 (metabolic process)	2.04	35.7	66.967	48	13	13	6	5	7	10	9	11	6	5	7	11	10	11	6	5	7	11	10	11	260320	217730	309540	528940	588830	489280	0.652	0.546	0.776	1.325	1.475	1.226	2.04	0.0032969
aip00061 Fatty acid biosynthesis	0.112737	3	2.54	7KI1S0.1	short-chain dehydrogenase-reductase B; IPR002347 (Glucose/ribitol dehydrogenase); GO:0008152 (metabolic process), GO:0016491 (oxidoreductase activity)	2.328	68.2	26.87	53	12	1	5	7	6	11	12	12	4	6	5	8	9	10	0	0	0	0	1	0	893130	714860	630390	1634800	1835700	1741700	0.719	0.576	0.508	1.317	1.478	1.403	2.328	0.00132372
aip00061 Fatty acid biosynthesis	0.112737	3	2.54	ZST20A.1	acetyl-CoA carboxylase 1; IPR000022 (Carboxyl transferase), IPR000089 (Biotin/lipoyl attachment), IPR011761 (ATP-grasp fold), IPR011764 (Biotin carboxylation domain), IPR013537 (Acetyl-CoA carboxylase, central domain), IPR016185 (Pre-ATP-grasp domain); GO:0003824 (catalytic activity), GO:0003989 (acetyl-CoA carboxylase activity), GO:0004075 (biotin carboxylase activity), GO:0005524 (ATP binding),…	3.491	50.9	252.54	358	80	1	44	48	39	72	79	76	42	43	34	61	65	64	0	0	0	0	1	0	3087500	3141900	3057500	11062000	10429000	10913000	0.444	0.452	0.44	1.592	1.501	1.571	3.491	1.7735e-07
aip00940 Phenylpropanoid biosynthesis	0.0133844	9	2.34	C8QSDY.1	Peroxidase superfamily protein; IPR010255 (Haem peroxidase); GO:0004601 (peroxidase activity), GO:0006979 (response to oxidative stress), GO:0020037 (heme binding), GO:0055114 (oxidation-reduction process)	2.085	29.1	37.382	32	7	7	6	4	4	7	5	6	5	4	3	6	4	4	5	4	3	6	4	4	166510	155000	149670	342870	308150	331960	0.687	0.64	0.618	1.415	1.271	1.37	2.085	7.935e-05
aip00940 Phenylpropanoid biosynthesis	0.0133844	9	2.34	L4CNUE.1	beta glucosidase 46; IPR001360 (Glycoside hydrolase, family 1), IPR017853 (Glycoside hydrolase, superfamily); GO:0005975 (carbohydrate metabolic process)	16.294	30.4	66.892	43	13	4	2	4	3	9	13	12	2	4	3	9	11	11	1	1	0	3	4	3	48167	76611	37394	742510	994960	911140	0.103	0.164	0.08	1.585	2.124	1.945	16.294	0.0002401
aip00940 Phenylpropanoid biosynthesis	0.0133844	9	2.34	5H4H17.1	phenylalanine ammonia-lyase 2; IPR001106 (Aromatic amino acid lyase), IPR023144 (Phenylalanine ammonia-lyase, shielding domain), IPR024083 (Fumarase/histidase, N-terminal); GO:0003824 (catalytic activity), GO:0005737 (cytoplasm), GO:0006559 (L-phenylalanine catabolic process), GO:0009058 (biosynthetic process), GO:0016841 (ammonia-lyase activity)	8.886	52.2	77.944	74	26	20	5	5	7	21	18	18	7	6	10	21	21	19	6	3	5	16	16	14	182010	323630	264950	2515300	2204500	2129200	0.143	0.255	0.209	1.981	1.736	1.677	8.886	0.00023865
aip00940 Phenylpropanoid biosynthesis	0.0133844	9	2.34	IE3GQ3.1	Peroxidase superfamily protein; IPR010255 (Haem peroxidase); GO:0004601 (peroxidase activity), GO:0006979 (response to oxidative stress), GO:0020037 (heme binding), GO:0055114 (oxidation-reduction process)	3.229	52	31.802	68	10	3	11	9	7	14	15	12	7	8	5	10	9	8	1	2	1	3	2	2	2180800	2185400	2004100	6604400	6803300	7165100	0.486	0.487	0.446	1.471	1.515	1.596	3.229	3.1273e-06
aip00940 Phenylpropanoid biosynthesis	0.0133844	9	2.34	EEZ4Y8.1	phenylalanine ammonia-lyase 2; IPR001106 (Aromatic amino acid lyase), IPR023144 (Phenylalanine ammonia-lyase, shielding domain), IPR024083 (Fumarase/histidase, N-terminal); GO:0003824 (catalytic activity), GO:0005737 (cytoplasm), GO:0006559 (L-phenylalanine catabolic process), GO:0009058 (biosynthetic process), GO:0016841 (ammonia-lyase activity)	284.714	53.4	79.697	101	30	11	2	2	4	31	30	32	2	2	4	26	26	29	0	0	0	8	9	10	26572	16648	27609	6959500	6940200	6722100	0.008	0.005	0.008	2.018	2.012	1.949	284.714	0.00076262
aip00940 Phenylpropanoid biosynthesis	0.0133844	9	2.34	J17R0W.1	aldehyde dehydrogenase family 2 member C4-like [Glycine max]; IPR016161 (Aldehyde/histidinol dehydrogenase); GO:0008152 (metabolic process), GO:0016491 (oxidoreductase activity), GO:0055114 (oxidation-reduction process)	7.863	37.4	55.249	38	17	0	2	3	2	9	14	8	4	4	3	9	14	8	0	0	0	0	0	0	161330	89070	138810	798390	1341500	921030	0.281	0.155	0.241	1.388	2.333	1.602	7.863	0.00093898
aip00940 Phenylpropanoid biosynthesis	0.0133844	9	2.34	SGZ2CH.1	Cytochrome P450 superfamily protein; IPR001128 (Cytochrome P450); GO:0005506 (iron ion binding), GO:0020037 (heme binding), GO:0055114 (oxidation-reduction process)	4.344	46.6	56.811	75	23	15	4	13	6	18	18	16	4	11	6	15	15	14	2	9	5	9	10	11	343950	675880	439290	2708600	1780700	1853100	0.265	0.52	0.338	2.083	1.37	1.425	4.344	0.0033236
aip00940 Phenylpropanoid biosynthesis	0.0133844	9	2.34	ULUR0X.1	cinnamoyl coa reductase; IPR001509 (NAD-dependent epimerase/dehydratase), IPR016040 (NAD(P)-binding domain); GO:0003824 (catalytic activity), GO:0044237 (cellular metabolic process), GO:0050662 (coenzyme binding)	2.589	56.7	36.14	48	14	14	4	6	5	12	12	9	4	6	6	12	11	10	4	6	6	12	11	10	338330	425540	387430	1006800	1049900	923850	0.491	0.618	0.563	1.462	1.525	1.342	2.589	0.00023973
aip00940 Phenylpropanoid biosynthesis	0.0133844	9	2.34	I3Z6BS.1	Peroxidase superfamily protein; IPR010255 (Haem peroxidase); GO:0004601 (peroxidase activity), GO:0006979 (response to oxidative stress), GO:0020037 (heme binding), GO:0055114 (oxidation-reduction process)	4.029	60.5	34.435	63	10	4	9	7	6	14	14	13	7	7	6	9	9	8	3	2	2	4	3	3	2435300	2589200	2402500	10104000	10172000	9636200	0.391	0.416	0.386	1.624	1.635	1.548	4.029	5.461e-07
aip00640 Propanoate metabolism	0.0339152	4	3.22	ZPM9RR.1	acyl-CoA oxidase 1; IPR009075 (Acyl-CoA dehydrogenase/oxidase C-terminal), IPR012258 (Acyl-CoA oxidase), IPR013786 (Acyl-CoA dehydrogenase/oxidase, N-terminal); GO:0003995 (acyl-CoA dehydrogenase activity), GO:0003997 (acyl-CoA oxidase activity), GO:0005777 (peroxisome), GO:0006631 (fatty acid metabolic process), GO:0006635 (fatty acid beta-oxidation), GO:0008152 (metabolic process), GO:0050660 (…	2.656	50.2	74.336	66	24	20	10	6	7	14	15	14	16	10	11	19	20	19	12	6	7	15	16	15	524560	482040	536020	1490500	1328500	1279100	0.558	0.513	0.57	1.585	1.413	1.361	2.656	6.1824e-05
aip00640 Propanoate metabolism	0.0339152	4	3.22	52U0T8.1	3-hydroxyisobutyryl-CoA hydrolase-like protein	2.367	44.9	43.164	42	12	12	2	6	7	8	10	9	2	6	7	7	8	8	2	6	7	7	8	8	194450	341310	311550	637190	718000	649270	0.409	0.718	0.655	1.341	1.511	1.366	2.367	0.0075582
aip00640 Propanoate metabolism	0.0339152	4	3.22	ZST20A.1	acetyl-CoA carboxylase 1; IPR000022 (Carboxyl transferase), IPR000089 (Biotin/lipoyl attachment), IPR011761 (ATP-grasp fold), IPR011764 (Biotin carboxylation domain), IPR013537 (Acetyl-CoA carboxylase, central domain), IPR016185 (Pre-ATP-grasp domain); GO:0003824 (catalytic activity), GO:0003989 (acetyl-CoA carboxylase activity), GO:0004075 (biotin carboxylase activity), GO:0005524 (ATP binding),…	3.491	50.9	252.54	358	80	1	44	48	39	72	79	76	42	43	34	61	65	64	0	0	0	0	1	0	3087500	3141900	3057500	11062000	10429000	10913000	0.444	0.452	0.44	1.592	1.501	1.571	3.491	1.7735e-07
aip00640 Propanoate metabolism	0.0339152	4	3.22	BE9V1M.1	L-lactate dehydrogenase A-like protein; IPR001557 (L-lactate/malate dehydrogenase); GO:0003824 (catalytic activity), GO:0004459 (L-lactate dehydrogenase activity), GO:0005737 (cytoplasm), GO:0005975 (carbohydrate metabolic process), GO:0016491 (oxidoreductase activity), GO:0044262 (cellular carbohydrate metabolic process), GO:0055114 (oxidation-reduction process)	3.292	28.9	37.818	31	7	7	2	4	2	7	8	8	2	3	2	5	6	5	2	3	2	5	6	5	291280	172850	208350	706530	830860	675540	0.606	0.359	0.433	1.469	1.728	1.405	3.292	0.00185837
aip04626 Plant-pathogen interaction	0.438245	2	1.35	A992JM.1	protein SGT1 homolog isoform X2 [Glycine max]; IPR007699 (SGS), IPR008978 (HSP20-like chaperone), IPR011990 (Tetratricopeptide-like helical); GO:0005515 (protein binding)	2.012	34.4	38.777	23	9	4	3	4	2	5	5	4	4	5	2	6	6	4	2	2	0	2	2	1	193750	234440	225730	530670	437650	347300	0.59	0.714	0.688	1.617	1.333	1.058	2.012	0.0071626
aip04626 Plant-pathogen interaction	0.438245	2	1.35	V6P520.1	enhanced disease susceptibility protein; IPR002921 (Lipase, class 3); GO:0004806 (triglyceride lipase activity), GO:0006629 (lipid metabolic process)	2.361	29.2	69.175	37	13	13	4	6	4	9	7	7	4	7	4	10	7	7	4	7	4	10	7	7	96001	111460	116790	275500	233390	256900	0.528	0.614	0.643	1.516	1.285	1.414	2.361	0.00035706
aip00010 Glycolysis / Gluconeogenesis	0.179357	7	1.51	B3E7YS.1	aldo/keto reductase family oxidoreductase; IPR001395 (Aldo/keto reductase), IPR023210 (NADP-dependent oxidoreductase domain); GO:0016491 (oxidoreductase activity), GO:0055114 (oxidation-reduction process)	2.326	66.2	37.288	32	20	4	5	5	2	7	6	7	14	13	13	16	17	19	3	2	1	3	3	3	584030	576200	471370	1311500	1198500	1282700	0.646	0.637	0.521	1.451	1.326	1.419	2.326	0.00034031
aip00010 Glycolysis / Gluconeogenesis	0.179357	7	1.51	HTRQ4P.3	phosphofructokinase 4; IPR000023 (Phosphofructokinase domain), IPR012004 (Pyrophosphate-dependent phosphofructokinase TP0108), IPR022953 (Phosphofructokinase); GO:0003872 (6-phosphofructokinase activity), GO:0005524 (ATP binding), GO:0005945 (6-phosphofructokinase complex), GO:0006002 (fructose 6-phosphate metabolic process), GO:0006096 (glycolysis)	2.697	32.2	56.586	28	13	10	3	3	4	8	5	5	5	5	7	12	6	8	3	3	4	9	4	6	177070	190090	195950	611220	481700	426640	0.51	0.548	0.565	1.761	1.388	1.229	2.697	0.00086395
aip00010 Glycolysis / Gluconeogenesis	0.179357	7	1.51	1T0QE3.1	phosphofructokinase 3; IPR000023 (Phosphofructokinase domain), IPR012004 (Pyrophosphate-dependent phosphofructokinase TP0108), IPR022953 (Phosphofructokinase); GO:0003872 (6-phosphofructokinase activity), GO:0005524 (ATP binding), GO:0005945 (6-phosphofructokinase complex), GO:0006002 (fructose 6-phosphate metabolic process), GO:0006096 (glycolysis)	2.681	37.1	59.589	36	15	7	5	5	3	9	7	7	6	7	6	14	12	9	1	2	1	6	6	5	287140	274910	261740	747640	718450	741770	0.568	0.544	0.518	1.48	1.422	1.468	2.681	2.3122e-06
aip00010 Glycolysis / Gluconeogenesis	0.179357	7	1.51	YH7XEC.1	glyceraldehyde-3-phosphate dehydrogenase C2; IPR020831 (Glyceraldehyde/Erythrose phosphate dehydrogenase family); GO:0006006 (glucose metabolic process), GO:0050661 (NADP binding), GO:0051287 (NAD binding), GO:0055114 (oxidation-reduction process)	10.152	66.7	36.841	47	17	10	7	3	6	11	11	9	15	8	15	15	13	13	8	4	8	9	9	8	999020	739150	656420	8005400	9803400	6497700	0.224	0.166	0.148	1.799	2.203	1.46	10.152	0.000176249
aip00010 Glycolysis / Gluconeogenesis	0.179357	7	1.51	LMZT46.1	fructose-bisphosphate aldolase 2; IPR000741 (Fructose-bisphosphate aldolase, class-I), IPR013785 (Aldolase-type TIM barrel); GO:0003824 (catalytic activity), GO:0004332 (fructose-bisphosphate aldolase activity), GO:0006096 (glycolysis)	2.114	82.7	38.385	74	27	2	16	10	13	11	12	12	25	23	21	21	22	20	2	2	2	2	2	2	4560100	3778200	3715400	8728900	7417700	9349200	0.729	0.604	0.594	1.395	1.185	1.494	2.114	0.00140308
aip00010 Glycolysis / Gluconeogenesis	0.179357	7	1.51	BE9V1M.1	L-lactate dehydrogenase A-like protein; IPR001557 (L-lactate/malate dehydrogenase); GO:0003824 (catalytic activity), GO:0004459 (L-lactate dehydrogenase activity), GO:0005737 (cytoplasm), GO:0005975 (carbohydrate metabolic process), GO:0016491 (oxidoreductase activity), GO:0044262 (cellular carbohydrate metabolic process), GO:0055114 (oxidation-reduction process)	3.292	28.9	37.818	31	7	7	2	4	2	7	8	8	2	3	2	5	6	5	2	3	2	5	6	5	291280	172850	208350	706530	830860	675540	0.606	0.359	0.433	1.469	1.728	1.405	3.292	0.00185837
aip00010 Glycolysis / Gluconeogenesis	0.179357	7	1.51	533ER3.1	Phosphopyruvate hydratase n=1 Tax=Dictyostelium fasciculatum (strain SH3) RepID=F4PJ27_DICFS; IPR000941 (Enolase); GO:0000015 (phosphopyruvate hydratase complex), GO:0000287 (magnesium ion binding), GO:0004634 (phosphopyruvate hydratase activity), GO:0006096 (glycolysis)	2.378	45.7	52.229	91	17	17	12	15	13	15	18	18	11	13	11	13	15	15	11	13	11	13	15	15	2473200	2478200	2783100	6377400	6520900	5490000	0.568	0.569	0.639	1.465	1.498	1.261	2.378	0.0002017
aip00999 Biosynthesis of secondary metabolites - unclassified	0.468444	1	1.61	SGZ2CH.1	Cytochrome P450 superfamily protein; IPR001128 (Cytochrome P450); GO:0005506 (iron ion binding), GO:0020037 (heme binding), GO:0055114 (oxidation-reduction process)	4.344	46.6	56.811	75	23	15	4	13	6	18	18	16	4	11	6	15	15	14	2	9	5	9	10	11	343950	675880	439290	2708600	1780700	1853100	0.265	0.52	0.338	2.083	1.37	1.425	4.344	0.0033236
aip00400 Phenylalanine, tyrosine and tryptophan biosynthesis	0.014967	5	3.38	CY60UM.1	3-deoxy-7-phosphoheptulonate synthase (Phospho-2-dehydro-3-deoxyheptonate aldolase) n=163 Tax=Pseudomonas RepID=F2K9C2_PSEBN; IPR002480 (DAHP synthetase, class II); GO:0003849 (3-deoxy-7-phosphoheptulonate synthase activity), GO:0009073 (aromatic amino acid family biosynthetic process)	4.64	52.8	60.239	99	20	1	10	14	10	21	22	22	9	11	9	18	17	15	1	1	1	1	1	1	964900	1084100	870760	4828200	4561900	4160100	0.352	0.395	0.317	1.759	1.662	1.516	4.64	3.8485e-05
aip00400 Phenylalanine, tyrosine and tryptophan biosynthesis	0.014967	5	3.38	9A4JNA.1	3-phosphoshikimate 1-carboxyvinyltransferase; IPR006264 (3-phosphoshikimate 1-carboxyvinyltransferase), IPR013792 (RNA 3'-terminal phosphate cyclase/enolpyruvate transferase, alpha/beta), IPR023193 (3-phosphoshikimate 1-carboxyvinyltransferase, conserved site); GO:0003824 (catalytic activity), GO:0003866 (3-phosphoshikimate 1-carboxyvinyltransferase activity)	2.338	40.1	55.932	103	20	2	13	16	12	20	20	22	11	14	11	17	16	17	1	2	1	2	2	1	2591900	2872400	2778000	6297200	6333100	6632300	0.565	0.627	0.606	1.374	1.382	1.447	2.338	1.82953e-05
aip00400 Phenylalanine, tyrosine and tryptophan biosynthesis	0.014967	5	3.38	8A1TPW.2	aspartate aminotransferase; IPR015424 (Pyridoxal phosphate-dependent transferase); GO:0003824 (catalytic activity), GO:0009058 (biosynthetic process), GO:0030170 (pyridoxal phosphate binding)	2.352	54.5	51.759	99	18	1	19	15	12	15	20	18	15	14	10	14	15	14	1	1	0	1	1	1	3645400	3601000	3775400	8468900	8832300	8627700	0.592	0.585	0.613	1.375	1.434	1.401	2.352	6.6314e-07
aip00400 Phenylalanine, tyrosine and tryptophan biosynthesis	0.014967	5	3.38	X76XU5.1	chorismate synthase; IPR000453 (Chorismate synthase); GO:0004107 (chorismate synthase activity), GO:0009073 (aromatic amino acid family biosynthetic process)	2.348	49.1	46.95	90	16	16	15	13	11	19	15	17	12	9	9	13	10	12	12	9	9	13	10	12	1578100	1701400	1853400	4023500	3978000	4045200	0.551	0.594	0.647	1.405	1.389	1.413	2.348	0.0029612
aip00400 Phenylalanine, tyrosine and tryptophan biosynthesis	0.014967	5	3.38	ICZJ7L.1	chorismate mutase 1; IPR008238 (Chorismate mutase, AroQ class, eukaryotic type); GO:0004106 (chorismate mutase activity), GO:0009073 (aromatic amino acid family biosynthetic process), GO:0046417 (chorismate metabolic process)	3.305	41.2	36.88	53	12	11	9	4	5	12	11	12	7	4	5	9	9	9	7	4	5	8	8	9	278550	257550	334480	960410	1017200	899350	0.446	0.412	0.536	1.538	1.629	1.44	3.305	0.000155328
aip00900 Terpenoid backbone biosynthesis	0.000625472	6	5.49	7Y2C76.1	isopentenyl-diphosphate delta-isomerase; IPR011876 (Isopentenyl-diphosphate delta-isomerase, type 1), IPR015797 (NUDIX hydrolase domain-like); GO:0004452 (isopentenyl-diphosphate delta-isomerase activity), GO:0008299 (isoprenoid biosynthetic process), GO:0016787 (hydrolase activity)	2.683	57.8	32.98	17	12	4	2	3	2	4	2	4	9	10	10	11	10	12	2	2	2	3	2	4	167020	108380	64738	373340	179990	358710	0.8	0.519	0.31	1.789	0.862	1.719	2.683	0.049658
aip00900 Terpenoid backbone biosynthesis	0.000625472	6	5.49	UV4XXD.1	hydroxymethylglutaryl-CoA synthase-like [Glycine max]; IPR010122 (Hydroxymethylglutaryl-CoA synthase, eukaryotic); GO:0003824 (catalytic activity), GO:0004421 (hydroxymethylglutaryl-CoA synthase activity), GO:0008152 (metabolic process), GO:0008299 (isoprenoid biosynthetic process)	5.734	31	50.686	37	8	8	5	4	2	7	10	9	5	4	2	6	7	8	5	4	2	6	7	8	224980	204290	91285	959940	1057300	966530	0.385	0.35	0.156	1.644	1.81	1.655	5.734	0.024203
aip00900 Terpenoid backbone biosynthesis	0.000625472	6	5.49	G3L2E7.1	4-diphosphocytidyl-2-C-methyl-D-erythritol kinase; IPR004424 (4-diphosphocytidyl-2C-methyl-D-erythritol kinase); GO:0005524 (ATP binding), GO:0016114 (terpenoid biosynthetic process), GO:0050515 (4-(cytidine 5'-diphospho)-2-C-methyl-D-erythritol kinase activity)	2.505	25.6	43.854	44	11	5	7	6	7	7	8	9	7	6	6	7	7	9	3	3	2	3	2	4	505630	453010	465180	1142100	1177600	1248100	0.608	0.545	0.559	1.373	1.415	1.5	2.505	2.2975e-05
aip00900 Terpenoid backbone biosynthesis	0.000625472	6	5.49	3X9B1A.1	4-hydroxy-3-methylbut-2-enyl diphosphate reductase; IPR003451 (LytB protein); GO:0055114 (oxidation-reduction process)	3.426	39.1	52.432	56	13	2	3	9	7	12	10	15	3	9	7	9	10	12	0	0	0	1	2	1	210710	462430	448920	1382500	1236500	1225600	0.255	0.559	0.542	1.67	1.494	1.481	3.426	0.038219
aip00900 Terpenoid backbone biosynthesis	0.000625472	6	5.49	072U0I.1	2-C-methyl-D-erythritol 2,4-cyclodiphosphate synthase; IPR003526 (2-C-methyl-D-erythritol 2,4-cyclodiphosphate synthase); GO:0016114 (terpenoid biosynthetic process)	3.619	47.9	23.493	39	8	8	5	5	3	7	8	11	5	4	3	4	6	8	5	4	3	4	6	8	294220	284040	247360	1015300	1139300	832170	0.463	0.447	0.389	1.598	1.793	1.31	3.619	0.00026444
aip00900 Terpenoid backbone biosynthesis	0.000625472	6	5.49	X2DMBM.2	4-hydroxy-3-methylbut-2-enyl diphosphate synthase; IPR004588 (4-hydroxy-3-methylbut-2-en-1-yl diphosphate synthase, bacterial-type); GO:0005506 (iron ion binding), GO:0008299 (isoprenoid biosynthetic process), GO:0016114 (terpenoid biosynthetic process), GO:0046429 (4-hydroxy-3-methylbut-2-en-1-yl diphosphate synthase activity), GO:0055114 (oxidation-reduction process)	3.175	50.7	82.752	130	32	3	11	13	15	30	32	29	10	9	13	23	24	24	0	0	0	3	2	3	2022600	1979400	2019400	6199100	6473100	6442000	0.483	0.472	0.482	1.48	1.545	1.538	3.175	9.6899e-08
aip00710 Carbon fixation in photosynthetic organisms	0.508656	3	1.12	C3F51K.1	NAD-dependent malic enzyme 1; IPR001891 (Malic oxidoreductase); GO:0004470 (malic enzyme activity), GO:0004471 (malate dehydrogenase (decarboxylating) (NAD+) activity), GO:0006108 (malate metabolic process), GO:0051287 (NAD binding), GO:0055114 (oxidation-reduction process)	4.397	44.2	63.14	49	20	4	2	5	7	12	13	10	7	11	13	16	18	14	1	2	2	2	2	1	358570	351440	766320	2239900	2106700	2147500	0.27	0.265	0.577	1.686	1.586	1.617	4.397	0.026381
aip00710 Carbon fixation in photosynthetic organisms	0.508656	3	1.12	YH7XEC.1	glyceraldehyde-3-phosphate dehydrogenase C2; IPR020831 (Glyceraldehyde/Erythrose phosphate dehydrogenase family); GO:0006006 (glucose metabolic process), GO:0050661 (NADP binding), GO:0051287 (NAD binding), GO:0055114 (oxidation-reduction process)	10.152	66.7	36.841	47	17	10	7	3	6	11	11	9	15	8	15	15	13	13	8	4	8	9	9	8	999020	739150	656420	8005400	9803400	6497700	0.224	0.166	0.148	1.799	2.203	1.46	10.152	0.000176249
aip00710 Carbon fixation in photosynthetic organisms	0.508656	3	1.12	LMZT46.1	fructose-bisphosphate aldolase 2; IPR000741 (Fructose-bisphosphate aldolase, class-I), IPR013785 (Aldolase-type TIM barrel); GO:0003824 (catalytic activity), GO:0004332 (fructose-bisphosphate aldolase activity), GO:0006096 (glycolysis)	2.114	82.7	38.385	74	27	2	16	10	13	11	12	12	25	23	21	21	22	20	2	2	2	2	2	2	4560100	3778200	3715400	8728900	7417700	9349200	0.729	0.604	0.594	1.395	1.185	1.494	2.114	0.00140308
aip00053 Ascorbate and aldarate metabolism	0.727135	1	0.79	GNTH39.1	UDP-glucose 6-dehydrogenase family protein; IPR017476 (UDP-glucose/GDP-mannose dehydrogenase); GO:0003979 (UDP-glucose 6-dehydrogenase activity), GO:0051287 (NAD binding), GO:0055114 (oxidation-reduction process)	2.094	46.1	53.202	121	21	16	18	16	20	20	23	24	12	12	16	15	18	18	9	8	12	11	14	13	2498000	2434100	2705800	5474600	5143200	5376200	0.634	0.618	0.687	1.39	1.306	1.365	2.094	3.8193e-05
aip00500 Starch and sucrose metabolism	0.332863	5	1.31	L4CNUE.1	beta glucosidase 46; IPR001360 (Glycoside hydrolase, family 1), IPR017853 (Glycoside hydrolase, superfamily); GO:0005975 (carbohydrate metabolic process)	16.294	30.4	66.892	43	13	4	2	4	3	9	13	12	2	4	3	9	11	11	1	1	0	3	4	3	48167	76611	37394	742510	994960	911140	0.103	0.164	0.08	1.585	2.124	1.945	16.294	0.0002401
aip00500 Starch and sucrose metabolism	0.332863	5	1.31	53FINS.2	sucrose synthase 4; IPR012820 (Sucrose synthase, plant/cyanobacteria); GO:0005985 (sucrose metabolic process), GO:0009058 (biosynthetic process), GO:0016157 (sucrose synthase activity)	2.357	61.5	92.435	387	52	4	56	54	54	73	75	75	36	39	36	45	45	45	2	2	2	3	3	3	15322000	15946000	15175000	37180000	35943000	36377000	0.59	0.614	0.584	1.431	1.383	1.4	2.357	6.1412e-07
aip00500 Starch and sucrose metabolism	0.332863	5	1.31	4ZP1HR.1	pfkB-like carbohydrate kinase family protein; IPR002139 (Ribokinase); GO:0004747 (ribokinase activity), GO:0006014 (D-ribose metabolic process)	3.789	53.6	37.836	41	14	2	3	7	3	5	9	14	4	7	4	7	11	13	0	0	0	0	2	1	191310	373540	146230	696690	911200	1085900	0.337	0.658	0.258	1.228	1.606	1.914	3.789	0.0104182
aip00500 Starch and sucrose metabolism	0.332863	5	1.31	ZINR5T.1	alpha-amylase-like; IPR015902 (Glycoside hydrolase, family 13); GO:0003824 (catalytic activity), GO:0004556 (alpha-amylase activity), GO:0005509 (calcium ion binding), GO:0005975 (carbohydrate metabolic process), GO:0043169 (cation binding)	4.141	56.7	47.005	54	14	13	5	8	4	12	11	14	5	7	4	12	10	13	5	7	4	12	10	13	361590	459600	317830	1618900	1589900	1508300	0.37	0.471	0.326	1.659	1.629	1.545	4.141	0.00020043
aip00500 Starch and sucrose metabolism	0.332863	5	1.31	4VZ14Z.1	sucrose synthase 4; IPR012820 (Sucrose synthase, plant/cyanobacteria); GO:0005985 (sucrose metabolic process), GO:0009058 (biosynthetic process), GO:0016157 (sucrose synthase activity)	14.111	54.5	91.966	152	45	1	16	12	16	36	35	37	27	26	26	40	38	41	0	0	0	1	1	1	1264300	1071400	989700	15638000	15558000	15594000	0.151	0.128	0.118	1.872	1.863	1.867	14.111	0.0007438
aip00310 Lysine degradation	0.556616	1	1.25	M0AD1K.1	monomeric form sarcosine oxidase; IPR006281 (Sarcosine oxidase, monomeric); GO:0008115 (sarcosine oxidase activity), GO:0016491 (oxidoreductase activity), GO:0046653 (tetrahydrofolate metabolic process), GO:0055114 (oxidation-reduction process)	9.206	48.1	44.009	61	14	6	5	6	5	15	14	16	4	5	4	11	8	12	1	1	0	3	5	5	409250	340780	414300	3534000	3759000	3433500	0.207	0.172	0.209	1.783	1.897	1.733	9.206	2.7339e-06
aip00071 Fatty acid degradation	0.506997	2	1.19	I9R4QS.1	3-hydroxyacyl-CoA dehydrogenase family protein; IPR001753 (Crotonase superfamily), IPR008927 (6-phosphogluconate dehydrogenase, C-terminal-like), IPR016040 (NAD(P)-binding domain); GO:0003824 (catalytic activity), GO:0003857 (3-hydroxyacyl-CoA dehydrogenase activity), GO:0006631 (fatty acid metabolic process), GO:0008152 (metabolic process), GO:0016491 (oxidoreductase activity), GO:0050662 (coenz…	2.166	50.5	58.422	85	23	2	11	12	11	17	18	16	12	13	14	20	19	17	1	1	1	2	1	1	819120	817650	914970	1789900	1968100	1768500	0.608	0.607	0.68	1.329	1.462	1.314	2.166	0.000103371
aip00071 Fatty acid degradation	0.506997	2	1.19	ZPM9RR.1	acyl-CoA oxidase 1; IPR009075 (Acyl-CoA dehydrogenase/oxidase C-terminal), IPR012258 (Acyl-CoA oxidase), IPR013786 (Acyl-CoA dehydrogenase/oxidase, N-terminal); GO:0003995 (acyl-CoA dehydrogenase activity), GO:0003997 (acyl-CoA oxidase activity), GO:0005777 (peroxisome), GO:0006631 (fatty acid metabolic process), GO:0006635 (fatty acid beta-oxidation), GO:0008152 (metabolic process), GO:0050660 (…	2.656	50.2	74.336	66	24	20	10	6	7	14	15	14	16	10	11	19	20	19	12	6	7	15	16	15	524560	482040	536020	1490500	1328500	1279100	0.558	0.513	0.57	1.585	1.413	1.361	2.656	6.1824e-05
aip00030 Pentose phosphate pathway	0.292971	3	1.59	HTRQ4P.3	phosphofructokinase 4; IPR000023 (Phosphofructokinase domain), IPR012004 (Pyrophosphate-dependent phosphofructokinase TP0108), IPR022953 (Phosphofructokinase); GO:0003872 (6-phosphofructokinase activity), GO:0005524 (ATP binding), GO:0005945 (6-phosphofructokinase complex), GO:0006002 (fructose 6-phosphate metabolic process), GO:0006096 (glycolysis)	2.697	32.2	56.586	28	13	10	3	3	4	8	5	5	5	5	7	12	6	8	3	3	4	9	4	6	177070	190090	195950	611220	481700	426640	0.51	0.548	0.565	1.761	1.388	1.229	2.697	0.00086395
aip00030 Pentose phosphate pathway	0.292971	3	1.59	1T0QE3.1	phosphofructokinase 3; IPR000023 (Phosphofructokinase domain), IPR012004 (Pyrophosphate-dependent phosphofructokinase TP0108), IPR022953 (Phosphofructokinase); GO:0003872 (6-phosphofructokinase activity), GO:0005524 (ATP binding), GO:0005945 (6-phosphofructokinase complex), GO:0006002 (fructose 6-phosphate metabolic process), GO:0006096 (glycolysis)	2.681	37.1	59.589	36	15	7	5	5	3	9	7	7	6	7	6	14	12	9	1	2	1	6	6	5	287140	274910	261740	747640	718450	741770	0.568	0.544	0.518	1.48	1.422	1.468	2.681	2.3122e-06
aip00030 Pentose phosphate pathway	0.292971	3	1.59	LMZT46.1	fructose-bisphosphate aldolase 2; IPR000741 (Fructose-bisphosphate aldolase, class-I), IPR013785 (Aldolase-type TIM barrel); GO:0003824 (catalytic activity), GO:0004332 (fructose-bisphosphate aldolase activity), GO:0006096 (glycolysis)	2.114	82.7	38.385	74	27	2	16	10	13	11	12	12	25	23	21	21	22	20	2	2	2	2	2	2	4560100	3778200	3715400	8728900	7417700	9349200	0.729	0.604	0.594	1.395	1.185	1.494	2.114	0.00140308
aip00905 Brassinosteroid biosynthesis	0.0582303	1	16.92	DBZ9PS.1	Cytochrome P450 superfamily protein; IPR001128 (Cytochrome P450); GO:0005506 (iron ion binding), GO:0020037 (heme binding), GO:0055114 (oxidation-reduction process)	3.851	46.5	59.092	63	18	1	7	8	6	13	15	14	7	7	5	11	14	10	0	1	1	1	1	1	339470	347920	276030	1143400	1387800	1180200	0.436	0.447	0.354	1.468	1.781	1.515	3.851	0.000141617
aip00513 Various types of N-glycan biosynthesis	0.569834	1	1.21	Z16TJ0.1	alpha-1,3-mannosyl-glycoprotein beta-1,2-N-acetylglucosaminyltransferase, putative; IPR004139 (Glycosyl transferase, family 13); GO:0000139 (Golgi membrane), GO:0006486 (protein glycosylation), GO:0008375 (acetylglucosaminyltransferase activity)	2.156	19.5	61.12	20	7	7	3	3	2	3	3	6	3	3	2	3	3	6	3	3	2	3	3	6	30435	54313	62218	97988	95471	123470	0.394	0.702	0.805	1.267	1.235	1.597	2.156	0.026082
aip00650 Butanoate metabolism	0.499608	1	1.47	UV4XXD.1	hydroxymethylglutaryl-CoA synthase-like [Glycine max]; IPR010122 (Hydroxymethylglutaryl-CoA synthase, eukaryotic); GO:0003824 (catalytic activity), GO:0004421 (hydroxymethylglutaryl-CoA synthase activity), GO:0008152 (metabolic process), GO:0008299 (isoprenoid biosynthetic process)	5.734	31	50.686	37	8	8	5	4	2	7	10	9	5	4	2	6	7	8	5	4	2	6	7	8	224980	204290	91285	959940	1057300	966530	0.385	0.35	0.156	1.644	1.81	1.655	5.734	0.024203
aip00780 Biotin metabolism	0.400244	1	1.99	7KI1S0.1	short-chain dehydrogenase-reductase B; IPR002347 (Glucose/ribitol dehydrogenase); GO:0008152 (metabolic process), GO:0016491 (oxidoreductase activity)	2.328	68.2	26.87	53	12	1	5	7	6	11	12	12	4	6	5	8	9	10	0	0	0	0	1	0	893130	714860	630390	1634800	1835700	1741700	0.719	0.576	0.508	1.317	1.478	1.403	2.328	0.00132372
aip00998 Biosynthesis of secondary metabolites - other antibiotics	0.00498404	2	16.92	7T1TWK.1	isoflavone reductase homolog [Glycine max]; IPR008030 (NmrA-like), IPR016040 (NAD(P)-binding domain)	5.397	47.8	33.703	58	13	13	7	8	7	11	15	10	7	8	7	10	12	10	7	8	7	10	12	10	645660	557940	605100	3314100	3202800	3247300	0.335	0.289	0.314	1.718	1.66	1.684	5.397	1.3668e-06
aip00998 Biosynthesis of secondary metabolites - other antibiotics	0.00498404	2	16.92	Y9G6RS.1	isoflavone reductase homolog [Glycine max]; IPR008030 (NmrA-like), IPR016040 (NAD(P)-binding domain)	75.923	52.1	35.264	66	13	13	3	3	3	17	20	20	3	3	3	11	12	13	3	3	3	11	12	13	86952	94860	104090	7142400	7007100	7553400	0.024	0.026	0.028	1.949	1.912	2.061	75.923	5.2719e-08
aip00040 Pentose and glucuronate interconversions	0.47818	2	1.25	B3E7YS.1	aldo/keto reductase family oxidoreductase; IPR001395 (Aldo/keto reductase), IPR023210 (NADP-dependent oxidoreductase domain); GO:0016491 (oxidoreductase activity), GO:0055114 (oxidation-reduction process)	2.326	66.2	37.288	32	20	4	5	5	2	7	6	7	14	13	13	16	17	19	3	2	1	3	3	3	584030	576200	471370	1311500	1198500	1282700	0.646	0.637	0.521	1.451	1.326	1.419	2.326	0.00034031
aip00040 Pentose and glucuronate interconversions	0.47818	2	1.25	GNTH39.1	UDP-glucose 6-dehydrogenase family protein; IPR017476 (UDP-glucose/GDP-mannose dehydrogenase); GO:0003979 (UDP-glucose 6-dehydrogenase activity), GO:0051287 (NAD binding), GO:0055114 (oxidation-reduction process)	2.094	46.1	53.202	121	21	16	18	16	20	20	23	24	12	12	16	15	18	18	9	8	12	11	14	13	2498000	2434100	2705800	5474600	5143200	5376200	0.634	0.618	0.687	1.39	1.306	1.365	2.094	3.8193e-05
aip00520 Amino sugar and nucleotide sugar metabolism	0.257047	5	1.46	4ZP1HR.1	pfkB-like carbohydrate kinase family protein; IPR002139 (Ribokinase); GO:0004747 (ribokinase activity), GO:0006014 (D-ribose metabolic process)	3.789	53.6	37.836	41	14	2	3	7	3	5	9	14	4	7	4	7	11	13	0	0	0	0	2	1	191310	373540	146230	696690	911200	1085900	0.337	0.658	0.258	1.228	1.606	1.914	3.789	0.0104182
aip00520 Amino sugar and nucleotide sugar metabolism	0.257047	5	1.46	R808EC.1	Chitinase family protein; IPR000726 (Glycoside hydrolase, family 19, catalytic), IPR001002 (Chitin-binding, type 1), IPR023346 (Lysozyme-like domain); GO:0004568 (chitinase activity), GO:0006032 (chitin catabolic process), GO:0008061 (chitin binding), GO:0016998 (cell wall macromolecule catabolic process)	3.241	15	69.744	15	5	4	2	2	2	3	3	3	3	3	3	4	4	4	2	2	2	3	3	3	112700	85416	105280	374920	341480	266620	0.526	0.398	0.491	1.749	1.593	1.244	3.241	0.00088056
aip00520 Amino sugar and nucleotide sugar metabolism	0.257047	5	1.46	RUK088.1	probable rhamnose biosynthetic enzyme 1-like isoform X3 [Glycine max]; IPR005913 (dTDP-4-dehydrorhamnose reductase); GO:0008831 (dTDP-4-dehydrorhamnose reductase activity), GO:0045226 (extracellular polysaccharide biosynthetic process)	2.115	49.2	33.538	29	11	7	2	4	3	6	6	8	2	5	5	8	8	10	2	2	2	5	6	6	139600	262590	199280	429800	393430	448120	0.447	0.841	0.638	1.377	1.26	1.436	2.115	0.0139962
aip00520 Amino sugar and nucleotide sugar metabolism	0.257047	5	1.46	GNTH39.1	UDP-glucose 6-dehydrogenase family protein; IPR017476 (UDP-glucose/GDP-mannose dehydrogenase); GO:0003979 (UDP-glucose 6-dehydrogenase activity), GO:0051287 (NAD binding), GO:0055114 (oxidation-reduction process)	2.094	46.1	53.202	121	21	16	18	16	20	20	23	24	12	12	16	15	18	18	9	8	12	11	14	13	2498000	2434100	2705800	5474600	5143200	5376200	0.634	0.618	0.687	1.39	1.306	1.365	2.094	3.8193e-05
aip00520 Amino sugar and nucleotide sugar metabolism	0.257047	5	1.46	2J0KXT.1	Chitinase family protein; IPR016283 (Glycoside hydrolase, family 19), IPR023346 (Lysozyme-like domain); GO:0004568 (chitinase activity), GO:0005975 (carbohydrate metabolic process), GO:0006032 (chitin catabolic process), GO:0008061 (chitin binding), GO:0016998 (cell wall macromolecule catabolic process)	6.634	61.9	35.105	63	18	9	6	5	6	16	16	14	12	10	12	14	14	14	8	6	8	8	8	9	1736500	1724100	1760000	11650000	11369000	11609000	0.261	0.26	0.265	1.754	1.712	1.748	6.634	1.9453e-09
aip00960 Tropane, piperidine and pyridine alkaloid biosynthesis	0.528964	1	1.35	8A1TPW.2	aspartate aminotransferase; IPR015424 (Pyridoxal phosphate-dependent transferase); GO:0003824 (catalytic activity), GO:0009058 (biosynthetic process), GO:0030170 (pyridoxal phosphate binding)	2.352	54.5	51.759	99	18	1	19	15	12	15	20	18	15	14	10	14	15	14	1	1	0	1	1	1	3645400	3601000	3775400	8468900	8832300	8627700	0.592	0.585	0.613	1.375	1.434	1.401	2.352	6.6314e-07
aip03018 RNA degradation	0.1914	4	1.76	SUJ4K6.1	polyribonucleotide nucleotidyltransferase, putative; IPR012162 (Polyribonucleotide nucleotidyltransferase), IPR027408 (PNPase/RNase PH domain); GO:0000175 (3'-5'-exoribonuclease activity), GO:0003723 (RNA binding), GO:0004654 (polyribonucleotide nucleotidyltransferase activity), GO:0006396 (RNA processing), GO:0006402 (mRNA catabolic process)	2.083	16.8	106.5	41	11	1	3	7	8	7	8	8	3	7	7	7	8	7	1	1	1	1	1	1	107590	196060	166740	328830	344820	306060	0.445	0.811	0.69	1.361	1.427	1.266	2.083	0.0139354
aip03018 RNA degradation	0.1914	4	1.76	HTRQ4P.3	phosphofructokinase 4; IPR000023 (Phosphofructokinase domain), IPR012004 (Pyrophosphate-dependent phosphofructokinase TP0108), IPR022953 (Phosphofructokinase); GO:0003872 (6-phosphofructokinase activity), GO:0005524 (ATP binding), GO:0005945 (6-phosphofructokinase complex), GO:0006002 (fructose 6-phosphate metabolic process), GO:0006096 (glycolysis)	2.697	32.2	56.586	28	13	10	3	3	4	8	5	5	5	5	7	12	6	8	3	3	4	9	4	6	177070	190090	195950	611220	481700	426640	0.51	0.548	0.565	1.761	1.388	1.229	2.697	0.00086395
aip03018 RNA degradation	0.1914	4	1.76	1T0QE3.1	phosphofructokinase 3; IPR000023 (Phosphofructokinase domain), IPR012004 (Pyrophosphate-dependent phosphofructokinase TP0108), IPR022953 (Phosphofructokinase); GO:0003872 (6-phosphofructokinase activity), GO:0005524 (ATP binding), GO:0005945 (6-phosphofructokinase complex), GO:0006002 (fructose 6-phosphate metabolic process), GO:0006096 (glycolysis)	2.681	37.1	59.589	36	15	7	5	5	3	9	7	7	6	7	6	14	12	9	1	2	1	6	6	5	287140	274910	261740	747640	718450	741770	0.568	0.544	0.518	1.48	1.422	1.468	2.681	2.3122e-06
aip03018 RNA degradation	0.1914	4	1.76	533ER3.1	Phosphopyruvate hydratase n=1 Tax=Dictyostelium fasciculatum (strain SH3) RepID=F4PJ27_DICFS; IPR000941 (Enolase); GO:0000015 (phosphopyruvate hydratase complex), GO:0000287 (magnesium ion binding), GO:0004634 (phosphopyruvate hydratase activity), GO:0006096 (glycolysis)	2.378	45.7	52.229	91	17	17	12	15	13	15	18	18	11	13	11	13	15	15	11	13	11	13	15	15	2473200	2478200	2783100	6377400	6520900	5490000	0.568	0.569	0.639	1.465	1.498	1.261	2.378	0.0002017
aip01040 Biosynthesis of unsaturated fatty acids	0.323404	1	2.6	ZPM9RR.1	acyl-CoA oxidase 1; IPR009075 (Acyl-CoA dehydrogenase/oxidase C-terminal), IPR012258 (Acyl-CoA oxidase), IPR013786 (Acyl-CoA dehydrogenase/oxidase, N-terminal); GO:0003995 (acyl-CoA dehydrogenase activity), GO:0003997 (acyl-CoA oxidase activity), GO:0005777 (peroxisome), GO:0006631 (fatty acid metabolic process), GO:0006635 (fatty acid beta-oxidation), GO:0008152 (metabolic process), GO:0050660 (…	2.656	50.2	74.336	66	24	20	10	6	7	14	15	14	16	10	11	19	20	19	12	6	7	15	16	15	524560	482040	536020	1490500	1328500	1279100	0.558	0.513	0.57	1.585	1.413	1.361	2.656	6.1824e-05
aip00943 Isoflavonoid biosynthesis	0.00877349	3	6.77	QPL1HC.1	O-methyltransferase family protein; IPR016461 (Caffeate O-methyltransferase (COMT) family); GO:0008168 (methyltransferase activity), GO:0008171 (O-methyltransferase activity), GO:0046983 (protein dimerization activity)	138.535	62.2	41.041	52	17	4	4	2	3	12	15	16	5	3	4	14	16	15	1	0	1	4	4	3	81031	45619	32612	7435600	7160600	7625300	0.022	0.012	0.009	1.993	1.92	2.044	138.535	0.0027774
aip00943 Isoflavonoid biosynthesis	0.00877349	3	6.77	49QGSQ.1	dihydroflavonol 4-reductase; IPR001509 (NAD-dependent epimerase/dehydratase), IPR016040 (NAD(P)-binding domain); GO:0003824 (catalytic activity), GO:0044237 (cellular metabolic process), GO:0050662 (coenzyme binding)	18.048	49.8	36.5	45	15	5	2	2	2	13	13	13	2	2	1	12	10	11	0	0	0	4	2	3	117170	117470	153430	2177600	2789100	2032100	0.095	0.095	0.125	1.769	2.265	1.651	18.048	2.3069e-05
aip00943 Isoflavonoid biosynthesis	0.00877349	3	6.77	1WY37S.1	Cytochrome P450 superfamily protein; IPR001128 (Cytochrome P450); GO:0005506 (iron ion binding), GO:0020037 (heme binding), GO:0055114 (oxidation-reduction process)	73.074	48.7	50.642	98	21	6	4	7	5	29	27	26	4	8	6	19	20	21	2	2	3	6	6	6	80636	205870	107040	9272900	9360500	10100000	0.017	0.042	0.022	1.91	1.928	2.081	73.074	0.0038167
aip00360 Phenylalanine metabolism	0.106452	3	2.6	5H4H17.1	phenylalanine ammonia-lyase 2; IPR001106 (Aromatic amino acid lyase), IPR023144 (Phenylalanine ammonia-lyase, shielding domain), IPR024083 (Fumarase/histidase, N-terminal); GO:0003824 (catalytic activity), GO:0005737 (cytoplasm), GO:0006559 (L-phenylalanine catabolic process), GO:0009058 (biosynthetic process), GO:0016841 (ammonia-lyase activity)	8.886	52.2	77.944	74	26	20	5	5	7	21	18	18	7	6	10	21	21	19	6	3	5	16	16	14	182010	323630	264950	2515300	2204500	2129200	0.143	0.255	0.209	1.981	1.736	1.677	8.886	0.00023865
aip00360 Phenylalanine metabolism	0.106452	3	2.6	EEZ4Y8.1	phenylalanine ammonia-lyase 2; IPR001106 (Aromatic amino acid lyase), IPR023144 (Phenylalanine ammonia-lyase, shielding domain), IPR024083 (Fumarase/histidase, N-terminal); GO:0003824 (catalytic activity), GO:0005737 (cytoplasm), GO:0006559 (L-phenylalanine catabolic process), GO:0009058 (biosynthetic process), GO:0016841 (ammonia-lyase activity)	284.714	53.4	79.697	101	30	11	2	2	4	31	30	32	2	2	4	26	26	29	0	0	0	8	9	10	26572	16648	27609	6959500	6940200	6722100	0.008	0.005	0.008	2.018	2.012	1.949	284.714	0.00076262
aip00360 Phenylalanine metabolism	0.106452	3	2.6	8A1TPW.2	aspartate aminotransferase; IPR015424 (Pyridoxal phosphate-dependent transferase); GO:0003824 (catalytic activity), GO:0009058 (biosynthetic process), GO:0030170 (pyridoxal phosphate binding)	2.352	54.5	51.759	99	18	1	19	15	12	15	20	18	15	14	10	14	15	14	1	1	0	1	1	1	3645400	3601000	3775400	8468900	8832300	8627700	0.592	0.585	0.613	1.375	1.434	1.401	2.352	6.6314e-07
aip00908 Zeatin biosynthesis	0.0119871	2	11.28	22S773.1	cytokinin oxidase/dehydrogenase 1; IPR016164 (FAD-linked oxidase-like, C-terminal), IPR016166 (FAD-binding, type 2), IPR016170 (Vanillyl-alcohol oxidase/Cytokinin dehydrogenase C-terminal domain); GO:0003824 (catalytic activity), GO:0008762 (UDP-N-acetylmuramate dehydrogenase activity), GO:0009690 (cytokinin metabolic process), GO:0016491 (oxidoreductase activity), GO:0019139 (cytokinin dehydroge…	3.992	43.8	52.96	63	16	10	9	5	6	17	14	12	9	6	7	13	12	11	4	2	3	7	6	5	1398400	1474600	1417200	5816400	5747000	5559700	0.392	0.413	0.397	1.63	1.61	1.558	3.992	1.4992e-07
aip00908 Zeatin biosynthesis	0.0119871	2	11.28	ZP1VNA.1	cytokinin oxidase/dehydrogenase 1; IPR016164 (FAD-linked oxidase-like, C-terminal), IPR016166 (FAD-binding, type 2), IPR016170 (Vanillyl-alcohol oxidase/Cytokinin dehydrogenase C-terminal domain); GO:0003824 (catalytic activity), GO:0008762 (UDP-N-acetylmuramate dehydrogenase activity), GO:0009690 (cytokinin metabolic process), GO:0016491 (oxidoreductase activity), GO:0019139 (cytokinin dehydroge…	6.914	48.1	38.564	43	12	7	4	5	5	11	10	8	8	9	8	12	11	11	4	5	5	7	6	6	875160	542140	793570	4323200	5366500	5577600	0.3	0.186	0.272	1.484	1.842	1.915	6.914	0.00030077
aip03060 Protein export	0.630299	1	1.03	V0HTQD.4	signal recognition particle receptor alpha subunit family protein; IPR007222 (Signal recognition particle receptor, alpha subunit, N-terminal), IPR011012 (Longin-like domain), IPR013822 (Signal recognition particle, SRP54 subunit, helical bundle), IPR027417 (P-loop containing nucleoside triphosphate hydrolase); GO:0000166 (nucleotide binding), GO:0003924 (GTPase activity), GO:0005047 (signal reco…	2.246	11.3	66.477	19	6	6	2	3	2	4	4	4	2	3	2	4	4	4	2	3	2	4	4	4	56476	34298	45895	109520	100840	96704	0.764	0.464	0.621	1.481	1.364	1.308	2.246	0.005143
aip00941 Flavonoid biosynthesis	0.00283008	6	4.14	LGAM8W.1	chalcone-flavanone isomerase family protein; IPR016087 (Chalcone isomerase); GO:0009813 (flavonoid biosynthetic process), GO:0016872 (intramolecular lyase activity), GO:0045430 (chalcone isomerase activity)	4.65	50.6	19.157	44	8	8	5	5	5	8	11	10	5	3	4	7	8	7	5	3	4	7	8	7	1539300	1366700	1387800	6976600	6645300	6347000	0.381	0.338	0.343	1.725	1.643	1.57	4.65	2.4919e-06
aip00941 Flavonoid biosynthesis	0.00283008	6	4.14	TZ37EQ.1	chalcone synthase [Glycine max]; IPR011141 (Polyketide synthase, type III), IPR016039 (Thiolase-like); GO:0003824 (catalytic activity), GO:0008152 (metabolic process), GO:0009058 (biosynthetic process)	26.027	48.2	36.907	51	11	0	4	3	3	11	15	15	5	3	4	8	10	11	0	0	0	0	0	0	421800	181650	185520	6285000	6773400	7390300	0.119	0.051	0.052	1.776	1.914	2.088	26.027	0.00029773
aip00941 Flavonoid biosynthesis	0.00283008	6	4.14	SGZ2CH.1	Cytochrome P450 superfamily protein; IPR001128 (Cytochrome P450); GO:0005506 (iron ion binding), GO:0020037 (heme binding), GO:0055114 (oxidation-reduction process)	4.344	46.6	56.811	75	23	15	4	13	6	18	18	16	4	11	6	15	15	14	2	9	5	9	10	11	343950	675880	439290	2708600	1780700	1853100	0.265	0.52	0.338	2.083	1.37	1.425	4.344	0.0033236
aip00941 Flavonoid biosynthesis	0.00283008	6	4.14	WYW97W.1	Chalcone-flavanone isomerase family protein; IPR016087 (Chalcone isomerase); GO:0009813 (flavonoid biosynthetic process), GO:0016872 (intramolecular lyase activity), GO:0045430 (chalcone isomerase activity)	4.588	91.9	23.472	96	16	16	10	10	10	23	21	22	7	8	7	14	13	12	7	8	7	14	13	12	1837400	1640100	1673600	7951700	7599800	8093000	0.383	0.342	0.349	1.657	1.584	1.686	4.588	1.3483e-06
aip00941 Flavonoid biosynthesis	0.00283008	6	4.14	0BML12.1	aldo/keto reductase family oxidoreductase; IPR001395 (Aldo/keto reductase), IPR023210 (NADP-dependent oxidoreductase domain); GO:0016491 (oxidoreductase activity), GO:0055114 (oxidation-reduction process)	132.356	78.9	34.882	94	20	4	3	3	7	26	29	26	3	3	6	15	17	18	1	0	1	3	4	4	68486	83211	233780	16873000	17448000	17787000	0.008	0.01	0.027	1.929	1.994	2.033	132.356	0.0054798
aip00941 Flavonoid biosynthesis	0.00283008	6	4.14	425ZXH.1	chalcone-flavanone isomerase family protein; IPR016087 (Chalcone isomerase); GO:0009813 (flavonoid biosynthetic process), GO:0016872 (intramolecular lyase activity), GO:0045430 (chalcone isomerase activity)	7.5	63	23.535	68	12	6	6	8	7	14	17	16	5	7	5	11	12	10	2	3	2	6	6	4	724160	729380	769860	5839800	5266600	5572900	0.23	0.232	0.244	1.854	1.672	1.769	7.5	2.7582e-07
aip04146 Peroxisome	0.118841	4	2.12	ZPM9RR.1	acyl-CoA oxidase 1; IPR009075 (Acyl-CoA dehydrogenase/oxidase C-terminal), IPR012258 (Acyl-CoA oxidase), IPR013786 (Acyl-CoA dehydrogenase/oxidase, N-terminal); GO:0003995 (acyl-CoA dehydrogenase activity), GO:0003997 (acyl-CoA oxidase activity), GO:0005777 (peroxisome), GO:0006631 (fatty acid metabolic process), GO:0006635 (fatty acid beta-oxidation), GO:0008152 (metabolic process), GO:0050660 (…	2.656	50.2	74.336	66	24	20	10	6	7	14	15	14	16	10	11	19	20	19	12	6	7	15	16	15	524560	482040	536020	1490500	1328500	1279100	0.558	0.513	0.57	1.585	1.413	1.361	2.656	6.1824e-05
aip04146 Peroxisome	0.118841	4	2.12	UI9B1P.1	Thiamine pyrophosphate enzyme TPP binding domain protein n=2 Tax=Betaproteobacteria RepID=A4SWJ1_POLSQ; IPR011766 (Thiamine pyrophosphate enzyme, C-terminal TPP-binding), IPR012000 (Thiamine pyrophosphate enzyme, central domain), IPR012001 (Thiamine pyrophosphate enzyme, N-terminal TPP-binding domain); GO:0000287 (magnesium ion binding), GO:0003824 (catalytic activity), GO:0030976 (thiamine pyrop…	2.513	67.7	58.354	22	28	8	4	4	4	3	3	4	23	23	24	27	26	26	7	7	7	8	8	8	516660	539040	440730	1327000	1237600	1196100	0.59	0.615	0.503	1.515	1.412	1.365	2.513	0.000177527
aip04146 Peroxisome	0.118841	4	2.12	KYQ4XK.1	Thiamine pyrophosphate enzyme TPP binding domain protein n=2 Tax=Betaproteobacteria RepID=A4SWJ1_POLSQ; IPR011766 (Thiamine pyrophosphate enzyme, C-terminal TPP-binding), IPR012000 (Thiamine pyrophosphate enzyme, central domain), IPR012001 (Thiamine pyrophosphate enzyme, N-terminal TPP-binding domain); GO:0000287 (magnesium ion binding), GO:0003824 (catalytic activity), GO:0030976 (thiamine pyrop…	2.827	71.4	60.674	174	30	9	27	22	25	34	34	32	23	21	24	26	25	27	7	5	7	7	7	9	7804000	7945900	8287300	22697000	21992000	23241000	0.509	0.518	0.541	1.481	1.435	1.516	2.827	8.6717e-07
aip04146 Peroxisome	0.118841	4	2.12	M0AD1K.1	monomeric form sarcosine oxidase; IPR006281 (Sarcosine oxidase, monomeric); GO:0008115 (sarcosine oxidase activity), GO:0016491 (oxidoreductase activity), GO:0046653 (tetrahydrofolate metabolic process), GO:0055114 (oxidation-reduction process)	9.206	48.1	44.009	61	14	6	5	6	5	15	14	16	4	5	4	11	8	12	1	1	0	3	5	5	409250	340780	414300	3534000	3759000	3433500	0.207	0.172	0.209	1.783	1.897	1.733	9.206	2.7339e-06
aip00410 beta-Alanine metabolism	0.468354	2	1.28	ZPM9RR.1	acyl-CoA oxidase 1; IPR009075 (Acyl-CoA dehydrogenase/oxidase C-terminal), IPR012258 (Acyl-CoA oxidase), IPR013786 (Acyl-CoA dehydrogenase/oxidase, N-terminal); GO:0003995 (acyl-CoA dehydrogenase activity), GO:0003997 (acyl-CoA oxidase activity), GO:0005777 (peroxisome), GO:0006631 (fatty acid metabolic process), GO:0006635 (fatty acid beta-oxidation), GO:0008152 (metabolic process), GO:0050660 (…	2.656	50.2	74.336	66	24	20	10	6	7	14	15	14	16	10	11	19	20	19	12	6	7	15	16	15	524560	482040	536020	1490500	1328500	1279100	0.558	0.513	0.57	1.585	1.413	1.361	2.656	6.1824e-05
aip00410 beta-Alanine metabolism	0.468354	2	1.28	52U0T8.1	3-hydroxyisobutyryl-CoA hydrolase-like protein	2.367	44.9	43.164	42	12	12	2	6	7	8	10	9	2	6	7	7	8	8	2	6	7	7	8	8	194450	341310	311550	637190	718000	649270	0.409	0.718	0.655	1.341	1.511	1.366	2.367	0.0075582
aip00260 Glycine, serine and threonine metabolism	0.650026	2	0.91	06ZF6Z.1	D-3-phosphoglycerate dehydrogenase; IPR006236 (D-3-phosphoglycerate dehydrogenase), IPR016040 (NAD(P)-binding domain); GO:0004617 (phosphoglycerate dehydrogenase activity), GO:0006564 (L-serine biosynthetic process), GO:0008152 (metabolic process), GO:0016597 (amino acid binding), GO:0048037 (cofactor binding), GO:0051287 (NAD binding), GO:0055114 (oxidation-reduction process)	2.695	39.3	66.356	80	18	2	6	13	12	16	19	14	6	11	11	13	15	15	0	1	2	2	2	0	893220	809220	878830	2242800	2293100	2422200	0.562	0.509	0.553	1.411	1.442	1.523	2.695	1.65279e-05
aip00260 Glycine, serine and threonine metabolism	0.650026	2	0.91	M0AD1K.1	monomeric form sarcosine oxidase; IPR006281 (Sarcosine oxidase, monomeric); GO:0008115 (sarcosine oxidase activity), GO:0016491 (oxidoreductase activity), GO:0046653 (tetrahydrofolate metabolic process), GO:0055114 (oxidation-reduction process)	9.206	48.1	44.009	61	14	6	5	6	5	15	14	16	4	5	4	11	8	12	1	1	0	3	5	5	409250	340780	414300	3534000	3759000	3433500	0.207	0.172	0.209	1.783	1.897	1.733	9.206	2.7339e-06
aip04016 MAPK signaling pathway - plant	0.458421	2	1.3	R808EC.1	Chitinase family protein; IPR000726 (Glycoside hydrolase, family 19, catalytic), IPR001002 (Chitin-binding, type 1), IPR023346 (Lysozyme-like domain); GO:0004568 (chitinase activity), GO:0006032 (chitin catabolic process), GO:0008061 (chitin binding), GO:0016998 (cell wall macromolecule catabolic process)	3.241	15	69.744	15	5	4	2	2	2	3	3	3	3	3	3	4	4	4	2	2	2	3	3	3	112700	85416	105280	374920	341480	266620	0.526	0.398	0.491	1.749	1.593	1.244	3.241	0.00088056
aip04016 MAPK signaling pathway - plant	0.458421	2	1.3	2J0KXT.1	Chitinase family protein; IPR016283 (Glycoside hydrolase, family 19), IPR023346 (Lysozyme-like domain); GO:0004568 (chitinase activity), GO:0005975 (carbohydrate metabolic process), GO:0006032 (chitin catabolic process), GO:0008061 (chitin binding), GO:0016998 (cell wall macromolecule catabolic process)	6.634	61.9	35.105	63	18	9	6	5	6	16	16	14	12	10	12	14	14	14	8	6	8	8	8	9	1736500	1724100	1760000	11650000	11369000	11609000	0.261	0.26	0.265	1.754	1.712	1.748	6.634	1.9453e-09
aip00072 Synthesis and degradation of ketone bodies	0.189542	1	4.83	UV4XXD.1	hydroxymethylglutaryl-CoA synthase-like [Glycine max]; IPR010122 (Hydroxymethylglutaryl-CoA synthase, eukaryotic); GO:0003824 (catalytic activity), GO:0004421 (hydroxymethylglutaryl-CoA synthase activity), GO:0008152 (metabolic process), GO:0008299 (isoprenoid biosynthetic process)	5.734	31	50.686	37	8	8	5	4	2	7	10	9	5	4	2	6	7	8	5	4	2	6	7	8	224980	204290	91285	959940	1057300	966530	0.385	0.35	0.156	1.644	1.81	1.655	5.734	0.024203
aip00561 Glycerolipid metabolism	0.798814	1	0.64	B3E7YS.1	aldo/keto reductase family oxidoreductase; IPR001395 (Aldo/keto reductase), IPR023210 (NADP-dependent oxidoreductase domain); GO:0016491 (oxidoreductase activity), GO:0055114 (oxidation-reduction process)	2.326	66.2	37.288	32	20	4	5	5	2	7	6	7	14	13	13	16	17	19	3	2	1	3	3	3	584030	576200	471370	1311500	1198500	1282700	0.646	0.637	0.521	1.451	1.326	1.419	2.326	0.00034031
aip00051 Fructose and mannose metabolism	0.113855	4	2.15	4ZP1HR.1	pfkB-like carbohydrate kinase family protein; IPR002139 (Ribokinase); GO:0004747 (ribokinase activity), GO:0006014 (D-ribose metabolic process)	3.789	53.6	37.836	41	14	2	3	7	3	5	9	14	4	7	4	7	11	13	0	0	0	0	2	1	191310	373540	146230	696690	911200	1085900	0.337	0.658	0.258	1.228	1.606	1.914	3.789	0.0104182
aip00051 Fructose and mannose metabolism	0.113855	4	2.15	HTRQ4P.3	phosphofructokinase 4; IPR000023 (Phosphofructokinase domain), IPR012004 (Pyrophosphate-dependent phosphofructokinase TP0108), IPR022953 (Phosphofructokinase); GO:0003872 (6-phosphofructokinase activity), GO:0005524 (ATP binding), GO:0005945 (6-phosphofructokinase complex), GO:0006002 (fructose 6-phosphate metabolic process), GO:0006096 (glycolysis)	2.697	32.2	56.586	28	13	10	3	3	4	8	5	5	5	5	7	12	6	8	3	3	4	9	4	6	177070	190090	195950	611220	481700	426640	0.51	0.548	0.565	1.761	1.388	1.229	2.697	0.00086395
aip00051 Fructose and mannose metabolism	0.113855	4	2.15	1T0QE3.1	phosphofructokinase 3; IPR000023 (Phosphofructokinase domain), IPR012004 (Pyrophosphate-dependent phosphofructokinase TP0108), IPR022953 (Phosphofructokinase); GO:0003872 (6-phosphofructokinase activity), GO:0005524 (ATP binding), GO:0005945 (6-phosphofructokinase complex), GO:0006002 (fructose 6-phosphate metabolic process), GO:0006096 (glycolysis)	2.681	37.1	59.589	36	15	7	5	5	3	9	7	7	6	7	6	14	12	9	1	2	1	6	6	5	287140	274910	261740	747640	718450	741770	0.568	0.544	0.518	1.48	1.422	1.468	2.681	2.3122e-06
aip00051 Fructose and mannose metabolism	0.113855	4	2.15	LMZT46.1	fructose-bisphosphate aldolase 2; IPR000741 (Fructose-bisphosphate aldolase, class-I), IPR013785 (Aldolase-type TIM barrel); GO:0003824 (catalytic activity), GO:0004332 (fructose-bisphosphate aldolase activity), GO:0006096 (glycolysis)	2.114	82.7	38.385	74	27	2	16	10	13	11	12	12	25	23	21	21	22	20	2	2	2	2	2	2	4560100	3778200	3715400	8728900	7417700	9349200	0.729	0.604	0.594	1.395	1.185	1.494	2.114	0.00140308
aip00950 Isoquinoline alkaloid biosynthesis	0.167494	2	2.71	LMT3MR.1	polyphenol oxidase A1, chloroplastic-like [Glycine max]; IPR008922 (Uncharacterised domain, di-copper centre), IPR016213 (Polyphenol oxidase); GO:0004097 (catechol oxidase activity), GO:0008152 (metabolic process), GO:0016491 (oxidoreductase activity), GO:0046148 (pigment biosynthetic process), GO:0055114 (oxidation-reduction process)	3.138	44.3	61.967	68	17	8	5	4	3	20	17	19	2	2	1	14	13	13	1	0	0	6	6	6	1353800	1192500	1402900	4050200	4021500	4315100	0.497	0.438	0.515	1.488	1.477	1.585	3.138	2.46e-05
aip00950 Isoquinoline alkaloid biosynthesis	0.167494	2	2.71	8A1TPW.2	aspartate aminotransferase; IPR015424 (Pyridoxal phosphate-dependent transferase); GO:0003824 (catalytic activity), GO:0009058 (biosynthetic process), GO:0030170 (pyridoxal phosphate binding)	2.352	54.5	51.759	99	18	1	19	15	12	15	20	18	15	14	10	14	15	14	1	1	0	1	1	1	3645400	3601000	3775400	8468900	8832300	8627700	0.592	0.585	0.613	1.375	1.434	1.401	2.352	6.6314e-07
aip00052 Galactose metabolism	0.55271	2	1.09	HTRQ4P.3	phosphofructokinase 4; IPR000023 (Phosphofructokinase domain), IPR012004 (Pyrophosphate-dependent phosphofructokinase TP0108), IPR022953 (Phosphofructokinase); GO:0003872 (6-phosphofructokinase activity), GO:0005524 (ATP binding), GO:0005945 (6-phosphofructokinase complex), GO:0006002 (fructose 6-phosphate metabolic process), GO:0006096 (glycolysis)	2.697	32.2	56.586	28	13	10	3	3	4	8	5	5	5	5	7	12	6	8	3	3	4	9	4	6	177070	190090	195950	611220	481700	426640	0.51	0.548	0.565	1.761	1.388	1.229	2.697	0.00086395
aip00052 Galactose metabolism	0.55271	2	1.09	1T0QE3.1	phosphofructokinase 3; IPR000023 (Phosphofructokinase domain), IPR012004 (Pyrophosphate-dependent phosphofructokinase TP0108), IPR022953 (Phosphofructokinase); GO:0003872 (6-phosphofructokinase activity), GO:0005524 (ATP binding), GO:0005945 (6-phosphofructokinase complex), GO:0006002 (fructose 6-phosphate metabolic process), GO:0006096 (glycolysis)	2.681	37.1	59.589	36	15	7	5	5	3	9	7	7	6	7	6	14	12	9	1	2	1	6	6	5	287140	274910	261740	747640	718450	741770	0.568	0.544	0.518	1.48	1.422	1.468	2.681	2.3122e-06
aip00270 Cysteine and methionine metabolism	0.508656	3	1.12	FJ1AK4.1	Methionine S-adenosyl transferase n=1 Tax=Detonula confervacea RepID=B9ZZX3_DETCO; IPR002133 (S-adenosylmethionine synthetase); GO:0004478 (methionine adenosyltransferase activity), GO:0005524 (ATP binding), GO:0006556 (S-adenosylmethionine biosynthetic process)	2.233	74.4	43.193	144	24	14	19	21	22	26	31	25	15	14	16	22	21	18	7	7	8	13	13	11	5007900	4582400	4858800	10733000	10359000	11162000	0.643	0.589	0.624	1.379	1.331	1.434	2.233	1.90222e-05
aip00270 Cysteine and methionine metabolism	0.508656	3	1.12	06ZF6Z.1	D-3-phosphoglycerate dehydrogenase; IPR006236 (D-3-phosphoglycerate dehydrogenase), IPR016040 (NAD(P)-binding domain); GO:0004617 (phosphoglycerate dehydrogenase activity), GO:0006564 (L-serine biosynthetic process), GO:0008152 (metabolic process), GO:0016597 (amino acid binding), GO:0048037 (cofactor binding), GO:0051287 (NAD binding), GO:0055114 (oxidation-reduction process)	2.695	39.3	66.356	80	18	2	6	13	12	16	19	14	6	11	11	13	15	15	0	1	2	2	2	0	893220	809220	878830	2242800	2293100	2422200	0.562	0.509	0.553	1.411	1.442	1.523	2.695	1.65279e-05
aip00270 Cysteine and methionine metabolism	0.508656	3	1.12	BE9V1M.1	L-lactate dehydrogenase A-like protein; IPR001557 (L-lactate/malate dehydrogenase); GO:0003824 (catalytic activity), GO:0004459 (L-lactate dehydrogenase activity), GO:0005737 (cytoplasm), GO:0005975 (carbohydrate metabolic process), GO:0016491 (oxidoreductase activity), GO:0044262 (cellular carbohydrate metabolic process), GO:0055114 (oxidation-reduction process)	3.292	28.9	37.818	31	7	7	2	4	2	7	8	8	2	3	2	5	6	5	2	3	2	5	6	5	291280	172850	208350	706530	830860	675540	0.606	0.359	0.433	1.469	1.728	1.405	3.292	0.00185837
aip02010 ABC transporters	0.259458	1	3.38	L9FQE2.2	ATP binding cassette subfamily B4 isoform 2 n=2 Tax=Theobroma cacao RepID=UPI00042B272C; IPR011527 (ABC transporter type 1, transmembrane domain), IPR027417 (P-loop containing nucleoside triphosphate hydrolase); GO:0000166 (nucleotide binding), GO:0005524 (ATP binding), GO:0006810 (transport), GO:0016021 (integral component of membrane), GO:0016887 (ATPase activity), GO:0017111 (nucleoside-tripho…	37.71	28.1	137.74	66	23	17	6	2	4	17	19	18	6	2	3	14	16	16	4	2	2	11	13	13	65403	31257	39153	1556700	1673100	1908700	0.074	0.036	0.045	1.771	1.903	2.171	37.71	7.8493e-05
aip00630 Glyoxylate and dicarboxylate metabolism	0.685397	2	0.86	XDSK4Z.1	formate dehydrogenase; IPR006139 (D-isomer specific 2-hydroxyacid dehydrogenase, catalytic domain), IPR016040 (NAD(P)-binding domain); GO:0008152 (metabolic process), GO:0048037 (cofactor binding), GO:0051287 (NAD binding), GO:0055114 (oxidation-reduction process)	2.311	63.1	44.711	175	27	27	20	22	25	37	37	34	17	19	18	23	21	20	17	19	18	23	21	20	29280000	30839000	28139000	70627000	65953000	67246000	0.601	0.633	0.578	1.451	1.355	1.381	2.311	1.74138e-05
aip00630 Glyoxylate and dicarboxylate metabolism	0.685397	2	0.86	4R282L.1	acyl-CoA synthetase 5; IPR000873 (AMP-dependent synthetase/ligase), IPR025110 (AMP-binding enzyme C-terminal domain); GO:0003824 (catalytic activity), GO:0008152 (metabolic process)	2.505	39.1	57.116	95	18	2	11	12	14	22	19	17	10	11	11	16	17	14	2	1	1	2	2	1	2914400	2841900	2866100	7334500	6805700	7444000	0.579	0.564	0.569	1.457	1.352	1.479	2.505	2.9018e-06
aip00564 Glycerophospholipid metabolism	0.76567	1	0.71	32Y4H5.1	glycerophosphoryl diester phosphodiesterase family protein; IPR004129 (Glycerophosphoryl diester phosphodiesterase); GO:0006071 (glycerol metabolic process), GO:0006629 (lipid metabolic process), GO:0008081 (phosphoric diester hydrolase activity), GO:0008889 (glycerophosphodiester phosphodiesterase activity)	3.129	22	47.902	33	7	7	3	4	5	5	8	8	3	4	5	5	7	7	3	4	5	5	7	7	343480	397160	346590	1108600	1084700	1208400	0.459	0.531	0.463	1.482	1.45	1.615	3.129	3.8991e-05
aip00945 Stilbenoid, diarylheptanoid and gingerol biosynthesis	0.418065	1	1.88	SGZ2CH.1	Cytochrome P450 superfamily protein; IPR001128 (Cytochrome P450); GO:0005506 (iron ion binding), GO:0020037 (heme binding), GO:0055114 (oxidation-reduction process)	4.344	46.6	56.811	75	23	15	4	13	6	18	18	16	4	11	6	15	15	14	2	9	5	9	10	11	343950	675880	439290	2708600	1780700	1853100	0.265	0.52	0.338	2.083	1.37	1.425	4.344	0.0033236
aip00620 Pyruvate metabolism	0.663181	3	0.89	C3F51K.1	NAD-dependent malic enzyme 1; IPR001891 (Malic oxidoreductase); GO:0004470 (malic enzyme activity), GO:0004471 (malate dehydrogenase (decarboxylating) (NAD+) activity), GO:0006108 (malate metabolic process), GO:0051287 (NAD binding), GO:0055114 (oxidation-reduction process)	4.397	44.2	63.14	49	20	4	2	5	7	12	13	10	7	11	13	16	18	14	1	2	2	2	2	1	358570	351440	766320	2239900	2106700	2147500	0.27	0.265	0.577	1.686	1.586	1.617	4.397	0.026381
aip00620 Pyruvate metabolism	0.663181	3	0.89	ZST20A.1	acetyl-CoA carboxylase 1; IPR000022 (Carboxyl transferase), IPR000089 (Biotin/lipoyl attachment), IPR011761 (ATP-grasp fold), IPR011764 (Biotin carboxylation domain), IPR013537 (Acetyl-CoA carboxylase, central domain), IPR016185 (Pre-ATP-grasp domain); GO:0003824 (catalytic activity), GO:0003989 (acetyl-CoA carboxylase activity), GO:0004075 (biotin carboxylase activity), GO:0005524 (ATP binding),…	3.491	50.9	252.54	358	80	1	44	48	39	72	79	76	42	43	34	61	65	64	0	0	0	0	1	0	3087500	3141900	3057500	11062000	10429000	10913000	0.444	0.452	0.44	1.592	1.501	1.571	3.491	1.7735e-07
aip00620 Pyruvate metabolism	0.663181	3	0.89	BE9V1M.1	L-lactate dehydrogenase A-like protein; IPR001557 (L-lactate/malate dehydrogenase); GO:0003824 (catalytic activity), GO:0004459 (L-lactate dehydrogenase activity), GO:0005737 (cytoplasm), GO:0005975 (carbohydrate metabolic process), GO:0016491 (oxidoreductase activity), GO:0044262 (cellular carbohydrate metabolic process), GO:0055114 (oxidation-reduction process)	3.292	28.9	37.818	31	7	7	2	4	2	7	8	8	2	3	2	5	6	5	2	3	2	5	6	5	291280	172850	208350	706530	830860	675540	0.606	0.359	0.433	1.469	1.728	1.405	3.292	0.00185837
aip00460 Cyanoamino acid metabolism	0.69185	1	0.87	L4CNUE.1	beta glucosidase 46; IPR001360 (Glycoside hydrolase, family 1), IPR017853 (Glycoside hydrolase, superfamily); GO:0005975 (carbohydrate metabolic process)	16.294	30.4	66.892	43	13	4	2	4	3	9	13	12	2	4	3	9	11	11	1	1	0	3	4	3	48167	76611	37394	742510	994960	911140	0.103	0.164	0.08	1.585	2.124	1.945	16.294	0.0002401
aip00510 N-Glycan biosynthesis	0.556616	1	1.25	Z16TJ0.1	alpha-1,3-mannosyl-glycoprotein beta-1,2-N-acetylglucosaminyltransferase, putative; IPR004139 (Glycosyl transferase, family 13); GO:0000139 (Golgi membrane), GO:0006486 (protein glycosylation), GO:0008375 (acetylglucosaminyltransferase activity)	2.156	19.5	61.12	20	7	7	3	3	2	3	3	6	3	3	2	3	3	6	3	3	2	3	3	6	30435	54313	62218	97988	95471	123470	0.394	0.702	0.805	1.267	1.235	1.597	2.156	0.026082
aip04141 Protein processing in endoplasmic reticulum	0.989446	1	0.23	UBK6DT.1	cell division cycle protein 48 homolog [Glycine max]; IPR005938 (AAA ATPase, CDC48 family), IPR009010 (Aspartate decarboxylase-like domain), IPR027417 (P-loop containing nucleoside triphosphate hydrolase); GO:0000166 (nucleotide binding), GO:0005524 (ATP binding), GO:0016787 (hydrolase activity), GO:0017111 (nucleoside-triphosphatase activity)	2.184	60.4	89.665	22	36	1	5	2	2	4	5	4	26	23	26	29	32	30	0	0	0	0	1	0	356990	316750	204840	604730	635300	679140	0.766	0.679	0.439	1.297	1.362	1.456	2.184	0.0094238
aip00280 Valine, leucine and isoleucine degradation	0.25242	3	1.72	5X7XAP.2	acyl-CoA synthetase 5; IPR000873 (AMP-dependent synthetase/ligase), IPR025110 (AMP-binding enzyme C-terminal domain); GO:0003824 (catalytic activity), GO:0008152 (metabolic process)	2.04	35.7	66.967	48	13	13	6	5	7	10	9	11	6	5	7	11	10	11	6	5	7	11	10	11	260320	217730	309540	528940	588830	489280	0.652	0.546	0.776	1.325	1.475	1.226	2.04	0.0032969
aip00280 Valine, leucine and isoleucine degradation	0.25242	3	1.72	UV4XXD.1	hydroxymethylglutaryl-CoA synthase-like [Glycine max]; IPR010122 (Hydroxymethylglutaryl-CoA synthase, eukaryotic); GO:0003824 (catalytic activity), GO:0004421 (hydroxymethylglutaryl-CoA synthase activity), GO:0008152 (metabolic process), GO:0008299 (isoprenoid biosynthetic process)	5.734	31	50.686	37	8	8	5	4	2	7	10	9	5	4	2	6	7	8	5	4	2	6	7	8	224980	204290	91285	959940	1057300	966530	0.385	0.35	0.156	1.644	1.81	1.655	5.734	0.024203
aip00280 Valine, leucine and isoleucine degradation	0.25242	3	1.72	52U0T8.1	3-hydroxyisobutyryl-CoA hydrolase-like protein	2.367	44.9	43.164	42	12	12	2	6	7	8	10	9	2	6	7	7	8	8	2	6	7	7	8	8	194450	341310	311550	637190	718000	649270	0.409	0.718	0.655	1.341	1.511	1.366	2.367	0.0075582
aip00190 Oxidative phosphorylation	0.951141	1	0.34	K7ZNDI.2	soluble inorganic pyrophosphatase; IPR008162 (Inorganic pyrophosphatase); GO:0000287 (magnesium ion binding), GO:0004427 (inorganic diphosphatase activity), GO:0005737 (cytoplasm), GO:0006796 (phosphate-containing compound metabolic process)	4.343	34.6	24.046	20	5	2	3	3	2	4	4	4	5	4	5	5	5	5	2	2	2	2	2	2	421150	293330	374070	1235500	2268700	1225000	0.434	0.303	0.386	1.274	2.34	1.263	4.343	0.0033569
aip00130 Ubiquinone and other terpenoid-quinone biosynthesis	0.0943234	3	2.74	0FZT73.1	Quinone reductase family protein; IPR005025 (NADPH-dependent FMN reductase-like), IPR010089 (Flavoprotein WrbA); GO:0010181 (FMN binding), GO:0016491 (oxidoreductase activity)	5.417	36.3	20.772	27	6	3	4	4	4	5	4	6	4	4	4	5	4	6	3	3	3	3	3	3	587140	544580	571630	3169800	2945300	3106600	0.322	0.299	0.314	1.741	1.618	1.706	5.417	3.3178e-07
aip00130 Ubiquinone and other terpenoid-quinone biosynthesis	0.0943234	3	2.74	SGZ2CH.1	Cytochrome P450 superfamily protein; IPR001128 (Cytochrome P450); GO:0005506 (iron ion binding), GO:0020037 (heme binding), GO:0055114 (oxidation-reduction process)	4.344	46.6	56.811	75	23	15	4	13	6	18	18	16	4	11	6	15	15	14	2	9	5	9	10	11	343950	675880	439290	2708600	1780700	1853100	0.265	0.52	0.338	2.083	1.37	1.425	4.344	0.0033236
aip00130 Ubiquinone and other terpenoid-quinone biosynthesis	0.0943234	3	2.74	81NUC9.1	Quinone reductase family protein; IPR005025 (NADPH-dependent FMN reductase-like), IPR008254 (Flavodoxin/nitric oxide synthase); GO:0010181 (FMN binding), GO:0016491 (oxidoreductase activity)	4.1	49.3	16.347	16	6	3	3	3	2	2	3	3	4	4	3	4	4	6	3	3	2	2	3	3	143930	140820	177780	593640	625140	677040	0.366	0.358	0.452	1.51	1.59	1.722	4.1	7.5621e-05
aip00902 Monoterpenoid biosynthesis	0.164816	1	5.64	TF28KF.1	NAD(P)-binding Rossmann-fold superfamily protein; IPR002347 (Glucose/ribitol dehydrogenase); GO:0008152 (metabolic process), GO:0016491 (oxidoreductase activity)	2.49	65.5	32.535	72	17	11	9	10	11	13	15	14	11	11	11	15	14	12	9	10	8	11	9	9	1038600	1002300	887740	2383900	2422100	2484900	0.61	0.588	0.521	1.4	1.422	1.459	2.49	4.453e-05
aip04122 Sulfur relay system	0.086075	1	11.28	C5REQA.1	adenylyltransferase and sulfurtransferase MOCS3-like [Glycine max]; IPR001763 (Rhodanese-like domain), IPR016040 (NAD(P)-binding domain), IPR028885 (Adenylyltransferase and sulfurtransferase MOCS3/Uba4); GO:0002143 (tRNA wobble position uridine thiolation), GO:0003824 (catalytic activity), GO:0004792 (thiosulfate sulfurtransferase activity), GO:0005829 (cytosol)	2.617	31.7	50.197	33	10	9	2	4	6	7	9	5	2	4	6	6	8	5	2	4	6	6	8	5	94987	116700	157210	296160	383830	285800	0.427	0.525	0.707	1.331	1.725	1.285	2.617	0.0049186
aip00592 alpha-Linolenic acid metabolism	0.00160834	6	4.62	1KSV8R.1	4-coumarate:CoA ligase 2; IPR000873 (AMP-dependent synthetase/ligase); GO:0003824 (catalytic activity), GO:0008152 (metabolic process)	4.119	34.4	55.72	53	10	10	5	5	6	13	15	9	5	5	5	8	10	7	5	5	5	8	10	7	306700	358660	391930	1253000	1521300	1581000	0.34	0.398	0.434	1.389	1.686	1.753	4.119	0.00015637
aip00592 alpha-Linolenic acid metabolism	0.00160834	6	4.62	I9R4QS.1	3-hydroxyacyl-CoA dehydrogenase family protein; IPR001753 (Crotonase superfamily), IPR008927 (6-phosphogluconate dehydrogenase, C-terminal-like), IPR016040 (NAD(P)-binding domain); GO:0003824 (catalytic activity), GO:0003857 (3-hydroxyacyl-CoA dehydrogenase activity), GO:0006631 (fatty acid metabolic process), GO:0008152 (metabolic process), GO:0016491 (oxidoreductase activity), GO:0050662 (coenz…	2.166	50.5	58.422	85	23	2	11	12	11	17	18	16	12	13	14	20	19	17	1	1	1	2	1	1	819120	817650	914970	1789900	1968100	1768500	0.608	0.607	0.68	1.329	1.462	1.314	2.166	0.000103371
aip00592 alpha-Linolenic acid metabolism	0.00160834	6	4.62	ZPM9RR.1	acyl-CoA oxidase 1; IPR009075 (Acyl-CoA dehydrogenase/oxidase C-terminal), IPR012258 (Acyl-CoA oxidase), IPR013786 (Acyl-CoA dehydrogenase/oxidase, N-terminal); GO:0003995 (acyl-CoA dehydrogenase activity), GO:0003997 (acyl-CoA oxidase activity), GO:0005777 (peroxisome), GO:0006631 (fatty acid metabolic process), GO:0006635 (fatty acid beta-oxidation), GO:0008152 (metabolic process), GO:0050660 (…	2.656	50.2	74.336	66	24	20	10	6	7	14	15	14	16	10	11	19	20	19	12	6	7	15	16	15	524560	482040	536020	1490500	1328500	1279100	0.558	0.513	0.57	1.585	1.413	1.361	2.656	6.1824e-05
aip00592 alpha-Linolenic acid metabolism	0.00160834	6	4.62	03WWG0.2	12-oxophytodienoate reductase 2; IPR013785 (Aldolase-type TIM barrel); GO:0003824 (catalytic activity), GO:0010181 (FMN binding), GO:0016491 (oxidoreductase activity), GO:0055114 (oxidation-reduction process)	6.752	34.4	78.61	31	13	3	5	2	2	7	8	7	8	3	3	10	11	10	2	0	0	1	2	2	130510	76243	100220	663770	703490	702650	0.329	0.192	0.253	1.676	1.776	1.774	6.752	0.0065006
aip00592 alpha-Linolenic acid metabolism	0.00160834	6	4.62	W8AC1S.1	12-oxophytodienoate reductase 2; IPR013785 (Aldolase-type TIM barrel); GO:0003824 (catalytic activity), GO:0010181 (FMN binding), GO:0016491 (oxidoreductase activity), GO:0055114 (oxidation-reduction process)	2.425	73	41.009	22	20	4	4	3	5	2	4	4	16	12	13	16	19	18	4	3	4	2	3	4	316580	267900	313070	562770	862360	750390	0.618	0.523	0.611	1.099	1.684	1.465	2.425	0.0030814
aip00592 alpha-Linolenic acid metabolism	0.00160834	6	4.62	5A3JDR.1	12-oxophytodienoate reductase 2; IPR013785 (Aldolase-type TIM barrel); GO:0003824 (catalytic activity), GO:0010181 (FMN binding), GO:0016491 (oxidoreductase activity), GO:0055114 (oxidation-reduction process)	2.051	80.7	40.97	115	22	6	20	15	13	23	23	21	16	13	13	17	21	19	4	4	4	3	5	5	1362100	1589800	1803700	3430000	3195000	3130000	0.563	0.657	0.746	1.418	1.321	1.294	2.051	0.00108317
aip04712 Circadian rhythm - plant	0.569834	1	1.21	TZ37EQ.1	chalcone synthase [Glycine max]; IPR011141 (Polyketide synthase, type III), IPR016039 (Thiolase-like); GO:0003824 (catalytic activity), GO:0008152 (metabolic process), GO:0009058 (biosynthetic process)	26.027	48.2	36.907	51	11	0	4	3	3	11	15	15	5	3	4	8	10	11	0	0	0	0	0	0	421800	181650	185520	6285000	6773400	7390300	0.119	0.051	0.052	1.776	1.914	2.088	26.027	0.00029773
aip00480 Glutathione metabolism	0.0107337	8	2.6	0U8PS9.1	Glutathione S-transferase family protein; IPR010987 (Glutathione S-transferase, C-terminal-like), IPR012336 (Thioredoxin-like fold); GO:0005515 (protein binding)	3.241	49.8	25.439	48	10	1	4	9	6	11	9	9	4	7	6	8	8	6	1	1	1	1	1	1	1512200	1155900	1245000	4142500	4186200	4359700	0.547	0.418	0.45	1.497	1.513	1.576	3.241	0.000136486
aip00480 Glutathione metabolism	0.0107337	8	2.6	H2G8AX.3	glutathione reductase; IPR006324 (Glutathione-disulphide reductase), IPR013027 (FAD-dependent pyridine nucleotide-disulphide oxidoreductase), IPR016156 (FAD/NAD-linked reductase, dimerisation domain), IPR023753 (Pyridine nucleotide-disulphide oxidoreductase, FAD/NAD(P)-binding domain); GO:0004362 (glutathione-disulfide reductase activity), GO:0006749 (glutathione metabolic process), GO:0016491 (o…	4.644	53.3	53.637	107	20	20	11	12	15	24	22	23	11	12	15	18	17	18	11	12	15	18	17	18	2410100	2263800	2421600	10930000	10747000	11271000	0.361	0.339	0.363	1.638	1.61	1.689	4.644	2.4695e-07
aip00480 Glutathione metabolism	0.0107337	8	2.6	JL3DG7.1	Glutathione S-transferase family protein; IPR010987 (Glutathione S-transferase, C-terminal-like), IPR012336 (Thioredoxin-like fold); GO:0005515 (protein binding)	2.228	48.2	28.792	22	11	2	3	3	2	6	4	4	8	8	8	9	8	10	1	1	0	1	1	2	562400	534670	667480	1746100	871030	1312400	0.593	0.563	0.703	1.84	0.918	1.383	2.228	0.022718
aip00480 Glutathione metabolism	0.0107337	8	2.6	GNE51Z.1	Glutathione S-transferase family protein; IPR010987 (Glutathione S-transferase, C-terminal-like), IPR012336 (Thioredoxin-like fold); GO:0005515 (protein binding)	2.686	49.8	25.698	62	12	5	7	6	8	12	14	15	7	5	8	9	11	10	1	1	2	3	4	3	1459900	1767700	1528300	4410400	4100500	4265400	0.5	0.605	0.523	1.509	1.403	1.46	2.686	8.2752e-05
aip00480 Glutathione metabolism	0.0107337	8	2.6	7AR2IQ.1	Glutathione S-transferase family protein; IPR010987 (Glutathione S-transferase, C-terminal-like), IPR012336 (Thioredoxin-like fold); GO:0005515 (protein binding)	2.186	28	26.932	49	6	1	8	7	6	10	8	10	4	4	4	6	6	6	0	0	0	1	1	1	1244500	1200500	1418600	3009600	2658900	2777400	0.607	0.585	0.691	1.467	1.296	1.354	2.186	0.00022416
aip00480 Glutathione metabolism	0.0107337	8	2.6	983LEL.1	Glutathione S-transferase family protein; IPR010987 (Glutathione S-transferase, C-terminal-like), IPR012336 (Thioredoxin-like fold); GO:0005515 (protein binding)	4.304	57.6	27.24	54	11	5	5	7	9	11	11	11	6	7	9	8	11	11	2	4	4	4	5	5	1804000	1659100	2036900	8059900	7465200	8124800	0.371	0.341	0.419	1.659	1.537	1.672	4.304	2.1943e-05
aip00480 Glutathione metabolism	0.0107337	8	2.6	T8CK68.1	Glutathione S-transferase family protein; IPR010987 (Glutathione S-transferase, C-terminal-like), IPR012336 (Thioredoxin-like fold); GO:0005515 (protein binding)	3.797	56.1	25.293	60	12	6	8	7	7	10	15	13	8	7	7	10	11	10	3	2	1	5	6	4	950190	969570	1121000	3553500	3763800	4238900	0.391	0.399	0.461	1.461	1.547	1.742	3.797	5.6784e-05
aip00480 Glutathione metabolism	0.0107337	8	2.6	96WFPN.1	Glutathione S-transferase family protein; IPR010987 (Glutathione S-transferase, C-terminal-like), IPR012336 (Thioredoxin-like fold); GO:0005515 (protein binding)	2.572	32.5	28.423	35	6	6	5	6	4	7	7	6	5	4	4	6	4	4	5	4	4	6	4	4	277880	327140	359120	840180	811450	828570	0.484	0.57	0.626	1.464	1.414	1.443	2.572	0.0063157
aip00020 Citrate cycle (TCA cycle)	0.88406	1	0.48	UMQ844.1	ATP-citrate synthase (ATP-citrate (Pro-S-)-lyase) n=2 Tax=Nautiliaceae RepID=B9L917_NAUPA; IPR002020 (Citrate synthase-like), IPR005810 (Succinyl-CoA ligase, alpha subunit), IPR016040 (NAD(P)-binding domain), IPR016102 (Succinyl-CoA synthetase-like); GO:0003824 (catalytic activity), GO:0003878 (ATP citrate synthase activity), GO:0004775 (succinate-CoA ligase (ADP-forming) activity), GO:0008152 (m…	3.17	59.9	76.233	25	33	3	2	4	3	6	5	5	24	21	18	26	25	29	3	3	2	3	3	3	228160	263110	262500	713230	957410	717210	0.436	0.502	0.501	1.362	1.829	1.37	3.17	0.0004426
aip00350 Tyrosine metabolism	0.205123	3	1.92	LMT3MR.1	polyphenol oxidase A1, chloroplastic-like [Glycine max]; IPR008922 (Uncharacterised domain, di-copper centre), IPR016213 (Polyphenol oxidase); GO:0004097 (catechol oxidase activity), GO:0008152 (metabolic process), GO:0016491 (oxidoreductase activity), GO:0046148 (pigment biosynthetic process), GO:0055114 (oxidation-reduction process)	3.138	44.3	61.967	68	17	8	5	4	3	20	17	19	2	2	1	14	13	13	1	0	0	6	6	6	1353800	1192500	1402900	4050200	4021500	4315100	0.497	0.438	0.515	1.488	1.477	1.585	3.138	2.46e-05
aip00350 Tyrosine metabolism	0.205123	3	1.92	8A1TPW.2	aspartate aminotransferase; IPR015424 (Pyridoxal phosphate-dependent transferase); GO:0003824 (catalytic activity), GO:0009058 (biosynthetic process), GO:0030170 (pyridoxal phosphate binding)	2.352	54.5	51.759	99	18	1	19	15	12	15	20	18	15	14	10	14	15	14	1	1	0	1	1	1	3645400	3601000	3775400	8468900	8832300	8627700	0.592	0.585	0.613	1.375	1.434	1.401	2.352	6.6314e-07
aip00350 Tyrosine metabolism	0.205123	3	1.92	8PBE23.1	fumarylacetoacetase, putative; IPR005959 (Fumarylacetoacetase), IPR011234 (Fumarylacetoacetase, C-terminal-related); GO:0003824 (catalytic activity), GO:0004334 (fumarylacetoacetase activity), GO:0008152 (metabolic process), GO:0009072 (aromatic amino acid family metabolic process)	2.411	61.2	46.185	116	17	1	17	18	16	23	19	23	11	14	11	15	12	12	1	1	1	1	1	1	3546800	3690600	3489700	8572200	9017300	8269600	0.582	0.605	0.572	1.406	1.479	1.356	2.411	4.1064e-06
