# Supplementary material for: Transcriptomic–Proteomic Analysis Revealed the Regulatory Mechanism of Peanut in Response to Fusarium oxysporum
Source: Int J Mol Sci. 2024 Jan 3;25(1):619. doi: 10.3390/ijms25010619 (PMC10779420; doi:10.3390/ijms25010619)
Supplement: Supplementary file 1 [file ijms-25-00619-s001.zip › Table S7 the predicted network of all DEPs.nodes.txt]

ID	Degree	Log2Ratio	Protein accession	Protein description	Ratio	Regulated Type	P value	Gene name	Sequence coverage [%]	Mol. weight [kDa]	MS/MS Counts	Peptides	Unique peptides	MS/MS Count Ck_1	MS/MS Count Ck_2	MS/MS Count Ck_3	MS/MS Count Lg_1	MS/MS Count Lg_2	MS/MS Count Lg_3	Peptides Ck_1	Peptides Ck_2	Peptides Ck_3	Peptides Lg_1	Peptides Lg_2	Peptides Lg_3	Unique peptides Ck_1	Unique peptides Ck_2	Unique peptides Ck_3	Unique peptides Lg_1	Unique peptides Lg_2	Unique peptides Lg_3	LFQ intensity Ck_1	LFQ intensity Ck_2	LFQ intensity Ck_3	LFQ intensity Lg_1	LFQ intensity Lg_2	LFQ intensity Lg_3	Ck_1	Ck_2	Ck_3	Lg_1	Lg_2	Lg_3
0	4	2.19786539135374	WYW97W.1	Chalcone-flavanone isomerase family protein; IPR016087 (Chalcone isomerase); GO:0009813 (flavonoid biosynthetic process), GO:0016872 (intramolecular lyase activity), GO:0045430 (chalcone isomerase activity)	4.588	Up	1.34829999998143e-06	---	91.9	23.472	96	16	16	10	10	10	23	21	22	7	8	7	14	13	12	7	8	7	14	13	12	1837400	1640100	1673600	7951700	7599800	8093000	0.383	0.342	0.349	1.657	1.584	1.686
1	4	2.21723071622067	LGAM8W.1	chalcone-flavanone isomerase family protein; IPR016087 (Chalcone isomerase); GO:0009813 (flavonoid biosynthetic process), GO:0016872 (intramolecular lyase activity), GO:0045430 (chalcone isomerase activity)	4.650	Up	2.49190000001231e-06	---	50.6	19.157	44	8	8	5	5	5	8	11	10	5	3	4	7	8	7	5	3	4	7	8	7	1539300	1366700	1387800	6976600	6645300	6347000	0.381	0.338	0.343	1.725	1.643	1.570
2	20	-3.27928375747887	Y7HUGW.1	photosystem II oxygen-evolving enhancer protein; IPR002628 (Photosystem II PsbO, manganese-stabilising), IPR011250 (Outer membrane protein/outer membrane enzyme PagP , beta-barrel); GO:0005509 (calcium ion binding), GO:0009279 (cell outer membrane), GO:0009523 (photosystem II), GO:0009654 (photosystem II oxygen evolving complex), GO:0015979 (photosynthesis), GO:0016021 (integral component of memb…	0.103	Down	0.000860510000000092	---	59.8	35.228	66	18	1	17	16	16	5	6	6	14	15	16	7	7	8	1	1	1	1	0	0	6360300	8018500	6674700	415070	877080	872850	1.644	2.072	1.725	0.107	0.227	0.226
3	2	-2.32192809488736	XT6T0B.1	Ribulose bisphosphate carboxylase (small chain) family protein; IPR000894 (Ribulose bisphosphate carboxylase small chain, domain), IPR024680 (Ribulose-1,5-bisphosphate carboxylase small subunit, N-terminal)	0.200	Down	0.0025771	---	45.5	17.595	20	8	4	4	4	4	2	4	2	7	7	7	6	6	5	4	3	3	2	3	2	3544000	3099900	2576100	372960	754320	719430	1.921	1.681	1.397	0.202	0.409	0.390
4	6	1.42384705459843	7Y2C76.1	isopentenyl-diphosphate delta-isomerase; IPR011876 (Isopentenyl-diphosphate delta-isomerase, type 1), IPR015797 (NUDIX hydrolase domain-like); GO:0004452 (isopentenyl-diphosphate delta-isomerase activity), GO:0008299 (isoprenoid biosynthetic process), GO:0016787 (hydrolase activity)	2.683	Up	0.049658	---	57.8	32.98	17	12	4	2	3	2	4	2	4	9	10	10	11	10	12	2	2	2	3	2	4	167020	108380	64738	373340	179990	358710	0.800	0.519	0.310	1.789	0.862	1.719
5	11	-2.34373246520571	0R479N.1	photosystem II protein D1 [Glycine max]; IPR000484 (Photosynthetic reaction centre, L/M); GO:0009055 (electron carrier activity), GO:0009772 (photosynthetic electron transport in photosystem II)	0.197	Down	3.62170000001161e-06	---	24.4	38.948	20	7	7	6	3	3	3	2	3	7	5	5	4	3	4	7	5	5	4	3	4	2372700	2636100	2838000	529940	511760	506200	1.515	1.684	1.813	0.338	0.327	0.323
6	21	-2.40354186044101	F0UT86.1	Ubiquinol-cytochrome C reductase iron-sulfur subunit; IPR014349 (Rieske iron-sulphur protein), IPR014909 (Cytochrome b6-f complex Fe-S subunit), IPR023960 (Cytochrome b6-f complex iron-sulfur subunit); GO:0008121 (ubiquinol-cytochrome-c reductase activity), GO:0009496 (plastoquinol--plastocyanin reductase activity), GO:0015979 (photosynthesis), GO:0016020 (membrane), GO:0016491 (oxidoreductase ac…	0.189	Down	8.52530000039486e-07	---	42.5	24.004	25	6	2	5	5	5	3	4	3	5	6	6	3	4	4	1	2	2	1	1	1	725990	793530	754920	144650	135900	149710	1.611	1.760	1.675	0.321	0.301	0.332
7	23	-1.54371951848927	2I1I1C.1	ATP synthase delta-subunit gene; IPR000711 (ATPase, F1 complex, OSCP/delta subunit), IPR026015 (F1F0 ATP synthase OSCP/delta subunit, N-terminal domain); GO:0015986 (ATP synthesis coupled proton transport), GO:0016020 (membrane)	0.343	Down	0.000319930000000079	---	38.7	29.635	30	10	10	7	8	6	4	2	3	8	9	7	5	3	4	8	9	7	5	3	4	917840	959970	989170	368080	272550	342330	1.430	1.496	1.542	0.574	0.425	0.534
8	2	-1.265344566521	MX795F.1	cinnamyl alcohol dehydrogenase 9; IPR002085 (Alcohol dehydrogenase superfamily, zinc-type), IPR008985 (Concanavalin A-like lectin/glucanases superfamily), IPR013320 (Concanavalin A-like lectin/glucanase, subgroup), IPR016040 (NAD(P)-binding domain), IPR020843 (Polyketide synthase, enoylreductase); GO:0008270 (zinc ion binding), GO:0016491 (oxidoreductase activity), GO:0055114 (oxidation-reduction…	0.416	Down	0.000203990000000043	---	39.8	56.009	50	15	1	11	12	9	7	5	6	8	10	9	7	5	6	1	0	0	1	0	1	658180	772470	811120	300380	305720	325910	1.244	1.460	1.533	0.568	0.578	0.616
9	22	-2.53115605702536	JVEI5Y.1	light-harvesting chlorophyll B-binding protein 3; IPR022796 (Chlorophyll A-B binding protein), IPR023329 (Chlorophyll a/b binding protein domain); GO:0016020 (membrane)	0.173	Down	0.0135409000000001	---	11.6	27.44	16	2	2	3	3	3	2	3	2	2	2	2	2	2	2	2	2	2	2	2	2	308430	284060	288870	67324	52253	32854	1.790	1.649	1.677	0.391	0.303	0.191
10	4	2.97507985438749	J17R0W.1	aldehyde dehydrogenase family 2 member C4-like [Glycine max]; IPR016161 (Aldehyde/histidinol dehydrogenase); GO:0008152 (metabolic process), GO:0016491 (oxidoreductase activity), GO:0055114 (oxidation-reduction process)	7.863	Up	0.000938979999999923	---	37.4	55.249	38	17	0	2	3	2	9	14	8	4	4	3	9	14	8	0	0	0	0	0	0	161330	89070	138810	798390	1341500	921030	0.281	0.155	0.241	1.388	2.333	1.602
11	11	1.0799753767206	LMZT46.1	fructose-bisphosphate aldolase 2; IPR000741 (Fructose-bisphosphate aldolase, class-I), IPR013785 (Aldolase-type TIM barrel); GO:0003824 (catalytic activity), GO:0004332 (fructose-bisphosphate aldolase activity), GO:0006096 (glycolysis)	2.114	Up	0.00140308	---	82.7	38.385	74	27	2	16	10	13	11	12	12	25	23	21	21	22	20	2	2	2	2	2	2	4560100	3778200	3715400	8728900	7417700	9349200	0.729	0.604	0.594	1.395	1.185	1.494
12	5	1.85559110771045	072U0I.1	2-C-methyl-D-erythritol 2,4-cyclodiphosphate synthase; IPR003526 (2-C-methyl-D-erythritol 2,4-cyclodiphosphate synthase); GO:0016114 (terpenoid biosynthetic process)	3.619	Up	0.000264439999999921	---	47.9	23.493	39	8	8	5	5	3	7	8	11	5	4	3	4	6	8	5	4	3	4	6	8	294220	284040	247360	1015300	1139300	832170	0.463	0.447	0.389	1.598	1.793	1.310
13	3	-1.57776699931695	HY1JL2.1	Ribosomal protein L2 family; IPR002171 (Ribosomal protein L2); GO:0003723 (RNA binding), GO:0003735 (structural constituent of ribosome), GO:0005622 (intracellular), GO:0005840 (ribosome), GO:0006412 (translation), GO:0015934 (large ribosomal subunit), GO:0016740 (transferase activity)	0.335	Down	0.000157532999999987	---	29	20.613	15	4	2	3	3	3	2	2	2	3	3	3	2	2	2	2	2	2	2	2	2	173560	176770	219640	63899	61411	65725	1.368	1.394	1.732	0.504	0.484	0.518
14	7	-1.11403524324603	A6MVZL.1	ascorbate peroxidase 4; IPR010255 (Haem peroxidase); GO:0004601 (peroxidase activity), GO:0006979 (response to oxidative stress), GO:0020037 (heme binding), GO:0055114 (oxidation-reduction process)	0.462	Down	0.000255119999999942	---	42.8	36.451	33	10	1	8	4	8	5	4	4	9	5	9	5	4	4	1	0	1	0	0	0	708740	581770	628740	295120	283110	308280	1.516	1.244	1.345	0.631	0.605	0.659
15	19	-1.46593839757888	M6YT3U.1	sedoheptulose-bisphosphatase; IPR000146 (Fructose-1,6-bisphosphatase class 1/Sedoheputulose-1,7-bisphosphatase); GO:0005975 (carbohydrate metabolic process), GO:0042578 (phosphoric ester hydrolase activity)	0.362	Down	0.00145724999999997	---	21.9	39.108	24	6	6	5	4	6	3	4	2	5	4	5	2	3	2	5	4	5	2	3	2	742500	810260	846880	289720	290570	288450	1.363	1.487	1.555	0.532	0.533	0.530
16	4	3.15153414134792	5H4H17.1	phenylalanine ammonia-lyase 2; IPR001106 (Aromatic amino acid lyase), IPR023144 (Phenylalanine ammonia-lyase, shielding domain), IPR024083 (Fumarase/histidase, N-terminal); GO:0003824 (catalytic activity), GO:0005737 (cytoplasm), GO:0006559 (L-phenylalanine catabolic process), GO:0009058 (biosynthetic process), GO:0016841 (ammonia-lyase activity)	8.886	Up	0.000238650000000007	---	52.2	77.944	74	26	20	5	5	7	21	18	18	7	6	10	21	21	19	6	3	5	16	16	14	182010	323630	264950	2515300	2204500	2129200	0.143	0.255	0.209	1.981	1.736	1.677
17	7	1.24974871508357	533ER3.1	Phosphopyruvate hydratase n=1 Tax=Dictyostelium fasciculatum (strain SH3) RepID=F4PJ27_DICFS; IPR000941 (Enolase); GO:0000015 (phosphopyruvate hydratase complex), GO:0000287 (magnesium ion binding), GO:0004634 (phosphopyruvate hydratase activity), GO:0006096 (glycolysis)	2.378	Up	0.000201699999999971	---	45.7	52.229	91	17	17	12	15	13	15	18	18	11	13	11	13	15	15	11	13	11	13	15	15	2473200	2478200	2783100	6377400	6520900	5490000	0.568	0.569	0.639	1.465	1.498	1.261
18	14	-1.23786383009889	99IIFJ.1	ribulose bisphosphate carboxylase large chain domain protein; IPR020888 (Ribulose bisphosphate carboxylase, large subunit); GO:0000287 (magnesium ion binding), GO:0015977 (carbon fixation), GO:0016984 (ribulose-bisphosphate carboxylase activity)	0.424	Down	2.44619999999474e-05	---	56	53.397	147	29	7	31	29	30	18	20	19	23	26	26	21	21	22	6	6	5	4	4	4	37584000	41640000	36972000	16487000	15985000	16839000	1.363	1.510	1.340	0.598	0.579	0.610
19	2	2.04229412620617	1KSV8R.1	4-coumarate:CoA ligase 2; IPR000873 (AMP-dependent synthetase/ligase); GO:0003824 (catalytic activity), GO:0008152 (metabolic process)	4.119	Up	0.000156370000000017	---	34.4	55.72	53	10	10	5	5	6	13	15	9	5	5	5	8	10	7	5	5	5	8	10	7	306700	358660	391930	1253000	1521300	1581000	0.340	0.398	0.434	1.389	1.686	1.753
20	19	-2.05889368905357	P6MJUK.1	fructose-1,6-bisphosphatase; IPR000146 (Fructose-1,6-bisphosphatase class 1/Sedoheputulose-1,7-bisphosphatase); GO:0005975 (carbohydrate metabolic process), GO:0042578 (phosphoric ester hydrolase activity)	0.240	Down	0.000741969999999981	---	34.1	44.632	39	12	12	9	11	10	2	4	3	8	9	10	2	4	3	8	9	10	2	4	3	548680	672780	717830	117870	181580	165920	1.369	1.679	1.791	0.294	0.453	0.414
21	2	-1.56917950348023	333C3Q.1	caffeoyl-CoA 3-O-methyltransferase; IPR002935 (O-methyltransferase, family 3); GO:0008171 (O-methyltransferase activity)	0.337	Down	2.10369999997795e-06	---	54.7	27.63	28	9	1	5	7	6	4	4	2	5	7	6	4	4	2	0	1	0	0	0	0	1418100	1375600	1355800	443930	462700	489540	1.534	1.488	1.467	0.480	0.501	0.530
22	14	-1.19099722506091	G8BSRK.1	alpha/beta hydrolase domain-containing protein 11 [Glycine max]; IPR001763 (Rhodanese-like domain)	0.438	Down	0.00482270000000007	---	36.9	60.953	46	15	1	8	8	11	7	5	7	9	9	11	8	6	7	1	0	0	1	1	1	872480	894980	1141100	517950	342580	414390	1.251	1.284	1.637	0.743	0.491	0.594
23	8	-1.06491747668134	AF7BT4.1	ATP synthase F1, alpha subunit; IPR005294 (ATPase, F1 complex, alpha subunit), IPR023366 (ATP synthase subunit alpha-like domain), IPR027417 (P-loop containing nucleoside triphosphate hydrolase); GO:0005524 (ATP binding), GO:0015986 (ATP synthesis coupled proton transport), GO:0015991 (ATP hydrolysis coupled proton transport), GO:0015992 (proton transport), GO:0046034 (ATP metabolic process)	0.478	Down	0.000155488999999953	---	28.4	55.684	61	12	12	11	13	12	10	8	7	8	10	9	9	8	7	8	10	9	9	8	7	5213400	5498500	4788900	2623700	2334900	2455400	1.365	1.440	1.254	0.687	0.611	0.643
24	2	2.13651953255056	C3F51K.1	NAD-dependent malic enzyme 1; IPR001891 (Malic oxidoreductase); GO:0004470 (malic enzyme activity), GO:0004471 (malate dehydrogenase (decarboxylating) (NAD+) activity), GO:0006108 (malate metabolic process), GO:0051287 (NAD binding), GO:0055114 (oxidation-reduction process)	4.397	Up	0.026381	---	44.2	63.14	49	20	4	2	5	7	12	13	10	7	11	13	16	18	14	1	2	2	2	2	1	358570	351440	766320	2239900	2106700	2147500	0.270	0.265	0.577	1.686	1.586	1.617
25	1	2.11869195279181	K7ZNDI.2	soluble inorganic pyrophosphatase; IPR008162 (Inorganic pyrophosphatase); GO:0000287 (magnesium ion binding), GO:0004427 (inorganic diphosphatase activity), GO:0005737 (cytoplasm), GO:0006796 (phosphate-containing compound metabolic process)	4.343	Up	0.0033569	---	34.6	24.046	20	5	2	3	3	2	4	4	4	5	4	5	5	5	5	2	2	2	2	2	2	421150	293330	374070	1235500	2268700	1225000	0.434	0.303	0.386	1.274	2.340	1.263
26	5	3.34369206917902	YH7XEC.1	glyceraldehyde-3-phosphate dehydrogenase C2; IPR020831 (Glyceraldehyde/Erythrose phosphate dehydrogenase family); GO:0006006 (glucose metabolic process), GO:0050661 (NADP binding), GO:0051287 (NAD binding), GO:0055114 (oxidation-reduction process)	10.152	Up	0.000176249000000017	---	66.7	36.841	47	17	10	7	3	6	11	11	9	15	8	15	15	13	13	8	4	8	9	9	8	999020	739150	656420	8005400	9803400	6497700	0.224	0.166	0.148	1.799	2.203	1.460
27	6	-1.66200353648498	B6F48P.1	photosystem II stability/assembly factor HCF136, chloroplastic-like [Glycine max]; IPR015943 (WD40/YVTN repeat-like-containing domain), IPR028203 (Photosynthesis system II assembly factor Ycf48/Hcf136-like domain); GO:0005515 (protein binding)	0.316	Down	4.41800000000603e-05	---	40.6	48.025	39	12	12	7	9	9	6	5	3	7	9	9	6	5	3	7	9	9	6	5	3	643220	663240	665100	225350	213390	183890	1.488	1.534	1.538	0.521	0.494	0.425
28	4	8.15336962501852	EEZ4Y8.1	phenylalanine ammonia-lyase 2; IPR001106 (Aromatic amino acid lyase), IPR023144 (Phenylalanine ammonia-lyase, shielding domain), IPR024083 (Fumarase/histidase, N-terminal); GO:0003824 (catalytic activity), GO:0005737 (cytoplasm), GO:0006559 (L-phenylalanine catabolic process), GO:0009058 (biosynthetic process), GO:0016841 (ammonia-lyase activity)	284.714	Up	0.000762620000000047	---	53.4	79.697	101	30	11	2	2	4	31	30	32	2	2	4	26	26	29	0	0	0	8	9	10	26572	16648	27609	6959500	6940200	6722100	0.008	0.005	0.008	2.018	2.012	1.949
29	7	1.37239496523802	ULUR0X.1	cinnamoyl coa reductase; IPR001509 (NAD-dependent epimerase/dehydratase), IPR016040 (NAD(P)-binding domain); GO:0003824 (catalytic activity), GO:0044237 (cellular metabolic process), GO:0050662 (coenzyme binding)	2.589	Up	0.000239729999999994	---	56.7	36.14	48	14	14	4	6	5	12	12	9	4	6	6	12	11	10	4	6	6	12	11	10	338330	425540	387430	1006800	1049900	923850	0.491	0.618	0.563	1.462	1.525	1.342
30	9	-2	61CDGC.1	leaf ferredoxin-NADP reductase; IPR001433 (Oxidoreductase FAD/NAD(P)-binding), IPR015701 (Ferredoxin--NADP reductase), IPR017938 (Riboflavin synthase-like beta-barrel); GO:0016491 (oxidoreductase activity), GO:0055114 (oxidation-reduction process)	0.250	Down	4.25019999972243e-07	---	38	40.805	47	9	6	11	10	7	8	5	6	6	8	6	7	4	6	4	6	5	5	3	3	1556500	1625600	1500700	390820	380460	398810	1.596	1.666	1.538	0.401	0.390	0.409
31	2	2.21412480535285	CY60UM.1	3-deoxy-7-phosphoheptulonate synthase (Phospho-2-dehydro-3-deoxyheptonate aldolase) n=163 Tax=Pseudomonas RepID=F2K9C2_PSEBN; IPR002480 (DAHP synthetase, class II); GO:0003849 (3-deoxy-7-phosphoheptulonate synthase activity), GO:0009073 (aromatic amino acid family biosynthetic process)	4.640	Up	3.84850000000325e-05	---	52.8	60.239	99	20	1	10	14	10	21	22	22	9	11	9	18	17	15	1	1	1	1	1	1	964900	1084100	870760	4828200	4561900	4160100	0.352	0.395	0.317	1.759	1.662	1.516
32	2	1.36120689023873	Y0LS4I.1	cinnamyl alcohol dehydrogenase 6; IPR002085 (Alcohol dehydrogenase superfamily, zinc-type), IPR016040 (NAD(P)-binding domain), IPR020843 (Polyketide synthase, enoylreductase); GO:0008270 (zinc ion binding), GO:0016491 (oxidoreductase activity), GO:0055114 (oxidation-reduction process)	2.569	Up	0.000684609999999974	---	68.1	38.937	76	16	14	13	11	10	16	16	10	11	11	9	14	12	9	10	11	8	12	11	8	1404100	1515700	1510200	3804800	3800600	3779700	0.533	0.575	0.573	1.443	1.442	1.434
33	2	-1.01449956969512	53KNFG.3	VIN3-like protein 1-like isoform X5 [Glycine max]; IPR013783 (Immunoglobulin-like fold); GO:0005515 (protein binding)	0.495	Down	2.27809999999717e-05	---	46.4	25.538	96	12	2	19	17	16	15	15	14	11	11	12	12	11	10	2	2	2	2	2	2	7674400	6980100	7665800	3645900	3724000	3688000	1.380	1.255	1.378	0.655	0.669	0.663
34	18	-2.19759995988516	X5CP5W.1	plastocyanin 1; IPR001235 (Blue (type 1) copper protein, plastocyanin-type), IPR028871 (Blue (type 1) copper protein, binding site); GO:0005507 (copper ion binding), GO:0009055 (electron carrier activity)	0.218	Down	1.75790000001008e-06	---	43.5	17.333	24	4	4	5	5	3	5	4	2	3	3	2	2	2	1	3	3	2	2	2	1	1431300	1484100	1615000	342350	328310	316040	1.557	1.614	1.756	0.372	0.357	0.344
35	4	-2.85725982788392	I3NY02.1	pyruvate orthophosphate dikinase; IPR010121 (Pyruvate, phosphate dikinase), IPR015813 (Pyruvate/Phosphoenolpyruvate kinase-like domain), IPR023151 (PEP-utilising enzyme, conserved site); GO:0003824 (catalytic activity), GO:0005524 (ATP binding), GO:0006090 (pyruvate metabolic process), GO:0016301 (kinase activity), GO:0016310 (phosphorylation)	0.138	Down	4.98029999462801e-08	---	48.9	98.182	157	34	3	38	38	36	14	17	14	27	28	26	13	14	13	3	3	2	2	3	2	8967800	8584600	9200700	1250400	1240000	1205700	1.767	1.692	1.813	0.246	0.244	0.238
36	6	-2.35845397091248	8A6KBK.1	Photosystem II chlorophyll-binding protein CP43 n=1 Tax=Symbiodinium sp. C3 RepID=U6EFN7_9DINO; IPR000484 (Photosynthetic reaction centre, L/M), IPR000932 (Photosystem antenna protein-like); GO:0009521 (photosystem), GO:0009523 (photosystem II), GO:0009767 (photosynthetic electron transport chain), GO:0009772 (photosynthetic electron transport in photosystem II), GO:0015979 (photosynthesis), GO:0…	0.195	Down	1.05429999996964e-06	---	35	88.194	78	21	2	18	18	18	6	9	9	15	15	18	8	9	9	1	2	2	1	1	2	8474300	8616500	9599200	1754800	1735900	1707200	1.595	1.621	1.806	0.330	0.327	0.321
37	6	-2.76611193982572	UAEM0K.1	photosystem I P700 chlorophyll A apoprotein; IPR001280 (Photosystem I PsaA/PsaB); GO:0009522 (photosystem I), GO:0009579 (thylakoid), GO:0015979 (photosynthesis), GO:0016021 (integral component of membrane)	0.147	Down	1.72089000000097e-05	---	24.6	74.56	55	12	6	14	14	12	4	6	5	12	12	11	4	5	4	6	6	6	1	2	1	2973500	2732400	2516100	428380	426200	358120	1.891	1.738	1.600	0.272	0.271	0.228
38	3	4.93470520017256	ZA4BYI.1	Zinc-binding alcohol dehydrogenase family protein; IPR002085 (Alcohol dehydrogenase superfamily, zinc-type), IPR016040 (NAD(P)-binding domain), IPR020843 (Polyketide synthase, enoylreductase); GO:0008270 (zinc ion binding), GO:0016491 (oxidoreductase activity), GO:0048037 (cofactor binding), GO:0055114 (oxidation-reduction process)	30.584	Up	0.00146053000000002	---	34.8	110.6	46	19	2	2	2	2	14	12	14	2	2	2	14	13	13	0	0	0	1	1	0	130200	60013	69920	4723700	1535100	1711300	0.095	0.044	0.051	3.444	1.119	1.248
39	29	-1.65290132937773	8L38IN.1	phosphoribulokinase; IPR006082 (Phosphoribulokinase), IPR027417 (P-loop containing nucleoside triphosphate hydrolase); GO:0005524 (ATP binding), GO:0005975 (carbohydrate metabolic process), GO:0008152 (metabolic process), GO:0008974 (phosphoribulokinase activity), GO:0016301 (kinase activity)	0.318	Down	0.000256659999999909	---	53.3	45.651	55	14	14	14	9	15	5	6	6	13	9	12	4	5	5	13	9	12	4	5	5	1851500	2485800	2286100	715890	729320	659340	1.273	1.709	1.572	0.492	0.501	0.453
40	15	-2.10159814000781	1944SK.3	23kDa polypeptide of the oxygen evolving complex of photosystem II n=5 Tax=Sonneratia RepID=A9XNJ0_9MYRT; IPR002683 (Photosystem II PsbP, oxygen evolving complex); GO:0005509 (calcium ion binding), GO:0009523 (photosystem II), GO:0009654 (photosystem II oxygen evolving complex), GO:0015979 (photosynthesis), GO:0019898 (extrinsic component of membrane)	0.233	Down	4.62489999997207e-06	---	39.8	28.143	34	9	2	7	10	7	4	3	3	7	7	5	5	4	4	1	2	1	1	1	1	1672000	1863200	1919600	447680	412570	407930	1.492	1.663	1.713	0.400	0.368	0.364
41	3	-1.06793882865658	S2JPPU.1	protein THYLAKOID FORMATION1, chloroplastic-like [Glycine max]; IPR017499 (Photosystem II Psp29, biogenesis); GO:0009523 (photosystem II), GO:0010027 (thylakoid membrane organization), GO:0015979 (photosynthesis)	0.477	Down	0.00604009999999999	---	22.6	34.124	22	5	5	4	4	5	4	2	3	4	4	5	4	2	3	4	4	5	4	2	3	225860	250290	183560	105610	123650	85751	1.390	1.541	1.130	0.650	0.761	0.528
42	4	2.51954190457844	UV4XXD.1	hydroxymethylglutaryl-CoA synthase-like [Glycine max]; IPR010122 (Hydroxymethylglutaryl-CoA synthase, eukaryotic); GO:0003824 (catalytic activity), GO:0004421 (hydroxymethylglutaryl-CoA synthase activity), GO:0008152 (metabolic process), GO:0008299 (isoprenoid biosynthetic process)	5.734	Up	0.024203	---	31	50.686	37	8	8	5	4	2	7	10	9	5	4	2	6	7	8	5	4	2	6	7	8	224980	204290	91285	959940	1057300	966530	0.385	0.350	0.156	1.644	1.810	1.655
43	4	1.43135552157352	HTRQ4P.3	phosphofructokinase 4; IPR000023 (Phosphofructokinase domain), IPR012004 (Pyrophosphate-dependent phosphofructokinase TP0108), IPR022953 (Phosphofructokinase); GO:0003872 (6-phosphofructokinase activity), GO:0005524 (ATP binding), GO:0005945 (6-phosphofructokinase complex), GO:0006002 (fructose 6-phosphate metabolic process), GO:0006096 (glycolysis)	2.697	Up	0.000863950000000058	---	32.2	56.586	28	13	10	3	3	4	8	5	5	5	5	7	12	6	8	3	3	4	9	4	6	177070	190090	195950	611220	481700	426640	0.510	0.548	0.565	1.761	1.388	1.229
44	9	-1.16165326347877	G5Y6Q1.1	glycine cleavage system H protein; IPR002930 (Glycine cleavage H-protein); GO:0005960 (glycine cleavage complex), GO:0006546 (glycine catabolic process), GO:0019464 (glycine decarboxylation via glycine cleavage system)	0.447	Down	0.0119362000000001	---	31.1	17.818	18	4	4	3	3	5	3	2	2	2	3	4	2	2	2	2	3	4	2	2	2	398980	631760	699330	257910	238680	276920	0.956	1.514	1.676	0.618	0.572	0.664
45	4	1.42277121932047	1T0QE3.1	phosphofructokinase 3; IPR000023 (Phosphofructokinase domain), IPR012004 (Pyrophosphate-dependent phosphofructokinase TP0108), IPR022953 (Phosphofructokinase); GO:0003872 (6-phosphofructokinase activity), GO:0005524 (ATP binding), GO:0005945 (6-phosphofructokinase complex), GO:0006002 (fructose 6-phosphate metabolic process), GO:0006096 (glycolysis)	2.681	Up	2.31220000002086e-06	---	37.1	59.589	36	15	7	5	5	3	9	7	7	6	7	6	14	12	9	1	2	1	6	6	5	287140	274910	261740	747640	718450	741770	0.568	0.544	0.518	1.480	1.422	1.468
46	22	-2.15842936260448	E4P10T.1	NAD-dependent epimerase/dehydratase n=1 Tax=Calothrix sp. PCC 6303 RepID=K9V4S9_9CYAN; IPR016040 (NAD(P)-binding domain)	0.224	Down	0.000276559999999981	---	27.3	40.333	32	10	10	8	9	6	3	2	4	6	8	4	3	2	4	6	8	4	3	2	4	253640	235790	256820	64853	43235	59060	1.666	1.549	1.687	0.426	0.284	0.388
47	4	1.32481060342048	G3L2E7.1	4-diphosphocytidyl-2-C-methyl-D-erythritol kinase; IPR004424 (4-diphosphocytidyl-2C-methyl-D-erythritol kinase); GO:0005524 (ATP binding), GO:0016114 (terpenoid biosynthetic process), GO:0050515 (4-(cytidine 5'-diphospho)-2-C-methyl-D-erythritol kinase activity)	2.505	Up	2.29749999999251e-05	---	25.6	43.854	44	11	5	7	6	7	7	8	9	7	6	6	7	7	9	3	3	2	3	2	4	505630	453010	465180	1142100	1177600	1248100	0.608	0.545	0.559	1.373	1.415	1.500
48	6	6.1912862761214	1WY37S.1	Cytochrome P450 superfamily protein; IPR001128 (Cytochrome P450); GO:0005506 (iron ion binding), GO:0020037 (heme binding), GO:0055114 (oxidation-reduction process)	73.074	Up	0.00381670000000001	---	48.7	50.642	98	21	6	4	7	5	29	27	26	4	8	6	19	20	21	2	2	3	6	6	6	80636	205870	107040	9272900	9360500	10100000	0.017	0.042	0.022	1.910	1.928	2.081
49	4	-1.07704103576383	R65TT7.1	dehydroascorbate reductase 2; IPR010987 (Glutathione S-transferase, C-terminal-like), IPR012336 (Thioredoxin-like fold); GO:0005515 (protein binding)	0.474	Down	1.88868999999592e-05	---	84.9	23.535	15	15	2	3	3	3	2	2	2	12	12	14	13	11	11	2	2	2	2	2	2	995110	981470	1003600	494180	473970	445200	1.359	1.340	1.371	0.675	0.647	0.608
50	3	7.04827978675417	0BML12.1	aldo/keto reductase family oxidoreductase; IPR001395 (Aldo/keto reductase), IPR023210 (NADP-dependent oxidoreductase domain); GO:0016491 (oxidoreductase activity), GO:0055114 (oxidation-reduction process)	132.356	Up	0.00547979999999992	---	78.9	34.882	94	20	4	3	3	7	26	29	26	3	3	6	15	17	18	1	0	1	3	4	4	68486	83211	233780	16873000	17448000	17787000	0.008	0.010	0.027	1.929	1.994	2.033
51	16	-2.17136841831198	BA5EUQ.1	glyceraldehyde-3-phosphate dehydrogenase C2; IPR020831 (Glyceraldehyde/Erythrose phosphate dehydrogenase family); GO:0006006 (glucose metabolic process), GO:0050661 (NADP binding), GO:0051287 (NAD binding), GO:0055114 (oxidation-reduction process)	0.222	Down	4.12329999999184e-06	---	24.7	51.43	41	12	10	9	10	8	6	4	4	10	10	7	6	4	4	8	8	6	5	3	3	1400700	1331100	1215900	310350	282240	283820	1.742	1.656	1.512	0.386	0.351	0.353
52	6	1.71896433575954	BE9V1M.1	L-lactate dehydrogenase A-like protein; IPR001557 (L-lactate/malate dehydrogenase); GO:0003824 (catalytic activity), GO:0004459 (L-lactate dehydrogenase activity), GO:0005737 (cytoplasm), GO:0005975 (carbohydrate metabolic process), GO:0016491 (oxidoreductase activity), GO:0044262 (cellular carbohydrate metabolic process), GO:0055114 (oxidation-reduction process)	3.292	Up	0.00185837	---	28.9	37.818	31	7	7	2	4	2	7	8	8	2	3	2	5	6	5	2	3	2	5	6	5	291280	172850	208350	706530	830860	675540	0.606	0.359	0.433	1.469	1.728	1.405
53	22	-1.62593428177746	FN6RIW.1	glyceraldehyde-3-phosphate dehydrogenase C2; IPR020831 (Glyceraldehyde/Erythrose phosphate dehydrogenase family); GO:0006006 (glucose metabolic process), GO:0050661 (NADP binding), GO:0051287 (NAD binding), GO:0055114 (oxidation-reduction process)	0.324	Down	4.52689999996814e-06	---	45.4	43.179	62	14	2	10	13	13	8	9	9	12	11	11	9	9	10	2	1	1	1	1	1	4335200	3799800	4058900	1336700	1325900	1292100	1.611	1.412	1.508	0.497	0.493	0.480
54	15	-1.20423305221761	P96X61.2	fructose-bisphosphate aldolase 2; IPR000741 (Fructose-bisphosphate aldolase, class-I), IPR013785 (Aldolase-type TIM barrel); GO:0003824 (catalytic activity), GO:0004332 (fructose-bisphosphate aldolase activity), GO:0006096 (glycolysis)	0.434	Down	0.000584800000000052	---	42.5	42.997	59	14	14	12	11	11	6	10	9	13	11	10	7	9	9	13	11	10	7	9	9	4524300	4169800	4252100	1580300	2023700	2012800	1.462	1.348	1.374	0.511	0.654	0.651
55	5	1.77652515142191	3X9B1A.1	4-hydroxy-3-methylbut-2-enyl diphosphate reductase; IPR003451 (LytB protein); GO:0055114 (oxidation-reduction process)	3.426	Up	0.038219	---	39.1	52.432	56	13	2	3	9	7	12	10	15	3	9	7	9	10	12	0	0	0	1	2	1	210710	462430	448920	1382500	1236500	1225600	0.255	0.559	0.542	1.670	1.494	1.481
56	1	7.11410669996512	QPL1HC.1	O-methyltransferase family protein; IPR016461 (Caffeate O-methyltransferase (COMT) family); GO:0008168 (methyltransferase activity), GO:0008171 (O-methyltransferase activity), GO:0046983 (protein dimerization activity)	138.535	Up	0.00277740000000004	---	62.2	41.041	52	17	4	4	2	3	12	15	16	5	3	4	14	16	15	1	0	1	4	4	3	81031	45619	32612	7435600	7160600	7625300	0.022	0.012	0.009	1.993	1.920	2.044
57	16	-1.37332724739401	ZDGJ2D.1	ribulose bisphosphate carboxylase/oxygenase activase; IPR027417 (P-loop containing nucleoside triphosphate hydrolase); GO:0005524 (ATP binding)	0.386	Down	0.000120546999999971	---	57.1	52.694	79	18	3	17	17	16	7	12	10	14	14	13	7	11	9	1	2	2	1	2	2	2375100	2748700	2759800	1044900	1062700	931950	1.305	1.510	1.516	0.574	0.584	0.512
58	5	-1.21089678249862	487MWI.1	ATP synthase, F1 beta subunit; IPR001469 (ATPase, F1 complex, delta/epsilon subunit), IPR005722 (ATPase, F1 complex, beta subunit), IPR027417 (P-loop containing nucleoside triphosphate hydrolase); GO:0000166 (nucleotide binding), GO:0005524 (ATP binding), GO:0015986 (ATP synthesis coupled proton transport), GO:0015991 (ATP hydrolysis coupled proton transport), GO:0015992 (proton transport), GO:00…	0.432	Down	3.57130000000483e-05	---	63.1	67.625	165	25	19	26	33	34	26	25	21	20	22	20	21	21	18	14	16	15	15	15	12	17490000	15608000	15639000	6825100	7116800	7116900	1.504	1.342	1.344	0.587	0.612	0.612
59	15	-2.7178567712185	G1SUYP.1	oxygen-evolving enhancer protein; IPR008797 (Photosystem II PsbQ, oxygen evolving complex), IPR023222 (PsbQ-like domain); GO:0005509 (calcium ion binding), GO:0009523 (photosystem II), GO:0009654 (photosystem II oxygen evolving complex), GO:0015979 (photosynthesis), GO:0019898 (extrinsic component of membrane)	0.152	Down	1.4674999999631e-06	---	36	25.121	37	6	6	7	8	8	4	4	6	6	6	6	4	4	5	6	6	6	4	4	5	1921100	1840700	1817900	310170	265240	273340	1.793	1.718	1.697	0.289	0.248	0.255
60	8	4.70193712408804	TZ37EQ.1	chalcone synthase [Glycine max]; IPR011141 (Polyketide synthase, type III), IPR016039 (Thiolase-like); GO:0003824 (catalytic activity), GO:0008152 (metabolic process), GO:0009058 (biosynthetic process)	26.027	Up	0.000297729999999996	---	48.2	36.907	51	11	0	4	3	3	11	15	15	5	3	4	8	10	11	0	0	0	0	0	0	421800	181650	185520	6285000	6773400	7390300	0.119	0.051	0.052	1.776	1.914	2.088
61	21	-2.46593839757888	CVJ130.1	light-harvesting chlorophyll B-binding protein 3; IPR022796 (Chlorophyll A-B binding protein), IPR023329 (Chlorophyll a/b binding protein domain); GO:0016020 (membrane)	0.181	Down	7.79320000000583e-05	---	50.9	31.608	51	12	8	14	12	8	4	6	7	12	11	8	4	6	6	8	7	5	2	5	4	4249500	3417000	3024400	665990	653070	617600	2.019	1.624	1.437	0.316	0.310	0.293
62	5	1.6667565918848	X2DMBM.2	4-hydroxy-3-methylbut-2-enyl diphosphate synthase; IPR004588 (4-hydroxy-3-methylbut-2-en-1-yl diphosphate synthase, bacterial-type); GO:0005506 (iron ion binding), GO:0008299 (isoprenoid biosynthetic process), GO:0016114 (terpenoid biosynthetic process), GO:0046429 (4-hydroxy-3-methylbut-2-en-1-yl diphosphate synthase activity), GO:0055114 (oxidation-reduction process)	3.175	Up	9.68990000460579e-08	---	50.7	82.752	130	32	3	11	13	15	30	32	29	10	9	13	23	24	24	0	0	0	3	2	3	2022600	1979400	2019400	6199100	6473100	6442000	0.483	0.472	0.482	1.480	1.545	1.538
63	7	2.90689059560852	425ZXH.1	chalcone-flavanone isomerase family protein; IPR016087 (Chalcone isomerase); GO:0009813 (flavonoid biosynthetic process), GO:0016872 (intramolecular lyase activity), GO:0045430 (chalcone isomerase activity)	7.500	Up	2.75819999950855e-07	---	63	23.535	68	12	6	6	8	7	14	17	16	5	7	5	11	12	10	2	3	2	6	6	4	724160	729380	769860	5839800	5266600	5572900	0.230	0.232	0.244	1.854	1.672	1.769
64	6	2.11902410314227	SGZ2CH.1	Cytochrome P450 superfamily protein; IPR001128 (Cytochrome P450); GO:0005506 (iron ion binding), GO:0020037 (heme binding), GO:0055114 (oxidation-reduction process)	4.344	Up	0.00332359999999998	---	46.6	56.811	75	23	15	4	13	6	18	18	16	4	11	6	15	15	14	2	9	5	9	10	11	343950	675880	439290	2708600	1780700	1853100	0.265	0.520	0.338	2.083	1.370	1.425
65	2	-1.79585928321977	Q0UWAF.1	ribosomal protein S9; IPR000754 (Ribosomal protein S9), IPR020568 (Ribosomal protein S5 domain 2-type fold); GO:0003735 (structural constituent of ribosome), GO:0005840 (ribosome), GO:0006412 (translation)	0.288	Down	5.89979999999768e-05	---	35.7	22.393	26	5	5	4	3	5	4	5	5	4	3	5	4	4	4	4	3	5	4	4	4	415740	386320	412510	119430	127660	102150	1.595	1.482	1.583	0.458	0.490	0.392
66	19	-1.45798964446339	KSV0XM.1	ATP synthase gamma chain 1 family protein n=3 Tax=Populus RepID=B9H1A7_POPTR; IPR000131 (ATPase, F1 complex, gamma subunit), IPR023632 (ATPase, F1 complex, gamma subunit conserved site), IPR023633 (ATPase, F1 complex, gamma subunit domain); GO:0015986 (ATP synthesis coupled proton transport)	0.364	Down	1.51233999999834e-05	---	37.6	41.315	41	12	2	11	9	6	7	4	4	9	9	5	6	5	4	2	2	0	1	1	1	1383800	1437500	1409200	549050	488390	503640	1.439	1.494	1.465	0.571	0.508	0.524
67	12	-1.0350469470992	8F004F.1	Transketolase; IPR005478 (Transketolase, bacterial-like), IPR009014 (Transketolase, C-terminal/Pyruvate-ferredoxin oxidoreductase, domain II); GO:0003824 (catalytic activity), GO:0004802 (transketolase activity), GO:0008152 (metabolic process)	0.488	Down	6.23250000000297e-05	---	48.6	81.802	20	28	3	4	4	4	3	3	2	25	24	21	19	21	15	3	3	3	3	3	2	1092200	1108000	1211900	568640	527010	569440	1.291	1.309	1.432	0.672	0.623	0.673
68	2	-1.86775220170156	2W1XFU.1	protochlorophyllide oxidoreductase A; IPR002347 (Glucose/ribitol dehydrogenase); GO:0008152 (metabolic process), GO:0016491 (oxidoreductase activity), GO:0016630 (protochlorophyllide reductase activity), GO:0055114 (oxidation-reduction process)	0.274	Down	4.94220000002432e-06	---	58.4	43.033	97	17	1	23	17	22	14	10	11	16	14	16	13	9	10	1	1	1	1	1	1	4529100	4122300	4807600	1205600	1220100	1256000	1.585	1.443	1.683	0.422	0.427	0.440
69	15	-3.64385618977473	86F2TK.1	light-harvesting chlorophyll B-binding protein 3; IPR022796 (Chlorophyll A-B binding protein), IPR023329 (Chlorophyll a/b binding protein domain); GO:0016020 (membrane)	0.080	Down	0.00911720000000005	---	25	29.285	26	5	5	6	6	6	3	2	3	5	5	5	3	2	3	5	5	5	3	2	3	712950	649450	637150	58807	31118	69529	1.981	1.805	1.771	0.163	0.086	0.193
70	3	1.92181713984662	4ZP1HR.1	pfkB-like carbohydrate kinase family protein; IPR002139 (Ribokinase); GO:0004747 (ribokinase activity), GO:0006014 (D-ribose metabolic process)	3.789	Up	0.0104182	---	53.6	37.836	41	14	2	3	7	3	5	9	14	4	7	4	7	11	13	0	0	0	0	2	1	191310	373540	146230	696690	911200	1085900	0.337	0.658	0.258	1.228	1.606	1.914
71	9	-2.36587144247496	EMJ2JU.1	calcium-transporting ATPase 8, plasma membrane-type protein; IPR006068 (Cation-transporting P-type ATPase, C-terminal), IPR023214 (HAD-like domain), IPR023298 (P-type ATPase, transmembrane domain)	0.194	Down	1.83870000003417e-06	---	24.5	28.636	17	6	3	2	3	5	3	2	2	5	5	6	4	3	4	2	3	3	2	2	2	1395500	1493300	1292200	275680	260110	276540	1.677	1.794	1.553	0.331	0.313	0.332
72	9	-1.88363524330822	YZ06AV.1	chlorophyll A/B binding protein 1; IPR022796 (Chlorophyll A-B binding protein), IPR023329 (Chlorophyll a/b binding protein domain); GO:0016020 (membrane)	0.271	Down	3.59349999999869e-05	---	62.5	28.075	32	8	5	6	8	6	4	3	5	6	6	5	4	3	5	3	4	2	2	2	3	9021300	8051800	7428600	2287000	2261400	2097700	1.738	1.551	1.431	0.441	0.436	0.404
73	1	-1.16488438474178	G65HTE.1	delta(24)-sterol reductase-like protein; IPR016166 (FAD-binding, type 2); GO:0003824 (catalytic activity), GO:0008762 (UDP-N-acetylmuramate dehydrogenase activity), GO:0016491 (oxidoreductase activity), GO:0050660 (flavin adenine dinucleotide binding), GO:0055114 (oxidation-reduction process)	0.446	Down	1.84700000005478e-06	---	55.9	65.898	130	26	26	21	30	26	18	20	15	17	21	20	15	17	12	17	21	20	15	17	12	2916400	2945100	2801900	1273200	1330600	1258500	1.397	1.411	1.342	0.610	0.637	0.603
