# Supplementary material for: Transcriptomic–Proteomic Analysis Revealed the Regulatory Mechanism of Peanut in Response to Fusarium oxysporum
Source: Int J Mol Sci. 2024 Jan 3;25(1):619. doi: 10.3390/ijms25010619 (PMC10779420; doi:10.3390/ijms25010619)
Supplement: Supplementary file 1 [file ijms-25-00619-s001.zip › Table S8. Protein quantitation.xls]

Protein.accession	Transcription.ID	Protein.description	Ratio	P.value	log2FC	log10p	Regulation
00A31M.1	00A31M	S-adenosylmethionine-dependent methyltransferase, putative; IPR013216 (Methyltransferase type 11); GO:0008152 (metabolic process), GO:0008168 (methyltransferase activity)	NA	NA	NA	NA	unchange
00G2U6.1	00G2U6	ATP-binding ABC transporter; IPR027417 (P-loop containing nucleoside triphosphate hydrolase); GO:0000166 (nucleotide binding), GO:0005524 (ATP binding), GO:0016887 (ATPase activity), GO:0017111 (nucleoside-triphosphatase activity)	0.985	0.63	-0.0218043703183484	0.200659450546418	unchange
00I7KW.1	00I7KW	Cyclophilin-like peptidyl-prolyl cis-trans isomerase family protein; IPR002130 (Cyclophilin-like peptidyl-prolyl cis-trans isomerase domain); GO:0003755 (peptidyl-prolyl cis-trans isomerase activity), GO:0006457 (protein folding)	NA	NA	NA	NA	unchange
00M5T5.1	00M5T5	Insulinase (Peptidase family M16) protein; IPR011249 (Metalloenzyme, LuxS/M16 peptidase-like); GO:0003824 (catalytic activity), GO:0004222 (metalloendopeptidase activity), GO:0006508 (proteolysis), GO:0046872 (metal ion binding)	0.879	NA	-0.186064929518683	NA	unchange
00PPME.1	00PPME	eukaryotic translation initiation factor 2 alpha subunit; IPR011488 (Translation initiation factor 2, alpha subunit), IPR012340 (Nucleic acid-binding, OB-fold), IPR024054 (Translation initiation factor 2, alpha subunit, middle domain), IPR024055 (Translation initiation factor 2, alpha subunit, C-terminal); GO:0003723 (RNA binding), GO:0003743 (translation initiation factor activity), GO:0005850 (…	0.885	0.197343	-0.176250639691727	0.70477827395704	unchange
00V3DL.1	00V3DL	Lactoylglutathione lyase / glyoxalase I family protein; IPR025870 (Glyoxalase-like domain)	1.107	0.64472	0.146655222119465	0.190628857235903	unchange
00VL53.1	00VL53	receptor-like kinase 1; IPR001611 (Leucine-rich repeat), IPR011009 (Protein kinase-like domain), IPR013210 (Leucine-rich repeat-containing N-terminal, type 2), IPR013320 (Concanavalin A-like lectin/glucanase, subgroup); GO:0004672 (protein kinase activity), GO:0005515 (protein binding), GO:0005524 (ATP binding), GO:0006468 (protein phosphorylation)	0.591	0.00073516	-0.758769964484555	3.13361813090903	unchange
012SKZ.1	012SKZ	Glucose-6-phosphate/phosphate translocator-related; IPR004696 (Triose phosphate/phosphoenolpyruvate translocator), IPR004853 (Triose-phosphate transporter domain); GO:0005215 (transporter activity), GO:0006810 (transport), GO:0016021 (integral component of membrane)	NA	NA	NA	NA	unchange
018Q39.2	018Q39	Protein kinase superfamily protein; IPR001611 (Leucine-rich repeat), IPR011009 (Protein kinase-like domain), IPR025875 (Leucine rich repeat 4); GO:0004672 (protein kinase activity), GO:0005515 (protein binding), GO:0005524 (ATP binding), GO:0006468 (protein phosphorylation)	NA	NA	NA	NA	unchange
01ACP3.2	01ACP3	Pentatricopeptide repeat (PPR) superfamily protein; IPR002885 (Pentatricopeptide repeat), IPR011990 (Tetratricopeptide-like helical); GO:0005515 (protein binding)	1.372	0.00041854	0.456280481510725	3.37826303002643	unchange
01HJNS.2	01HJNS	alpha-L-arabinofuranosidase 1; IPR008979 (Galactose-binding domain-like), IPR010720 (Alpha-L-arabinofuranosidase, C-terminal), IPR017853 (Glycoside hydrolase, superfamily); GO:0046373 (L-arabinose metabolic process), GO:0046556 (alpha-N-arabinofuranosidase activity)	0.915	0.050702	-0.128156351490682	1.29497490907234	unchange
01NQBU.1	01NQBU	aspartic proteinase A1; IPR001461 (Aspartic peptidase), IPR011001 (Saposin-like), IPR021109 (Aspartic peptidase domain); GO:0004190 (aspartic-type endopeptidase activity), GO:0006508 (proteolysis), GO:0006629 (lipid metabolic process)	0.76	0.0028579	-0.395928676331139	2.54395297155904	unchange
01QGAU.1	01QGAU	cinnamoyl coa reductase 1; IPR001509 (NAD-dependent epimerase/dehydratase), IPR016040 (NAD(P)-binding domain); GO:0003824 (catalytic activity), GO:0044237 (cellular metabolic process), GO:0050662 (coenzyme binding)	NA	NA	NA	NA	unchange
01TYUM.1	01TYUM	protoporphyrinogen IX oxidase; IPR004572 (Protoporphyrinogen oxidase), IPR027418 (Protoporphyrinogen oxidase, C-terminal domain); GO:0004729 (oxygen-dependent protoporphyrinogen oxidase activity), GO:0006779 (porphyrin-containing compound biosynthetic process), GO:0016491 (oxidoreductase activity), GO:0055114 (oxidation-reduction process)	0.673	NA	-0.57132159005177	NA	unchange
01U1VE.1	01U1VE	cysteine synthase D1; IPR005856 (Cysteine synthase K/M); GO:0004124 (cysteine synthase activity), GO:0006535 (cysteine biosynthetic process from serine)	NA	NA	NA	NA	unchange
021TT5.1	021TT5	Plastid-lipid associated protein PAP / fibrillin family protein; IPR006843 (Plastid lipid-associated protein/fibrillin conserved domain), IPR019825 (Legume lectin, beta chain, Mn/Ca-binding site); GO:0005198 (structural molecule activity), GO:0009507 (chloroplast)	NA	NA	NA	NA	unchange
023UF6.1	023UF6	ADP-ribosylation factor GTPase-activating protein AGD10; IPR001164 (Arf GTPase activating protein); GO:0008060 (ARF GTPase activator activity), GO:0008270 (zinc ion binding), GO:0032312 (regulation of ARF GTPase activity)	1.088	0.060564	0.121678556588252	1.21778544921869	unchange
029WE6.1	029WE6	kinesin-4-like isoform X1 [Glycine max]; IPR001752 (Kinesin, motor domain), IPR027417 (P-loop containing nucleoside triphosphate hydrolase), IPR027640 (Kinesin-like protein); GO:0003777 (microtubule motor activity), GO:0005524 (ATP binding), GO:0005871 (kinesin complex), GO:0007018 (microtubule-based movement), GO:0008017 (microtubule binding)	1.071	0.47532	0.0989584800881688	0.323013911548082	unchange
02EZ4F.2	02EZ4F	hypothetical protein; IPR019320 (Uncharacterised protein family UPF0402)	NA	NA	NA	NA	unchange
02QZYL.1	02QZYL	7-dehydrocholesterol reductase-like protein; IPR001171 (Ergosterol biosynthesis ERG4/ERG24), IPR013865 (Protein of unknown function DUF1754, eukaryotic); GO:0016020 (membrane), GO:0055114 (oxidation-reduction process)	1.001	0.96032	0.00144197417390632	0.0175840262552414	unchange
02UU0S.2	02UU0S	glycolipid transfer protein 1; IPR014830 (Glycolipid transfer protein domain); GO:0005737 (cytoplasm), GO:0017089 (glycolipid transporter activity), GO:0046836 (glycolipid transport), GO:0051861 (glycolipid binding)	0.757	0.00198261	-0.401634794676355	2.7027627076332	unchange
032U0L.1	032U0L	Cytochrome P450 superfamily protein; IPR001128 (Cytochrome P450); GO:0005506 (iron ion binding), GO:0020037 (heme binding), GO:0055114 (oxidation-reduction process)	NA	NA	NA	NA	unchange
039TZW.3	039TZW	staphylococcal nuclease domain-containing protein 1-like [Glycine max]; IPR016685 (RNA-induced silencing complex, nuclease component Tudor-SN); GO:0003676 (nucleic acid binding), GO:0016442 (RISC complex), GO:0031047 (gene silencing by RNA)	0.9	0.0083559	-0.15200309344505	2.07800676611969	unchange
03A2T4.2	03A2T4	glutamate dehydrogenase 1; IPR006095 (Glutamate/phenylalanine/leucine/valine dehydrogenase), IPR016040 (NAD(P)-binding domain); GO:0006520 (cellular amino acid metabolic process), GO:0016491 (oxidoreductase activity), GO:0055114 (oxidation-reduction process)	NA	NA	NA	NA	unchange
03AHKF.1	03AHKF	tRNA synthetase beta subunit family protein; IPR002319 (Phenylalanyl-tRNA synthetase), IPR004531 (Phenylalanyl-tRNA synthetase, class IIc, beta subunit, archae/euk cytosolic); GO:0000049 (tRNA binding), GO:0000166 (nucleotide binding), GO:0000287 (magnesium ion binding), GO:0003723 (RNA binding), GO:0004812 (aminoacyl-tRNA ligase activity), GO:0004826 (phenylalanine-tRNA ligase activity), GO:0005…	NA	NA	NA	NA	unchange
03DKLN.1	03DKLN	MLP-like protein 423; IPR000916 (Bet v I domain), IPR023393 (START-like domain); GO:0006952 (defense response), GO:0009607 (response to biotic stimulus)	1.983	NA	0.987684677566761	NA	unchange
03IQ9F.3	03IQ9F	plasma membrane H+-ATPase; IPR001757 (Cation-transporting P-type ATPase), IPR023214 (HAD-like domain), IPR023298 (P-type ATPase, transmembrane domain); GO:0000166 (nucleotide binding), GO:0006200 (ATP catabolic process), GO:0006754 (ATP biosynthetic process), GO:0006812 (cation transport), GO:0016021 (integral component of membrane), GO:0016887 (ATPase activity), GO:0019829 (cation-transporting A…	0.696	NA	-0.522840788813359	NA	unchange
03WWG0.2	03WWG0	12-oxophytodienoate reductase 2; IPR013785 (Aldolase-type TIM barrel); GO:0003824 (catalytic activity), GO:0010181 (FMN binding), GO:0016491 (oxidoreductase activity), GO:0055114 (oxidation-reduction process)	6.752	0.0065006	2.7553149040451	2.18704655648587	up
040HS9.1	040HS9	cysteine proteinase inhibitor 5 [Glycine max]	0.406	0.00089792	-1.30044836747691	3.04676235498775	down
0410DC.1	0410DC	FYVE zinc finger protein; IPR013083 (Zinc finger, RING/FYVE/PHD-type), IPR020683 (Ankyrin repeat-containing domain); GO:0005515 (protein binding), GO:0046872 (metal ion binding)	NA	NA	NA	NA	unchange
048ZT0.1	048ZT0	pantothenate kinase 2; IPR004567 (Type II pantothenate kinase); GO:0004594 (pantothenate kinase activity), GO:0005524 (ATP binding), GO:0015937 (coenzyme A biosynthetic process)	NA	NA	NA	NA	unchange
04HYJ8.1	04HYJ8	Bifunctional inhibitor/lipid-transfer protein/seed storage 2S albumin superfamily protein; IPR016140 (Bifunctional inhibitor/plant lipid transfer protein/seed storage helical domain)	0.693	0.002263	-0.529072742524873	2.64531544604527	unchange
04PXL7.1	04PXL7	Serine-type peptidase n=1 Tax=Galdieria sulphuraria RepID=M2W341_GALSU; IPR001375 (Peptidase S9, prolyl oligopeptidase, catalytic domain), IPR015943 (WD40/YVTN repeat-like-containing domain); GO:0005515 (protein binding), GO:0006508 (proteolysis), GO:0008236 (serine-type peptidase activity)	0.967	0.60886	-0.0484122051852459	0.215482556656426	unchange
04Q2AE.1	04Q2AE	60S ribosomal protein L32-1; IPR001515 (Ribosomal protein L32e); GO:0003735 (structural constituent of ribosome), GO:0005622 (intracellular), GO:0005840 (ribosome), GO:0006412 (translation)	0.814	0.149723	-0.29689930039584	0.824711479511178	unchange
052ZN8.1	052ZN8	ADP/ATP carrier 3; IPR002067 (Mitochondrial carrier protein), IPR023395 (Mitochondrial carrier domain); GO:0005215 (transporter activity), GO:0005743 (mitochondrial inner membrane), GO:0006810 (transport), GO:0055085 (transmembrane transport)	NA	NA	NA	NA	unchange
0571R5.1	0571R5	glucan endo-1,3-beta-glucosidase 13 [Glycine max]; IPR000490 (Glycoside hydrolase, family 17), IPR012946 (X8), IPR017853 (Glycoside hydrolase, superfamily); GO:0005975 (carbohydrate metabolic process)	NA	NA	NA	NA	unchange
05E95R.1	05E95R	Pyruvate kinase family protein; IPR001697 (Pyruvate kinase); GO:0000287 (magnesium ion binding), GO:0003824 (catalytic activity), GO:0004743 (pyruvate kinase activity), GO:0006096 (glycolysis), GO:0030955 (potassium ion binding)	0.573	0.00027598	-0.803392955905182	3.55912238968971	unchange
05K2HA.1	05K2HA	zinc ion binding; isoleucine-tRNA ligases; ATP binding; aminoacyl-tRNA ligases; nucleotide binding; IPR002301 (Isoleucine-tRNA ligase), IPR009080 (Aminoacyl-tRNA synthetase, class 1a, anticodon-binding); GO:0000166 (nucleotide binding), GO:0002161 (aminoacyl-tRNA editing activity), GO:0004812 (aminoacyl-tRNA ligase activity), GO:0004822 (isoleucine-tRNA ligase activity), GO:0005524 (ATP binding),…	1.063	0.37936	0.0881415968690176	0.420948463365887	unchange
05M0GB.1	05M0GB	3-oxo-delta(4,5)-steroid 5-beta-reductase-like protein; IPR016040 (NAD(P)-binding domain)	1.192	0.082624	0.253384235800074	1.08289378374969	unchange
05M2SK.1	05M2SK	neutral/alkaline non-lysosomal ceramidase; IPR006823 (Neutral/alkaline nonlysosomal ceramidase)	1.094	0.35322	0.12961273813047	0.451954713804187	unchange
05X33F.1	05X33F	RNA-binding (RRM/RBD/RNP motifs) family protein; IPR012677 (Nucleotide-binding, alpha-beta plait); GO:0000166 (nucleotide binding), GO:0003676 (nucleic acid binding)	1.149	NA	0.200378797984026	NA	unchange
061K9L.2	061K9L	N-(5-phosphoribosyl)anthranilate isomerase; IPR001240 (N-(5'phosphoribosyl) anthranilate isomerase (PRAI) like domain), IPR013785 (Aldolase-type TIM barrel); GO:0003824 (catalytic activity), GO:0004640 (phosphoribosylanthranilate isomerase activity), GO:0006568 (tryptophan metabolic process), GO:0008152 (metabolic process)	0.745	NA	-0.424687669312563	NA	unchange
068WZH.1	068WZH	4-hydroxy-3-methylbut-2-enyl diphosphate synthase; IPR004588 (4-hydroxy-3-methylbut-2-en-1-yl diphosphate synthase, bacterial-type); GO:0005506 (iron ion binding), GO:0008299 (isoprenoid biosynthetic process), GO:0016114 (terpenoid biosynthetic process), GO:0046429 (4-hydroxy-3-methylbut-2-en-1-yl diphosphate synthase activity), GO:0055114 (oxidation-reduction process)	NA	NA	NA	NA	unchange
06CE9J.1	06CE9J	prefoldin 6; IPR009053 (Prefoldin); GO:0006457 (protein folding), GO:0016272 (prefoldin complex), GO:0051082 (unfolded protein binding)	1.049	NA	0.0690146779151805	NA	unchange
06DG1T.2	06DG1T	HAD-superfamily hydrolase, subfamily IG, 5'-nucleotidase; IPR008380 (HAD-superfamily hydrolase, subfamily IG, 5'-nucleotidase), IPR023214 (HAD-like domain)	0.938	0.55354	-0.0923401721467106	0.256850990590859	unchange
06EJ88.1	06EJ88	glutathione S-transferase 6; IPR010987 (Glutathione S-transferase, C-terminal-like), IPR012336 (Thioredoxin-like fold); GO:0005515 (protein binding)	0.643	0.00159511	-0.63710935733414	2.79720936229598	unchange
06IH0R.1	06IH0R	LRR and NB-ARC domain disease resistance protein; IPR000767 (Disease resistance protein), IPR027417 (P-loop containing nucleoside triphosphate hydrolase); GO:0006952 (defense response), GO:0043531 (ADP binding)	NA	NA	NA	NA	unchange
06QP13.1	06QP13	ribulose bisphosphate carboxylase/oxygenase activase; IPR027417 (P-loop containing nucleoside triphosphate hydrolase); GO:0005524 (ATP binding)	0.39	NA	-1.35845397091248	NA	unchange
06RI6S.1	06RI6S	low-temperature-induced 65 kDa protein-like [Glycine max]	0.858	0.24538	-0.220950447162541	0.610160837874726	unchange
06RU3W.1	06RU3W	lon protease 1; IPR015947 (PUA-like domain), IPR027065 (Lon protease), IPR027417 (P-loop containing nucleoside triphosphate hydrolase); GO:0000166 (nucleotide binding), GO:0004176 (ATP-dependent peptidase activity), GO:0004252 (serine-type endopeptidase activity), GO:0005524 (ATP binding), GO:0006508 (proteolysis), GO:0006515 (misfolded or incompletely synthesized protein catabolic process), GO:0…	1.073	0.083975	0.101650076094435	1.0758499874863	unchange
06VRVW.1	06VRVW	allantoinase; IPR017593 (Allantoinase); GO:0000256 (allantoin catabolic process), GO:0004038 (allantoinase activity), GO:0008270 (zinc ion binding), GO:0016787 (hydrolase activity), GO:0050897 (cobalt ion binding)	NA	NA	NA	NA	unchange
06XI8G.1	06XI8G	Pentatricopeptide repeat (PPR) superfamily protein; IPR002885 (Pentatricopeptide repeat), IPR011990 (Tetratricopeptide-like helical); GO:0005515 (protein binding)	1.026	0.81554	0.037030730944967	0.0885547331482301	unchange
06ZF6Z.1	06ZF6Z	D-3-phosphoglycerate dehydrogenase; IPR006236 (D-3-phosphoglycerate dehydrogenase), IPR016040 (NAD(P)-binding domain); GO:0004617 (phosphoglycerate dehydrogenase activity), GO:0006564 (L-serine biosynthetic process), GO:0008152 (metabolic process), GO:0016597 (amino acid binding), GO:0048037 (cofactor binding), GO:0051287 (NAD binding), GO:0055114 (oxidation-reduction process)	2.695	1.65279e-05	1.43028527297778	4.78178232346117	up
0707WP.1	0707WP	strictosidine synthase-like 3; IPR011042 (Six-bladed beta-propeller, TolB-like); GO:0009058 (biosynthetic process), GO:0016844 (strictosidine synthase activity)	NA	NA	NA	NA	unchange
072U0I.1	072U0I	2-C-methyl-D-erythritol 2,4-cyclodiphosphate synthase; IPR003526 (2-C-methyl-D-erythritol 2,4-cyclodiphosphate synthase); GO:0016114 (terpenoid biosynthetic process)	3.619	0.00026444	1.85559110771045	3.57767285151107	up
077R6R.1	077R6R	ubiquitin 6; IPR000626 (Ubiquitin domain), IPR011332 (Zinc-binding ribosomal protein), IPR019956 (Ubiquitin); GO:0003735 (structural constituent of ribosome), GO:0005515 (protein binding), GO:0005622 (intracellular), GO:0005840 (ribosome), GO:0006412 (translation)	1.111	0.120523	0.151858816727005	0.91893006661675	unchange
078WK3.3	078WK3	DNA-directed RNA polymerase family protein; IPR007644 (RNA polymerase, beta subunit, protrusion), IPR015712 (DNA-directed RNA polymerase, subunit 2); GO:0003677 (DNA binding), GO:0003899 (DNA-directed RNA polymerase activity), GO:0005634 (nucleus), GO:0032549 (ribonucleoside binding)	NA	NA	NA	NA	unchange
079M4U.1	079M4U	Thioredoxin superfamily protein; IPR005746 (Thioredoxin), IPR012336 (Thioredoxin-like fold); GO:0006662 (glycerol ether metabolic process), GO:0015035 (protein disulfide oxidoreductase activity), GO:0045454 (cell redox homeostasis)	NA	NA	NA	NA	unchange
07PP75.1	07PP75	structural constituent of cell wall protein, putative; IPR010820 (Protein of unknown function DUF1421)	1.452	0.041797	0.538041453333664	1.37885488880396	unchange
07RPJW.1	07RPJW	Holliday junction ATP-dependent DNA helicase ruvB n=10 Tax=Oomycetes RepID=D0N0A1_PHYIT; IPR010339 (TIP49, C-terminal), IPR027238 (RuvB-like), IPR027417 (P-loop containing nucleoside triphosphate hydrolase); GO:0000166 (nucleotide binding), GO:0003678 (DNA helicase activity), GO:0005524 (ATP binding), GO:0017111 (nucleoside-triphosphatase activity), GO:0043141 (ATP-dependent 5'-3' DNA helicase ac…	0.891	0.41726	-0.166502663140165	0.379593246277769	unchange
07S39J.1	07S39J	long-chain-alcohol oxidase FAO2-like protein; IPR012400 (Alcohol dehydrogenase, long-chain fatty); GO:0046577 (long-chain-alcohol oxidase activity), GO:0050660 (flavin adenine dinucleotide binding), GO:0055114 (oxidation-reduction process)	NA	NA	NA	NA	unchange
07YC75.1	07YC75	dynamin-like 3; IPR000375 (Dynamin central domain), IPR001401 (Dynamin, GTPase domain), IPR011993 (Pleckstrin homology-like domain), IPR020850 (GTPase effector domain, GED), IPR022812 (Dynamin superfamily), IPR027417 (P-loop containing nucleoside triphosphate hydrolase); GO:0003924 (GTPase activity), GO:0005525 (GTP binding)	0.975	0.46632	-0.036525876025114	0.331315957688611	unchange
08CHDU.1	08CHDU	plant/T7N9-9 protein; IPR009770 (Domain of unknown function DUF1338)	NA	NA	NA	NA	unchange
08EL86.1	08EL86	Lactoylglutathione lyase / glyoxalase I family protein; IPR025870 (Glyoxalase-like domain)	NA	NA	NA	NA	unchange
08FCR9.1	08FCR9	Peroxidase superfamily protein; IPR010255 (Haem peroxidase); GO:0004601 (peroxidase activity), GO:0006979 (response to oxidative stress), GO:0020037 (heme binding), GO:0055114 (oxidation-reduction process)	NA	NA	NA	NA	unchange
08H2K0.1	08H2K0	asparagine synthetase 3; IPR000583 (Class II glutamine amidotransferase domain), IPR006426 (Asparagine synthase, glutamine-hydrolyzing), IPR017932 (Glutamine amidotransferase type 2 domain); GO:0004066 (asparagine synthase (glutamine-hydrolyzing) activity), GO:0006529 (asparagine biosynthetic process), GO:0008152 (metabolic process)	NA	NA	NA	NA	unchange
08HL34.1	08HL34	transmembrane protein 70 homolog, mitochondrial-like [Glycine max]; IPR009724 (Protein of unknown function DUF1301, TMEM70)	1.751	NA	0.808179083771471	NA	unchange
08HL65.1	08HL65	aldehyde dehydrogenase family 2 member C4-like [Glycine max]; IPR016161 (Aldehyde/histidinol dehydrogenase); GO:0008152 (metabolic process), GO:0016491 (oxidoreductase activity), GO:0055114 (oxidation-reduction process)	NA	NA	NA	NA	unchange
08S4VV.2	08S4VV	microtubule-associated proteins 65-1; IPR007145 (Microtubule-associated protein, MAP65/Ase1/PRC1); GO:0000226 (microtubule cytoskeleton organization), GO:0000910 (cytokinesis), GO:0008017 (microtubule binding)	1.121	NA	0.16478627814334	NA	unchange
09DD91.1	09DD91	beta-xylosidase 3; IPR002772 (Glycoside hydrolase family 3 C-terminal domain), IPR017853 (Glycoside hydrolase, superfamily), IPR026891 (Fibronectin type III-like domain), IPR026892 (Glycoside hydrolase family 3); GO:0005975 (carbohydrate metabolic process)	NA	NA	NA	NA	unchange
09DD91.2	09DD91	beta-xylosidase 3; IPR002772 (Glycoside hydrolase family 3 C-terminal domain), IPR017853 (Glycoside hydrolase, superfamily), IPR026891 (Fibronectin type III-like domain), IPR026892 (Glycoside hydrolase family 3); GO:0005975 (carbohydrate metabolic process)	NA	NA	NA	NA	unchange
09DLU7.1	09DLU7	Ankyrin repeat family protein; IPR020683 (Ankyrin repeat-containing domain); GO:0005515 (protein binding)	1.356	NA	0.439357178474257	NA	unchange
09EZ08.1	09EZ08	blue copper protein-like [Glycine max]; IPR008972 (Cupredoxin); GO:0005507 (copper ion binding), GO:0009055 (electron carrier activity)	1.786	0.00060038	0.836732080459136	3.2215737835079	unchange
09HRLI.1	09HRLI	protein TRIGALACTOSYLDIACYLGLYCEROL 4, chloroplastic-like [Glycine max]	0.756	NA	-0.403541860441014	NA	unchange
0AAB2E.1	0AAB2E	alpha/beta-Hydrolases superfamily protein; IPR002921 (Lipase, class 3); GO:0004806 (triglyceride lipase activity), GO:0006629 (lipid metabolic process)	0.46	0.020917	-1.12029423371771	1.67950060359413	down
0AC10P.1	0AC10P	cystathionine beta-lyase; IPR000277 (Cys/Met metabolism, pyridoxal phosphate-dependent enzyme), IPR015424 (Pyridoxal phosphate-dependent transferase), IPR016024 (Armadillo-type fold), IPR024324 (Condensin complex, subunit 1, N-terminal); GO:0003824 (catalytic activity), GO:0004121 (cystathionine beta-lyase activity), GO:0005488 (binding), GO:0030170 (pyridoxal phosphate binding), GO:0071266 ('de …	NA	NA	NA	NA	unchange
0AS7E9.2	0AS7E9	haloacid dehalogenase-like hydrolase family protein; IPR006439 (HAD hydrolase, subfamily IA), IPR023214 (HAD-like domain); GO:0008152 (metabolic process), GO:0016787 (hydrolase activity)	0.698	0.0167648	-0.518701058452435	1.77560162323215	unchange
0B2JR4.2	0B2JR4	60S ribosomal L13-like protein; IPR001380 (Ribosomal protein L13e); GO:0003735 (structural constituent of ribosome), GO:0005622 (intracellular), GO:0005840 (ribosome), GO:0006412 (translation)	NA	NA	NA	NA	unchange
0B3TGP.1	0B3TGP	seed linoleate 9S-lipoxygenase; IPR000907 (Lipoxygenase), IPR008976 (Lipase/lipooxygenase, PLAT/LH2), IPR027433 (Lipoxygenase, domain 3); GO:0005506 (iron ion binding), GO:0005515 (protein binding), GO:0016165 (linoleate 13S-lipoxygenase activity), GO:0046872 (metal ion binding), GO:0055114 (oxidation-reduction process)	0.521	0.000135868	-0.940644722383579	3.86688281743875	unchange
0B4MFB.1	0B4MFB	phenylalanine ammonia-lyase 2; IPR001106 (Aromatic amino acid lyase), IPR023144 (Phenylalanine ammonia-lyase, shielding domain), IPR024083 (Fumarase/histidase, N-terminal); GO:0003824 (catalytic activity), GO:0005737 (cytoplasm), GO:0006559 (L-phenylalanine catabolic process), GO:0009058 (biosynthetic process), GO:0016841 (ammonia-lyase activity)	NA	NA	NA	NA	unchange
0B6IYK.2	0B6IYK	GRAM domain-containing protein / ABA-responsive protein-related; IPR004182 (GRAM domain)	0.769	0.005404	-0.37894449670026	2.26728465965001	unchange
0B7H6P.1	0B7H6P	uncharacterized protein LOC100790782 isoform X1 [Glycine max]	NA	NA	NA	NA	unchange
0B7PBW.1	0B7PBW	aldehyde dehydrogenase family 3 member H1-like [Glycine max]; IPR012394 (Aldehyde dehydrogenase NAD(P)-dependent), IPR016161 (Aldehyde/histidinol dehydrogenase); GO:0004030 (aldehyde dehydrogenase [NAD(P)+] activity), GO:0006081 (cellular aldehyde metabolic process), GO:0008152 (metabolic process), GO:0016491 (oxidoreductase activity), GO:0055114 (oxidation-reduction process)	NA	NA	NA	NA	unchange
0B8THM.1	0B8THM	CAP (Cysteine-rich secretory proteins, Antigen 5, and Pathogenesis-related 1 protein) superfamily protein; IPR001283 (Cysteine-rich secretory protein, allergen V5/Tpx-1-related); GO:0005576 (extracellular region)	NA	NA	NA	NA	unchange
0B901Q.1	0B901Q	copper/zinc superoxide dismutase 2; IPR001424 (Superoxide dismutase, copper/zinc binding domain), IPR012336 (Thioredoxin-like fold), IPR024134 (Superoxide dismutase (Cu/Zn) / superoxide dismutase copper chaperone); GO:0005515 (protein binding), GO:0006801 (superoxide metabolic process), GO:0046872 (metal ion binding), GO:0055114 (oxidation-reduction process)	0.907	NA	-0.140825544133565	NA	unchange
0BML12.1	0BML12	aldo/keto reductase family oxidoreductase; IPR001395 (Aldo/keto reductase), IPR023210 (NADP-dependent oxidoreductase domain); GO:0016491 (oxidoreductase activity), GO:0055114 (oxidation-reduction process)	132.356	0.0054798	7.04827978675417	2.26123529196845	up
0BP8ZB.1	0BP8ZB	phosphofructokinase 3; IPR000023 (Phosphofructokinase domain), IPR012004 (Pyrophosphate-dependent phosphofructokinase TP0108), IPR022953 (Phosphofructokinase); GO:0003872 (6-phosphofructokinase activity), GO:0005524 (ATP binding), GO:0005945 (6-phosphofructokinase complex), GO:0006002 (fructose 6-phosphate metabolic process), GO:0006096 (glycolysis)	0.843	0.101138	-0.246395463720005	0.995085638774978	unchange
0C8NZA.1	0C8NZA	aldo/keto reductase family oxidoreductase; IPR001395 (Aldo/keto reductase), IPR023210 (NADP-dependent oxidoreductase domain)	1.015	0.81174	0.0214797274104514	0.0905830528363246	unchange
0D01QN.1	0D01QN	NADPH:quinone oxidoreductase; IPR005025 (NADPH-dependent FMN reductase-like); GO:0016491 (oxidoreductase activity)	NA	NA	NA	NA	unchange
0D8J24.1	0D8J24	uncharacterized protein LOC100793067 isoform X3 [Glycine max]	0.7	0.020737	-0.514573172829758	1.68325407232907	unchange
0DG4WJ.1	0DG4WJ	Alba DNA/RNA-binding protein; IPR002775 (DNA/RNA-binding protein Alba-like); GO:0003676 (nucleic acid binding)	1.14	0.023199	0.189033824390017	1.63453073510229	unchange
0DR8LC.1	0DR8LC	UDP-N-acetylglucosamine--dolichyl-phosphate N-acetylglucosaminephosphotransferase-like [Glycine max]; IPR000715 (Glycosyl transferase, family 4); GO:0008963 (phospho-N-acetylmuramoyl-pentapeptide-transferase activity), GO:0016021 (integral component of membrane)	0.952	NA	-0.0709665213541436	NA	unchange
0DY3J5.1	0DY3J5	histone deacetylase 1; IPR000286 (Histone deacetylase superfamily), IPR023801 (Histone deacetylase domain); GO:0004407 (histone deacetylase activity), GO:0016575 (histone deacetylation)	1.35	NA	0.432959407276106	NA	unchange
0ELP1Z.1	0ELP1Z	armadillo/beta-catenin-like repeat protein; IPR016024 (Armadillo-type fold); GO:0005488 (binding), GO:0005515 (protein binding)	0.934	NA	-0.0985055449524251	NA	unchange
0F1BT2.1	0F1BT2	protein RIC1 homolog isoform 1 [Glycine max]; IPR009771 (Ribosome control protein 1), IPR015943 (WD40/YVTN repeat-like-containing domain); GO:0005515 (protein binding)	NA	NA	NA	NA	unchange
0F4L5T.2	0F4L5T	NADH-ubiquinone oxidoreductase 24 kDa subunit, putative; IPR002023 (NADH-quinone oxidoreductase subunit E-like), IPR012336 (Thioredoxin-like fold); GO:0016491 (oxidoreductase activity), GO:0055114 (oxidation-reduction process)	0.954	0.28122	-0.0679388286565756	0.550953796096146	unchange
0FQ4XJ.1	0FQ4XJ	6-phosphogluconolactonase 2; IPR006148 (Glucosamine/galactosamine-6-phosphate isomerase); GO:0005975 (carbohydrate metabolic process), GO:0006098 (pentose-phosphate shunt), GO:0017057 (6-phosphogluconolactonase activity)	0.624	0.000119858	-0.680382065799839	3.92133297339584	unchange
0FVV8A.1	0FVV8A	probable glycerophosphoryl diester phosphodiesterase 3-like [Glycine max]; IPR004129 (Glycerophosphoryl diester phosphodiesterase); GO:0006071 (glycerol metabolic process), GO:0006629 (lipid metabolic process), GO:0008081 (phosphoric diester hydrolase activity), GO:0008889 (glycerophosphodiester phosphodiesterase activity)	0.816	NA	-0.293358942690592	NA	unchange
0FZT73.1	0FZT73	Quinone reductase family protein; IPR005025 (NADPH-dependent FMN reductase-like), IPR010089 (Flavoprotein WrbA); GO:0010181 (FMN binding), GO:0016491 (oxidoreductase activity)	5.417	3.3178e-07	2.43749409080897	6.47914979718878	up
0G1QRI.1	0G1QRI	Rhodanese/Cell cycle control phosphatase superfamily protein; IPR001763 (Rhodanese-like domain)	0.812	NA	-0.300448367476911	NA	unchange
0G4LNA.1	0G4LNA	transcription termination factor family protein; IPR003690 (Mitochodrial transcription termination factor-related)	NA	NA	NA	NA	unchange
0G7P48.4	0G7P48	2-dehydro-3-deoxyphosphooctonate aldolase; IPR006269 (3-deoxy-8-phosphooctulonate synthase), IPR013785 (Aldolase-type TIM barrel); GO:0003824 (catalytic activity), GO:0005737 (cytoplasm), GO:0008152 (metabolic process), GO:0008676 (3-deoxy-8-phosphooctulonate synthase activity), GO:0009058 (biosynthetic process)	NA	NA	NA	NA	unchange
0GK98G.1	0GK98G	DNAJ heat shock family protein; IPR001623 (DnaJ domain), IPR004179 (Sec63 domain), IPR014756 (Immunoglobulin E-set), IPR027137 (Translocation protein Sec63); GO:0008565 (protein transporter activity)	NA	NA	NA	NA	unchange
0GWZ16.1	0GWZ16	dehydrogenase/reductase SDR family protein; IPR002347 (Glucose/ribitol dehydrogenase); GO:0008152 (metabolic process), GO:0016491 (oxidoreductase activity)	0.685	0.0065799	-0.545824106814198	2.18178070665629	unchange
0H0ATF.2	0H0ATF	Vacuolar iron transporter (VIT) family protein; IPR008217 (Domain of unknown function DUF125, transmembrane)	NA	NA	NA	NA	unchange
0H6YGR.1	0H6YGR	uncharacterized protein LOC100803419 isoform X5 [Glycine max]; IPR021788 (Protein of unknown function DUF3353)	0.871	NA	-0.199255376063222	NA	unchange
0H8BAV.2	0H8BAV	protein SCO1 homolog 2, mitochondrial-like [Glycine max]; IPR003782 (Copper chaperone SCO1/SenC), IPR012336 (Thioredoxin-like fold); GO:0005507 (copper ion binding), GO:0005743 (mitochondrial inner membrane), GO:0006825 (copper ion transport), GO:0006878 (cellular copper ion homeostasis), GO:0008535 (respiratory chain complex IV assembly)	1.215	0.138623	0.280956313831056	0.858164706633439	unchange
0H9M9W.1	0H9M9W	Alba DNA/RNA-binding protein; IPR002775 (DNA/RNA-binding protein Alba-like); GO:0003676 (nucleic acid binding)	NA	NA	NA	NA	unchange
0I87EX.1	0I87EX	anthranilate phosphoribosyltransferase, putative; IPR000312 (Glycosyl transferase, family 3); GO:0008152 (metabolic process)	NA	NA	NA	NA	unchange
0IDF8B.1	0IDF8B	LSD1 zinc finger family protein; IPR005735 (Zinc finger, LSD1-type)	NA	NA	NA	NA	unchange
0INE4H.1	0INE4H	hexokinase 3; IPR001312 (Hexokinase); GO:0004396 (hexokinase activity), GO:0005524 (ATP binding), GO:0005975 (carbohydrate metabolic process), GO:0006096 (glycolysis)	NA	NA	NA	NA	unchange
0IR6V9.1	0IR6V9	60S ribosomal protein L36; IPR000509 (Ribosomal protein L36e); GO:0003735 (structural constituent of ribosome), GO:0005622 (intracellular), GO:0005840 (ribosome), GO:0006412 (translation)	NA	NA	NA	NA	unchange
0IZ382.1	0IZ382	carbon-nitrogen family hydrolase; IPR003010 (Carbon-nitrogen hydrolase); GO:0006807 (nitrogen compound metabolic process)	0.985	0.83914	-0.0218043703183484	0.0761655765309866	unchange
0J4ETI.1	0J4ETI	Bifunctional inhibitor/lipid-transfer protein/seed storage 2S albumin superfamily protein; IPR016140 (Bifunctional inhibitor/plant lipid transfer protein/seed storage helical domain)	NA	NA	NA	NA	unchange
0J6LH7.1	0J6LH7	Saccharopine dehydrogenase; IPR005097 (Saccharopine dehydrogenase / Homospermidine synthase); GO:0016491 (oxidoreductase activity), GO:0055114 (oxidation-reduction process)	1.108	0.28936	0.147957881387101	0.538561504246437	unchange
0JX5VM.1	0JX5VM	FKBP-like peptidyl-prolyl cis-trans isomerase family protein; IPR001179 (Peptidyl-prolyl cis-trans isomerase, FKBP-type, domain), IPR023566 (Peptidyl-prolyl cis-trans isomerase, FKBP-type); GO:0006457 (protein folding)	0.814	NA	-0.29689930039584	NA	unchange
0JY1T4.3	0JY1T4	Cellular nucleic acid-binding protein n=2 Tax=Medicago truncatula RepID=G7J7S4_MEDTR; IPR001878 (Zinc finger, CCHC-type); GO:0003676 (nucleic acid binding), GO:0008270 (zinc ion binding)	2.222	NA	1.151858816727	NA	unchange
0K51C9.1	0K51C9	acyl-CoA synthetase 5; IPR000873 (AMP-dependent synthetase/ligase), IPR025110 (AMP-binding enzyme C-terminal domain); GO:0003824 (catalytic activity), GO:0008152 (metabolic process)	2.401	NA	1.26363540356833	NA	unchange
0K8AZ2.1	0K8AZ2	ATP-dependent zinc metalloprotease FtsH-like [Glycine max]; IPR005936 (Peptidase, FtsH), IPR027417 (P-loop containing nucleoside triphosphate hydrolase); GO:0000166 (nucleotide binding), GO:0004222 (metalloendopeptidase activity), GO:0005524 (ATP binding), GO:0006508 (proteolysis), GO:0016020 (membrane), GO:0017111 (nucleoside-triphosphatase activity)	NA	NA	NA	NA	unchange
0KDC5W.1	0KDC5W	glutamine synthetase 1.3; IPR008147 (Glutamine synthetase, beta-Grasp), IPR014746 (Glutamine synthetase/guanido kinase, catalytic domain), IPR027302 (Glutamine synthetase, N-terminal conserved site), IPR027303 (Glutamine synthetase, glycine-rich site); GO:0003824 (catalytic activity), GO:0004356 (glutamate-ammonia ligase activity), GO:0006542 (glutamine biosynthetic process), GO:0006807 (nitrogen…	1.032	0.72908	0.0454429707611671	0.137224815094476	unchange
0KJ6B5.3	0KJ6B5	serine palmitoyltransferase 1; IPR015424 (Pyridoxal phosphate-dependent transferase); GO:0003824 (catalytic activity), GO:0008152 (metabolic process), GO:0009058 (biosynthetic process), GO:0016740 (transferase activity), GO:0030170 (pyridoxal phosphate binding)	1.501	0.00025647	0.585923976958601	3.59096342819909	unchange
0L2UMW.1	0L2UMW	N-alpha-acetyltransferase 35, NatC auxiliary subunit; IPR007244 (NatC N(alpha)-terminal acetyltransferase, Mak10 subunit)	1.155	NA	0.207892851641333	NA	unchange
0LDE9J.1	0LDE9J	prephenate dehydrogenase family protein; IPR003099 (Prephenate dehydrogenase), IPR008927 (6-phosphogluconate dehydrogenase, C-terminal-like), IPR016040 (NAD(P)-binding domain); GO:0004665 (prephenate dehydrogenase (NADP+) activity), GO:0006571 (tyrosine biosynthetic process), GO:0008977 (prephenate dehydrogenase activity), GO:0055114 (oxidation-reduction process)	0.655	NA	-0.610433188237274	NA	unchange
0LE9N4.1	0LE9N4	xyloglucan endotransglucosylase/hydrolase 32; IPR008985 (Concanavalin A-like lectin/glucanases superfamily), IPR016455 (Xyloglucan endotransglucosylase/hydrolase); GO:0005618 (cell wall), GO:0005975 (carbohydrate metabolic process), GO:0006073 (cellular glucan metabolic process), GO:0016762 (xyloglucan:xyloglucosyl transferase activity), GO:0048046 (apoplast)	NA	NA	NA	NA	unchange
0LZD0Q.1	0LZD0Q	threonine aldolase 1; IPR015424 (Pyridoxal phosphate-dependent transferase), IPR023603 (Threonine aldolase); GO:0003824 (catalytic activity), GO:0006520 (cellular amino acid metabolic process), GO:0016829 (lyase activity), GO:0030170 (pyridoxal phosphate binding)	0.964	0.82574	-0.0528949484321255	0.0831566770626653	unchange
0M27V0.1	0M27V0	40S ribosomal protein S11 [Glycine max]; IPR000266 (Ribosomal protein S17), IPR012340 (Nucleic acid-binding, OB-fold); GO:0003735 (structural constituent of ribosome), GO:0005622 (intracellular), GO:0005840 (ribosome), GO:0006412 (translation)	0.923	0.3486	-0.115597447016313	0.457672617226026	unchange
0N164V.2	0N164V	Protein phosphatase 2A regulatory B subunit family protein; IPR002554 (Protein phosphatase 2A, regulatory B subunit, B56), IPR016024 (Armadillo-type fold); GO:0000159 (protein phosphatase type 2A complex), GO:0005488 (binding), GO:0007165 (signal transduction), GO:0008601 (protein phosphatase type 2A regulator activity)	NA	NA	NA	NA	unchange
0N85F7.1	0N85F7	HXXXD-type acyl-transferase family protein; IPR003480 (Transferase), IPR023213 (Chloramphenicol acetyltransferase-like domain)	NA	NA	NA	NA	unchange
0NDH2Q.1	0NDH2Q	gamma subunit of Mt ATP synthase; IPR000131 (ATPase, F1 complex, gamma subunit), IPR023632 (ATPase, F1 complex, gamma subunit conserved site), IPR023633 (ATPase, F1 complex, gamma subunit domain); GO:0015986 (ATP synthesis coupled proton transport)	0.829	0.038001	-0.270555993166337	1.42020497473141	unchange
0NG2AS.1	0NG2AS	uncharacterized protein LOC547668 isoform X7 [Glycine max]; IPR011009 (Protein kinase-like domain), IPR012301 (Malic enzyme, N-terminal domain); GO:0004471 (malate dehydrogenase (decarboxylating) (NAD+) activity), GO:0004672 (protein kinase activity), GO:0005524 (ATP binding), GO:0006468 (protein phosphorylation), GO:0055114 (oxidation-reduction process)	NA	NA	NA	NA	unchange
0PC5WU.1	0PC5WU	MLP-like protein 31; IPR000916 (Bet v I domain), IPR023393 (START-like domain); GO:0006952 (defense response), GO:0009607 (response to biotic stimulus)	0.311	4.245e-05	-1.68501351453148	4.37212230542003	down
0PG00T.1	0PG00T	LYR motif-containing protein n=4 Tax=Brassicaceae RepID=LYRM9_ARATH; IPR008011 (Complex 1 LYR protein)	NA	NA	NA	NA	unchange
0Q4XQV.1	0Q4XQV	soluble N-ethylmaleimide-sensitive factor adaptor protein 33; IPR000727 (Target SNARE coiled-coil domain); GO:0005515 (protein binding)	NA	NA	NA	NA	unchange
0QZJ5C.1	0QZJ5C	DYNAMIN-like 1E; IPR000375 (Dynamin central domain), IPR001401 (Dynamin, GTPase domain), IPR020850 (GTPase effector domain, GED), IPR022812 (Dynamin superfamily), IPR027417 (P-loop containing nucleoside triphosphate hydrolase); GO:0003924 (GTPase activity), GO:0005525 (GTP binding)	NA	NA	NA	NA	unchange
0R0FR4.1	0R0FR4	expansin-like A2; IPR007118 (Expansin/Lol pI); GO:0005576 (extracellular region), GO:0019953 (sexual reproduction)	0.663	0.0064372	-0.592919224549499	2.1913029973885	unchange
0R3YHS.1	0R3YHS	Calcium-binding protein cnx1 n=1 Tax=Ophiostoma piceae (strain UAMH 11346) RepID=S3BU07_OPHP1; IPR001580 (Calreticulin/calnexin), IPR008985 (Concanavalin A-like lectin/glucanases superfamily); GO:0005509 (calcium ion binding), GO:0005515 (protein binding), GO:0005783 (endoplasmic reticulum), GO:0006457 (protein folding), GO:0051082 (unfolded protein binding)	0.912	0.22554	-0.132894270497345	0.646776423902544	unchange
0R479N.1	0R479N	photosystem II protein D1 [Glycine max]; IPR000484 (Photosynthetic reaction centre, L/M); GO:0009055 (electron carrier activity), GO:0009772 (photosynthetic electron transport in photosystem II)	0.197	3.6217e-06	-2.34373246520571	5.44108752689346	down
0R4JGR.1	0R4JGR	Phosphorylase superfamily protein; IPR018017 (Nucleoside phosphorylase); GO:0003824 (catalytic activity), GO:0009116 (nucleoside metabolic process)	NA	NA	NA	NA	unchange
0R8S6T.2	0R8S6T	UBX domain-containing protein; IPR001012 (UBX), IPR009060 (UBA-like), IPR012989 (SEP domain); GO:0005515 (protein binding)	0.792	NA	-0.336427664582477	NA	unchange
0RM1GA.1	0RM1GA	peptidyl-prolyl cis-trans isomerase NIMA-interacting 4-like isoform X2 [Glycine max]; IPR000297 (Peptidyl-prolyl cis-trans isomerase, PpiC-type), IPR001763 (Rhodanese-like domain); GO:0016853 (isomerase activity)	NA	NA	NA	NA	unchange
0RV1NN.1	0RV1NN	Photosystem II oxygen evolving complex protein PsbP, 23 kD extrinsic protein n=2 Tax=Cyanothece RepID=B1WR97_CYAA5; IPR002683 (Photosystem II PsbP, oxygen evolving complex); GO:0005509 (calcium ion binding), GO:0009523 (photosystem II), GO:0009654 (photosystem II oxygen evolving complex), GO:0015979 (photosynthesis), GO:0019898 (extrinsic component of membrane)	NA	NA	NA	NA	unchange
0SFT85.1	0SFT85	Adenine nucleotide alpha hydrolases-like superfamily protein; IPR006015 (Universal stress protein A); GO:0006950 (response to stress)	1.02	0.42478	0.0285691521967709	0.371835939417441	unchange
0SG038.1	0SG038	protein disulfide isomerase-like protein; IPR005746 (Thioredoxin), IPR012336 (Thioredoxin-like fold); GO:0006662 (glycerol ether metabolic process), GO:0015035 (protein disulfide oxidoreductase activity), GO:0016853 (isomerase activity), GO:0045454 (cell redox homeostasis)	2.599	NA	1.37795663381011	NA	unchange
0SJ5VE.1	0SJ5VE	1-aminocyclopropane-1-carboxylate oxidase homolog 1-like [Glycine max]; IPR005123 (Oxoglutarate/iron-dependent dioxygenase), IPR026992 (Non-haem dioxygenase N-terminal domain), IPR027443 (Isopenicillin N synthase-like); GO:0016491 (oxidoreductase activity), GO:0055114 (oxidation-reduction process)	NA	NA	NA	NA	unchange
0T0464.5	0T0464	Beige/BEACH domain ; WD domain, G-beta repeat protein; IPR000409 (BEACH domain), IPR008985 (Concanavalin A-like lectin/glucanases superfamily), IPR013320 (Concanavalin A-like lectin/glucanase, subgroup), IPR015943 (WD40/YVTN repeat-like-containing domain), IPR016024 (Armadillo-type fold), IPR023362 (PH-BEACH domain); GO:0005488 (binding), GO:0005515 (protein binding)	NA	NA	NA	NA	unchange
0T2FMW.1	0T2FMW	Ycf2 [Glycine max]	NA	NA	NA	NA	unchange
0T4V2C.1	0T4V2C	probable glucan 1,3-beta-glucosidase A-like [Glycine max]; IPR008999 (Actin cross-linking), IPR010431 (Fascin), IPR017853 (Glycoside hydrolase, superfamily); GO:0005975 (carbohydrate metabolic process), GO:0051015 (actin filament binding)	1.034	0.5223	0.0482361856528476	0.282079974163006	unchange
0T503U.1	0T503U	copper/zinc superoxide dismutase 3; IPR001424 (Superoxide dismutase, copper/zinc binding domain), IPR024134 (Superoxide dismutase (Cu/Zn) / superoxide dismutase copper chaperone); GO:0004784 (superoxide dismutase activity), GO:0006801 (superoxide metabolic process), GO:0046872 (metal ion binding), GO:0055114 (oxidation-reduction process)	0.882	0.58718	-0.181149439104566	0.231228745390286	unchange
0T6MFC.2	0T6MFC	aspartate aminotransferase 1; IPR000796 (Aspartate/other aminotransferase), IPR015424 (Pyridoxal phosphate-dependent transferase); GO:0003824 (catalytic activity), GO:0006520 (cellular amino acid metabolic process), GO:0008483 (transaminase activity), GO:0009058 (biosynthetic process), GO:0030170 (pyridoxal phosphate binding)	1.152	0.35916	0.204140716780225	0.444712037112184	unchange
0TX3JS.1	0TX3JS	seed linoleate 9S-lipoxygenase; IPR000907 (Lipoxygenase), IPR008976 (Lipase/lipooxygenase, PLAT/LH2), IPR027433 (Lipoxygenase, domain 3); GO:0005506 (iron ion binding), GO:0005515 (protein binding), GO:0016165 (linoleate 13S-lipoxygenase activity), GO:0046872 (metal ion binding), GO:0055114 (oxidation-reduction process)	NA	NA	NA	NA	unchange
0U2YQ3.1	0U2YQ3	UDP-Glycosyltransferase superfamily protein; IPR002213 (UDP-glucuronosyl/UDP-glucosyltransferase); GO:0008152 (metabolic process)	NA	NA	NA	NA	unchange
0U5UXQ.1	0U5UXQ	ARM repeat superfamily protein; IPR016024 (Armadillo-type fold); GO:0005488 (binding), GO:0005515 (protein binding)	NA	NA	NA	NA	unchange
0U7N6T.1	0U7N6T	mitochondrial 28S ribosomal protein S29-related; IPR019368 (Ribosomal protein S23/S29, mitochondrial)	0.926	0.61546	-0.110915901401851	0.21080016749916	unchange
0U8PS9.1	0U8PS9	Glutathione S-transferase family protein; IPR010987 (Glutathione S-transferase, C-terminal-like), IPR012336 (Thioredoxin-like fold); GO:0005515 (protein binding)	3.241	0.000136486	1.69643902065575	3.86491189393142	up
0UKE5Q.1	0UKE5Q	CTP synthase family protein; IPR004468 (CTP synthase), IPR027417 (P-loop containing nucleoside triphosphate hydrolase); GO:0003883 (CTP synthase activity), GO:0006221 (pyrimidine nucleotide biosynthetic process)	NA	NA	NA	NA	unchange
0UNU52.1	0UNU52	seed linoleate 9S-lipoxygenase; IPR000907 (Lipoxygenase), IPR008976 (Lipase/lipooxygenase, PLAT/LH2), IPR027433 (Lipoxygenase, domain 3); GO:0005506 (iron ion binding), GO:0005515 (protein binding), GO:0016165 (linoleate 13S-lipoxygenase activity), GO:0046872 (metal ion binding), GO:0055114 (oxidation-reduction process)	0.646	0.023836	-0.630393929968162	1.62276662324725	unchange
0UTP9P.1	0UTP9P	NADP-dependent alkenal double bond reductase; IPR002085 (Alcohol dehydrogenase superfamily, zinc-type), IPR016040 (NAD(P)-binding domain), IPR020843 (Polyketide synthase, enoylreductase); GO:0008270 (zinc ion binding), GO:0016491 (oxidoreductase activity), GO:0055114 (oxidation-reduction process)	5.577	NA	2.47948927097855	NA	unchange
0UU5IV.1	0UU5IV	Cytochrome P450 superfamily protein; IPR001128 (Cytochrome P450); GO:0005506 (iron ion binding), GO:0020037 (heme binding), GO:0055114 (oxidation-reduction process)	NA	NA	NA	NA	unchange
0V0RDL.1	0V0RDL	40s ribosomal protein SA; IPR001865 (Ribosomal protein S2), IPR023591 (Ribosomal protein S2, flavodoxin-like domain); GO:0003735 (structural constituent of ribosome), GO:0005622 (intracellular), GO:0005840 (ribosome), GO:0006412 (translation), GO:0015935 (small ribosomal subunit)	NA	NA	NA	NA	unchange
0V3EF3.1	0V3EF3	UDP-Glycosyltransferase superfamily protein; IPR002213 (UDP-glucuronosyl/UDP-glucosyltransferase), IPR004276 (Glycosyl transferase, family 28); GO:0005975 (carbohydrate metabolic process), GO:0008152 (metabolic process), GO:0030259 (lipid glycosylation)	9.329	NA	3.22172244309619	NA	unchange
0V89VS.1	0V89VS	beta-amylase 5; IPR001554 (Glycoside hydrolase, family 14), IPR017853 (Glycoside hydrolase, superfamily); GO:0000272 (polysaccharide catabolic process), GO:0005975 (carbohydrate metabolic process), GO:0016161 (beta-amylase activity)	0.877	0.0088998	-0.189351252217354	2.05061975289131	unchange
0W708Z.1	0W708Z	photosystem II CP47 chlorophyll A apoprotein; IPR000932 (Photosystem antenna protein-like); GO:0009521 (photosystem), GO:0009523 (photosystem II), GO:0009767 (photosynthetic electron transport chain), GO:0015979 (photosynthesis), GO:0016020 (membrane), GO:0016168 (chlorophyll binding)	0.212	2.9911e-06	-2.23786383009889	5.52416906716855	down
0WKN8B.1	0WKN8B	Winged-helix DNA-binding transcription factor family protein, putative isoform 1 n=2 Tax=Theobroma cacao RepID=UPI00042B60CA; IPR011991 (Winged helix-turn-helix DNA-binding domain), IPR020478 (AT hook-like); GO:0000786 (nucleosome), GO:0003677 (DNA binding), GO:0005634 (nucleus), GO:0006334 (nucleosome assembly)	0.825	0.0113423	-0.277533975528909	1.9452988699559	unchange
0X0ILC.1	0X0ILC	L-ascorbate oxidase homolog [Glycine max]; IPR008972 (Cupredoxin); GO:0005507 (copper ion binding), GO:0016491 (oxidoreductase activity), GO:0055114 (oxidation-reduction process)	0.632	8.0265e-05	-0.662003536484984	4.09547378997006	unchange
0XA03X.2	0XA03X	alanine:glyoxylate aminotransferase 3; IPR005814 (Aminotransferase class-III), IPR015424 (Pyridoxal phosphate-dependent transferase); GO:0003824 (catalytic activity), GO:0008483 (transaminase activity), GO:0030170 (pyridoxal phosphate binding)	NA	NA	NA	NA	unchange
0XB6C7.1	0XB6C7	Co-chaperone GrpE family protein; IPR000740 (GrpE nucleotide exchange factor); GO:0000774 (adenyl-nucleotide exchange factor activity), GO:0006457 (protein folding), GO:0042803 (protein homodimerization activity), GO:0051087 (chaperone binding)	0.997	NA	-0.00433459026389113	NA	unchange
0XII0R.2	0XII0R	adenylosuccinate lyase; IPR000362 (Fumarate lyase family), IPR008948 (L-Aspartase-like), IPR024083 (Fumarase/histidase, N-terminal); GO:0003824 (catalytic activity), GO:0006188 (IMP biosynthetic process), GO:0009152 (purine ribonucleotide biosynthetic process)	0.864	0.113443	-0.210896782498619	0.94522229709209	unchange
0XM443.1	0XM443	beta glucosidase 43; IPR001360 (Glycoside hydrolase, family 1), IPR017853 (Glycoside hydrolase, superfamily); GO:0005975 (carbohydrate metabolic process)	0.486	7.4192e-07	-1.04097178105631	6.12964292144827	down
0Y3V4L.1	0Y3V4L	guanine nucleotide-binding-like protein; IPR006073 (GTP binding domain), IPR014813 (Guanine nucleotide-binding protein-like 3, N-terminal domain), IPR023179 (GTP-binding protein, orthogonal bundle domain), IPR027417 (P-loop containing nucleoside triphosphate hydrolase); GO:0005525 (GTP binding)	NA	NA	NA	NA	unchange
0Y5IZW.1	0Y5IZW	beta-catenin-like protein; IPR016024 (Armadillo-type fold); GO:0005488 (binding)	NA	NA	NA	NA	unchange
0Y6UED.2	0Y6UED	Ubiquitin-protein ligase, PUB59 n=2 Tax=Selaginella moellendorffii RepID=D8R7B2_SELML; IPR013083 (Zinc finger, RING/FYVE/PHD-type), IPR013915 (Pre-mRNA-splicing factor 19), IPR015943 (WD40/YVTN repeat-like-containing domain); GO:0000151 (ubiquitin ligase complex), GO:0004842 (ubiquitin-protein ligase activity), GO:0005515 (protein binding), GO:0016567 (protein ubiquitination)	1.12	0.167164	0.16349873228288	0.77685724534641	unchange
0YR97U.1	0YR97U	protein disulfide isomerase-like protein; IPR005746 (Thioredoxin), IPR012336 (Thioredoxin-like fold); GO:0006662 (glycerol ether metabolic process), GO:0015035 (protein disulfide oxidoreductase activity), GO:0016853 (isomerase activity), GO:0045454 (cell redox homeostasis)	0.841	0.0059968	-0.249822294406943	2.22208043512833	unchange
0Z12M9.1	0Z12M9	Ubiquitin system component Cue protein; IPR009060 (UBA-like); GO:0005515 (protein binding)	NA	NA	NA	NA	unchange
0Z7D2W.1	0Z7D2W	cytochrome C oxidase assembly protein COX15; IPR003780 (Heme A synthase); GO:0006784 (heme a biosynthetic process), GO:0016020 (membrane), GO:0055114 (oxidation-reduction process)	NA	NA	NA	NA	unchange
0Z7T57.1	0Z7T57	Transducin/WD40 repeat-like superfamily protein; IPR011047 (Quinonprotein alcohol dehydrogenase-like superfamily), IPR015943 (WD40/YVTN repeat-like-containing domain), IPR020472 (G-protein beta WD-40 repeat); GO:0005515 (protein binding)	1.087	0.180016	0.120351940365222	0.744688892658377	unchange
0ZTH3B.1	0ZTH3B	ADP-ribosylation factor GTPase-activating protein AGD10; IPR001164 (Arf GTPase activating protein); GO:0008060 (ARF GTPase activator activity), GO:0008270 (zinc ion binding), GO:0032312 (regulation of ARF GTPase activity)	NA	NA	NA	NA	unchange
100NT6.1	100NT6	Importin (Ran-binding protein) n=1 Tax=Anopheles darlingi RepID=W5JFU2_ANODA; IPR016024 (Armadillo-type fold); GO:0005488 (binding), GO:0005515 (protein binding), GO:0006886 (intracellular protein transport), GO:0008536 (Ran GTPase binding)	1.016	0.3798	0.0229004021100788	0.420445039599001	unchange
10FGX8.1	10FGX8	Oxidoreductase, zinc-binding dehydrogenase family protein; IPR002085 (Alcohol dehydrogenase superfamily, zinc-type), IPR016040 (NAD(P)-binding domain), IPR020843 (Polyketide synthase, enoylreductase); GO:0008270 (zinc ion binding), GO:0016491 (oxidoreductase activity), GO:0055114 (oxidation-reduction process)	1.099	0.052202	0.136191386287144	1.28231285768117	unchange
10QHSJ.1	10QHSJ	cell wall protein AWA1-like isoform X1 [Glycine max]; IPR009060 (UBA-like), IPR009719 (Protein of unknown function DUF1296, plant); GO:0005515 (protein binding)	NA	NA	NA	NA	unchange
10VWGS.1	10VWGS	ATP synthase F1 complex assembly factor 2, putative; IPR011419 (ATP12, ATPase F1F0-assembly protein), IPR023335 (Orthogonal Bundle domain in ATP12); GO:0043461 (proton-transporting ATP synthase complex assembly)	NA	NA	NA	NA	unchange
114EL0.1	114EL0	1,2-dihydroxy-3-keto-5-methylthiopentene dioxygenase; IPR004313 (Acireductone dioxygenase ARD family); GO:0010309 (acireductone dioxygenase [iron(II)-requiring] activity), GO:0016491 (oxidoreductase activity), GO:0019509 (L-methionine salvage from methylthioadenosine), GO:0055114 (oxidation-reduction process)	0.723	0.0051019	-0.467932447710969	2.29226805804959	unchange
1181X5.1	1181X5	1-deoxy-D-xylulose 5-phosphate synthase 1; IPR005477 (Deoxyxylulose-5-phosphate synthase), IPR009014 (Transketolase, C-terminal/Pyruvate-ferredoxin oxidoreductase, domain II); GO:0003824 (catalytic activity), GO:0008152 (metabolic process), GO:0008661 (1-deoxy-D-xylulose-5-phosphate synthase activity), GO:0016114 (terpenoid biosynthetic process)	NA	NA	NA	NA	unchange
119CG3.1	119CG3	Outer membrane protein/protective antigen OMA87 n=1 Tax=Synechococcus sp. PCC 7502 RepID=K9SV56_9SYNE; IPR000184 (Bacterial surface antigen (D15)), IPR005689 (Chloroplast envelope protein translocase, IAP75), IPR010827 (Surface antigen variable number); GO:0006886 (intracellular protein transport), GO:0015450 (P-P-bond-hydrolysis-driven protein transmembrane transporter activity), GO:0019867 (out…	NA	NA	NA	NA	unchange
11DDVR.2	11DDVR	protoporphyrinogen IX oxidase; IPR004572 (Protoporphyrinogen oxidase), IPR027418 (Protoporphyrinogen oxidase, C-terminal domain); GO:0004729 (oxygen-dependent protoporphyrinogen oxidase activity), GO:0006779 (porphyrin-containing compound biosynthetic process), GO:0016491 (oxidoreductase activity), GO:0055114 (oxidation-reduction process)	NA	NA	NA	NA	unchange
11MVEE.1	11MVEE	putative indole-3-acetic acid-amido synthetase GH3.9; IPR004993 (GH3 auxin-responsive promoter)	0.689	NA	-0.537424111957796	NA	unchange
11QJS0.1	11QJS0	Serine-type endopeptidase isoform 2 n=2 Tax=Galdieria sulphuraria RepID=M2XV60_GALSU; IPR001940 (Peptidase S1C), IPR009003 (Trypsin-like cysteine/serine peptidase domain), IPR015724 (Serine endopeptidase DegP2); GO:0003824 (catalytic activity), GO:0004252 (serine-type endopeptidase activity), GO:0005515 (protein binding), GO:0006508 (proteolysis)	0.743	NA	-0.428565884123491	NA	unchange
129W39.1	129W39	GATA transcription factor 26; IPR010399 (Tify), IPR010402 (CCT domain), IPR013088 (Zinc finger, NHR/GATA-type); GO:0003700 (sequence-specific DNA binding transcription factor activity), GO:0005515 (protein binding), GO:0008270 (zinc ion binding), GO:0043565 (sequence-specific DNA binding)	NA	NA	NA	NA	unchange
12B6U4.1	12B6U4	Cell wall protein Exp1 n=1 Tax=Mirabilis jalapa RepID=Q84L36_MIRJA; IPR007118 (Expansin/Lol pI); GO:0005576 (extracellular region), GO:0009664 (plant-type cell wall organization)	0.765	NA	-0.386468347082073	NA	unchange
12HLQD.1	12HLQD	Glutathione S-transferase family protein; IPR010987 (Glutathione S-transferase, C-terminal-like), IPR012336 (Thioredoxin-like fold); GO:0005515 (protein binding)	NA	NA	NA	NA	unchange
12L8KL.1	12L8KL	ubiquitin-associated (UBA)/TS-N domain-containing protein; IPR006567 (PUG domain), IPR007087 (Zinc finger, C2H2), IPR009060 (UBA-like), IPR018997 (PUB domain); GO:0005515 (protein binding), GO:0046872 (metal ion binding)	NA	NA	NA	NA	unchange
12MHRI.1	12MHRI	amidophosphoribosyltransferase 1, chloroplastic-like [Glycine max]; IPR005854 (Amidophosphoribosyl transferase), IPR017932 (Glutamine amidotransferase type 2 domain); GO:0004044 (amidophosphoribosyltransferase activity), GO:0008152 (metabolic process), GO:0009113 (purine nucleobase biosynthetic process), GO:0009116 (nucleoside metabolic process)	1.242	0.081576	0.312665173558394	1.08843759370533	unchange
12U4ZA.1	12U4ZA	uncharacterized protein LOC100819290 [Glycine max]	NA	NA	NA	NA	unchange
12ZBK0.1	12ZBK0	inosine-5'-monophosphate dehydrogenase; IPR005990 (Inosine-5'-monophosphate dehydrogenase), IPR013785 (Aldolase-type TIM barrel); GO:0003824 (catalytic activity), GO:0003938 (IMP dehydrogenase activity), GO:0006164 (purine nucleotide biosynthetic process), GO:0016491 (oxidoreductase activity), GO:0055114 (oxidation-reduction process)	1.211	0.011738	0.276198865032242	1.93040589482245	unchange
132VHE.2	132VHE	phosphatidylinositol 3,4,5-trisphosphate 3-phosphatase and dual-specificity protein phosphatase PTEN-like isoform X2 [Glycine max]; IPR014019 (Phosphatase tensin type), IPR014020 (Tensin phosphatase, C2 domain); GO:0004725 (protein tyrosine phosphatase activity), GO:0005515 (protein binding), GO:0016311 (dephosphorylation), GO:0016791 (phosphatase activity)	0.936	0.22438	-0.0954195650786824	0.649015856313972	unchange
13IMLW.1	13IMLW	uncharacterized protein LOC100803217 [Glycine max]	1.183	0.027303	0.242450073677701	1.56378963091295	unchange
13KX0I.1	13KX0I	alpha/beta-Hydrolases superfamily protein	1.07	0.6087	0.0976107966264223	0.215596698246992	unchange
140ZFQ.1	140ZFQ	GDSL-like Lipase/Acylhydrolase superfamily protein; IPR001087 (Lipase, GDSL); GO:0006629 (lipid metabolic process), GO:0016787 (hydrolase activity)	NA	NA	NA	NA	unchange
14LJH7.1	14LJH7	S-adenosyl-L-methionine-dependent methyltransferases superfamily protein; IPR005299 (SAM dependent carboxyl methyltransferase); GO:0008168 (methyltransferase activity)	NA	NA	NA	NA	unchange
14X4SK.1	14X4SK	gamma interferon inducible lysosomal thiol reductase; IPR004911 (Gamma interferon inducible lysosomal thiol reductase GILT)	0.657	0.00126163	-0.606034724339757	2.89906799257108	unchange
14XETV.1	14XETV	glucan endo-1,3-beta-glucosidase-like [Glycine max]; IPR000490 (Glycoside hydrolase, family 17), IPR017853 (Glycoside hydrolase, superfamily); GO:0005975 (carbohydrate metabolic process)	NA	NA	NA	NA	unchange
14YEDZ.1	14YEDZ	light-harvesting chlorophyll B-binding protein 3; IPR022796 (Chlorophyll A-B binding protein), IPR023329 (Chlorophyll a/b binding protein domain); GO:0016020 (membrane)	NA	NA	NA	NA	unchange
157ZG7.1	157ZG7	WD repeat-containing protein 5-like [Glycine max]; IPR015943 (WD40/YVTN repeat-like-containing domain), IPR020472 (G-protein beta WD-40 repeat); GO:0005515 (protein binding)	1.259	0.083136	0.332278283056929	1.08021087494308	unchange
159H25.1	159H25	aldehyde dehydrogenase family 7 member A1-like [Glycine max]; IPR016161 (Aldehyde/histidinol dehydrogenase); GO:0008152 (metabolic process), GO:0016491 (oxidoreductase activity), GO:0055114 (oxidation-reduction process)	1.112	0.035619	0.153156788061421	1.44831827747744	unchange
15I91Z.1	15I91Z	cleavage and polyadenylation specificity factor 5; IPR015797 (NUDIX hydrolase domain-like), IPR016706 (Cleavage/polyadenylation specificity factor subunit 5); GO:0003729 (mRNA binding), GO:0005849 (mRNA cleavage factor complex), GO:0006378 (mRNA polyadenylation), GO:0016787 (hydrolase activity)	NA	NA	NA	NA	unchange
15M9SP.1	15M9SP	Acetyl-coenzyme A carboxylase carboxyl transferase subunit beta, chloroplastic n=21 Tax=Viridiplantae RepID=ACCD_NICSY; IPR000438 (Acetyl-CoA carboxylase carboxyl transferase, beta subunit); GO:0003989 (acetyl-CoA carboxylase activity), GO:0006633 (fatty acid biosynthetic process), GO:0009317 (acetyl-CoA carboxylase complex), GO:0016874 (ligase activity)	1.229	NA	0.297484915710575	NA	unchange
15MU7G.1	15MU7G	uridine kinase-like 4; IPR000764 (Uridine kinase), IPR026008 (Uridine kinase-like protein), IPR027417 (P-loop containing nucleoside triphosphate hydrolase); GO:0004849 (uridine kinase activity), GO:0005524 (ATP binding), GO:0008152 (metabolic process), GO:0016301 (kinase activity)	1.213	0.05036	0.278579550458423	1.29791427856418	unchange
15NCRR.1	15NCRR	Octicosapeptide/Phox/Bem1p family protein; IPR000270 (Phox/Bem1p); GO:0005515 (protein binding)	NA	NA	NA	NA	unchange
15VWWC.1	15VWWC	succinate-semialdehyde dehydrogenase; IPR010102 (Succinate semialdehyde dehydrogenase), IPR016161 (Aldehyde/histidinol dehydrogenase); GO:0008152 (metabolic process), GO:0009013 (succinate-semialdehyde dehydrogenase [NAD(P)+] activity), GO:0009450 (gamma-aminobutyric acid catabolic process), GO:0016491 (oxidoreductase activity), GO:0055114 (oxidation-reduction process)	0.937	0.28394	-0.0938790470029001	0.546773422001809	unchange
15W76Y.1	15W76Y	DERLIN-1; IPR007599 (Derlin)	NA	NA	NA	NA	unchange
15ZR5C.1	15ZR5C	enolase-phosphatase E1-like isoform X1 [Glycine max]	0.6	0.0005989	-0.736965594166206	3.22264568691579	unchange
1646XJ.1	1646XJ	uncharacterized protein LOC100809992 isoform X1 [Glycine max]; IPR002716 (PIN domain), IPR008984 (SMAD/FHA domain), IPR026721 (Transmembrane protein 18); GO:0005515 (protein binding)	NA	NA	NA	NA	unchange
16527J.1	16527J	Nuclear pore localisation protein NPL4; IPR000626 (Ubiquitin domain), IPR007717 (Nuclear pore localisation protein NPL4), IPR024682 (Nuclear pore localisation protein Npl4, ubiquitin-like domain); GO:0005515 (protein binding)	1.238	0.00098357	0.308011314552178	3.00719472620533	unchange
16GZH2.1	16GZH2	uncharacterized protein LOC102663882 [Glycine max]	0.867	0.027822	-0.205896101440252	1.55561165372055	unchange
16PV68.1	16PV68	urease accessory protein G; IPR012202 ([NiFe]-hydrogenase/urease maturation factor, Ni2-binding GTPase), IPR027417 (P-loop containing nucleoside triphosphate hydrolase); GO:0003924 (GTPase activity), GO:0005524 (ATP binding), GO:0005737 (cytoplasm), GO:0006184 (GTP catabolic process), GO:0016151 (nickel cation binding), GO:0016530 (metallochaperone activity), GO:0042803 (protein homodimerization …	1.079	0.38442	0.10969486482593	0.415194025624496	unchange
16SP4W.1	16SP4W	autophagy 3 (APG3) protein; IPR007134 (Autophagy-related protein 3, N-terminal), IPR007135 (Autophagy-related protein 3), IPR019461 (Autophagy-related protein 3, C-terminal)	1.189	NA	0.249748715083569	NA	unchange
16TVZ1.1	16TVZ1	Peptidase family M48 family protein; IPR001915 (Peptidase M48); GO:0004222 (metalloendopeptidase activity), GO:0006508 (proteolysis), GO:0016020 (membrane)	1.003	0.94772	0.00432160595009347	0.023319954240666	unchange
173QHH.1	173QHH	1-aminocyclopropane-1-carboxylate oxidase homolog 1-like [Glycine max]; IPR005123 (Oxoglutarate/iron-dependent dioxygenase), IPR026992 (Non-haem dioxygenase N-terminal domain), IPR027443 (Isopenicillin N synthase-like); GO:0016491 (oxidoreductase activity), GO:0055114 (oxidation-reduction process)	2.444	0.0037043	1.28924428515664	2.43129384837547	up
17K4UZ.1	17K4UZ	methyl esterase 3	NA	NA	NA	NA	unchange
17MV76.2	17MV76	catalytic LigB subunit of aromatic ring-opening dioxygenase family; IPR004183 (Extradiol ring-cleavage dioxygenase, class III enzyme, subunit B), IPR014436 (Extradiol aromatic ring-opening dioxygenase, DODA type); GO:0006725 (cellular aromatic compound metabolic process), GO:0008198 (ferrous iron binding), GO:0008270 (zinc ion binding), GO:0016491 (oxidoreductase activity), GO:0055114 (oxidation-…	0.671	0.25876	-0.575615328461903	0.587102857531549	unchange
17PZW3.1	17PZW3	translocon-associated protein beta (TRAPB) family protein; IPR008856 (Translocon-associated protein subunit beta); GO:0005783 (endoplasmic reticulum), GO:0016021 (integral component of membrane)	1.162	0.22544	0.216610068742442	0.646969024234719	unchange
17XFIN.1	17XFIN	phenazine biosynthesis PhzC/PhzF family protein; IPR003719 (Phenazine biosynthesis PhzF protein); GO:0003824 (catalytic activity), GO:0009058 (biosynthetic process)	1.657	0.075099	0.728573602559365	1.12436584591692	unchange
17ZCGM.2	17ZCGM	isochorismatase hydrolase family protein; IPR000868 (Isochorismatase-like); GO:0003824 (catalytic activity), GO:0008152 (metabolic process)	0.594	0.0165388	-0.751465163861321	1.7814960045951	unchange
180UYH.1	180UYH	Hyaluronan / mRNA binding family; IPR006861 (Hyaluronan/mRNA-binding protein), IPR019084 (Stm1, N-terminal)	0.887	0.035983	-0.172993990361023	1.4439026311758	unchange
181IYB.1	181IYB	Heavy metal transport/detoxification superfamily protein; IPR006121 (Heavy metal-associated domain, HMA); GO:0030001 (metal ion transport), GO:0046872 (metal ion binding)	0.751	0.29958	-0.413115187147815	0.523487183561247	unchange
187MEP.1	187MEP	sieve element occlusion protein; IPR027942 (Sieve element occlusion, N-terminal), IPR027944 (Sieve element occlusion, C-terminal)	0.254	0.0037439	-1.97709959788992	2.42667575983462	down
18AW2L.2	18AW2L	WD repeat-containing protein 3-like [Glycine max]; IPR009917 (Steroid receptor RNA activator-protein/coat protein complex II, Sec31), IPR015943 (WD40/YVTN repeat-like-containing domain); GO:0005515 (protein binding)	NA	NA	NA	NA	unchange
18GXDP.1	18GXDP	proline--tRNA ligase-like [Glycine max]; IPR002316 (Proline-tRNA ligase, class IIa), IPR017449 (Prolyl-tRNA synthetase, class II); GO:0000166 (nucleotide binding), GO:0004812 (aminoacyl-tRNA ligase activity), GO:0004827 (proline-tRNA ligase activity), GO:0005524 (ATP binding), GO:0005737 (cytoplasm), GO:0006418 (tRNA aminoacylation for protein translation), GO:0006433 (prolyl-tRNA aminoacylation)	0.561	0.0085447	-0.833927324053294	2.06830318053034	unchange
18JCSN.1	18JCSN	sucrose synthase 6; IPR012820 (Sucrose synthase, plant/cyanobacteria); GO:0005985 (sucrose metabolic process), GO:0009058 (biosynthetic process), GO:0016157 (sucrose synthase activity)	NA	NA	NA	NA	unchange
18NJDF.1	18NJDF	plasma membrane intrinsic protein 1B; IPR000425 (Major intrinsic protein), IPR023271 (Aquaporin-like); GO:0005215 (transporter activity), GO:0006810 (transport), GO:0016020 (membrane)	0.249	NA	-2.00578235259401	NA	unchange
18T4MA.1	18T4MA	protein FAM63B-like isoform X1 [Glycine max]; IPR007518 (Protein of unknown function DUF544)	NA	NA	NA	NA	unchange
1944SK.1	1944SK	23kDa polypeptide of the oxygen evolving complex of photosystem II n=5 Tax=Sonneratia RepID=A9XNJ0_9MYRT; IPR002683 (Photosystem II PsbP, oxygen evolving complex); GO:0005509 (calcium ion binding), GO:0009523 (photosystem II), GO:0009654 (photosystem II oxygen evolving complex), GO:0015979 (photosynthesis), GO:0019898 (extrinsic component of membrane)	NA	NA	NA	NA	unchange
1944SK.3	1944SK	23kDa polypeptide of the oxygen evolving complex of photosystem II n=5 Tax=Sonneratia RepID=A9XNJ0_9MYRT; IPR002683 (Photosystem II PsbP, oxygen evolving complex); GO:0005509 (calcium ion binding), GO:0009523 (photosystem II), GO:0009654 (photosystem II oxygen evolving complex), GO:0015979 (photosynthesis), GO:0019898 (extrinsic component of membrane)	0.233	4.6249e-06	-2.10159814000781	5.33489765317742	down
19AV4I.1	19AV4I	dynamin-like 3; IPR000375 (Dynamin central domain), IPR001401 (Dynamin, GTPase domain), IPR011993 (Pleckstrin homology-like domain), IPR020850 (GTPase effector domain, GED), IPR022812 (Dynamin superfamily), IPR027417 (P-loop containing nucleoside triphosphate hydrolase); GO:0003924 (GTPase activity), GO:0005525 (GTP binding)	NA	NA	NA	NA	unchange
19AV4Q.1	19AV4Q	Uncharacterised conserved protein UCP015417, vWA; IPR011205 (Uncharacterised conserved protein UCP015417, vWA), IPR024553 (Domain of unknown function DUF2828)	NA	NA	NA	NA	unchange
19GFYA.1	19GFYA	Plastid-lipid associated protein PAP / fibrillin family protein; IPR006843 (Plastid lipid-associated protein/fibrillin conserved domain), IPR019825 (Legume lectin, beta chain, Mn/Ca-binding site); GO:0005198 (structural molecule activity), GO:0009507 (chloroplast)	NA	NA	NA	NA	unchange
19HZ0U.1	19HZ0U	serine acetyltransferase; IPR000767 (Disease resistance protein), IPR001611 (Leucine-rich repeat), IPR011004 (Trimeric LpxA-like), IPR027417 (P-loop containing nucleoside triphosphate hydrolase); GO:0005515 (protein binding), GO:0005737 (cytoplasm), GO:0006535 (cysteine biosynthetic process from serine), GO:0006952 (defense response), GO:0009001 (serine O-acetyltransferase activity), GO:0043531 (…	NA	NA	NA	NA	unchange
19JUXV.1	19JUXV	ATP-citrate synthase (ATP-citrate (Pro-S-)-lyase) n=2 Tax=Nautiliaceae RepID=B9L917_NAUPA; IPR002020 (Citrate synthase-like), IPR005810 (Succinyl-CoA ligase, alpha subunit), IPR016040 (NAD(P)-binding domain), IPR016102 (Succinyl-CoA synthetase-like); GO:0003824 (catalytic activity), GO:0003878 (ATP citrate synthase activity), GO:0004775 (succinate-CoA ligase (ADP-forming) activity), GO:0008152 (m…	1.754	9.8388e-07	0.810648747782646	6.00705786754005	unchange
19LA55.1	19LA55	blue copper protein-like [Glycine max]; IPR008972 (Cupredoxin); GO:0005507 (copper ion binding), GO:0009055 (electron carrier activity)	NA	NA	NA	NA	unchange
19P32S.1	19P32S	L-type lectin-domain containing receptor kinase IX.1-like [Glycine max]; IPR008985 (Concanavalin A-like lectin/glucanases superfamily), IPR013320 (Concanavalin A-like lectin/glucanase, subgroup), IPR016363 (Lectin); GO:0030246 (carbohydrate binding)	0.7	0.00158388	-0.514573172829758	2.80027772508996	unchange
19RIMK.1	19RIMK	ubiquitin carboxyl-terminal hydrolase; IPR009060 (UBA-like), IPR013083 (Zinc finger, RING/FYVE/PHD-type), IPR016652 (Ubiquitinyl hydrolase), IPR028889 (Ubiquitin carboxyl-terminal hydrolase-like domain); GO:0005515 (protein binding), GO:0006511 (ubiquitin-dependent protein catabolic process), GO:0008242 (omega peptidase activity), GO:0008270 (zinc ion binding)	0.955	0.148277	-0.0664273617389761	0.828926209374507	unchange
1AX7R1.1	1AX7R1	nucleotide binding; nucleic acid binding; IPR012677 (Nucleotide-binding, alpha-beta plait), IPR024888 (U1 small nuclear ribonucleoprotein A/U2 small nuclear ribonucleoprotein B''); GO:0000166 (nucleotide binding), GO:0003676 (nucleic acid binding), GO:0017069 (snRNA binding)	NA	NA	NA	NA	unchange
1B1F65.1	1B1F65	basic leucine zipper and W2 domain-containing protein 2-like [Glycine max]; IPR016024 (Armadillo-type fold); GO:0005488 (binding), GO:0005515 (protein binding)	0.938	0.5966	-0.0923401721467106	0.224316750973956	unchange
1B4KK2.1	1B4KK2	chalcone synthase [Glycine max]; IPR011141 (Polyketide synthase, type III), IPR016039 (Thiolase-like); GO:0003824 (catalytic activity), GO:0008152 (metabolic process), GO:0009058 (biosynthetic process)	NA	NA	NA	NA	unchange
1B9Y88.1	1B9Y88	XH/XS domain-containing protein; IPR005379 (Uncharacterised domain XH), IPR005380 (XS domain), IPR005381 (Zinc finger-XS domain); GO:0031047 (gene silencing by RNA)	0.713	0.065078	-0.488026018218199	1.18656580242096	unchange
1BHT4U.1	1BHT4U	acyl-coenzyme A thioesterase-like protein; IPR006683 (Thioesterase superfamily)	2.976	NA	1.57337452644594	NA	unchange
1BJ025.1	1BJ025	Expressed protein n=1 Tax=Oryza sativa subsp. japonica RepID=Q10M11_ORYSJ; IPR000772 (Ricin B lectin domain)	0.72	NA	-0.473931188332412	NA	unchange
1BQ3FB.1	1BQ3FB	serine/threonine protein phosphatase 2A; IPR004843 (Phosphoesterase domain); GO:0016787 (hydrolase activity)	1.183	NA	0.242450073677701	NA	unchange
1BRL89.1	1BRL89	uncharacterized tRNA-binding protein C30C2.04-like [Glycine max]; IPR010987 (Glutathione S-transferase, C-terminal-like), IPR012340 (Nucleic acid-binding, OB-fold); GO:0000049 (tRNA binding)	1.107	0.20898	0.146655222119465	0.67989527515812	unchange
1BZV33.1	1BZV33	nudix hydrolase homolog 3; IPR015797 (NUDIX hydrolase domain-like); GO:0016787 (hydrolase activity)	0.934	0.075925	-0.0985055449524251	1.1196151994097	unchange
1CH3A3.1	1CH3A3	ADP-ribosylation factor 1; IPR003579 (Small GTPase superfamily, Rab type), IPR005225 (Small GTP-binding protein domain), IPR006689 (Small GTPase superfamily, ARF/SAR type), IPR027417 (P-loop containing nucleoside triphosphate hydrolase); GO:0005525 (GTP binding), GO:0005622 (intracellular), GO:0006886 (intracellular protein transport), GO:0007264 (small GTPase mediated signal transduction), GO:00…	NA	NA	NA	NA	unchange
1CW7CI.2	1CW7CI	Octicosapeptide/Phox/Bem1p (PB1) domain-containing protein / tetratricopeptide repeat (TPR)-containing protein; IPR000270 (Phox/Bem1p), IPR011990 (Tetratricopeptide-like helical); GO:0005515 (protein binding)	1.055	0.7007	0.0772429989324604	0.154467882506425	unchange
1D0QNK.1	1D0QNK	regulation of nuclear pre-mRNA domain-containing protein 1A-like isoform X2 [Glycine max]; IPR006569 (CID domain), IPR008942 (ENTH/VHS)	NA	NA	NA	NA	unchange
1D22H7.1	1D22H7	probable nucleolar protein 5-2-like [Glycine max]; IPR002687 (Nop domain), IPR012974 (NOP5, N-terminal), IPR012976 (NOSIC)	NA	NA	NA	NA	unchange
1DVI41.1	1DVI41	folylpolyglutamate synthase; IPR001645 (Folylpolyglutamate synthetase), IPR015943 (WD40/YVTN repeat-like-containing domain); GO:0004326 (tetrahydrofolylpolyglutamate synthase activity), GO:0005515 (protein binding), GO:0005524 (ATP binding), GO:0009058 (biosynthetic process), GO:0009396 (folic acid-containing compound biosynthetic process), GO:0016874 (ligase activity)	0.892	NA	-0.164884384741782	NA	unchange
1DZ6TK.1	1DZ6TK	methyl esterase 1	1.662	2.1114e-05	0.732920382108257	4.67542948278116	unchange
1E00SW.2	1E00SW	Smr (small MutS-related) domain protein; IPR002625 (Smr protein/MutS2 C-terminal), IPR013899 (Domain of unknown function DUF1771)	NA	NA	NA	NA	unchange
1E0YQ2.1	1E0YQ2	alpha-mannosidase 1; IPR001382 (Glycoside hydrolase, family 47); GO:0005509 (calcium ion binding), GO:0016020 (membrane)	NA	NA	NA	NA	unchange
1EDB5Y.1	1EDB5Y	cytospin-A-like isoform X3 [Glycine max]	1.53	0.0094594	0.613531652917927	2.02413640957633	unchange
1EJ222.1	1EJ222	uncharacterized protein LOC102663882 [Glycine max]	NA	NA	NA	NA	unchange
1EP8UK.1	1EP8UK	Pathogenesis-related thaumatin superfamily protein; IPR001938 (Thaumatin)	NA	NA	NA	NA	unchange
1EZN5T.1	1EZN5T	signal recognition particle receptor subunit beta; IPR019009 (Signal recognition particle receptor, beta subunit), IPR024156 (Small GTPase superfamily, ARF type), IPR027417 (P-loop containing nucleoside triphosphate hydrolase); GO:0005525 (GTP binding), GO:0005622 (intracellular), GO:0007264 (small GTPase mediated signal transduction)	0.777	0.41912	-0.364013496254377	0.37766161456011	unchange
1FB51V.1	1FB51V	sucrose-phosphatase 1; IPR006379 (HAD-superfamily hydrolase, subfamily IIB), IPR013679 (Sucrose-6-phosphate phosphohydrolase C-terminal), IPR023214 (HAD-like domain); GO:0000287 (magnesium ion binding), GO:0003824 (catalytic activity), GO:0005986 (sucrose biosynthetic process), GO:0008152 (metabolic process), GO:0016791 (phosphatase activity), GO:0050307 (sucrose-phosphate phosphatase activity)	NA	NA	NA	NA	unchange
1FC84E.1	1FC84E	1-(5-phosphoribosyl)-5-[(5- phosphoribosylamino)methylideneamino] imidazole-4-carboxamide isomerase, chloroplastic-like isoform X1 [Glycine max]; IPR006062 (Histidine biosynthesis), IPR011858 (Phosphoribosylformimino-5-aminoimidazole carboxamide ribotide isomerase, eukaryotic), IPR013785 (Aldolase-type TIM barrel); GO:0000105 (histidine biosynthetic process), GO:0003824 (catalytic activity), GO:0…	NA	NA	NA	NA	unchange
1FPN7V.1	1FPN7V	methionine gamma-lyase; IPR000277 (Cys/Met metabolism, pyridoxal phosphate-dependent enzyme), IPR015424 (Pyridoxal phosphate-dependent transferase); GO:0003824 (catalytic activity), GO:0030170 (pyridoxal phosphate binding)	NA	NA	NA	NA	unchange
1FV09I.1	1FV09I	Calcium-binding EF hand family protein; IPR000261 (EPS15 homology (EH)), IPR011992 (EF-hand domain pair); GO:0005509 (calcium ion binding), GO:0005515 (protein binding)	NA	NA	NA	NA	unchange
1GCN3K.1	1GCN3K	hypothetical protein	NA	NA	NA	NA	unchange
1H4ABR.3	1H4ABR	CCR4-NOT transcription complex subunit 3-like [Glycine max]; IPR012270 (CCR4-NOT complex, subunit 3/ 5); GO:0005634 (nucleus)	NA	NA	NA	NA	unchange
1H4CIU.1	1H4CIU	serine/arginine repetitive matrix protein 2-like [Glycine max]; IPR013170 (mRNA splicing factor, Cwf21)	NA	NA	NA	NA	unchange
1H9F4R.1	1H9F4R	Sec14p-like phosphatidylinositol transfer family protein; IPR001251 (CRAL-TRIO domain), IPR009038 (GOLD), IPR011074 (CRAL/TRIO, N-terminal domain); GO:0006810 (transport), GO:0016021 (integral component of membrane)	0.552	1.784e-06	-0.857259827883918	5.7486051499599	unchange
1HI77Q.1	1HI77Q	2-oxoglutarate (2OG) and Fe(II)-dependent oxygenase superfamily protein; IPR005123 (Oxoglutarate/iron-dependent dioxygenase), IPR026992 (Non-haem dioxygenase N-terminal domain), IPR027443 (Isopenicillin N synthase-like); GO:0016491 (oxidoreductase activity), GO:0055114 (oxidation-reduction process)	9.399	NA	3.23250727043012	NA	unchange
1HS322.1	1HS322	basic 7S globulin-like [Glycine max]; IPR001461 (Aspartic peptidase), IPR021109 (Aspartic peptidase domain); GO:0004190 (aspartic-type endopeptidase activity), GO:0006508 (proteolysis)	0.44	NA	-1.18442457113743	NA	unchange
1HU4YV.1	1HU4YV	catalase 2; IPR002226 (Catalase haem-binding site), IPR010582 (Catalase immune-responsive domain), IPR011614 (Catalase core domain), IPR018028 (Catalase, mono-functional, haem-containing), IPR020835 (Catalase-like domain), IPR024708 (Catalase active site); GO:0004096 (catalase activity), GO:0006979 (response to oxidative stress), GO:0020037 (heme binding), GO:0055114 (oxidation-reduction process)	NA	NA	NA	NA	unchange
1I70XP.1	1I70XP	phosphoglucan phosphatase LSF1; IPR000340 (Dual specificity phosphatase, catalytic domain), IPR001478 (PDZ domain), IPR014756 (Immunoglobulin E-set), IPR020422 (Dual specificity phosphatase, subgroup, catalytic domain); GO:0005515 (protein binding), GO:0006470 (protein dephosphorylation), GO:0008138 (protein tyrosine/serine/threonine phosphatase activity)	0.96	0.4916	-0.0588936890535686	0.308388125785584	unchange
1I7GZ6.1	1I7GZ6	glutamate synthase 1; IPR000583 (Class II glutamine amidotransferase domain), IPR002489 (Glutamate synthase, alpha subunit, C-terminal), IPR013785 (Aldolase-type TIM barrel), IPR017932 (Glutamine amidotransferase type 2 domain); GO:0003824 (catalytic activity), GO:0006537 (glutamate biosynthetic process), GO:0006807 (nitrogen compound metabolic process), GO:0008152 (metabolic process), GO:0015930…	0.612	8.2512e-07	-0.708396441969435	6.08348288593736	unchange
1IB7AW.3	1IB7AW	ATP-dependent zinc metalloprotease FTSH protein; IPR000642 (Peptidase M41), IPR027417 (P-loop containing nucleoside triphosphate hydrolase); GO:0000166 (nucleotide binding), GO:0004222 (metalloendopeptidase activity), GO:0005524 (ATP binding), GO:0006508 (proteolysis), GO:0017111 (nucleoside-triphosphatase activity)	0.758	NA	-0.399730246490995	NA	unchange
1IN98U.2	1IN98U	isoflavone reductase-like protein-like [Glycine max]; IPR008030 (NmrA-like), IPR016040 (NAD(P)-binding domain), IPR027417 (P-loop containing nucleoside triphosphate hydrolase)	NA	NA	NA	NA	unchange
1IW9Y2.1	1IW9Y2	plasma membrane H+-ATPase; IPR001757 (Cation-transporting P-type ATPase), IPR023214 (HAD-like domain), IPR023298 (P-type ATPase, transmembrane domain); GO:0000166 (nucleotide binding), GO:0006200 (ATP catabolic process), GO:0006754 (ATP biosynthetic process), GO:0006812 (cation transport), GO:0016021 (integral component of membrane), GO:0016887 (ATPase activity), GO:0019829 (cation-transporting A…	0.884	0.23208	-0.177881725270655	0.634362284205392	unchange
1J3CUB.1	1J3CUB	UDP-Glycosyltransferase superfamily protein; IPR002213 (UDP-glucuronosyl/UDP-glucosyltransferase); GO:0008152 (metabolic process)	1.343	NA	0.425459304765355	NA	unchange
1J64TJ.1	1J64TJ	kunitz trypsin inhibitor 1; IPR002160 (Proteinase inhibitor I3, Kunitz legume); GO:0004866 (endopeptidase inhibitor activity)	9.981	NA	3.31918436694194	NA	unchange
1JKN9R.1	1JKN9R	MLP-like protein 43; IPR000916 (Bet v I domain), IPR023393 (START-like domain); GO:0006952 (defense response), GO:0009607 (response to biotic stimulus)	NA	NA	NA	NA	unchange
1JKV8J.1	1JKV8J	triosephosphate isomerase; IPR000652 (Triosephosphate isomerase), IPR013785 (Aldolase-type TIM barrel); GO:0003824 (catalytic activity), GO:0004807 (triose-phosphate isomerase activity), GO:0006096 (glycolysis), GO:0008152 (metabolic process)	0.965	0.46574	-0.0513991525066443	0.331856461158382	unchange
1JMX4I.1	1JMX4I	sirohydrochlorin ferrochelatase B; IPR002762 (Cobalamin (vitamin B12) biosynthesis CbiX); GO:0009236 (cobalamin biosynthetic process), GO:0016829 (lyase activity), GO:0046872 (metal ion binding)	0.759	0.00076392	-0.397828209246621	3.11695211966739	unchange
1JP5NC.1	1JP5NC	RNA-binding KH domain-containing protein; IPR004087 (K Homology domain); GO:0003723 (RNA binding)	1.015	0.74526	0.0214797274104514	0.127692187833833	unchange
1JUP22.1	1JUP22	ADP,ATP carrier protein 1, mitochondrial [Glycine max]; IPR002067 (Mitochondrial carrier protein), IPR023395 (Mitochondrial carrier domain); GO:0005215 (transporter activity), GO:0005743 (mitochondrial inner membrane), GO:0006810 (transport), GO:0055085 (transmembrane transport)	NA	NA	NA	NA	unchange
1KQ3UY.1	1KQ3UY	acyl-activating enzyme 17; IPR000873 (AMP-dependent synthetase/ligase), IPR025110 (AMP-binding enzyme C-terminal domain); GO:0003824 (catalytic activity), GO:0008152 (metabolic process)	0.986	0.82232	-0.0203404482841755	0.084959146948658	unchange
1KSV8R.1	1KSV8R	4-coumarate:CoA ligase 2; IPR000873 (AMP-dependent synthetase/ligase); GO:0003824 (catalytic activity), GO:0008152 (metabolic process)	4.119	0.00015637	2.04229412620617	3.8058465638349	up
1L5FHK.1	1L5FHK	sugar porter (SP) family MFS transporter; IPR005828 (General substrate transporter), IPR016196 (Major facilitator superfamily domain, general substrate transporter); GO:0005215 (transporter activity), GO:0006810 (transport), GO:0016020 (membrane), GO:0016021 (integral component of membrane), GO:0022857 (transmembrane transporter activity), GO:0022891 (substrate-specific transmembrane transporter …	1.339	0.088715	0.421155960662223	1.05200294311679	unchange
1L601T.1	1L601T	ENTH/VHS/GAT family protein; IPR004152 (GAT), IPR008942 (ENTH/VHS); GO:0005622 (intracellular), GO:0006886 (intracellular protein transport)	1.468	0.0130196	0.553851968181126	1.88540235835318	unchange
1L70FA.1	1L70FA	Eukaryotic aspartyl protease family protein; IPR001461 (Aspartic peptidase), IPR021109 (Aspartic peptidase domain); GO:0004190 (aspartic-type endopeptidase activity), GO:0006508 (proteolysis)	NA	NA	NA	NA	unchange
1L9BHC.1	1L9BHC	NAD(P)-binding Rossmann-fold superfamily protein; IPR002347 (Glucose/ribitol dehydrogenase); GO:0008152 (metabolic process), GO:0016491 (oxidoreductase activity)	1.751	0.020122	0.808179083771471	1.69632885533598	unchange
1LRU74.1	1LRU74	alcohol dehydrogenase 1; IPR002085 (Alcohol dehydrogenase superfamily, zinc-type), IPR011032 (GroES (chaperonin 10)-like), IPR013149 (Alcohol dehydrogenase, C-terminal), IPR016040 (NAD(P)-binding domain); GO:0008270 (zinc ion binding), GO:0016491 (oxidoreductase activity), GO:0055114 (oxidation-reduction process)	0.728	NA	-0.457989644463391	NA	unchange
1M4GHK.1	1M4GHK	DNA-binding protein, putative; IPR004483 (DNA helicase, putative), IPR026853 (DNA-binding protein SMUBP-2), IPR027417 (P-loop containing nucleoside triphosphate hydrolase); GO:0000166 (nucleotide binding), GO:0003677 (DNA binding), GO:0005524 (ATP binding), GO:0017111 (nucleoside-triphosphatase activity), GO:0043141 (ATP-dependent 5'-3' DNA helicase activity)	0.459	NA	-1.12343394124828	NA	unchange
1N0TT5.1	1N0TT5	cytochrome c-2; IPR002327 (Cytochrome c, class IA/ IB), IPR009056 (Cytochrome c-like domain); GO:0005506 (iron ion binding), GO:0009055 (electron carrier activity), GO:0020037 (heme binding)	NA	NA	NA	NA	unchange
1N2067.1	1N2067	DYNAMIN-like 1E; IPR000375 (Dynamin central domain), IPR001401 (Dynamin, GTPase domain), IPR020850 (GTPase effector domain, GED), IPR022812 (Dynamin superfamily), IPR027417 (P-loop containing nucleoside triphosphate hydrolase); GO:0003924 (GTPase activity), GO:0005525 (GTP binding)	NA	NA	NA	NA	unchange
1N90UZ.1	1N90UZ	ADP-ribosylation factor 1; IPR003579 (Small GTPase superfamily, Rab type), IPR005225 (Small GTP-binding protein domain), IPR006689 (Small GTPase superfamily, ARF/SAR type), IPR027417 (P-loop containing nucleoside triphosphate hydrolase); GO:0005525 (GTP binding), GO:0005622 (intracellular), GO:0006886 (intracellular protein transport), GO:0007264 (small GTPase mediated signal transduction), GO:00…	NA	NA	NA	NA	unchange
1NB5KJ.1	1NB5KJ	FkbM family methyltransferase; IPR006342 (Methyltransferase FkbM)	NA	NA	NA	NA	unchange
1NMA8N.1	1NMA8N	alpha-1,4-glucan-protein synthase [UDP-forming]-like protein; IPR004901 (Reversibly glycosylated polypeptide family); GO:0016866 (intramolecular transferase activity), GO:0030244 (cellulose biosynthetic process)	0.759	0.0013439	-0.397828209246621	2.87163304606192	unchange
1NQG3Y.1	1NQG3Y	Peroxidase family protein; IPR010255 (Haem peroxidase); GO:0004601 (peroxidase activity), GO:0006979 (response to oxidative stress), GO:0020037 (heme binding), GO:0055114 (oxidation-reduction process)	NA	NA	NA	NA	unchange
1NY0MW.1	1NY0MW	Subunit of Retromer complex n=1 Tax=Volvox carteri RepID=D8U9T4_VOLCA; IPR005378 (Vacuolar protein sorting-associated protein 35, Vps35); GO:0015031 (protein transport), GO:0030904 (retromer complex)	0.681	NA	-0.554273296650016	NA	unchange
1NY3A5.1	1NY3A5	COP9 signalosome complex subunit 8; IPR011991 (Winged helix-turn-helix DNA-binding domain)	0.997	NA	-0.00433459026389113	NA	unchange
1P4JCB.1	1P4JCB	citrate-binding protein-like [Glycine max]; IPR008985 (Concanavalin A-like lectin/glucanases superfamily), IPR013320 (Concanavalin A-like lectin/glucanase, subgroup)	NA	NA	NA	NA	unchange
1PFK72.2	1PFK72	neutral alpha-glucosidase; IPR000322 (Glycoside hydrolase, family 31), IPR011013 (Galactose mutarotase-like domain), IPR013785 (Aldolase-type TIM barrel); GO:0003824 (catalytic activity), GO:0005975 (carbohydrate metabolic process), GO:0030246 (carbohydrate binding)	NA	NA	NA	NA	unchange
1PW7ZW.1	1PW7ZW	Glutathione S-transferase family protein; IPR010987 (Glutathione S-transferase, C-terminal-like), IPR012336 (Thioredoxin-like fold); GO:0005515 (protein binding)	NA	NA	NA	NA	unchange
1Q05D2.1	1Q05D2	cellulose synthase like E1; IPR005150 (Cellulose synthase); GO:0016020 (membrane), GO:0016760 (cellulose synthase (UDP-forming) activity), GO:0030244 (cellulose biosynthetic process)	0.599	NA	-0.739372091873301	NA	unchange
1Q0CCS.1	1Q0CCS	Unknown protein; IPR011009 (Protein kinase-like domain)	NA	NA	NA	NA	unchange
1QL5BR.1	1QL5BR	heat shock protein STI-like isoform X1 [Glycine max]; IPR006636 (Heat shock chaperonin-binding), IPR011990 (Tetratricopeptide-like helical); GO:0005515 (protein binding)	0.916	0.6841	-0.126580496565143	0.16488040957545	unchange
1RV5TE.1	1RV5TE	sucrose transporter 4; IPR005828 (General substrate transporter), IPR005989 (Sucrose/H+ symporter, plant); GO:0005887 (integral component of plasma membrane), GO:0008515 (sucrose transmembrane transporter activity), GO:0015770 (sucrose transport), GO:0016021 (integral component of membrane), GO:0022857 (transmembrane transporter activity), GO:0055085 (transmembrane transport)	1.043	NA	0.0607391578576785	NA	unchange
1S4SY2.3	1S4SY2	SufS subfamily cysteine desulfurase; IPR010970 (Cysteine desulfurase, SufS), IPR015424 (Pyridoxal phosphate-dependent transferase); GO:0003824 (catalytic activity), GO:0006534 (cysteine metabolic process), GO:0008152 (metabolic process), GO:0030170 (pyridoxal phosphate binding), GO:0031071 (cysteine desulfurase activity)	NA	NA	NA	NA	unchange
1SA9RR.1	1SA9RR	tetratricopeptide repeat protein 4 homolog isoform X2 [Glycine max]; IPR011990 (Tetratricopeptide-like helical); GO:0005515 (protein binding)	NA	NA	NA	NA	unchange
1SB772.1	1SB772	sterol 3-beta-glucosyltransferase UGT80A2-like isoform X2 [Glycine max]; IPR002213 (UDP-glucuronosyl/UDP-glucosyltransferase), IPR004276 (Glycosyl transferase, family 28), IPR025749 (Sphingomyelin synthase-like domain); GO:0005975 (carbohydrate metabolic process), GO:0008152 (metabolic process), GO:0030259 (lipid glycosylation)	NA	NA	NA	NA	unchange
1SN9CK.1	1SN9CK	syntaxin, putative; IPR010989 (t-SNARE); GO:0005515 (protein binding), GO:0016020 (membrane), GO:0016192 (vesicle-mediated transport)	NA	NA	NA	NA	unchange
1T0QE3.1	1T0QE3	phosphofructokinase 3; IPR000023 (Phosphofructokinase domain), IPR012004 (Pyrophosphate-dependent phosphofructokinase TP0108), IPR022953 (Phosphofructokinase); GO:0003872 (6-phosphofructokinase activity), GO:0005524 (ATP binding), GO:0005945 (6-phosphofructokinase complex), GO:0006002 (fructose 6-phosphate metabolic process), GO:0006096 (glycolysis)	2.681	2.3122e-06	1.42277121932047	5.63597460314955	up
1T3PYK.1	1T3PYK	glutathione synthetase 2; IPR005615 (Glutathione synthase, eukaryotic), IPR016185 (Pre-ATP-grasp domain); GO:0004363 (glutathione synthase activity), GO:0005524 (ATP binding), GO:0006750 (glutathione biosynthetic process), GO:0016874 (ligase activity)	1.088	0.167455	0.121678556588252	0.776101880432323	unchange
1T462X.1	1T462X	cellulose synthase like E1; IPR005150 (Cellulose synthase); GO:0016020 (membrane), GO:0016760 (cellulose synthase (UDP-forming) activity), GO:0030244 (cellulose biosynthetic process)	NA	NA	NA	NA	unchange
1T55P5.1	1T55P5	kunitz trypsin inhibitor 1; IPR002160 (Proteinase inhibitor I3, Kunitz legume); GO:0004866 (endopeptidase inhibitor activity)	7.353	NA	2.87833298492591	NA	unchange
1TG9FP.1	1TG9FP	aspartyl/glutamyl-tRNA(Asn/Gln) amidotransferase subunit B; IPR017959 (Aspartyl/glutamyl-tRNA(Asn/Gln) amidotransferase, subunit B /E); GO:0016874 (ligase activity)	NA	NA	NA	NA	unchange
1TT2GW.1	1TT2GW	dynamin-like 3; IPR000375 (Dynamin central domain), IPR001401 (Dynamin, GTPase domain), IPR011993 (Pleckstrin homology-like domain), IPR020850 (GTPase effector domain, GED), IPR022812 (Dynamin superfamily), IPR027417 (P-loop containing nucleoside triphosphate hydrolase); GO:0003924 (GTPase activity), GO:0005525 (GTP binding)	1.495	0.0039448	0.58014548442338	2.40397501047692	unchange
1TW5Y7.1	1TW5Y7	actin-binding calponin-like (CH) domain protein; IPR001715 (Calponin homology domain), IPR011992 (EF-hand domain pair); GO:0003779 (actin binding), GO:0005509 (calcium ion binding), GO:0005515 (protein binding)	1.125	0.043679	0.169925001442312	1.35972731305637	unchange
1TZ75T.2	1TZ75T	two pore calcium channel protein, putative; IPR005821 (Ion transport domain), IPR011992 (EF-hand domain pair), IPR027359 (Voltage-dependent channel, four helix bundle domain), IPR028800 (Two pore calcium channel protein 1, plants); GO:0000325 (plant-type vacuole), GO:0005216 (ion channel activity), GO:0005245 (voltage-gated calcium channel activity), GO:0005509 (calcium ion binding), GO:0006811 (…	1.116	NA	0.158337027167101	NA	unchange
1UCA9V.1	1UCA9V	Disease resistance-responsive (dirigent-like protein) family protein; IPR004265 (Plant disease resistance response protein)	NA	NA	NA	NA	unchange
1UP6DU.1	1UP6DU	uncharacterized protein At2g24330-like isoform X1 [Glycine max]; IPR019273 (Domain of unknown function DUF2296)	NA	NA	NA	NA	unchange
1UR2FN.1	1UR2FN	transferring glycosyl group transferase	NA	NA	NA	NA	unchange
1UU3TQ.1	1UU3TQ	60S ribosomal protein L18-3; IPR000039 (Ribosomal protein L18e), IPR021131 (Ribosomal protein L18e/L15P); GO:0003735 (structural constituent of ribosome), GO:0005622 (intracellular), GO:0005840 (ribosome), GO:0006412 (translation)	1.099	0.155078	0.136191386287144	0.809449808609919	unchange
1UV8VN.1	1UV8VN	dentin sialophosphoprotein-like isoform X1 [Glycine max]; IPR008507 (Protein of unknown function DUF789)	NA	NA	NA	NA	unchange
1V18ID.1	1V18ID	Flavin-binding monooxygenase family protein; IPR012143 (Dimethylaniline monooxygenase, N-oxide-forming); GO:0050660 (flavin adenine dinucleotide binding), GO:0050661 (NADP binding), GO:0055114 (oxidation-reduction process)	NA	NA	NA	NA	unchange
1V1Y36.4	1V1Y36	CCR4-NOT transcription complex subunit 1-like isoform X1 [Glycine max]; IPR007196 (CCR4-Not complex component, Not1, C-terminal), IPR024557 (CCR4-Not complex, Not1 subunit, domain of unknown function DUF3819)	1.652	NA	0.724213686757358	NA	unchange
1V29TX.1	1V29TX	transcription initiation factor TFIID subunit 10; IPR003923 (Transcription initiation factor TFIID, 23-30kDa subunit); GO:0005634 (nucleus)	NA	NA	NA	NA	unchange
1V9TKU.1	1V9TKU	RNA-binding KH domain-containing protein; IPR004087 (K Homology domain); GO:0003723 (RNA binding)	1.018	NA	0.0257375614136083	NA	unchange
1VUI6H.1	1VUI6H	bis(5-adenosyl)-triphosphatase-like protein; IPR001310 (Histidine triad (HIT) protein), IPR011146 (HIT-like domain); GO:0003824 (catalytic activity)	NA	NA	NA	NA	unchange
1VZ6LQ.1	1VZ6LQ	endo-1,3; 1,4-beta-D-glucanase-like [Glycine max]; IPR002925 (Dienelactone hydrolase); GO:0016787 (hydrolase activity)	30.419	0.00012203	4.92690082129775	3.91353338872842	up
1W477Y.1	1W477Y	delta-1-pyrroline-5-carboxylate synthetase; IPR001057 (Glutamate/acetylglutamate kinase), IPR016161 (Aldehyde/histidinol dehydrogenase); GO:0004349 (glutamate 5-kinase activity), GO:0005737 (cytoplasm), GO:0006561 (proline biosynthetic process), GO:0008152 (metabolic process), GO:0016491 (oxidoreductase activity), GO:0055114 (oxidation-reduction process)	NA	NA	NA	NA	unchange
1W7ASM.1	1W7ASM	uncharacterized protein LOC100778620 isoform X1 [Glycine max]	NA	NA	NA	NA	unchange
1W7KJJ.3	1W7KJJ	RNA-binding protein; IPR002344 (Lupus La protein), IPR011991 (Winged helix-turn-helix DNA-binding domain), IPR012677 (Nucleotide-binding, alpha-beta plait); GO:0000166 (nucleotide binding), GO:0003676 (nucleic acid binding), GO:0003723 (RNA binding), GO:0005634 (nucleus), GO:0006396 (RNA processing), GO:0030529 (ribonucleoprotein complex)	0.493	NA	-1.02034044828418	NA	unchange
1WQ6G8.3	1WQ6G8	WD repeat-containing protein 5-like [Glycine max]; IPR015943 (WD40/YVTN repeat-like-containing domain), IPR020472 (G-protein beta WD-40 repeat), IPR022052 (Histone-binding protein RBBP4, N-terminal); GO:0005515 (protein binding)	1.212	0.26478	0.277389698810864	0.577114822169164	unchange
1WY37S.1	1WY37S	Cytochrome P450 superfamily protein; IPR001128 (Cytochrome P450); GO:0005506 (iron ion binding), GO:0020037 (heme binding), GO:0055114 (oxidation-reduction process)	73.074	0.0038167	6.1912862761214	2.41831197509541	up
1WZ43C.1	1WZ43C	63 kDa inner membrane family protein; IPR001708 (Membrane insertase OXA1/ALB3/YidC), IPR028055 (Membrane insertase YidC/Oxa1, C-terminal); GO:0016021 (integral component of membrane), GO:0051205 (protein insertion into membrane)	1.05	NA	0.070389327891398	NA	unchange
1X31DU.1	1X31DU	1-aminocyclopropane-1-carboxylate oxidase 5-like [Glycine max]; IPR005123 (Oxoglutarate/iron-dependent dioxygenase), IPR026992 (Non-haem dioxygenase N-terminal domain), IPR027443 (Isopenicillin N synthase-like); GO:0016491 (oxidoreductase activity), GO:0055114 (oxidation-reduction process)	NA	NA	NA	NA	unchange
1X45M3.1	1X45M3	FAD-binding Berberine family protein; IPR012951 (Berberine/berberine-like), IPR016166 (FAD-binding, type 2); GO:0003824 (catalytic activity), GO:0008762 (UDP-N-acetylmuramate dehydrogenase activity), GO:0016491 (oxidoreductase activity), GO:0050660 (flavin adenine dinucleotide binding), GO:0055114 (oxidation-reduction process)	0.864	0.39324	-0.210896782498619	0.405342312569999	unchange
1XIG7Z.1	1XIG7Z	carbamoyl-phosphate synthase large chain; IPR006275 (Carbamoyl-phosphate synthase, large subunit), IPR011607 (Methylglyoxal synthase-like domain), IPR011761 (ATP-grasp fold), IPR016185 (Pre-ATP-grasp domain); GO:0003824 (catalytic activity), GO:0005524 (ATP binding), GO:0006807 (nitrogen compound metabolic process), GO:0008152 (metabolic process), GO:0046872 (metal ion binding)	1.151	NA	0.202887833470143	NA	unchange
1Y8741.1	1Y8741	Ribosomal protein L6 family protein; IPR000915 (60S ribosomal protein L6E), IPR005568 (Ribosomal protein L6, N-terminal), IPR008991 (Translation protein SH3-like domain); GO:0003735 (structural constituent of ribosome), GO:0005622 (intracellular), GO:0005840 (ribosome), GO:0006412 (translation)	1.007	NA	0.0100636833446975	NA	unchange
1YSK8M.1	1YSK8M	beta-galactosidase 8; IPR000922 (D-galactoside/L-rhamnose binding SUEL lectin domain), IPR001944 (Glycoside hydrolase, family 35), IPR017853 (Glycoside hydrolase, superfamily); GO:0005975 (carbohydrate metabolic process), GO:0030246 (carbohydrate binding)	NA	NA	NA	NA	unchange
1YUA0M.1	1YUA0M	Mitochondrial transcription termination factor family protein; IPR003690 (Mitochodrial transcription termination factor-related)	NA	NA	NA	NA	unchange
1Z1C0T.1	1Z1C0T	evolutionarily conserved C-terminal region 2; IPR007275 (YTH domain)	NA	NA	NA	NA	unchange
1Z5YUN.1	1Z5YUN	beta-ureidopropionase; IPR003010 (Carbon-nitrogen hydrolase); GO:0006807 (nitrogen compound metabolic process)	0.991	0.66644	-0.0130430374755989	0.176238944287441	unchange
1Z7M3S.3	1Z7M3S	Peptidase M, neutral zinc metallopeptidase, zinc-binding site n=3 Tax=Nitrosococcus RepID=Q3JBI4_NITOC; IPR001930 (Peptidase M1, alanine aminopeptidase/leukotriene A4 hydrolase), IPR024601 (Peptidase M1, alanyl aminopeptidase, C-terminal); GO:0006508 (proteolysis), GO:0008237 (metallopeptidase activity), GO:0008270 (zinc ion binding)	1.305	0.0084249	0.38404980679516	2.07443524531786	unchange
20061H.1	20061H	ascorbate peroxidase 3; IPR010255 (Haem peroxidase); GO:0004601 (peroxidase activity), GO:0006979 (response to oxidative stress), GO:0020037 (heme binding), GO:0055114 (oxidation-reduction process)	1.555	0.0145553	0.636914580355878	1.83697883886812	unchange
2022SK.2	2022SK	WHEP-TRS and Aminoacyl-tRNA synthetase and Anticodon-binding and Prolyl-tRNA synthetase domain containing protein n=2 Tax=Haemonchus contortus RepID=U6P182_HAECO; IPR002035 (von Willebrand factor, type A), IPR002316 (Proline-tRNA ligase, class IIa), IPR006895 (Zinc finger, Sec23/Sec24-type), IPR006896 (Sec23/Sec24, trunk domain), IPR006900 (Sec23/Sec24, helical domain), IPR012990 (Sec23/Sec24 bet…	1.017	0.45478	0.0243196791954129	0.342198642666419	unchange
203Q7N.1	203Q7N	TGACG-sequence-specific DNA-binding protein TGA-2.1 isoform X1 [Glycine max]; IPR004827 (Basic-leucine zipper domain); GO:0003700 (sequence-specific DNA binding transcription factor activity), GO:0043565 (sequence-specific DNA binding)	NA	NA	NA	NA	unchange
204G50.1	204G50	UDP-Glycosyltransferase superfamily protein; IPR002213 (UDP-glucuronosyl/UDP-glucosyltransferase); GO:0008152 (metabolic process)	NA	NA	NA	NA	unchange
2070PF.1	2070PF	Mitochondrial import receptor subunit TOM20 n=2 Tax=Solanum RepID=TOM20_SOLTU; IPR010547 (Plant specific mitochondrial import receptor subunit TOM20); GO:0005515 (protein binding), GO:0005742 (mitochondrial outer membrane translocase complex), GO:0045040 (protein import into mitochondrial outer membrane)	0.701	NA	-0.512513650651464	NA	unchange
20DV7G.1	20DV7G	apyrase 2; IPR000407 (Nucleoside phosphatase GDA1/CD39); GO:0016787 (hydrolase activity)	0.676	0.12468	-0.564904848379903	0.904203206395198	unchange
20IV4T.1	20IV4T	kunitz trypsin inhibitor 1; IPR002160 (Proteinase inhibitor I3, Kunitz legume); GO:0004866 (endopeptidase inhibitor activity)	NA	NA	NA	NA	unchange
20LE50.2	20LE50	ATP-binding/protein serine/threonine kinase [Glycine max]; IPR011009 (Protein kinase-like domain), IPR013320 (Concanavalin A-like lectin/glucanase, subgroup), IPR021720 (Malectin); GO:0004672 (protein kinase activity), GO:0004674 (protein serine/threonine kinase activity), GO:0005524 (ATP binding), GO:0006468 (protein phosphorylation)	0.987	NA	-0.0188780102056894	NA	unchange
20VKS9.1	20VKS9	Unknown protein	NA	NA	NA	NA	unchange
20WV1M.2	20WV1M	NAD(P)-binding Rossmann-fold superfamily protein; IPR002347 (Glucose/ribitol dehydrogenase); GO:0008152 (metabolic process), GO:0016491 (oxidoreductase activity)	NA	NA	NA	NA	unchange
21IKS3.1	21IKS3	serine carboxypeptidase-like 50; IPR001563 (Peptidase S10, serine carboxypeptidase); GO:0004185 (serine-type carboxypeptidase activity), GO:0006508 (proteolysis)	1.043	0.71482	0.0607391578576785	0.145803304839973	unchange
21KZ6L.2	21KZ6L	coatomer subunit alpha-2-like [Glycine max]; IPR016391 (Coatomer alpha subunit); GO:0005198 (structural molecule activity), GO:0005515 (protein binding), GO:0006886 (intracellular protein transport), GO:0016192 (vesicle-mediated transport), GO:0030117 (membrane coat), GO:0030126 (COPI vesicle coat)	NA	NA	NA	NA	unchange
21LKMJ.1	21LKMJ	transcription initiation factor TFIID subunit 5-like isoform X1 [Glycine max]; IPR006594 (LisH dimerisation motif), IPR007582 (TFIID subunit, WD40-associated region), IPR015943 (WD40/YVTN repeat-like-containing domain), IPR020472 (G-protein beta WD-40 repeat); GO:0005515 (protein binding), GO:0005634 (nucleus)	NA	NA	NA	NA	unchange
21U9AI.1	21U9AI	subtilisin-like serine protease 2; IPR015500 (Peptidase S8, subtilisin-related), IPR023828 (Peptidase S8, subtilisin, Ser-active site); GO:0004252 (serine-type endopeptidase activity), GO:0006508 (proteolysis), GO:0042802 (identical protein binding), GO:0043086 (negative regulation of catalytic activity)	NA	NA	NA	NA	unchange
2251QZ.2	2251QZ	nuclear pore complex protein nup54-like [Glycine max]; IPR024864 (Nucleoporin Nup54/Nup57/Nup44), IPR025712 (Nucleoporin Nup54, alpha-helical domain); GO:0005643 (nuclear pore)	0.902	0.68124	-0.148800661406706	0.166699859726962	unchange
228PAQ.1	228PAQ	purple acid phosphatase 27; IPR004843 (Phosphoesterase domain), IPR008963 (Purple acid phosphatase-like, N-terminal), IPR025733 (Iron/zinc purple acid phosphatase-like C-terminal domain); GO:0003993 (acid phosphatase activity), GO:0016787 (hydrolase activity), GO:0046872 (metal ion binding)	0.792	0.039659	-0.336427664582477	1.40165824070957	unchange
228WZM.1	228WZM	O-fucosyltransferase family protein; IPR019378 (GDP-fucose protein O-fucosyltransferase)	NA	NA	NA	NA	unchange
22FU97.1	22FU97	TCP family transcription factor; IPR005333 (Transcription factor, TCP)	NA	NA	NA	NA	unchange
22IVZ0.1	22IVZ0	gibberellin 20 oxidase 2-like [Glycine max]; IPR002283 (Isopenicillin N synthase), IPR026992 (Non-haem dioxygenase N-terminal domain), IPR027443 (Isopenicillin N synthase-like); GO:0005506 (iron ion binding), GO:0016491 (oxidoreductase activity), GO:0055114 (oxidation-reduction process)	NA	NA	NA	NA	unchange
22LF0C.1	22LF0C	myosin-like protein	1.089	NA	0.12300395405482	NA	unchange
22S773.1	22S773	cytokinin oxidase/dehydrogenase 1; IPR016164 (FAD-linked oxidase-like, C-terminal), IPR016166 (FAD-binding, type 2), IPR016170 (Vanillyl-alcohol oxidase/Cytokinin dehydrogenase C-terminal domain); GO:0003824 (catalytic activity), GO:0008762 (UDP-N-acetylmuramate dehydrogenase activity), GO:0009690 (cytokinin metabolic process), GO:0016491 (oxidoreductase activity), GO:0019139 (cytokinin dehydroge…	3.992	1.4992e-07	1.99711172067517	6.8241404264563	up
22VPXE.1	22VPXE	heparanase-like protein 1-like isoform X2 [Glycine max]; IPR005199 (Glycoside hydrolase, family 79); GO:0005975 (carbohydrate metabolic process), GO:0016020 (membrane)	0.563	0.00157925	-0.828793172581858	2.80154911443359	unchange
22W300.3	22W300	Regulator of chromosome condensation (RCC1) family protein; IPR009091 (Regulator of chromosome condensation 1/beta-lactamase-inhibitor protein II)	NA	NA	NA	NA	unchange
230WCJ.1	230WCJ	ALG-2 interacting protein X-like [Glycine max]; IPR004328 (BRO1 domain)	NA	NA	NA	NA	unchange
230XUM.1	230XUM	RNA-binding protein 1-like [Glycine max]; IPR012677 (Nucleotide-binding, alpha-beta plait); GO:0000166 (nucleotide binding), GO:0003676 (nucleic acid binding)	1.007	NA	0.0100636833446975	NA	unchange
237GY1.1	237GY1	Cytochrome P450 superfamily protein; IPR001128 (Cytochrome P450); GO:0005506 (iron ion binding), GO:0020037 (heme binding), GO:0055114 (oxidation-reduction process)	NA	NA	NA	NA	unchange
238UV6.1	238UV6	signal recognition particle subunit SRP72-like [Glycine max]; IPR011990 (Tetratricopeptide-like helical), IPR013699 (Signal recognition particle, SRP72 subunit, RNA-binding), IPR026270 (Signal recognition particle, SRP72 subunit); GO:0005515 (protein binding), GO:0006614 (SRP-dependent cotranslational protein targeting to membrane), GO:0008312 (7S RNA binding), GO:0048500 (signal recognition part…	NA	NA	NA	NA	unchange
23AQDA.2	23AQDA	phosphoglucomutase; IPR005841 (Alpha-D-phosphohexomutase superfamily); GO:0000287 (magnesium ion binding), GO:0005975 (carbohydrate metabolic process)	NA	NA	NA	NA	unchange
23E1K9.1	23E1K9	FKBP-like peptidyl-prolyl cis-trans isomerase family protein; IPR001179 (Peptidyl-prolyl cis-trans isomerase, FKBP-type, domain), IPR011990 (Tetratricopeptide-like helical), IPR023566 (Peptidyl-prolyl cis-trans isomerase, FKBP-type); GO:0005515 (protein binding), GO:0006457 (protein folding)	NA	NA	NA	NA	unchange
23FIWR.1	23FIWR	Chaperone DnaJ-domain superfamily protein; IPR001623 (DnaJ domain)	NA	NA	NA	NA	unchange
23H0YW.1	23H0YW	riboflavin biosynthesis protein RibD; IPR004794 (Riboflavin biosynthesis protein RibD), IPR024072 (Dihydrofolate reductase-like domain); GO:0003824 (catalytic activity), GO:0008270 (zinc ion binding), GO:0008835 (diaminohydroxyphosphoribosylaminopyrimidine deaminase activity), GO:0009231 (riboflavin biosynthetic process), GO:0016787 (hydrolase activity), GO:0055114 (oxidation-reduction process)	0.847	0.177175	-0.239566125329888	0.751597558566446	unchange
23M4YM.3	23M4YM	lysine-tRNA ligase-like protein; IPR018150 (Aminoacyl-tRNA synthetase, class II (D/K/N)-like); GO:0000166 (nucleotide binding), GO:0003676 (nucleic acid binding), GO:0004812 (aminoacyl-tRNA ligase activity), GO:0004824 (lysine-tRNA ligase activity), GO:0005524 (ATP binding), GO:0005737 (cytoplasm), GO:0006418 (tRNA aminoacylation for protein translation), GO:0006430 (lysyl-tRNA aminoacylation)	NA	NA	NA	NA	unchange
23PCL8.1	23PCL8	Protein kinase superfamily protein; IPR011009 (Protein kinase-like domain), IPR013320 (Concanavalin A-like lectin/glucanase, subgroup); GO:0004672 (protein kinase activity), GO:0004674 (protein serine/threonine kinase activity), GO:0005524 (ATP binding), GO:0006468 (protein phosphorylation)	0.634	0.000176006	-0.65744525452268	3.75447252694451	unchange
23PF6N.2	23PF6N	serine hydroxymethyltransferase 2; IPR001085 (Serine hydroxymethyltransferase), IPR015424 (Pyridoxal phosphate-dependent transferase); GO:0003824 (catalytic activity), GO:0004372 (glycine hydroxymethyltransferase activity), GO:0006544 (glycine metabolic process), GO:0006563 (L-serine metabolic process), GO:0030170 (pyridoxal phosphate binding)	0.751	0.067484	-0.413115187147815	1.17079918324885	unchange
23T474.1	23T474	Ribosomal protein L10 family protein; IPR001790 (Ribosomal protein L10/acidic P0); GO:0005622 (intracellular), GO:0042254 (ribosome biogenesis)	NA	NA	NA	NA	unchange
240KDJ.1	240KDJ	acetyltransferase (GNAT) domain protein; IPR016181 (Acyl-CoA N-acyltransferase); GO:0008080 (N-acetyltransferase activity)	1.491	0.00025779	0.576280257621355	3.58873393348786	unchange
246C9P.1	246C9P	thylakoid membrane phosphoprotein 14 kDa protein; IPR025564 (Cyanobacterial aminoacyl-tRNA synthetase, CAAD domain)	1.101	0.0099761	0.138814468902282	2.00103920615837	unchange
247CUK.2	247CUK	protein TIC 40, chloroplastic-like [Glycine max]; IPR006636 (Heat shock chaperonin-binding)	1.082	0.165404	0.113700499164728	0.781453992020944	unchange
24C55C.1	24C55C	pyruvate dehydrogenase E1 beta; IPR005475 (Transketolase-like, pyrimidine-binding domain), IPR005476 (Transketolase, C-terminal), IPR009014 (Transketolase, C-terminal/Pyruvate-ferredoxin oxidoreductase, domain II); GO:0003824 (catalytic activity), GO:0008152 (metabolic process)	0.871	NA	-0.199255376063222	NA	unchange
24ECRJ.2	24ECRJ	alkaline/neutral invertase; IPR008928 (Six-hairpin glycosidase-like), IPR024746 (Glycosyl hydrolase family 100); GO:0003824 (catalytic activity), GO:0033926 (glycopeptide alpha-N-acetylgalactosaminidase activity)	NA	NA	NA	NA	unchange
24MIBH.1	24MIBH	farnesyl diphosphate synthase 1; IPR000092 (Polyprenyl synthetase); GO:0008299 (isoprenoid biosynthetic process)	0.43	NA	-1.21759143507263	NA	unchange
24YPNN.2	24YPNN	isoflavone reductase-like protein-like [Glycine max]; IPR008030 (NmrA-like), IPR016040 (NAD(P)-binding domain)	NA	NA	NA	NA	unchange
24ZAAH.1	24ZAAH	Ribosomal protein L4/L1 family; IPR002136 (Ribosomal protein L4/L1e), IPR023574 (Ribosomal protein L4 domain), IPR025755 (60S ribosomal protein L4, C-terminal domain); GO:0003735 (structural constituent of ribosome), GO:0005840 (ribosome), GO:0006412 (translation)	1.084	0.28692	0.116364756691785	0.5422391778366	unchange
24ZDA8.2	24ZDA8	ankyrin repeat-containing 2B; IPR020683 (Ankyrin repeat-containing domain); GO:0005515 (protein binding)	0.956	0.42818	-0.0649174766813385	0.368373622171172	unchange
2517Z7.1	2517Z7	Catalytic/ hydrolase n=7 Tax=Camelineae RepID=Q682E0_ARATH; IPR006992 (Amidohydrolase 2); GO:0003824 (catalytic activity), GO:0008152 (metabolic process)	NA	NA	NA	NA	unchange
25DMGV.1	25DMGV	NRAMP metal ion transporter 2; IPR001046 (Natural resistance-associated macrophage like); GO:0005215 (transporter activity), GO:0006810 (transport), GO:0016020 (membrane)	33.347	NA	5.05948507279495	NA	unchange
261ZZU.2	261ZZU	protein IQ-DOMAIN 32-like isoform X2 [Glycine max]; IPR000048 (IQ motif, EF-hand binding site), IPR025064 (Domain of unknown function DUF4005), IPR027417 (P-loop containing nucleoside triphosphate hydrolase); GO:0005515 (protein binding)	NA	NA	NA	NA	unchange
265AFI.2	265AFI	ChaC-like family protein; IPR006840 (ChaC-like protein), IPR013024 (Butirosin biosynthesis, BtrG-like)	0.725	NA	-0.46394709975979	NA	unchange
26BATJ.1	26BATJ	Ferredoxin-NADP reductase family protein n=2 Tax=Populus RepID=B9GG14_POPTR; IPR001433 (Oxidoreductase FAD/NAD(P)-binding), IPR015701 (Ferredoxin--NADP reductase), IPR017938 (Riboflavin synthase-like beta-barrel); GO:0016491 (oxidoreductase activity), GO:0055114 (oxidation-reduction process)	1.334	0.0167404	0.415758666522498	1.77623416905977	unchange
26CUCK.1	26CUCK	appr-1-p processing enzyme family protein; IPR002589 (Macro domain)	1.033	0.65478	0.0468402542029724	0.183904594413258	unchange
26GYPH.1	26GYPH	probable methyltransferase PMT13-like [Glycine max]; IPR004159 (Putative S-adenosyl-L-methionine-dependent methyltransferase); GO:0008168 (methyltransferase activity)	NA	NA	NA	NA	unchange
26IG8H.1	26IG8H	LAG1 longevity assurance homolog 3; IPR016439 (Longevity assurance, LAG1/LAC1); GO:0016021 (integral component of membrane)	NA	NA	NA	NA	unchange
26JD8R.1	26JD8R	enoyl-CoA hydratase/isomerase family protein; IPR001753 (Crotonase superfamily); GO:0003824 (catalytic activity), GO:0008152 (metabolic process)	1.716	NA	0.779049552837459	NA	unchange
26JPZN.1	26JPZN	Pentapeptide repeat-containing protein; IPR001646 (Pentapeptide repeat)	NA	NA	NA	NA	unchange
26KJHP.1	26KJHP	adenylate cyclase; IPR023577 (CYTH-like domain)	1.005	0.93462	0.00719550140420377	0.0293649297136931	unchange
26LP8U.1	26LP8U	glutamate-1-semialdehyde 2,1-aminomutase 2; IPR005814 (Aminotransferase class-III), IPR015424 (Pyridoxal phosphate-dependent transferase); GO:0003824 (catalytic activity), GO:0008483 (transaminase activity), GO:0030170 (pyridoxal phosphate binding), GO:0033014 (tetrapyrrole biosynthetic process)	NA	NA	NA	NA	unchange
275XDC.1	275XDC	TatD related DNase; IPR001130 (TatD family)	NA	NA	NA	NA	unchange
27CGVJ.2	27CGVJ	starch synthase 2; IPR011835 (Glycogen/starch synthase, ADP-glucose type); GO:0009011 (starch synthase activity), GO:0009058 (biosynthetic process), GO:0009250 (glucan biosynthetic process)	0.837	0.00136081	-0.256700472111743	2.86620250794277	unchange
27DD66.1	27DD66	ATP-dependent zinc metalloprotease FTSH protein; IPR000642 (Peptidase M41), IPR027417 (P-loop containing nucleoside triphosphate hydrolase); GO:0000166 (nucleotide binding), GO:0004222 (metalloendopeptidase activity), GO:0005524 (ATP binding), GO:0006508 (proteolysis), GO:0017111 (nucleoside-triphosphatase activity)	1.238	NA	0.308011314552178	NA	unchange
27FA9Z.1	27FA9Z	Ribulose bisphosphate carboxylase large chain n=40804 Tax=root RepID=RBL_ARATH; IPR000484 (Photosynthetic reaction centre, L/M), IPR000685 (Ribulose bisphosphate carboxylase, large subunit, C-terminal); GO:0000287 (magnesium ion binding), GO:0009772 (photosynthetic electron transport in photosystem II), GO:0015977 (carbon fixation), GO:0016984 (ribulose-bisphosphate carboxylase activity)	NA	NA	NA	NA	unchange
27LGD1.1	27LGD1	PAR1 protein; IPR009489 (PAR1)	NA	NA	NA	NA	unchange
27RLCF.1	27RLCF	Cytochrome P450 superfamily protein; IPR001128 (Cytochrome P450); GO:0005506 (iron ion binding), GO:0020037 (heme binding), GO:0055114 (oxidation-reduction process)	NA	NA	NA	NA	unchange
27SX2S.1	27SX2S	signal recognition particle receptor subunit beta; IPR019009 (Signal recognition particle receptor, beta subunit), IPR027417 (P-loop containing nucleoside triphosphate hydrolase)	NA	NA	NA	NA	unchange
289CQF.1	289CQF	3'-5' exonuclease domain-containing protein / K homology domain-containing protein / KH domain-containing protein; IPR004087 (K Homology domain), IPR012337 (Ribonuclease H-like domain); GO:0003676 (nucleic acid binding), GO:0003723 (RNA binding), GO:0006139 (nucleobase-containing compound metabolic process), GO:0008408 (3'-5' exonuclease activity)	0.916	NA	-0.126580496565143	NA	unchange
28D0BA.1	28D0BA	serpin-ZX-like protein; IPR000215 (Serpin family), IPR023795 (Serpin, conserved site), IPR023796 (Serpin domain); GO:0005615 (extracellular space)	1.134	0.107316	0.181420640280142	0.969335523200082	unchange
28E30R.1	28E30R	HISTIDINE TRIAD NUCLEOTIDE-BINDING 2; IPR001310 (Histidine triad (HIT) protein), IPR011146 (HIT-like domain); GO:0003824 (catalytic activity)	NA	NA	NA	NA	unchange
28F6NF.1	28F6NF	aldo/keto reductase family oxidoreductase; IPR001395 (Aldo/keto reductase), IPR023210 (NADP-dependent oxidoreductase domain); GO:0016491 (oxidoreductase activity), GO:0055114 (oxidation-reduction process)	NA	NA	NA	NA	unchange
28MAAX.1	28MAAX	CLP protease proteolytic subunit 1; IPR023562 (Clp protease proteolytic subunit /Translocation-enhancing protein TepA); GO:0004252 (serine-type endopeptidase activity), GO:0006508 (proteolysis)	0.833	0.040922	-0.263611599296539	1.38804314896433	unchange
28N5NC.1	28N5NC	Bifunctional orotate phosphoribosyltransferase/orotidine 5'-phosphate decarboxylase n=1 Tax=Blattabacterium sp. (Mastotermes darwiniensis) str. MADAR RepID=G7SPT8_9FLAO; IPR000836 (Phosphoribosyltransferase domain), IPR013785 (Aldolase-type TIM barrel), IPR014732 (Orotidine 5'-phosphate decarboxylase), IPR023031 (Orotate phosphoribosyltransferase); GO:0003824 (catalytic activity), GO:0004588 (oro…	NA	NA	NA	NA	unchange
28TKL1.1	28TKL1	aspartate aminotransferase; IPR015424 (Pyridoxal phosphate-dependent transferase); GO:0003824 (catalytic activity), GO:0009058 (biosynthetic process), GO:0030170 (pyridoxal phosphate binding)	NA	NA	NA	NA	unchange
28TKL1.2	28TKL1	aspartate aminotransferase; IPR015424 (Pyridoxal phosphate-dependent transferase); GO:0003824 (catalytic activity), GO:0009058 (biosynthetic process), GO:0030170 (pyridoxal phosphate binding)	NA	NA	NA	NA	unchange
28ZGNX.1	28ZGNX	conserved oligomeric Golgi complex subunit 2-like [Glycine max]; IPR009316 (COG complex component, COG2), IPR024602 (Conserved oligomeric Golgi complex, subunit 2, N-terminal), IPR024603 (COG complex component, COG2, C-terminal); GO:0007030 (Golgi organization), GO:0015031 (protein transport), GO:0016020 (membrane)	0.955	0.7856	-0.0664273617389761	0.104798525221107	unchange
290HVK.1	290HVK	5-methyltetrahydropteroyltriglutamate--homocysteine methyltransferase n=2 Tax=Alcaligenes RepID=M5J2G5_9BURK; IPR006276 (Cobalamin-independent methionine synthase); GO:0003871 (5-methyltetrahydropteroyltriglutamate-homocysteine S-methyltransferase activity), GO:0008270 (zinc ion binding), GO:0008652 (cellular amino acid biosynthetic process), GO:0009086 (methionine biosynthetic process)	0.514	0.0189814	-0.960159735468209	1.7216717587237	unchange
291MZ5.1	291MZ5	receptor-like kinase; IPR001611 (Leucine-rich repeat), IPR013210 (Leucine-rich repeat-containing N-terminal, type 2); GO:0005515 (protein binding)	0.44	0.00092494	-1.18442457113743	3.03388643862752	down
29BL0G.1	29BL0G	protein ROOT HAIR DEFECTIVE 3 homolog 2-like [Glycine max]; IPR008803 (RHD3/Sey1), IPR027417 (P-loop containing nucleoside triphosphate hydrolase)	1.035	NA	0.0496307677246004	NA	unchange
29C4GT.1	29C4GT	vesicle-associated membrane protein 725; IPR001388 (Synaptobrevin), IPR011012 (Longin-like domain); GO:0006810 (transport), GO:0016021 (integral component of membrane), GO:0016192 (vesicle-mediated transport)	0.982	0.7258	-0.026205070347394	0.139183036135462	unchange
29JE2Z.2	29JE2Z	Protein kinase superfamily protein; IPR002912 (ACT domain), IPR011009 (Protein kinase-like domain); GO:0004672 (protein kinase activity), GO:0004674 (protein serine/threonine kinase activity), GO:0005524 (ATP binding), GO:0006468 (protein phosphorylation), GO:0008152 (metabolic process), GO:0016597 (amino acid binding)	NA	NA	NA	NA	unchange
29QZWB.2	29QZWB	seryl-tRNA synthetase / serine--tRNA ligase; IPR002317 (Serine-tRNA ligase, type1); GO:0000166 (nucleotide binding), GO:0004812 (aminoacyl-tRNA ligase activity), GO:0004828 (serine-tRNA ligase activity), GO:0005524 (ATP binding), GO:0005737 (cytoplasm), GO:0006418 (tRNA aminoacylation for protein translation), GO:0006434 (seryl-tRNA aminoacylation)	1.01	0.793	0.0143552929770701	0.100726812682396	unchange
29ZW60.1	29ZW60	expressed protein localized to the inner membrane of the chloroplast.	NA	NA	NA	NA	unchange
2A1XYJ.1	2A1XYJ	biotin synthase-like [Glycine max]; IPR002684 (Biotin synthase/Biotin biosynthesis bifunctional protein BioAB), IPR007197 (Radical SAM), IPR013785 (Aldolase-type TIM barrel); GO:0003824 (catalytic activity), GO:0004076 (biotin synthase activity), GO:0009102 (biotin biosynthetic process), GO:0051536 (iron-sulfur cluster binding)	1.154	0.2242	0.206643223983395	0.649364391741046	unchange
2A3E3X.1	2A3E3X	beta glucosidase 11; IPR001360 (Glycoside hydrolase, family 1), IPR017853 (Glycoside hydrolase, superfamily); GO:0005975 (carbohydrate metabolic process)	NA	NA	NA	NA	unchange
2AV6EE.3	2AV6EE	dynamin-like protein; IPR000375 (Dynamin central domain), IPR001401 (Dynamin, GTPase domain), IPR020850 (GTPase effector domain, GED), IPR022812 (Dynamin superfamily), IPR027417 (P-loop containing nucleoside triphosphate hydrolase); GO:0003924 (GTPase activity), GO:0005525 (GTP binding)	1.062	0.29052	0.0867837661420667	0.536823964510642	unchange
2B31R0.1	2B31R0	protein YLS7-like [Glycine max]; IPR025846 (PMR5 N-terminal domain), IPR026057 (PC-Esterase)	NA	NA	NA	NA	unchange
2BC2K1.1	2BC2K1	vesicle associated protein; IPR016763 (Vesicle-associated membrane protein); GO:0005198 (structural molecule activity)	NA	NA	NA	NA	unchange
2BWG0B.1	2BWG0B	strictosidine synthase-like 3; IPR011042 (Six-bladed beta-propeller, TolB-like); GO:0009058 (biosynthetic process), GO:0016844 (strictosidine synthase activity)	1.161	0.08618	0.215367972203479	1.06459351024765	unchange
2BY1CI.1	2BY1CI	unknown protein; FUNCTIONS IN: molecular_function unknown; INVOLVED IN: biological_process unknown; LOCATED IN: chloroplast, chloroplast stroma; EXPRESSED IN: 22 plant structures; EXPRESSED DURING: 14 growth stages; Has 94 Blast hits to 94 proteins in 35 species: Archae - 6; Bacteria - 10; Metazoa - 21; Fungi - 2; Plants - 48; Viruses - 0; Other Eukaryotes - 7 (source: NCBI BLink).	0.45	NA	-1.15200309344505	NA	unchange
2BYT27.1	2BYT27	heat shock protein 70; IPR013126 (Heat shock protein 70 family); GO:0005524 (ATP binding), GO:0006457 (protein folding), GO:0051082 (unfolded protein binding)	NA	NA	NA	NA	unchange
2C1SEX.1	2C1SEX	tRNA wybutosine-synthesizing protein 1 homolog isoform 2 [Glycine max]	NA	NA	NA	NA	unchange
2C7VYD.1	2C7VYD	ABCC subfamily ATP-binding cassette protein n=4 Tax=Vitis vinifera RepID=R9QT20_VITVI; IPR011527 (ABC transporter type 1, transmembrane domain), IPR027417 (P-loop containing nucleoside triphosphate hydrolase); GO:0000166 (nucleotide binding), GO:0005524 (ATP binding), GO:0006810 (transport), GO:0016021 (integral component of membrane), GO:0016887 (ATPase activity), GO:0017111 (nucleoside-triphosp…	NA	NA	NA	NA	unchange
2C8XNL.1	2C8XNL	Protein phosphatase 2C family protein; IPR001932 (Protein phosphatase 2C (PP2C)-like domain), IPR015655 (Protein phosphatase 2C); GO:0003824 (catalytic activity)	NA	NA	NA	NA	unchange
2CFU61.1	2CFU61	Peroxidase superfamily protein; IPR010255 (Haem peroxidase); GO:0004601 (peroxidase activity), GO:0006979 (response to oxidative stress), GO:0020037 (heme binding), GO:0055114 (oxidation-reduction process)	NA	NA	NA	NA	unchange
2CK2M8.1	2CK2M8	Nucleoporin, Nup133/Nup155-like; IPR007187 (Nucleoporin, Nup133/Nup155-like, C-terminal), IPR014908 (Nucleoporin, Nup133/Nup155-like, N-terminal)	0.729	NA	-0.45600928033515	NA	unchange
2D2WCL.1	2D2WCL	RNA-binding protein 1-like [Glycine max]; IPR012677 (Nucleotide-binding, alpha-beta plait); GO:0000166 (nucleotide binding), GO:0003676 (nucleic acid binding)	0.998	0.98766	-0.00288827932482651	0.00539253470061463	unchange
2EH2S8.1	2EH2S8	glutamyl-tRNA(Gln) amidotransferase subunit C, chloroplastic/mitochondrial-like isoform X1 [Glycine max]; IPR003837 (Aspartyl/glutamyl-tRNA(Asn/Gln) amidotransferase, C subunit); GO:0006450 (regulation of translational fidelity)	NA	NA	NA	NA	unchange
2F1JWB.1	2F1JWB	putative indole-3-acetic acid-amido synthetase GH3.9; IPR004993 (GH3 auxin-responsive promoter), IPR005135 (Endonuclease/exonuclease/phosphatase)	NA	NA	NA	NA	unchange
2F8MA2.1	2F8MA2	60S ribosomal protein L15-1-like [Glycine max]; IPR000439 (Ribosomal protein L15e); GO:0003735 (structural constituent of ribosome), GO:0005622 (intracellular), GO:0005840 (ribosome), GO:0006412 (translation)	NA	NA	NA	NA	unchange
2FF2JF.1	2FF2JF	ZIP zinc/iron transport family protein; IPR003689 (Zinc/iron permease); GO:0005385 (zinc ion transmembrane transporter activity), GO:0016020 (membrane), GO:0016021 (integral component of membrane), GO:0030001 (metal ion transport), GO:0046873 (metal ion transmembrane transporter activity), GO:0055085 (transmembrane transport), GO:0071577 (zinc ion transmembrane transport)	NA	NA	NA	NA	unchange
2FK0GQ.1	2FK0GQ	uncharacterized protein LOC100787145 isoform X9 [Glycine max]; IPR002934 (Nucleotidyl transferase domain); GO:0016779 (nucleotidyltransferase activity)	NA	NA	NA	NA	unchange
2FMA0R.1	2FMA0R	V-type proton ATPase subunit D-like [Glycine max]; IPR002699 (ATPase, V1 complex, subunit D)	NA	NA	NA	NA	unchange
2G23RK.1	2G23RK	isocitrate dehydrogenase V; IPR001804 (Isocitrate and isopropylmalate dehydrogenases family), IPR024084 (Isopropylmalate dehydrogenase-like domain); GO:0000287 (magnesium ion binding), GO:0004449 (isocitrate dehydrogenase (NAD+) activity), GO:0006099 (tricarboxylic acid cycle), GO:0051287 (NAD binding), GO:0055114 (oxidation-reduction process)	NA	NA	NA	NA	unchange
2G56ZD.1	2G56ZD	Glutathione S-transferase family protein; IPR010987 (Glutathione S-transferase, C-terminal-like), IPR012336 (Thioredoxin-like fold); GO:0005515 (protein binding)	NA	NA	NA	NA	unchange
2GB72X.1	2GB72X	30S ribosomal protein, putative; IPR003489 (Ribosomal protein S30Ae/sigma 54 modulation protein); GO:0044238 (primary metabolic process)	0.51	NA	-0.971430847803229	NA	unchange
2GC3QC.3	2GC3QC	SUMO-activating enzyme 2; IPR016040 (NAD(P)-binding domain), IPR023280 (Ubiquitin-like 1 activating enzyme, catalytic cysteine domain), IPR028077 (Ubiquitin/SUMO-activating enzyme ubiquitin-like domain); GO:0003824 (catalytic activity), GO:0005524 (ATP binding), GO:0006464 (cellular protein modification process), GO:0008641 (small protein activating enzyme activity)	NA	NA	NA	NA	unchange
2GDU51.1	2GDU51	chalcone-flavanone isomerase family protein; IPR016087 (Chalcone isomerase); GO:0009813 (flavonoid biosynthetic process), GO:0016872 (intramolecular lyase activity), GO:0045430 (chalcone isomerase activity)	NA	NA	NA	NA	unchange
2GFV1T.1	2GFV1T	Carbamoyl-phosphate synthase small chain n=2 Tax=Glaciecola RepID=K6Z365_9ALTE; IPR002474 (Carbamoyl-phosphate synthase, small subunit N-terminal domain)	NA	NA	NA	NA	unchange
2GQ0W5.1	2GQ0W5	Cu/Zn-superoxide dismutase copper chaperone; IPR001424 (Superoxide dismutase, copper/zinc binding domain), IPR006121 (Heavy metal-associated domain, HMA), IPR024134 (Superoxide dismutase (Cu/Zn) / superoxide dismutase copper chaperone); GO:0006801 (superoxide metabolic process), GO:0030001 (metal ion transport), GO:0046872 (metal ion binding), GO:0055114 (oxidation-reduction process)	1.542	0.023437	0.624802765252947	1.63009797997598	unchange
2H46NI.2	2H46NI	NAD(P)-binding Rossmann-fold superfamily protein; IPR002347 (Glucose/ribitol dehydrogenase); GO:0008152 (metabolic process), GO:0016491 (oxidoreductase activity)	0.567	NA	-0.818579359719858	NA	unchange
2H702Y.2	2H702Y	proteasome assembly chaperone 3-like [Glycine max]; IPR018788 (Proteasome assembly chaperone 3)	NA	NA	NA	NA	unchange
2HNW91.1	2HNW91	ATP-dependent chaperone ClpB; IPR001229 (Mannose-binding lectin), IPR001270 (ClpA/B family), IPR019489 (Clp ATPase, C-terminal), IPR027417 (P-loop containing nucleoside triphosphate hydrolase); GO:0000166 (nucleotide binding), GO:0005524 (ATP binding), GO:0017111 (nucleoside-triphosphatase activity)	NA	NA	NA	NA	unchange
2HQS5R.1	2HQS5R	protein-l-isoaspartate methyltransferase 1; IPR000682 (Protein-L-isoaspartate(D-aspartate) O-methyltransferase); GO:0004719 (protein-L-isoaspartate (D-aspartate) O-methyltransferase activity), GO:0006464 (cellular protein modification process)	NA	NA	NA	NA	unchange
2I1I1C.1	2I1I1C	ATP synthase delta-subunit gene; IPR000711 (ATPase, F1 complex, OSCP/delta subunit), IPR026015 (F1F0 ATP synthase OSCP/delta subunit, N-terminal domain); GO:0015986 (ATP synthesis coupled proton transport), GO:0016020 (membrane)	0.343	0.00031993	-1.54371951848927	3.49494503399036	down
2I1ZFA.1	2I1ZFA	SWIB/MDM2 domain superfamily protein; IPR003121 (SWIB/MDM2 domain); GO:0005515 (protein binding)	NA	NA	NA	NA	unchange
2IE6SV.1	2IE6SV	disease resistance family protein / LRR family protein; IPR002182 (NB-ARC); GO:0043531 (ADP binding)	NA	NA	NA	NA	unchange
2J0KXT.1	2J0KXT	Chitinase family protein; IPR016283 (Glycoside hydrolase, family 19), IPR023346 (Lysozyme-like domain); GO:0004568 (chitinase activity), GO:0005975 (carbohydrate metabolic process), GO:0006032 (chitin catabolic process), GO:0008061 (chitin binding), GO:0016998 (cell wall macromolecule catabolic process)	6.634	1.9453e-09	2.72987901212594	8.71101341320837	up
2J20F7.3	2J20F7	Haloacid dehalogenase-like hydrolase (HAD) superfamily protein; IPR023214 (HAD-like domain)	NA	NA	NA	NA	unchange
2KKI49.1	2KKI49	Cytochrome C1 family; IPR002326 (Cytochrome c1), IPR015353 (Rubisco LSMT, substrate-binding domain); GO:0005506 (iron ion binding), GO:0009055 (electron carrier activity), GO:0020037 (heme binding)	0.683	0.0104156	-0.550042516371997	1.98231570707162	unchange
2KR8AX.1	2KR8AX	Glutaredoxin family protein; IPR012336 (Thioredoxin-like fold); GO:0009055 (electron carrier activity), GO:0015035 (protein disulfide oxidoreductase activity), GO:0045454 (cell redox homeostasis)	1.456	2.4679e-05	0.542010355536609	4.60767244201646	unchange
2KV8GB.1	2KV8GB	1-deoxy-D-xylulose 5-phosphate reductoisomerase; IPR003821 (1-deoxy-D-xylulose 5-phosphate reductoisomerase), IPR016040 (NAD(P)-binding domain), IPR026877 (DXP reductoisomerase C-terminal domain); GO:0005515 (protein binding), GO:0008299 (isoprenoid biosynthetic process), GO:0030604 (1-deoxy-D-xylulose-5-phosphate reductoisomerase activity), GO:0046872 (metal ion binding), GO:0055114 (oxidation-r…	1.983	0.00024092	0.987684677566761	3.61812714550146	unchange
2L0JPK.1	2L0JPK	Zinc-binding dehydrogenase family protein; IPR002085 (Alcohol dehydrogenase superfamily, zinc-type), IPR002347 (Glucose/ribitol dehydrogenase), IPR020843 (Polyketide synthase, enoylreductase); GO:0008152 (metabolic process), GO:0008270 (zinc ion binding), GO:0016491 (oxidoreductase activity), GO:0055114 (oxidation-reduction process)	NA	NA	NA	NA	unchange
2L27AA.2	2L27AA	glutathione peroxidase 1; IPR000889 (Glutathione peroxidase), IPR004324 (Biopterin transport-related protein BT1), IPR012336 (Thioredoxin-like fold), IPR016196 (Major facilitator superfamily domain, general substrate transporter); GO:0004602 (glutathione peroxidase activity), GO:0006979 (response to oxidative stress), GO:0055114 (oxidation-reduction process)	NA	NA	NA	NA	unchange
2L480B.2	2L480B	cytosolic Fe-S cluster assembly factor NUBP1-like protein; IPR019591 (ATPase-like, ParA/MinD), IPR025723 (Anion-transporting ATPase-like domain), IPR027417 (P-loop containing nucleoside triphosphate hydrolase); GO:0005524 (ATP binding), GO:0016226 (iron-sulfur cluster assembly), GO:0051536 (iron-sulfur cluster binding)	0.981	NA	-0.0276749584428483	NA	unchange
2L6AT5.2	2L6AT5	Cellular nucleic acid-binding protein n=2 Tax=Verticillium RepID=C9S6J1_VERA1; IPR001878 (Zinc finger, CCHC-type); GO:0003676 (nucleic acid binding), GO:0008270 (zinc ion binding)	NA	NA	NA	NA	unchange
2L7D1S.1	2L7D1S	dehydroascorbate reductase 1; IPR010987 (Glutathione S-transferase, C-terminal-like), IPR012336 (Thioredoxin-like fold); GO:0005515 (protein binding)	NA	NA	NA	NA	unchange
2L9WSA.1	2L9WSA	heat shock protein 70; IPR013126 (Heat shock protein 70 family)	0.963	0.23188	-0.0543922968186278	0.634736708301266	unchange
2LDC6J.1	2LDC6J	UDP-glycosyltransferase 74 F1; IPR002213 (UDP-glucuronosyl/UDP-glucosyltransferase); GO:0008152 (metabolic process)	NA	NA	NA	NA	unchange
2LE04G.2	2LE04G	asparagine synthetase 3; IPR000583 (Class II glutamine amidotransferase domain), IPR006426 (Asparagine synthase, glutamine-hydrolyzing), IPR017932 (Glutamine amidotransferase type 2 domain); GO:0004066 (asparagine synthase (glutamine-hydrolyzing) activity), GO:0006529 (asparagine biosynthetic process), GO:0008152 (metabolic process)	0.949	0.82926	-0.0755200076409777	0.0813092826440143	unchange
2M0S5R.2	2M0S5R	Oligopeptidase A. Metallo peptidase. MEROPS family M03A n=3 Tax=Synechococcus RepID=Q3AYD1_SYNS9; IPR001567 (Peptidase M3A/M3B), IPR024077 (Neurolysin/Thimet oligopeptidase, domain 2), IPR024079 (Metallopeptidase, catalytic domain), IPR024080 (Neurolysin/Thimet oligopeptidase, N-terminal); GO:0004222 (metalloendopeptidase activity), GO:0006508 (proteolysis), GO:0008237 (metallopeptidase activity)	1.119	0.0043623	0.162210036314307	2.36028447083792	unchange
2M3042.1	2M3042	Nucleotide-diphospho-sugar transferase family protein; IPR003388 (Reticulon), IPR005069 (Nucleotide-diphospho-sugar transferase)	NA	NA	NA	NA	unchange
2MIJ2G.1	2MIJ2G	3-hydroxyisobutyryl-CoA hydrolase-like protein; IPR001753 (Crotonase superfamily); GO:0003824 (catalytic activity), GO:0008152 (metabolic process)	NA	NA	NA	NA	unchange
2MX35J.4	2MX35J	Ubiquitin ligase SCF complex subunit cullin n=1 Tax=Chlamydomonas reinhardtii RepID=A8I7H0_CHLRE; IPR001373 (Cullin, N-terminal), IPR011991 (Winged helix-turn-helix DNA-binding domain); GO:0006511 (ubiquitin-dependent protein catabolic process), GO:0031461 (cullin-RING ubiquitin ligase complex), GO:0031625 (ubiquitin protein ligase binding)	0.837	0.38048	-0.256700472111743	0.419668167061402	unchange
2N5SYE.1	2N5SYE	putative lactoylglutathione lyase-like isoform X1 [Glycine max]; IPR004360 (Glyoxalase/fosfomycin resistance/dioxygenase domain), IPR004361 (Glyoxalase I); GO:0004462 (lactoylglutathione lyase activity), GO:0046872 (metal ion binding)	NA	NA	NA	NA	unchange
2NS234.3	2NS234	Inositol-pentakisphosphate 2-kinase family protein; IPR009286 (Inositol-pentakisphosphate 2-kinase); GO:0005524 (ATP binding), GO:0035299 (inositol pentakisphosphate 2-kinase activity)	NA	NA	NA	NA	unchange
2P4BKG.1	2P4BKG	ribose-phosphate pyrophosphokinase; IPR005946 (Ribose-phosphate diphosphokinase); GO:0000287 (magnesium ion binding), GO:0004749 (ribose phosphate diphosphokinase activity), GO:0009156 (ribonucleoside monophosphate biosynthetic process), GO:0009165 (nucleotide biosynthetic process), GO:0044249 (cellular biosynthetic process)	1.097	0.22668	0.133563525741106	0.644586796030542	unchange
2PL4QG.1	2PL4QG	winged-helix DNA-binding transcription factor family protein; IPR005819 (Histone H5); GO:0000786 (nucleosome), GO:0003677 (DNA binding), GO:0005634 (nucleus), GO:0006334 (nucleosome assembly)	NA	NA	NA	NA	unchange
2PPB1V.1	2PPB1V	6-phosphogluconolactonase 2; IPR006148 (Glucosamine/galactosamine-6-phosphate isomerase); GO:0005975 (carbohydrate metabolic process), GO:0006098 (pentose-phosphate shunt), GO:0017057 (6-phosphogluconolactonase activity)	0.716	0.20352	-0.481968507397831	0.69139290603168	unchange
2PR50U.2	2PR50U	filament-like plant protein 4-like isoform X2 [Glycine max]; IPR008587 (Filament-like plant protein)	NA	NA	NA	NA	unchange
2Q187C.1	2Q187C	ataxin-3 homolog isoform X1 [Glycine max]; IPR006155 (Machado-Joseph disease protein MJD); GO:0008242 (omega peptidase activity)	1.073	NA	0.101650076094435	NA	unchange
2Q2DTK.2	2Q2DTK	protein phosphatase 1 regulatory subunit 7; IPR001611 (Leucine-rich repeat), IPR003591 (Leucine-rich repeat, typical subtype), IPR025875 (Leucine rich repeat 4); GO:0005515 (protein binding)	0.95	0.51106	-0.0740005814437769	0.291528109377558	unchange
2Q8IWK.1	2Q8IWK	GC-rich sequence DNA-binding factor-like protein with Tuftelin interacting domain; IPR000467 (G-patch domain), IPR022159 (Tuftelin interacting protein N-terminal), IPR022783 (GC-rich sequence DNA-binding factor domain); GO:0003676 (nucleic acid binding), GO:0003677 (DNA binding), GO:0005634 (nucleus)	NA	NA	NA	NA	unchange
2QEA81.2	2QEA81	prolyl 4-hydroxylase subunit alpha-1 [Glycine max]; IPR006620 (Prolyl 4-hydroxylase, alpha subunit); GO:0005506 (iron ion binding), GO:0031418 (L-ascorbic acid binding), GO:0055114 (oxidation-reduction process)	NA	NA	NA	NA	unchange
2QEP5L.1	2QEP5L	Peroxidase superfamily protein; IPR010255 (Haem peroxidase); GO:0004601 (peroxidase activity), GO:0006979 (response to oxidative stress), GO:0020037 (heme binding), GO:0055114 (oxidation-reduction process)	NA	NA	NA	NA	unchange
2QK23Q.2	2QK23Q	aspartate aminotransferase 3; IPR000796 (Aspartate/other aminotransferase), IPR015424 (Pyridoxal phosphate-dependent transferase); GO:0003824 (catalytic activity), GO:0006520 (cellular amino acid metabolic process), GO:0008483 (transaminase activity), GO:0009058 (biosynthetic process), GO:0030170 (pyridoxal phosphate binding)	NA	NA	NA	NA	unchange
2R861R.1	2R861R	expansin-like B1; IPR007117 (Expansin, cellulose-binding-like domain), IPR009009 (RlpA-like double-psi beta-barrel domain)	6.401	NA	2.67829730860359	NA	unchange
2RH035.1	2RH035	beta-galactosidase-like [Glycine max]; IPR006101 (Glycoside hydrolase, family 2), IPR008979 (Galactose-binding domain-like), IPR011013 (Galactose mutarotase-like domain), IPR013812 (Glycoside hydrolase, family 2/20, immunoglobulin-like beta-sandwich domain), IPR017853 (Glycoside hydrolase, superfamily), IPR023230 (Glycoside hydrolase, family 2, conserved site), IPR023232 (Glycoside hydrolase, fam…	0.778	0.0106985	-0.362157939675895	1.97067710898665	unchange
2RTQ1W.1	2RTQ1W	COP9 signalosome complex subunit-like protein; IPR000717 (Proteasome component (PCI) domain); GO:0005515 (protein binding)	1.502	0.081976	0.586884812852185	1.08631327680153	unchange
2RU0FH.1	2RU0FH	ferredoxin-related	0.297	0.00167595	-1.75146516386132	2.7757389421783	down
2S25M9.1	2S25M9	trafficking protein particle complex subunit-like protein; IPR011990 (Tetratricopeptide-like helical), IPR012880 (Domain of unknown function DUF1683, C-terminal), IPR021773 (Foie gras liver health family 1); GO:0005515 (protein binding)	0.906	0.105937	-0.142417044615852	0.974952329889127	unchange
2S6U7G.1	2S6U7G	FYVE zinc finger protein; IPR013083 (Zinc finger, RING/FYVE/PHD-type), IPR020683 (Ankyrin repeat-containing domain); GO:0005515 (protein binding), GO:0046872 (metal ion binding)	1.028	NA	0.0398402645317911	NA	unchange
2SL2GJ.1	2SL2GJ	ribosomal protein L5; IPR005484 (Ribosomal protein L18/L5), IPR025607 (Ribosomal protein L5 eukaryotic/L18 archaeal, C-terminal); GO:0003735 (structural constituent of ribosome), GO:0005622 (intracellular), GO:0005840 (ribosome), GO:0006412 (translation), GO:0008097 (5S rRNA binding)	1.287	0.00152163	0.364012053558615	2.81769093790271	unchange
2T4A42.4	2T4A42	Calmodulin-binding protein; IPR012416 (Calmodulin binding protein-like)	0.738	0.005601	-0.438307278601691	2.25173442733126	unchange
2TSU5I.1	2TSU5I	AP-3 complex subunit delta-like isoform X5 [Glycine max]; IPR016024 (Armadillo-type fold), IPR017105 (Adaptor protein complex AP-3, delta subunit); GO:0005488 (binding), GO:0005794 (Golgi apparatus), GO:0006886 (intracellular protein transport), GO:0008565 (protein transporter activity), GO:0015031 (protein transport), GO:0016192 (vesicle-mediated transport), GO:0030117 (membrane coat)	NA	NA	NA	NA	unchange
2TW5YI.1	2TW5YI	squamous cell carcinoma antigen recognized by T-cells 3-like [Glycine max]; IPR008669 (LSM-interacting domain), IPR011990 (Tetratricopeptide-like helical), IPR012677 (Nucleotide-binding, alpha-beta plait); GO:0000166 (nucleotide binding), GO:0003676 (nucleic acid binding), GO:0005515 (protein binding), GO:0005622 (intracellular), GO:0006396 (RNA processing)	1.113	0.53284	0.154453592679872	0.27340318037076	unchange
2U24C8.1	2U24C8	Peroxidase superfamily protein; IPR010255 (Haem peroxidase); GO:0004601 (peroxidase activity), GO:0006979 (response to oxidative stress), GO:0020037 (heme binding), GO:0055114 (oxidation-reduction process)	0.763	0.00143619	-0.390245037827557	2.84278810153305	unchange
2UET99.3	2UET99	meiotically up-regulated protein 71-like protein; IPR002761 (DUF71 domain), IPR013813 (Endoribonuclease L-PSP/chorismate mutase-like)	1.202	0.61836	0.265436896049098	0.2087586114913	unchange
2ULK6I.2	2ULK6I	Related to C3HC4 zinc-binding integral peroxisomal membrane protein n=1 Tax=Claviceps purpurea (strain 20.1) RepID=M1WIL3_CLAP2; IPR006845 (Pex, N-terminal), IPR013083 (Zinc finger, RING/FYVE/PHD-type), IPR025654 (Peroxisome biogenesis factor 10); GO:0005515 (protein binding), GO:0005779 (integral component of peroxisomal membrane), GO:0007031 (peroxisome organization), GO:0008270 (zinc ion bindi…	NA	NA	NA	NA	unchange
2UU2CT.2	2UU2CT	annexin 8; IPR001464 (Annexin); GO:0005509 (calcium ion binding), GO:0005544 (calcium-dependent phospholipid binding)	2.132	NA	1.09220743809709	NA	unchange
2UY3HI.1	2UY3HI	histidine-tRNA ligase; IPR004516 (Histidine-tRNA ligase/ATP phosphoribosyltransferase regulatory subunit); GO:0004812 (aminoacyl-tRNA ligase activity), GO:0004821 (histidine-tRNA ligase activity), GO:0005524 (ATP binding), GO:0005737 (cytoplasm), GO:0006418 (tRNA aminoacylation for protein translation), GO:0006427 (histidyl-tRNA aminoacylation)	1.457	NA	0.543000877402426	NA	unchange
2UYT9T.1	2UYT9T	thioredoxin domain-containing protein 9 homolog; IPR012336 (Thioredoxin-like fold); GO:0045454 (cell redox homeostasis)	0.881	0.5887	-0.182786075741673	0.230105964187831	unchange
2V5SL7.1	2V5SL7	ankyrin repeat-containing protein At5g02620-like isoform X2 [Glycine max]; IPR020683 (Ankyrin repeat-containing domain), IPR026961 (PGG domain); GO:0005515 (protein binding)	NA	NA	NA	NA	unchange
2V8KIQ.2	2V8KIQ	meiotically up-regulated protein 71-like protein; IPR002761 (DUF71 domain), IPR006175 (YjgF/Yer057p/UK114 family), IPR013813 (Endoribonuclease L-PSP/chorismate mutase-like)	NA	NA	NA	NA	unchange
2VF8XD.1	2VF8XD	arginase; IPR006035 (Ureohydrolase), IPR023696 (Ureohydrolase domain); GO:0046872 (metal ion binding)	1.18	0.24762	0.238786859587116	0.60621428073894	unchange
2VGK54.1	2VGK54	probable pectinesterase/pectinesterase inhibitor 7-like [Glycine max]; IPR006501 (Pectinesterase inhibitor domain), IPR011050 (Pectin lyase fold/virulence factor); GO:0004857 (enzyme inhibitor activity), GO:0005618 (cell wall), GO:0030599 (pectinesterase activity), GO:0042545 (cell wall modification)	NA	NA	NA	NA	unchange
2VHL38.2	2VHL38	Bifunctional dihydroflavonol 4-reductase/flavanone 4-reductase isoform 1 n=2 Tax=Theobroma cacao RepID=UPI00042B2159; IPR005344 (Uncharacterised protein family UPF0121); GO:0016021 (integral component of membrane)	NA	NA	NA	NA	unchange
2VK8SM.1	2VK8SM	Plant protein of unknown function (DUF946); IPR009291 (Vacuolar protein sorting-associated protein 62)	0.785	NA	-0.349235440883098	NA	unchange
2W1XFU.1	2W1XFU	protochlorophyllide oxidoreductase A; IPR002347 (Glucose/ribitol dehydrogenase); GO:0008152 (metabolic process), GO:0016491 (oxidoreductase activity), GO:0016630 (protochlorophyllide reductase activity), GO:0055114 (oxidation-reduction process)	0.274	4.9422e-06	-1.86775220170156	5.30607968363267	down
2WG9BE.1	2WG9BE	membrane protein type I, putative	NA	NA	NA	NA	unchange
2WN1K3.1	2WN1K3	Copper amine oxidase family protein; IPR000269 (Copper amine oxidase); GO:0005507 (copper ion binding), GO:0008131 (primary amine oxidase activity), GO:0009308 (amine metabolic process), GO:0048038 (quinone binding), GO:0055114 (oxidation-reduction process)	NA	NA	NA	NA	unchange
2WQF85.1	2WQF85	UBX domain-containing protein; IPR001012 (UBX), IPR003903 (Ubiquitin interacting motif), IPR009060 (UBA-like); GO:0005515 (protein binding)	1.98	0.00027923	0.985500430304885	3.5540379236759	unchange
2WV311.2	2WV311	alcohol dehydrogenase 1; IPR002085 (Alcohol dehydrogenase superfamily, zinc-type), IPR011032 (GroES (chaperonin 10)-like), IPR013149 (Alcohol dehydrogenase, C-terminal), IPR016040 (NAD(P)-binding domain); GO:0008270 (zinc ion binding), GO:0016491 (oxidoreductase activity), GO:0055114 (oxidation-reduction process)	NA	NA	NA	NA	unchange
2X25WT.1	2X25WT	probable dolichyl pyrophosphate Man9GlcNAc2 alpha-1,3-glucosyltransferase-like [Glycine max]; IPR004856 (Glycosyl transferase, ALG6/ALG8), IPR004895 (Prenylated rab acceptor PRA1); GO:0005789 (endoplasmic reticulum membrane)	NA	NA	NA	NA	unchange
2X3X0W.1	2X3X0W	Late embryogenesis abundant (LEA) hydroxyproline-rich glycoprotein family; IPR004864 (Late embryogenesis abundant protein, LEA-14)	NA	NA	NA	NA	unchange
2X8VUU.1	2X8VUU	hydroxyacylglutathione hydrolase; IPR017782 (Hydroxyacylglutathione hydrolase); GO:0004416 (hydroxyacylglutathione hydrolase activity), GO:0006750 (glutathione biosynthetic process), GO:0008270 (zinc ion binding), GO:0016787 (hydrolase activity)	1.233	0.152921	0.302172799740752	0.815532870651297	unchange
2XA8QH.2	2XA8QH	heme binding; IPR019020 (Cytochrome c-552/DMSO reductase-like, haem-binding domain); GO:0020037 (heme binding)	1.675	NA	0.74416109557041	NA	unchange
2XG0SD.1	2XG0SD	NADPH-cytochrome P450 family 2 reductase; IPR001094 (Flavodoxin), IPR023173 (NADPH-cytochrome p450 reductase, FAD-binding, alpha-helical domain-3); GO:0003958 (NADPH-hemoprotein reductase activity), GO:0005506 (iron ion binding), GO:0010181 (FMN binding), GO:0016491 (oxidoreductase activity), GO:0055114 (oxidation-reduction process)	NA	NA	NA	NA	unchange
2XH6EA.2	2XH6EA	general regulatory factor 9; IPR000308 (14-3-3 protein), IPR023409 (14-3-3 protein, conserved site), IPR023410 (14-3-3 domain); GO:0019904 (protein domain specific binding)	1.355	0.00152356	0.438292851579147	2.81714043795866	unchange
2XQ2YI.1	2XQ2YI	homocysteine methyltransferase 2; IPR003726 (Homocysteine S-methyltransferase); GO:0008898 (homocysteine S-methyltransferase activity)	0.803	0.0113152	-0.316528107144772	1.94633776533906	unchange
2XQ85E.1	2XQ85E	nucleotide binding; nucleic acid binding; IPR012677 (Nucleotide-binding, alpha-beta plait), IPR024888 (U1 small nuclear ribonucleoprotein A/U2 small nuclear ribonucleoprotein B''); GO:0000166 (nucleotide binding), GO:0003676 (nucleic acid binding), GO:0017069 (snRNA binding)	0.863	0.33532	-0.212567535483132	0.474540542513321	unchange
2XRJ77.1	2XRJ77	uncharacterized protein LOC100782051 isoform X6 [Glycine max]	1.173	NA	0.230203013366421	NA	unchange
2XYE8R.1	2XYE8R	beta-fructofuranosidase; cell wall invertase I; fructosidase; IPR001362 (Glycoside hydrolase, family 32), IPR008985 (Concanavalin A-like lectin/glucanases superfamily), IPR023296 (Glycosyl hydrolase, five-bladed beta-propellor domain); GO:0005975 (carbohydrate metabolic process)	NA	NA	NA	NA	unchange
2YH6BX.1	2YH6BX	N-carbamoylputrescine amidase-like [Glycine max]; IPR013763 (Cyclin-like), IPR017755 (N-carbamoylputrescine amidase); GO:0006596 (polyamine biosynthetic process), GO:0006807 (nitrogen compound metabolic process), GO:0050126 (N-carbamoylputrescine amidase activity)	0.854	0.3612	-0.227692025041597	0.442252258358532	unchange
2Z1PYU.1	2Z1PYU	Ribosomal protein L27 family protein; IPR001684 (Ribosomal protein L27); GO:0003735 (structural constituent of ribosome), GO:0005622 (intracellular), GO:0005840 (ribosome), GO:0006412 (translation)	NA	NA	NA	NA	unchange
2Z58NA.1	2Z58NA	basic 7S globulin [Glycine max]; IPR001461 (Aspartic peptidase), IPR021109 (Aspartic peptidase domain); GO:0004190 (aspartic-type endopeptidase activity), GO:0006508 (proteolysis)	1.725	0.00047577	0.786596361890807	3.32260294616849	unchange
2Z77FC.1	2Z77FC	HMG-Y-related protein A-like [Glycine max]; IPR011991 (Winged helix-turn-helix DNA-binding domain), IPR020478 (AT hook-like); GO:0000785 (chromatin), GO:0000786 (nucleosome), GO:0003677 (DNA binding), GO:0005634 (nucleus), GO:0006334 (nucleosome assembly)	NA	NA	NA	NA	unchange
2ZBI42.1	2ZBI42	Sulfate/thiosulfate import ATP-binding protein cysA, putative n=1 Tax=Ricinus communis RepID=B9SV28_RICCO; IPR027417 (P-loop containing nucleoside triphosphate hydrolase); GO:0000166 (nucleotide binding), GO:0005524 (ATP binding), GO:0016887 (ATPase activity), GO:0017111 (nucleoside-triphosphatase activity)	NA	NA	NA	NA	unchange
2ZDN53.1	2ZDN53	calcium-transporting ATPase, putative; IPR001757 (Cation-transporting P-type ATPase), IPR023214 (HAD-like domain), IPR023298 (P-type ATPase, transmembrane domain); GO:0000166 (nucleotide binding), GO:0005388 (calcium-transporting ATPase activity), GO:0006812 (cation transport), GO:0006816 (calcium ion transport), GO:0016021 (integral component of membrane), GO:0019829 (cation-transporting ATPase …	NA	NA	NA	NA	unchange
2ZJI0H.1	2ZJI0H	ENTH/VHS/GAT family protein; IPR004152 (GAT), IPR008942 (ENTH/VHS); GO:0005622 (intracellular), GO:0006886 (intracellular protein transport)	1.065	NA	0.0908534304511135	NA	unchange
303ZYM.1	303ZYM	chalcone synthase [Glycine max]; IPR011141 (Polyketide synthase, type III), IPR016039 (Thiolase-like); GO:0003824 (catalytic activity), GO:0008152 (metabolic process), GO:0009058 (biosynthetic process)	NA	NA	NA	NA	unchange
305ARZ.1	305ARZ	isoflavone reductase-like protein-like [Glycine max]; IPR008030 (NmrA-like), IPR016040 (NAD(P)-binding domain)	10.719	4.4383e-07	3.42209841464434	6.35278334565039	up
305BSH.2	305BSH	Phosphoesterase DHHA1 n=3 Tax=Acidovorax RepID=F0Q459_ACIAP	NA	NA	NA	NA	unchange
305IG9.1	305IG9	Pentatricopeptide repeat (PPR-like) superfamily protein; IPR002885 (Pentatricopeptide repeat), IPR011990 (Tetratricopeptide-like helical); GO:0005515 (protein binding)	0.944	0.5251	-0.0831412353002459	0.279757981712943	unchange
309XKB.1	309XKB	transmembrane 9 superfamily member 4-like [Glycine max]; IPR004240 (Nonaspanin (TM9SF)), IPR016196 (Major facilitator superfamily domain, general substrate transporter); GO:0016021 (integral component of membrane)	1.333	0.020997	0.414676780426886	1.67784275176692	unchange
30A6BG.1	30A6BG	23kDa polypeptide of the oxygen evolving complex of photosystem II n=5 Tax=Sonneratia RepID=A9XNJ0_9MYRT; IPR002683 (Photosystem II PsbP, oxygen evolving complex); GO:0005509 (calcium ion binding), GO:0009523 (photosystem II), GO:0009654 (photosystem II oxygen evolving complex), GO:0015979 (photosynthesis), GO:0019898 (extrinsic component of membrane)	NA	NA	NA	NA	unchange
30UV9I.2	30UV9I	Essential protein Yae1, N-terminal; IPR019191 (Essential protein Yae1, N-terminal)	0.986	NA	-0.0203404482841755	NA	unchange
30WRMH.1	30WRMH	histone deacetylase 5	NA	NA	NA	NA	unchange
312JJI.1	312JJI	Co-chaperone GrpE family protein; IPR000740 (GrpE nucleotide exchange factor); GO:0000774 (adenyl-nucleotide exchange factor activity), GO:0006457 (protein folding), GO:0042803 (protein homodimerization activity), GO:0051087 (chaperone binding)	0.974	0.45216	-0.0380063225797449	0.344707859831535	unchange
318AHN.1	318AHN	DEAD-box ATP-dependent RNA helicase; IPR001650 (Helicase, C-terminal), IPR014001 (Helicase, superfamily 1/2, ATP-binding domain), IPR014014 (RNA helicase, DEAD-box type, Q motif), IPR027417 (P-loop containing nucleoside triphosphate hydrolase); GO:0003676 (nucleic acid binding), GO:0004386 (helicase activity), GO:0005524 (ATP binding), GO:0008026 (ATP-dependent helicase activity)	NA	NA	NA	NA	unchange
318LIA.1	318LIA	glucan endo-1,3-beta-glucosidase 2-like [Glycine max]; IPR000490 (Glycoside hydrolase, family 17), IPR012946 (X8), IPR017853 (Glycoside hydrolase, superfamily); GO:0005975 (carbohydrate metabolic process)	NA	NA	NA	NA	unchange
31BYXQ.1	31BYXQ	ZIP metal ion transporter family; IPR003689 (Zinc/iron permease); GO:0016020 (membrane), GO:0030001 (metal ion transport), GO:0046873 (metal ion transmembrane transporter activity), GO:0055085 (transmembrane transport)	0.816	NA	-0.293358942690592	NA	unchange
31EZX1.1	31EZX1	UDP-Glycosyltransferase superfamily protein; IPR002213 (UDP-glucuronosyl/UDP-glucosyltransferase); GO:0008152 (metabolic process)	3.935	6.2472e-05	1.97636363573276	4.20431459017916	up
31N1MT.2	31N1MT	lecithin:cholesterol acyltransferase 3; IPR003386 (Lecithin:cholesterol/phospholipid:diacylglycerol acyltransferase); GO:0006629 (lipid metabolic process), GO:0008374 (O-acyltransferase activity)	NA	NA	NA	NA	unchange
31U4BG.1	31U4BG	Adenine nucleotide alpha hydrolases-like superfamily protein; IPR006015 (Universal stress protein A); GO:0006950 (response to stress)	0.879	0.0130449	-0.186064929518683	1.88455924577914	unchange
31UC9J.2	31UC9J	plant/mmn10-180 protein	NA	NA	NA	NA	unchange
31YFLV.1	31YFLV	Coatomer, alpha subunit; IPR016391 (Coatomer alpha subunit); GO:0005198 (structural molecule activity), GO:0005515 (protein binding), GO:0006886 (intracellular protein transport), GO:0016192 (vesicle-mediated transport), GO:0030117 (membrane coat), GO:0030126 (COPI vesicle coat)	0.803	0.00123669	-0.316528107144772	2.90773915094641	unchange
31ZIBY.1	31ZIBY	RNA-binding protein 1; IPR012677 (Nucleotide-binding, alpha-beta plait); GO:0000166 (nucleotide binding), GO:0003676 (nucleic acid binding)	NA	NA	NA	NA	unchange
321WPP.2	321WPP	Inositol monophosphatase family protein; IPR000760 (Inositol monophosphatase), IPR013878 (Mo25-like); GO:0005488 (binding), GO:0046854 (phosphatidylinositol phosphorylation)	0.872	0.2991	-0.197599959885161	0.524183586968682	unchange
323NYQ.1	323NYQ	Protein kinase superfamily protein; IPR000741 (Fructose-bisphosphate aldolase, class-I), IPR011009 (Protein kinase-like domain), IPR013320 (Concanavalin A-like lectin/glucanase, subgroup), IPR013785 (Aldolase-type TIM barrel); GO:0003824 (catalytic activity), GO:0004332 (fructose-bisphosphate aldolase activity), GO:0004672 (protein kinase activity), GO:0005524 (ATP binding), GO:0006096 (glycolysi…	NA	NA	NA	NA	unchange
3266FY.2	3266FY	serine carboxypeptidase-like 33; IPR001563 (Peptidase S10, serine carboxypeptidase); GO:0004185 (serine-type carboxypeptidase activity), GO:0006508 (proteolysis)	1.062	0.49822	0.0867837661420667	0.30257884260582	unchange
32A9M8.2	32A9M8	pyridoxal kinase; IPR004625 (Pyridoxal phosphate (active vitamin B6) biosynthesis, pyridoxal kinase), IPR013749 (Phosphomethylpyrimidine kinase type-1); GO:0008478 (pyridoxal kinase activity), GO:0009443 (pyridoxal 5'-phosphate salvage)	NA	NA	NA	NA	unchange
32CFE9.1	32CFE9	2-oxoglutarate (2OG) and Fe(II)-dependent oxygenase superfamily protein; IPR002283 (Isopenicillin N synthase), IPR026992 (Non-haem dioxygenase N-terminal domain), IPR027443 (Isopenicillin N synthase-like); GO:0005506 (iron ion binding), GO:0016491 (oxidoreductase activity), GO:0055114 (oxidation-reduction process)	NA	NA	NA	NA	unchange
32JQZQ.1	32JQZQ	TLD-domain containing nucleolar protein; IPR006571 (TLDc)	0.845	0.45266	-0.24297675349254	0.344227880911851	unchange
32P3WE.1	32P3WE	threonine dehydratase biosynthetic protein; IPR001721 (ACT-like domain), IPR001926 (Tryptophan synthase beta subunit-like PLP-dependent enzymes superfamily), IPR005787 (Threonine dehydratase, biosynthetic); GO:0004794 (L-threonine ammonia-lyase activity), GO:0006520 (cellular amino acid metabolic process), GO:0009097 (isoleucine biosynthetic process), GO:0030170 (pyridoxal phosphate binding)	1.27	0.0054603	0.344828496997441	2.26278349561663	unchange
32PFVB.1	32PFVB	Apoptosis inhibitory protein 5 (API5); IPR008383 (Apoptosis inhibitory 5); GO:0005488 (binding)	1.028	0.58762	0.0398402645317911	0.230903431156421	unchange
32QG6C.1	32QG6C	Pectate lyase family protein; IPR011050 (Pectin lyase fold/virulence factor), IPR018082 (AmbAllergen)	0.927	NA	-0.109358756036556	NA	unchange
32UYYJ.1	32UYYJ	Ribosomal protein L4/L1 family; IPR002136 (Ribosomal protein L4/L1e), IPR023574 (Ribosomal protein L4 domain), IPR025755 (60S ribosomal protein L4, C-terminal domain); GO:0003735 (structural constituent of ribosome), GO:0005840 (ribosome), GO:0006412 (translation)	NA	NA	NA	NA	unchange
32VGA6.1	32VGA6	Galactose-binding protein; IPR008979 (Galactose-binding domain-like), IPR012919 (Sad1/UNC-like, C-terminal)	0.587	NA	-0.768567591552035	NA	unchange
32Y4H5.1	32Y4H5	glycerophosphoryl diester phosphodiesterase family protein; IPR004129 (Glycerophosphoryl diester phosphodiesterase); GO:0006071 (glycerol metabolic process), GO:0006629 (lipid metabolic process), GO:0008081 (phosphoric diester hydrolase activity), GO:0008889 (glycerophosphodiester phosphodiesterase activity)	3.129	3.8991e-05	1.64570165857883	4.40903562634285	up
32YSVZ.1	32YSVZ	Optic atrophy 3 protein (OPA3); IPR010754 (Optic atrophy 3-like)	0.777	NA	-0.364013496254377	NA	unchange
32ZMRL.2	32ZMRL	unknown protein	NA	NA	NA	NA	unchange
333C3Q.1	333C3Q	caffeoyl-CoA 3-O-methyltransferase; IPR002935 (O-methyltransferase, family 3); GO:0008171 (O-methyltransferase activity)	0.337	2.1037e-06	-1.56917950348023	5.6770161930516	down
33B581.2	33B581	mRNA-decapping enzyme; IPR007722 (mRNA decapping protein 2, Box A), IPR015797 (NUDIX hydrolase domain-like); GO:0003723 (RNA binding), GO:0016787 (hydrolase activity), GO:0030145 (manganese ion binding)	NA	NA	NA	NA	unchange
33UQPP.2	33UQPP	heme oxygenase-like, multi-helical protein; IPR016084 (Haem oxygenase-like, multi-helical), IPR023214 (HAD-like domain)	1.123	0.140998	0.167357927738514	0.850787047593727	unchange
33VMBZ.1	33VMBZ	early nodulin-related; IPR005050 (Early nodulin 93 ENOD93 protein)	NA	NA	NA	NA	unchange
347JW8.1	347JW8	arginine/serine-rich-splicing factor RSP31-like isoform X2 [Glycine max]; IPR012677 (Nucleotide-binding, alpha-beta plait); GO:0000166 (nucleotide binding), GO:0003676 (nucleic acid binding)	0.81	NA	-0.3040061868901	NA	unchange
349KCY.1	349KCY	L-type lectin-domain containing receptor kinase IX.1-like [Glycine max]; IPR008985 (Concanavalin A-like lectin/glucanases superfamily), IPR013320 (Concanavalin A-like lectin/glucanase, subgroup), IPR016363 (Lectin); GO:0030246 (carbohydrate binding)	NA	NA	NA	NA	unchange
34CRUF.1	34CRUF	Glutathione S-transferase family protein; IPR010987 (Glutathione S-transferase, C-terminal-like), IPR012336 (Thioredoxin-like fold); GO:0005515 (protein binding)	3.283	NA	1.71501474991089	NA	unchange
34DY78.1	34DY78	ATP binding; leucine-tRNA ligases; aminoacyl-tRNA ligases; nucleotide binding; ATP binding; aminoacyl-tRNA ligases; IPR009080 (Aminoacyl-tRNA synthetase, class 1a, anticodon-binding), IPR015413 (Methionyl/Leucyl tRNA synthetase); GO:0000166 (nucleotide binding), GO:0002161 (aminoacyl-tRNA editing activity), GO:0004812 (aminoacyl-tRNA ligase activity), GO:0004823 (leucine-tRNA ligase activity), GO…	NA	NA	NA	NA	unchange
34H52E.1	34H52E	mannose-1-phosphate guanyltransferase; IPR001451 (Bacterial transferase hexapeptide repeat), IPR005835 (Nucleotidyl transferase); GO:0009058 (biosynthetic process), GO:0016779 (nucleotidyltransferase activity)	0.869	0.0052973	-0.202571917847687	2.27594543113176	unchange
34K6GT.1	34K6GT	carboxymethylenebutenolidase homolog [Glycine max]; IPR002925 (Dienelactone hydrolase); GO:0016787 (hydrolase activity)	0.869	0.04406	-0.202571917847687	1.35595550718525	unchange
34KTSL.1	34KTSL	translocase of chloroplast 159, chloroplastic-like [Glycine max]; IPR005690 (Chloroplast protein import component Toc86/159), IPR024283 (Domain of unknown function DUF3406, chloroplast translocase), IPR027417 (P-loop containing nucleoside triphosphate hydrolase); GO:0005525 (GTP binding)	1.063	0.61124	0.0881415968690176	0.213788232948642	unchange
34YIIN.2	34YIIN	ATP-dependent zinc metalloprotease FTSH protein; IPR000642 (Peptidase M41), IPR027417 (P-loop containing nucleoside triphosphate hydrolase); GO:0000166 (nucleotide binding), GO:0004222 (metalloendopeptidase activity), GO:0005524 (ATP binding), GO:0006508 (proteolysis), GO:0017111 (nucleoside-triphosphatase activity)	0.911	NA	-0.134477040860036	NA	unchange
34YUZ5.1	34YUZ5	UDP-glucuronic acid decarboxylase 1; IPR001509 (NAD-dependent epimerase/dehydratase), IPR016040 (NAD(P)-binding domain); GO:0003824 (catalytic activity), GO:0044237 (cellular metabolic process), GO:0050662 (coenzyme binding)	0.802	NA	-0.318325858207167	NA	unchange
3516XA.1	3516XA	serine/threonine protein phosphatase 2A; IPR004843 (Phosphoesterase domain); GO:0016787 (hydrolase activity)	0.874	NA	-0.194294815161489	NA	unchange
354T1Y.1	354T1Y	probable tyrosine--tRNA ligase, mitochondrial-like [Glycine max]; IPR002305 (Aminoacyl-tRNA synthetase, class Ic); GO:0000166 (nucleotide binding), GO:0003723 (RNA binding), GO:0004812 (aminoacyl-tRNA ligase activity), GO:0004831 (tyrosine-tRNA ligase activity), GO:0005524 (ATP binding), GO:0005737 (cytoplasm), GO:0006418 (tRNA aminoacylation for protein translation), GO:0006437 (tyrosyl-tRNA ami…	0.945	NA	-0.0816137655536521	NA	unchange
35IWU0.1	35IWU0	probable pectinesterase/pectinesterase inhibitor 41-like [Glycine max]; IPR006501 (Pectinesterase inhibitor domain), IPR011050 (Pectin lyase fold/virulence factor); GO:0004857 (enzyme inhibitor activity), GO:0005618 (cell wall), GO:0030599 (pectinesterase activity), GO:0042545 (cell wall modification)	NA	NA	NA	NA	unchange
35MH8V.2	35MH8V	signal recognition particle subunit SRP72-like [Glycine max]; IPR011990 (Tetratricopeptide-like helical), IPR013699 (Signal recognition particle, SRP72 subunit, RNA-binding), IPR026270 (Signal recognition particle, SRP72 subunit); GO:0005515 (protein binding), GO:0006614 (SRP-dependent cotranslational protein targeting to membrane), GO:0008312 (7S RNA binding), GO:0048500 (signal recognition part…	NA	NA	NA	NA	unchange
35PLQF.2	35PLQF	UPF0587 C1orf123-like protein; IPR008584 (Protein of unknown function DUF866, eukaryotic)	0.966	NA	-0.0499049058263139	NA	unchange
35X8AA.1	35X8AA	4-coumarate:CoA ligase 2; IPR000873 (AMP-dependent synthetase/ligase); GO:0003824 (catalytic activity), GO:0008152 (metabolic process)	1.725	NA	0.786596361890807	NA	unchange
35XI12.2	35XI12	Protein kinase superfamily protein; IPR011009 (Protein kinase-like domain), IPR013320 (Concanavalin A-like lectin/glucanase, subgroup), IPR018392 (LysM domain); GO:0004672 (protein kinase activity), GO:0004674 (protein serine/threonine kinase activity), GO:0005524 (ATP binding), GO:0006468 (protein phosphorylation), GO:0016998 (cell wall macromolecule catabolic process)	NA	NA	NA	NA	unchange
365DAM.1	365DAM	FAD-binding Berberine family protein; IPR012951 (Berberine/berberine-like), IPR016166 (FAD-binding, type 2); GO:0003824 (catalytic activity), GO:0008762 (UDP-N-acetylmuramate dehydrogenase activity), GO:0016491 (oxidoreductase activity), GO:0050660 (flavin adenine dinucleotide binding), GO:0055114 (oxidation-reduction process)	0.649	0.0089648	-0.623709616662948	2.04745939487651	unchange
36F1KB.1	36F1KB	mercaptopyruvate sulfurtransferase 1; IPR001763 (Rhodanese-like domain); GO:0004792 (thiosulfate sulfurtransferase activity)	1.097	0.049476	0.133563525741106	1.30560541915102	unchange
36GALV.1	36GALV	peroxisomal targeting signal 1 receptor; IPR011990 (Tetratricopeptide-like helical), IPR024111 (Peroxisomal targeting signal 1 receptor family); GO:0005515 (protein binding)	NA	NA	NA	NA	unchange
36JCD8.1	36JCD8	L-galactono-1,4-lactone dehydrogenase; IPR007173 (D-arabinono-1,4-lactone oxidase), IPR010029 (Galactonolactone dehydrogenase), IPR016166 (FAD-binding, type 2); GO:0003824 (catalytic activity), GO:0008762 (UDP-N-acetylmuramate dehydrogenase activity), GO:0016020 (membrane), GO:0016491 (oxidoreductase activity), GO:0016633 (galactonolactone dehydrogenase activity), GO:0050660 (flavin adenine dinuc…	1.079	0.122296	0.10969486482593	0.912587747430899	unchange
36MNWU.2	36MNWU	cinnamoyl coa reductase 1; IPR001509 (NAD-dependent epimerase/dehydratase), IPR016040 (NAD(P)-binding domain); GO:0003824 (catalytic activity), GO:0044237 (cellular metabolic process), GO:0050662 (coenzyme binding)	0.691	NA	-0.533242384273829	NA	unchange
36QZ6D.1	36QZ6D	FAD-binding Berberine family protein; IPR012951 (Berberine/berberine-like), IPR016166 (FAD-binding, type 2); GO:0003824 (catalytic activity), GO:0008762 (UDP-N-acetylmuramate dehydrogenase activity), GO:0016491 (oxidoreductase activity), GO:0050660 (flavin adenine dinucleotide binding), GO:0055114 (oxidation-reduction process)	NA	NA	NA	NA	unchange
36STHL.1	36STHL	basic 7S globulin-like [Glycine max]; IPR001461 (Aspartic peptidase), IPR021109 (Aspartic peptidase domain); GO:0004190 (aspartic-type endopeptidase activity), GO:0006508 (proteolysis)	1.071	NA	0.0989584800881688	NA	unchange
36ZVTJ.1	36ZVTJ	arogenate dehydratase 2; IPR001086 (Prephenate dehydratase), IPR002912 (ACT domain); GO:0004664 (prephenate dehydratase activity), GO:0008152 (metabolic process), GO:0009094 (L-phenylalanine biosynthetic process), GO:0016597 (amino acid binding)	0.882	0.076517	-0.181149439104566	1.11624206568325	unchange
370AXC.1	370AXC	Cytochrome P450 superfamily protein; IPR001128 (Cytochrome P450); GO:0005506 (iron ion binding), GO:0020037 (heme binding), GO:0055114 (oxidation-reduction process)	NA	NA	NA	NA	unchange
37N44H.1	37N44H	paladin-like isoform X1 [Glycine max]	0.962	0.54126	-0.0558912008920451	0.266594066796176	unchange
37P1GN.2	37P1GN	ABC transporter family protein (ATP-binding component); IPR011527 (ABC transporter type 1, transmembrane domain), IPR027417 (P-loop containing nucleoside triphosphate hydrolase); GO:0000166 (nucleotide binding), GO:0005524 (ATP binding), GO:0006810 (transport), GO:0016021 (integral component of membrane), GO:0016887 (ATPase activity), GO:0017111 (nucleoside-triphosphatase activity), GO:0055085 (t…	NA	NA	NA	NA	unchange
3828X0.1	3828X0	uncharacterized protein LOC100797786 [Glycine max]	NA	NA	NA	NA	unchange
38CFQ6.1	38CFQ6	villin-1-like isoform X2 [Glycine max]; IPR003128 (Villin headpiece), IPR007122 (Villin/Gelsolin); GO:0003779 (actin binding), GO:0007010 (cytoskeleton organization)	1.171	0.2024	0.227741075839128	0.693789491832238	unchange
38E3HW.1	38E3HW	CBS domain-containing protein CBSCBSPB1-like isoform X4 [Glycine max]; IPR000270 (Phox/Bem1p), IPR000644 (CBS domain); GO:0005515 (protein binding), GO:0030554 (adenyl nucleotide binding)	0.835	NA	-0.260151897300673	NA	unchange
38NIYD.1	38NIYD	unknown protein; FUNCTIONS IN: molecular_function unknown; INVOLVED IN: biological_process unknown; EXPRESSED IN: 24 plant structures; EXPRESSED DURING: 14 growth stages	NA	NA	NA	NA	unchange
38SPRB.1	38SPRB	tRNA (adenine(58)-N(1))-methyltransferase catalytic subunit trmt61a-like isoform X2 [Glycine max]; IPR014816 (tRNA (1-methyladenosine) methyltransferase catalytic subunit Gcd14); GO:0016429 (tRNA (adenine-N1-)-methyltransferase activity), GO:0030488 (tRNA methylation), GO:0031515 (tRNA (m1A) methyltransferase complex)	NA	NA	NA	NA	unchange
38YHDK.1	38YHDK	ATP-dependent chaperone ClpB; IPR001270 (ClpA/B family), IPR004176 (Clp, N-terminal), IPR019489 (Clp ATPase, C-terminal), IPR023150 (Double Clp-N motif), IPR027417 (P-loop containing nucleoside triphosphate hydrolase), IPR028299 (ClpA/B, conserved site 2); GO:0000166 (nucleotide binding), GO:0005524 (ATP binding), GO:0017111 (nucleoside-triphosphatase activity), GO:0019538 (protein metabolic proc…	0.686	0.0063787	-0.543719518489275	2.1952678229018	unchange
391TM2.2	391TM2	methylthioadenosine nucleosidase 1; IPR018017 (Nucleoside phosphorylase); GO:0003824 (catalytic activity), GO:0009116 (nucleoside metabolic process)	0.936	0.0179157	-0.0954195650786824	1.74676621846643	unchange
392IT2.1	392IT2	Dolichyl-diphosphooligosaccharide--protein glycosyltransferase subunit STT3 n=7 Tax=Pooideae RepID=M8BTQ5_AEGTA; IPR003674 (Oligosaccharyl transferase, STT3 subunit); GO:0004576 (oligosaccharyl transferase activity), GO:0006486 (protein glycosylation), GO:0016020 (membrane)	0.854	0.074737	-0.227692025041597	1.12646433904719	unchange
397MFZ.1	397MFZ	cleft lip and palate transmembrane protein; IPR008429 (Cleft lip and palate transmembrane 1)	0.899	NA	-0.15360697914764	NA	unchange
39HZ5K.1	39HZ5K	lipid-binding serum glycoprotein family protein; IPR017943 (Bactericidal permeability-increasing protein, alpha/beta domain); GO:0008289 (lipid binding)	0.657	0.00164199	-0.606034724339757	2.78462949213621	unchange
39JBYW.1	39JBYW	uncharacterized protein LOC100801248 isoform X2 [Glycine max]; IPR025640 (Domain of unknown function DUF4339)	NA	NA	NA	NA	unchange
39JKIG.1	39JKIG	protein MEI2-like 2-like isoform X2 [Glycine max]; IPR007201 (RNA recognition motif 2), IPR012677 (Nucleotide-binding, alpha-beta plait); GO:0000166 (nucleotide binding), GO:0003676 (nucleic acid binding)	NA	NA	NA	NA	unchange
39LB0I.1	39LB0I	Uncharacterized protein family (UPF0016); IPR001727 (Uncharacterised protein family UPF0016); GO:0016020 (membrane)	NA	NA	NA	NA	unchange
39PNEV.1	39PNEV	lectin protein kinase family protein; IPR001480 (Bulb-type lectin domain)	NA	NA	NA	NA	unchange
39QM8U.4	39QM8U	uncharacterized protein LOC100785469 isoform X5 [Glycine max]	NA	NA	NA	NA	unchange
39SMC6.1	39SMC6	3-oxoacyl-[acyl-carrier-protein] synthase II, chloroplastic-like isoform X2 [Glycine max]; IPR017568 (3-oxoacyl-[acyl-carrier-protein] synthase 2), IPR020841 (Polyketide synthase, beta-ketoacyl synthase domain); GO:0003824 (catalytic activity), GO:0006633 (fatty acid biosynthetic process), GO:0008152 (metabolic process)	0.838	0.087037	-0.254977850962736	1.06029608669345	unchange
39U6YU.1	39U6YU	unknown protein	NA	NA	NA	NA	unchange
39ZWNP.1	39ZWNP	cysteine-rich receptor-like protein kinase 42-like [Glycine max]; IPR002902 (Gnk2-homologous domain)	NA	NA	NA	NA	unchange
3A78DL.1	3A78DL	uncharacterized protein LOC100781521 isoform X3 [Glycine max]; IPR007934 (Alpha-L-arabinofuranosidase B), IPR012878 (Protein of unknown function DUF1680); GO:0003824 (catalytic activity), GO:0046373 (L-arabinose metabolic process), GO:0046556 (alpha-N-arabinofuranosidase activity)	0.885	0.0122226	-0.176250639691727	1.91283640084093	unchange
3AG2SN.1	3AG2SN	Pyrimidine 2 isoform 1 n=2 Tax=Theobroma cacao RepID=UPI00042B16A6; IPR011778 (Hydantoinase/dihydropyrimidinase); GO:0005737 (cytoplasm), GO:0006208 (pyrimidine nucleobase catabolic process)	1.053	0.31844	0.0745054363636298	0.496972384752913	unchange
3AM325.1	3AM325	calcium-dependent protein kinase 4; IPR011009 (Protein kinase-like domain), IPR011992 (EF-hand domain pair); GO:0004672 (protein kinase activity), GO:0004674 (protein serine/threonine kinase activity), GO:0005509 (calcium ion binding), GO:0005524 (ATP binding), GO:0006468 (protein phosphorylation)	NA	NA	NA	NA	unchange
3AS2PE.1	3AS2PE	histone-lysine N-methyltransferase SUVR2-like isoform X1 [Glycine max]; IPR001214 (SET domain), IPR003105 (SRA-YDG), IPR003616 (Post-SET domain), IPR007728 (Pre-SET domain), IPR015947 (PUA-like domain), IPR025794 (Histone H3-K9 methyltransferase, plant); GO:0005515 (protein binding), GO:0005634 (nucleus), GO:0008270 (zinc ion binding), GO:0016571 (histone methylation), GO:0018024 (histone-lysine …	1.197	0.26702	0.259423152281415	0.573456208431904	unchange
3AX6CG.1	3AX6CG	ATP binding; leucine-tRNA ligases; aminoacyl-tRNA ligases; nucleotide binding; ATP binding; aminoacyl-tRNA ligases; IPR004493 (Leucyl-tRNA synthetase, class Ia, archaeal/eukaryotic cytosolic), IPR009080 (Aminoacyl-tRNA synthetase, class 1a, anticodon-binding); GO:0000166 (nucleotide binding), GO:0002161 (aminoacyl-tRNA editing activity), GO:0004812 (aminoacyl-tRNA ligase activity), GO:0004823 (le…	1.057	0.48776	0.0799753767205959	0.311793817986136	unchange
3B8Q14.1	3B8Q14	probable nucleoredoxin 1-like isoform X1 [Glycine max]; IPR011424 (C1-like), IPR012336 (Thioredoxin-like fold); GO:0045454 (cell redox homeostasis), GO:0047134 (protein-disulfide reductase activity), GO:0055114 (oxidation-reduction process)	30.245	0.001555	4.91862475557459	2.80826960663714	up
3BDP96.1	3BDP96	Xyloglucan endotransglucosylase/hydrolase family protein; IPR008264 (Beta-glucanase), IPR008985 (Concanavalin A-like lectin/glucanases superfamily), IPR016455 (Xyloglucan endotransglucosylase/hydrolase); GO:0005618 (cell wall), GO:0005975 (carbohydrate metabolic process), GO:0006073 (cellular glucan metabolic process), GO:0016762 (xyloglucan:xyloglucosyl transferase activity), GO:0048046 (apoplas…	NA	NA	NA	NA	unchange
3BKB6J.2	3BKB6J	GTP-binding nuclear protein Ran-3-like [Glycine max]; IPR001806 (Small GTPase superfamily), IPR002041 (Ran GTPase), IPR005225 (Small GTP-binding protein domain), IPR024156 (Small GTPase superfamily, ARF type), IPR027417 (P-loop containing nucleoside triphosphate hydrolase); GO:0003924 (GTPase activity), GO:0005525 (GTP binding), GO:0005622 (intracellular), GO:0006184 (GTP catabolic process), GO:0…	NA	NA	NA	NA	unchange
3BMJ16.1	3BMJ16	Calcium-binding EF-hand family protein; IPR011992 (EF-hand domain pair); GO:0005509 (calcium ion binding)	0.774	NA	-0.369594528517677	NA	unchange
3BP915.1	3BP915	proteasome subunit beta type-7-A protein; IPR001353 (Proteasome, subunit alpha/beta), IPR004613 (Ribonuclease J), IPR009057 (Homeodomain-like); GO:0003677 (DNA binding), GO:0003723 (RNA binding), GO:0004175 (endopeptidase activity), GO:0004298 (threonine-type endopeptidase activity), GO:0005839 (proteasome core complex), GO:0016787 (hydrolase activity), GO:0046872 (metal ion binding), GO:0051603 …	0.961	0.6087	-0.0573916638883367	0.215596698246992	unchange
3BY6RX.1	3BY6RX	Calcium-binding EF hand family protein; IPR000261 (EPS15 homology (EH)), IPR011992 (EF-hand domain pair); GO:0005509 (calcium ion binding), GO:0005515 (protein binding)	0.918	0.50218	-0.123433941248279	0.299140587645795	unchange
3C2BWJ.1	3C2BWJ	MLP-like protein 43; IPR000916 (Bet v I domain), IPR023393 (START-like domain); GO:0006952 (defense response), GO:0009607 (response to biotic stimulus)	0.792	0.00087812	-0.336427664582477	3.05644613127301	unchange
3C89HC.1	3C89HC	Inosine-uridine preferring nucleoside hydrolase family protein; IPR001910 (Inosine/uridine-preferring nucleoside hydrolase domain), IPR023186 (Inosine/uridine-preferring nucleoside hydrolase)	1.551	NA	0.633198686374004	NA	unchange
3CBA4J.3	3CBA4J	Protein phosphatase 2C family protein; IPR001932 (Protein phosphatase 2C (PP2C)-like domain), IPR015655 (Protein phosphatase 2C); GO:0003824 (catalytic activity), GO:0004722 (protein serine/threonine phosphatase activity), GO:0006470 (protein dephosphorylation)	NA	NA	NA	NA	unchange
3CBS5R.1	3CBS5R	aldehyde dehydrogenase family 2 member C4-like [Glycine max]; IPR016161 (Aldehyde/histidinol dehydrogenase); GO:0008152 (metabolic process), GO:0016491 (oxidoreductase activity), GO:0055114 (oxidation-reduction process)	1.13	0.0020369	0.176322772640463	2.69103029182175	unchange
3CP25B.1	3CP25B	sulfotransferase 4B; IPR000863 (Sulfotransferase domain), IPR027417 (P-loop containing nucleoside triphosphate hydrolase); GO:0008146 (sulfotransferase activity)	NA	NA	NA	NA	unchange
3CRQ59.1	3CRQ59	subtilisin-like serine protease 2; IPR015500 (Peptidase S8, subtilisin-related), IPR023828 (Peptidase S8, subtilisin, Ser-active site); GO:0004252 (serine-type endopeptidase activity), GO:0006508 (proteolysis), GO:0042802 (identical protein binding), GO:0043086 (negative regulation of catalytic activity)	1.12	NA	0.16349873228288	NA	unchange
3CX1XJ.1	3CX1XJ	RNA-binding protein 1; IPR012677 (Nucleotide-binding, alpha-beta plait); GO:0000166 (nucleotide binding), GO:0003676 (nucleic acid binding)	0.975	NA	-0.036525876025114	NA	unchange
3D1CEA.2	3D1CEA	MLP-like protein 43; IPR000916 (Bet v I domain), IPR023393 (START-like domain); GO:0006952 (defense response), GO:0009607 (response to biotic stimulus)	NA	NA	NA	NA	unchange
3D346W.1	3D346W	26S proteasome non-ATPase regulatory subunit 5; IPR016024 (Armadillo-type fold), IPR019538 (26S proteasome non-ATPase regulatory subunit 5); GO:0005488 (binding), GO:0044183 (protein binding involved in protein folding)	1.114	NA	0.155749232677945	NA	unchange
3DBG0K.1	3DBG0K	malate dehydrogenase; IPR001557 (L-lactate/malate dehydrogenase); GO:0003824 (catalytic activity), GO:0005975 (carbohydrate metabolic process), GO:0006108 (malate metabolic process), GO:0016491 (oxidoreductase activity), GO:0016615 (malate dehydrogenase activity), GO:0030060 (L-malate dehydrogenase activity), GO:0044262 (cellular carbohydrate metabolic process), GO:0055114 (oxidation-reduction pr…	0.885	0.037618	-0.176250639691727	1.42460429788859	unchange
3DM8EN.1	3DM8EN	asparagine-tRNA ligase; IPR009068 (S15/NS1, RNA-binding), IPR018150 (Aminoacyl-tRNA synthetase, class II (D/K/N)-like); GO:0000166 (nucleotide binding), GO:0003676 (nucleic acid binding), GO:0004812 (aminoacyl-tRNA ligase activity), GO:0004816 (asparagine-tRNA ligase activity), GO:0005524 (ATP binding), GO:0005737 (cytoplasm), GO:0006418 (tRNA aminoacylation for protein translation), GO:0006421 (…	NA	NA	NA	NA	unchange
3DT0RH.1	3DT0RH	fatty acid amide hydrolase-like [Glycine max]; IPR000120 (Amidase), IPR023631 (Amidase signature domain)	0.956	0.66316	-0.0649174766813385	0.178381677124814	unchange
3ECK1U.1	3ECK1U	eukaryotic translation initiation factor 1A-like protein; IPR001253 (Translation initiation factor 1A (eIF-1A)); GO:0003723 (RNA binding), GO:0003743 (translation initiation factor activity), GO:0006413 (translational initiation)	1.322	0.091943	0.402722176845605	1.03648132979835	unchange
3ELA68.1	3ELA68	E3 UFM1-protein ligase-like protein; IPR018611 (E3 UFM1-protein ligase 1)	0.846	0.40716	-0.241270431542137	0.390234894307257	unchange
3ELD6T.1	3ELD6T	DEAD-box ATP-dependent RNA helicase-like protein; IPR001650 (Helicase, C-terminal), IPR014001 (Helicase, superfamily 1/2, ATP-binding domain), IPR014014 (RNA helicase, DEAD-box type, Q motif), IPR027417 (P-loop containing nucleoside triphosphate hydrolase); GO:0003676 (nucleic acid binding), GO:0004386 (helicase activity), GO:0005524 (ATP binding), GO:0008026 (ATP-dependent helicase activity)	0.911	0.029503	-0.134477040860036	1.53013382072686	unchange
3FQW2E.1	3FQW2E	GTP binding Elongation factor Tu family protein; IPR000640 (Translation elongation factor EFG, V domain), IPR000795 (Elongation factor, GTP-binding domain), IPR009000 (Translation protein, beta-barrel domain), IPR009022 (Elongation factor G, III-V domain), IPR020568 (Ribosomal protein S5 domain 2-type fold), IPR027417 (P-loop containing nucleoside triphosphate hydrolase); GO:0003924 (GTPase activ…	1.095	NA	0.130930869826449	NA	unchange
3G0LJS.1	3G0LJS	50S ribosomal protein L14; IPR000218 (Ribosomal protein L14b/L23e), IPR023571 (Ribosomal protein L14 domain); GO:0003735 (structural constituent of ribosome), GO:0005840 (ribosome), GO:0006412 (translation), GO:0015934 (large ribosomal subunit)	NA	NA	NA	NA	unchange
3G454N.2	3G454N	beta-galactosidase 17; IPR001944 (Glycoside hydrolase, family 35), IPR017853 (Glycoside hydrolase, superfamily); GO:0005975 (carbohydrate metabolic process)	0.652	4.2468e-06	-0.617056130431009	5.37193819131486	unchange
3G6XIY.1	3G6XIY	signal peptide peptidase-like 2-like [Glycine max]; IPR000425 (Major intrinsic protein), IPR003137 (Protease-associated domain, PA), IPR006639 (Presenilin/signal peptide peptidase), IPR023271 (Aquaporin-like); GO:0004190 (aspartic-type endopeptidase activity), GO:0005215 (transporter activity), GO:0006810 (transport), GO:0016020 (membrane), GO:0016021 (integral component of membrane)	NA	NA	NA	NA	unchange
3GHL6G.1	3GHL6G	Cytochrome P450 superfamily protein; IPR001128 (Cytochrome P450); GO:0005506 (iron ion binding), GO:0020037 (heme binding), GO:0055114 (oxidation-reduction process)	NA	NA	NA	NA	unchange
3GIS1C.1	3GIS1C	FMP32; IPR024461 (Protein of unknown function DUF1640)	NA	NA	NA	NA	unchange
3GP07U.1	3GP07U	ATP-binding ABC transporter; IPR027417 (P-loop containing nucleoside triphosphate hydrolase); GO:0000166 (nucleotide binding), GO:0005524 (ATP binding), GO:0016887 (ATPase activity), GO:0017111 (nucleoside-triphosphatase activity)	NA	NA	NA	NA	unchange
3HMA08.2	3HMA08	serine/threonine protein phosphatase 2A; IPR004843 (Phosphoesterase domain); GO:0016787 (hydrolase activity)	0.89	0.090219	-0.168122758808327	1.04470199099234	unchange
3I1ZSD.1	3I1ZSD	aspartate aminotransferase; IPR015424 (Pyridoxal phosphate-dependent transferase); GO:0003824 (catalytic activity), GO:0009058 (biosynthetic process), GO:0030170 (pyridoxal phosphate binding)	1.44	0.00046076	0.526068811667588	3.33652523039496	unchange
3I3T69.1	3I3T69	photosystem I P700 chlorophyll A apoprotein; IPR001280 (Photosystem I PsaA/PsaB); GO:0009522 (photosystem I), GO:0009579 (thylakoid), GO:0015979 (photosynthesis), GO:0016021 (integral component of membrane), GO:0046872 (metal ion binding)	NA	NA	NA	NA	unchange
3I6JR3.1	3I6JR3	Golgi transport complex protein-related; IPR019465 (Conserved oligomeric Golgi complex subunit 5); GO:0006891 (intra-Golgi vesicle-mediated transport), GO:0017119 (Golgi transport complex)	0.902	0.133579	-0.148800661406706	0.87426181207736	unchange
3II979.1	3II979	WD repeat-containing protein 61-like [Glycine max]; IPR015943 (WD40/YVTN repeat-like-containing domain), IPR020472 (G-protein beta WD-40 repeat); GO:0005515 (protein binding)	NA	NA	NA	NA	unchange
3J1H0B.2	3J1H0B	phosphotransferases, alcohol group as acceptor; binding; inositol or phosphatidylinositol kinases; IPR003152 (PIK-related kinase, FATC), IPR009076 (Rapamycin-binding domain), IPR011009 (Protein kinase-like domain), IPR014009 (PIK-related kinase), IPR016024 (Armadillo-type fold), IPR024585 (Domain of unknown function DUF3385, target of rapamycin protein), IPR026683 (Serine/threonine-protein kinase…	NA	NA	NA	NA	unchange
3J4V9H.1	3J4V9H	trafficking protein particle complex subunit-like protein; IPR021773 (Foie gras liver health family 1), IPR022233 (TRAPP II complex, TRAPPC10)	0.821	0.0158166	-0.284545872884282	1.80088686849543	unchange
3J71J7.1	3J71J7	SUN domain-containing protein 1-like isoform X3 [Glycine max]; IPR012919 (Sad1/UNC-like, C-terminal)	0.774	0.0020373	-0.369594528517677	2.69094501481359	unchange
3JC75E.1	3JC75E	UDP-Glycosyltransferase superfamily protein; IPR002213 (UDP-glucuronosyl/UDP-glucosyltransferase); GO:0008152 (metabolic process)	NA	NA	NA	NA	unchange
3JCR0V.1	3JCR0V	peroxidase 2; IPR010255 (Haem peroxidase); GO:0004601 (peroxidase activity), GO:0006979 (response to oxidative stress), GO:0020037 (heme binding), GO:0055114 (oxidation-reduction process)	NA	NA	NA	NA	unchange
3JQR8Y.1	3JQR8Y	phosphoglucan, water dikinase, chloroplastic-like isoform X2 [Glycine max]; IPR013783 (Immunoglobulin-like fold), IPR013784 (Carbohydrate-binding-like fold), IPR015902 (Glycoside hydrolase, family 13); GO:0003824 (catalytic activity), GO:0030246 (carbohydrate binding), GO:2001070 (starch binding)	0.629	NA	-0.668868077782798	NA	unchange
3JQT0K.1	3JQT0K	UDP-glycosyltransferase 74 F1; IPR002213 (UDP-glucuronosyl/UDP-glucosyltransferase); GO:0008152 (metabolic process)	0.968	0.89234	-0.0469210473874926	0.049469638909199	unchange
3K2WNH.1	3K2WNH	Chitinase family protein; IPR016283 (Glycoside hydrolase, family 19), IPR023346 (Lysozyme-like domain); GO:0004568 (chitinase activity), GO:0005975 (carbohydrate metabolic process), GO:0006032 (chitin catabolic process), GO:0008061 (chitin binding), GO:0016998 (cell wall macromolecule catabolic process)	NA	NA	NA	NA	unchange
3KGV08.1	3KGV08	ubiquitin-protein ligase 1; IPR000569 (HECT), IPR003903 (Ubiquitin interacting motif), IPR009060 (UBA-like), IPR010309 (E3 ubiquitin ligase, domain of unknown function DUF908), IPR016024 (Armadillo-type fold), IPR025527 (Domain of unknown function DUF4414); GO:0004842 (ubiquitin-protein ligase activity), GO:0005488 (binding), GO:0005515 (protein binding)	1.122	0.079078	0.166072675946706	1.10194432317156	unchange
3KU04F.1	3KU04F	chaperone protein dnaJ-related; IPR001305 (Heat shock protein DnaJ, cysteine-rich domain); GO:0031072 (heat shock protein binding), GO:0051082 (unfolded protein binding)	1.55	0.00025731	0.632268215499513	3.58954333520269	unchange
3LP6X8.1	3LP6X8	FAD-binding Berberine family protein; IPR012951 (Berberine/berberine-like), IPR016166 (FAD-binding, type 2); GO:0003824 (catalytic activity), GO:0008762 (UDP-N-acetylmuramate dehydrogenase activity), GO:0016491 (oxidoreductase activity), GO:0050660 (flavin adenine dinucleotide binding), GO:0055114 (oxidation-reduction process)	0.355	NA	-1.49410907027004	NA	unchange
3M1BNC.1	3M1BNC	aldo/keto reductase family oxidoreductase; IPR001395 (Aldo/keto reductase), IPR023210 (NADP-dependent oxidoreductase domain); GO:0016491 (oxidoreductase activity), GO:0055114 (oxidation-reduction process)	1.731	0.00026474	0.791605724704552	3.57718043547672	unchange
3M7PWZ.1	3M7PWZ	general regulatory factor 9; IPR000308 (14-3-3 protein), IPR023409 (14-3-3 protein, conserved site), IPR023410 (14-3-3 domain); GO:0019904 (protein domain specific binding)	1.084	0.093681	0.116364756691785	1.02834848202446	unchange
3M80B2.1	3M80B2	Alkyl hydroperoxide reductase/ Thiol specific antioxidant/ Mal allergen n=2 Tax=Cyanothece RepID=B7K6B1_CYAP8; IPR012336 (Thioredoxin-like fold); GO:0016209 (antioxidant activity), GO:0016491 (oxidoreductase activity), GO:0055114 (oxidation-reduction process)	0.668	6.1754e-05	-0.582079992188035	4.20933490654335	unchange
3M8WGZ.1	3M8WGZ	tubulin beta chain 2; IPR000217 (Tubulin), IPR023123 (Tubulin, C-terminal); GO:0003924 (GTPase activity), GO:0005200 (structural constituent of cytoskeleton), GO:0005525 (GTP binding), GO:0005874 (microtubule), GO:0006184 (GTP catabolic process), GO:0007017 (microtubule-based process), GO:0043234 (protein complex), GO:0051258 (protein polymerization)	0.446	0.000102896	-1.16488438474178	3.98760150776131	down
3MB22H.1	3MB22H	UDP-glycosyltransferase 74 F1; IPR002213 (UDP-glucuronosyl/UDP-glucosyltransferase); GO:0008152 (metabolic process)	NA	NA	NA	NA	unchange
3MHK8M.1	3MHK8M	D-3-phosphoglycerate dehydrogenase; IPR006236 (D-3-phosphoglycerate dehydrogenase), IPR015878 (S-adenosyl-L-homocysteine hydrolase, NAD binding domain), IPR016040 (NAD(P)-binding domain); GO:0004617 (phosphoglycerate dehydrogenase activity), GO:0006564 (L-serine biosynthetic process), GO:0008152 (metabolic process), GO:0016597 (amino acid binding), GO:0048037 (cofactor binding), GO:0051287 (NAD b…	0.622	NA	-0.685013514531485	NA	unchange
3ML67S.1	3ML67S	serine/threonine-protein kinase SRK2A-like [Glycine max]; IPR011009 (Protein kinase-like domain); GO:0004672 (protein kinase activity), GO:0004674 (protein serine/threonine kinase activity), GO:0005524 (ATP binding), GO:0006468 (protein phosphorylation)	1.008	0.7484	0.0114956388378294	0.125866221172028	unchange
3N4E8I.1	3N4E8I	zinc ion binding; nucleic acid binding; IPR001841 (Zinc finger, RING-type), IPR015880 (Zinc finger, C2H2-like); GO:0005515 (protein binding), GO:0008270 (zinc ion binding)	NA	NA	NA	NA	unchange
3NFK48.2	3NFK48	receptor-like protein kinase 4; IPR001611 (Leucine-rich repeat), IPR011009 (Protein kinase-like domain), IPR013210 (Leucine-rich repeat-containing N-terminal, type 2), IPR013320 (Concanavalin A-like lectin/glucanase, subgroup), IPR025875 (Leucine rich repeat 4); GO:0004672 (protein kinase activity), GO:0004674 (protein serine/threonine kinase activity), GO:0005515 (protein binding), GO:0005524 (A…	1.065	0.6702	0.0908534304511135	0.173795576500747	unchange
3NY0MJ.1	3NY0MJ	Translation elongation factor EF1B, gamma chain; IPR001662 (Translation elongation factor EF1B, gamma chain, conserved), IPR010987 (Glutathione S-transferase, C-terminal-like), IPR012336 (Thioredoxin-like fold); GO:0003746 (translation elongation factor activity), GO:0005515 (protein binding), GO:0005853 (eukaryotic translation elongation factor 1 complex), GO:0006414 (translational elongation)	1.265	0.181745	0.339137384919585	0.740537528211863	unchange
3P2HKF.1	3P2HKF	Exostosin family protein; IPR004263 (Exostosin-like)	0.887	NA	-0.172993990361023	NA	unchange
3P38HT.1	3P38HT	3-hydroxyisobutyrate dehydrogenase; IPR008927 (6-phosphogluconate dehydrogenase, C-terminal-like), IPR015815 (Hydroxy monocarboxylic acid anion dehydrogenase, HIBADH-type), IPR016040 (NAD(P)-binding domain); GO:0004616 (phosphogluconate dehydrogenase (decarboxylating) activity), GO:0006098 (pentose-phosphate shunt), GO:0006573 (valine metabolic process), GO:0008442 (3-hydroxyisobutyrate dehydroge…	1.366	NA	0.449957483628003	NA	unchange
3P9E70.2	3P9E70	DUF21 domain plant protein; IPR000644 (CBS domain), IPR002550 (Domain of unknown function DUF21); GO:0030554 (adenyl nucleotide binding)	NA	NA	NA	NA	unchange
3PG13R.1	3PG13R	N6-adenosine-methyltransferase MT-A70-like protein; IPR007757 (MT-A70-like); GO:0006139 (nucleobase-containing compound metabolic process), GO:0008168 (methyltransferase activity)	NA	NA	NA	NA	unchange
3PGZ0K.1	3PGZ0K	Dihydroneopterin aldolase; IPR006157 (Dihydroneopterin aldolase/epimerase domain); GO:0004150 (dihydroneopterin aldolase activity), GO:0006760 (folic acid-containing compound metabolic process)	NA	NA	NA	NA	unchange
3PI56D.5	3PI56D	WD repeat-containing protein 43-like isoform X1 [Glycine max]; IPR007148 (Small-subunit processome, Utp12), IPR011047 (Quinonprotein alcohol dehydrogenase-like superfamily), IPR015943 (WD40/YVTN repeat-like-containing domain); GO:0005515 (protein binding)	NA	NA	NA	NA	unchange
3PZ9K2.1	3PZ9K2	malate dehydrogenase; IPR001557 (L-lactate/malate dehydrogenase); GO:0003824 (catalytic activity), GO:0005975 (carbohydrate metabolic process), GO:0006108 (malate metabolic process), GO:0016491 (oxidoreductase activity), GO:0016615 (malate dehydrogenase activity), GO:0030060 (L-malate dehydrogenase activity), GO:0044262 (cellular carbohydrate metabolic process), GO:0055114 (oxidation-reduction pr…	1.141	0.5689	0.190298791626595	0.244964066232229	unchange
3Q5F2Z.2	3Q5F2Z	beta glucosidase 27; IPR001360 (Glycoside hydrolase, family 1), IPR003154 (S1/P1 nuclease), IPR008947 (Phospholipase C/P1 nuclease domain), IPR017853 (Glycoside hydrolase, superfamily), IPR024079 (Metallopeptidase, catalytic domain); GO:0003676 (nucleic acid binding), GO:0004519 (endonuclease activity), GO:0005975 (carbohydrate metabolic process), GO:0006308 (DNA catabolic process), GO:0008237 (m…	NA	NA	NA	NA	unchange
3QT14C.1	3QT14C	FASCICLIN-like arabinogalactan-protein 11; IPR000782 (FAS1 domain)	0.723	NA	-0.467932447710969	NA	unchange
3R4EAX.2	3R4EAX	Ubiquitin-protein ligase, PUB59 n=2 Tax=Selaginella moellendorffii RepID=D8R7B2_SELML; IPR013083 (Zinc finger, RING/FYVE/PHD-type), IPR013915 (Pre-mRNA-splicing factor 19), IPR015943 (WD40/YVTN repeat-like-containing domain); GO:0000151 (ubiquitin ligase complex), GO:0004842 (ubiquitin-protein ligase activity), GO:0005515 (protein binding), GO:0016567 (protein ubiquitination)	NA	NA	NA	NA	unchange
3R4QA9.1	3R4QA9	ketol-acid reductoisomerase; IPR013023 (Acetohydroxy acid isomeroreductase), IPR016040 (NAD(P)-binding domain); GO:0004455 (ketol-acid reductoisomerase activity), GO:0008652 (cellular amino acid biosynthetic process), GO:0009082 (branched-chain amino acid biosynthetic process), GO:0016491 (oxidoreductase activity), GO:0050662 (coenzyme binding), GO:0055114 (oxidation-reduction process)	1.089	0.08658	0.12300395405482	1.06258241852286	unchange
3R6I6F.4	3R6I6F	Transducin/WD40 repeat-like superfamily protein; IPR015943 (WD40/YVTN repeat-like-containing domain); GO:0005515 (protein binding)	NA	NA	NA	NA	unchange
3RNG04.1	3RNG04	exportin-7-B-like isoform X1 [Glycine max]; IPR016024 (Armadillo-type fold); GO:0005488 (binding)	1.141	0.23152	0.190298791626595	0.635411486225038	unchange
3RXG3F.1	3RXG3F	N(6)-adenine-specific DNA methyltransferase; IPR019369 (DNA methylase, N-6 adenine-specific, eukaryotic); GO:0003676 (nucleic acid binding), GO:0008168 (methyltransferase activity), GO:0032259 (methylation)	NA	NA	NA	NA	unchange
3RY0PX.1	3RY0PX	nudix hydrolase homolog 15; IPR015797 (NUDIX hydrolase domain-like); GO:0016787 (hydrolase activity)	1.06	NA	0.0840642647884745	NA	unchange
3RZB0U.1	3RZB0U	Adaptor protein complex AP-1, gamma subunit; IPR013041 (Coatomer/clathrin adaptor appendage, Ig-like subdomain), IPR016024 (Armadillo-type fold), IPR017107 (Adaptor protein complex AP-1, gamma subunit); GO:0005488 (binding), GO:0005794 (Golgi apparatus), GO:0006886 (intracellular protein transport), GO:0008565 (protein transporter activity), GO:0015031 (protein transport), GO:0016192 (vesicle-med…	0.824	0.29594	-0.279283757478869	0.528796330529748	unchange
3S4WCE.1	3S4WCE	3-deoxy-7-phosphoheptulonate synthase (Phospho-2-dehydro-3-deoxyheptonate aldolase) n=163 Tax=Pseudomonas RepID=F2K9C2_PSEBN; IPR002480 (DAHP synthetase, class II); GO:0003849 (3-deoxy-7-phosphoheptulonate synthase activity), GO:0009073 (aromatic amino acid family biosynthetic process)	NA	NA	NA	NA	unchange
3SD0G7.1	3SD0G7	receptor-like protein kinase 2; IPR011009 (Protein kinase-like domain), IPR013210 (Leucine-rich repeat-containing N-terminal, type 2), IPR013320 (Concanavalin A-like lectin/glucanase, subgroup); GO:0004672 (protein kinase activity), GO:0005524 (ATP binding), GO:0006468 (protein phosphorylation)	2.008	NA	1.00575926928868	NA	unchange
3SGI17.1	3SGI17	Pentatricopeptide repeat (PPR) superfamily protein; IPR002885 (Pentatricopeptide repeat), IPR007493 (Protein of unknown function DUF538), IPR011990 (Tetratricopeptide-like helical); GO:0005515 (protein binding)	1.003	NA	0.00432160595009347	NA	unchange
3SQE68.1	3SQE68	probable 2-oxoglutarate/Fe(II)-dependent dioxygenase-like [Glycine max]; IPR002283 (Isopenicillin N synthase), IPR026992 (Non-haem dioxygenase N-terminal domain), IPR027443 (Isopenicillin N synthase-like); GO:0005506 (iron ion binding), GO:0016491 (oxidoreductase activity), GO:0055114 (oxidation-reduction process)	NA	NA	NA	NA	unchange
3T33KS.1	3T33KS	actin-11; IPR000146 (Fructose-1,6-bisphosphatase class 1/Sedoheputulose-1,7-bisphosphatase), IPR004000 (Actin-related protein); GO:0005975 (carbohydrate metabolic process), GO:0042578 (phosphoric ester hydrolase activity)	NA	NA	NA	NA	unchange
3T7HHY.1	3T7HHY	heat shock protein 70; IPR013126 (Heat shock protein 70 family); GO:0005524 (ATP binding), GO:0006457 (protein folding), GO:0051082 (unfolded protein binding)	NA	NA	NA	NA	unchange
3T823C.1	3T823C	Unknown protein	0.55	NA	-0.862496476250065	NA	unchange
3TVW9H.1	3TVW9H	plastid developmental protein DAG, putative	1.582	NA	0.661749599810705	NA	unchange
3U4A0B.1	3U4A0B	annexin 5; IPR001464 (Annexin); GO:0005509 (calcium ion binding), GO:0005544 (calcium-dependent phospholipid binding)	NA	NA	NA	NA	unchange
3U687E.1	3U687E	golgi-to-ER traffic-like protein; IPR007317 (Uncharacterised protein family UPF0363)	1.301	0.0044442	0.379620962055708	2.35220640496476	unchange
3U9JDY.2	3U9JDY	calcium-transporting ATPase, putative; IPR001757 (Cation-transporting P-type ATPase), IPR004014 (Cation-transporting P-type ATPase, N-terminal), IPR023214 (HAD-like domain), IPR023298 (P-type ATPase, transmembrane domain); GO:0000166 (nucleotide binding), GO:0006812 (cation transport), GO:0016021 (integral component of membrane), GO:0019829 (cation-transporting ATPase activity), GO:0046872 (metal…	NA	NA	NA	NA	unchange
3UD8ME.1	3UD8ME	uncharacterized protein LOC100305520 isoform X2 [Glycine max]	0.788	0.125941	-0.343732465205711	0.899832862623938	unchange
3UI9Y2.2	3UI9Y2	peroxisomal (S)-2-hydroxy-acid oxidase GLO1; IPR012133 (Alpha-hydroxy acid dehydrogenase, FMN-dependent), IPR013785 (Aldolase-type TIM barrel); GO:0003824 (catalytic activity), GO:0010181 (FMN binding), GO:0016491 (oxidoreductase activity), GO:0055114 (oxidation-reduction process)	0.883	NA	-0.179514657013621	NA	unchange
3UM0RM.2	3UM0RM	alpha/beta hydrolase family protein; IPR026555 (KAT8 regulatory NSL complex subunit 3/Testis-expressed sequence 30 protein)	NA	NA	NA	NA	unchange
3UY4XW.1	3UY4XW	zinc ion binding; nucleic acid binding; IPR001841 (Zinc finger, RING-type), IPR015880 (Zinc finger, C2H2-like); GO:0005515 (protein binding), GO:0008270 (zinc ion binding)	1.24	NA	0.31034012061215	NA	unchange
3V0HJR.1	3V0HJR	Class I glutamine amidotransferase-like superfamily protein; IPR006287 (DJ-1)	1.159	0.0067596	0.212880566344385	2.17007900271702	unchange
3VB9ND.2	3VB9ND	autophagy-related protein 18a-like [Glycine max]; IPR015943 (WD40/YVTN repeat-like-containing domain); GO:0005515 (protein binding)	0.634	NA	-0.65744525452268	NA	unchange
3VR7C0.1	3VR7C0	glucan endo-1,3-beta-glucosidase 8-like [Glycine max]; IPR000490 (Glycoside hydrolase, family 17), IPR012946 (X8), IPR017853 (Glycoside hydrolase, superfamily); GO:0005975 (carbohydrate metabolic process)	0.645	0.06546	-0.632628934351471	1.18402399902801	unchange
3W4LSS.1	3W4LSS	dihydrolipoyllysine-residue acetyltransferase component 2 of pyruvate dehydrogenase complex, mitochondrial-like isoform X1 [Glycine max]; IPR006257 (Dihydrolipoyllysine-residue acetyltransferase component of pyruvate dehydrogenase complex), IPR023213 (Chloramphenicol acetyltransferase-like domain); GO:0004742 (dihydrolipoyllysine-residue acetyltransferase activity), GO:0006090 (pyruvate metabolic…	1.288	0.0028164	0.36513259345253	2.55030566435378	unchange
3W57F5.1	3W57F5	Vesicle transport protein SEC22 n=1 Tax=Rhodosporidium toruloides (strain NP11) RepID=M7XPL5_RHOT1; IPR001388 (Synaptobrevin), IPR011012 (Longin-like domain); GO:0006810 (transport), GO:0016021 (integral component of membrane), GO:0016192 (vesicle-mediated transport)	0.864	0.101163	-0.210896782498619	0.994978300085571	unchange
3WGP8R.1	3WGP8R	V-type proton ATPase subunit E-like isoform X1 [Glycine max]; IPR002842 (ATPase, V1/A1 complex, subunit E); GO:0015991 (ATP hydrolysis coupled proton transport)	1.05	0.7009	0.070389327891398	0.154343940016456	unchange
3WH5A3.1	3WH5A3	chalcone synthase [Glycine max]; IPR011141 (Polyketide synthase, type III), IPR016039 (Thiolase-like); GO:0003824 (catalytic activity), GO:0008152 (metabolic process), GO:0009058 (biosynthetic process)	NA	NA	NA	NA	unchange
3WPS4P.1	3WPS4P	adenylate kinase family protein; IPR000850 (Adenylate kinase/UMP-CMP kinase), IPR027417 (P-loop containing nucleoside triphosphate hydrolase); GO:0005524 (ATP binding), GO:0006139 (nucleobase-containing compound metabolic process), GO:0019201 (nucleotide kinase activity), GO:0019205 (nucleobase-containing compound kinase activity), GO:0046939 (nucleotide phosphorylation)	NA	NA	NA	NA	unchange
3WX4S3.1	3WX4S3	general regulatory factor 2; IPR000308 (14-3-3 protein), IPR023409 (14-3-3 protein, conserved site), IPR023410 (14-3-3 domain); GO:0019904 (protein domain specific binding)	NA	NA	NA	NA	unchange
3X0BKP.1	3X0BKP	ATP-binding ABC transporter; IPR011527 (ABC transporter type 1, transmembrane domain), IPR027417 (P-loop containing nucleoside triphosphate hydrolase); GO:0000166 (nucleotide binding), GO:0005524 (ATP binding), GO:0006810 (transport), GO:0016021 (integral component of membrane), GO:0016887 (ATPase activity), GO:0017111 (nucleoside-triphosphatase activity), GO:0055085 (transmembrane transport)	NA	NA	NA	NA	unchange
3X8NRX.1	3X8NRX	heat shock protein 70; IPR013126 (Heat shock protein 70 family)	NA	NA	NA	NA	unchange
3X9B1A.1	3X9B1A	4-hydroxy-3-methylbut-2-enyl diphosphate reductase; IPR003451 (LytB protein); GO:0055114 (oxidation-reduction process)	3.426	0.038219	1.77652515142191	1.41772068044593	up
3XUX0K.1	3XUX0K	homoserine kinase; IPR000870 (Homoserine kinase), IPR020568 (Ribosomal protein S5 domain 2-type fold); GO:0004413 (homoserine kinase activity), GO:0005524 (ATP binding), GO:0006566 (threonine metabolic process)	0.979	0.80788	-0.0306192350583921	0.0926531431959119	unchange
3Y478Z.1	3Y478Z	RAN GTPase activating protein 1; IPR003590 (Leucine-rich repeat, ribonuclease inhibitor subtype), IPR025265 (WPP domain)	1.039	0.74434	0.0551956542421246	0.128228641880763	unchange
3YB7R6.2	3YB7R6	DNA-directed RNA polymerase subunit beta; IPR007080 (RNA polymerase Rpb1, domain 1), IPR007214 (YbaK/aminoacyl-tRNA synthetase-associated domain); GO:0002161 (aminoacyl-tRNA editing activity), GO:0003677 (DNA binding), GO:0003899 (DNA-directed RNA polymerase activity)	0.877	0.0163385	-0.189351252217354	1.78678781754813	unchange
3YC2HT.2	3YC2HT	phosphoenolpyruvate carboxylase 4; IPR021135 (Phosphoenolpyruvate carboxylase); GO:0003824 (catalytic activity), GO:0006099 (tricarboxylic acid cycle), GO:0008964 (phosphoenolpyruvate carboxylase activity), GO:0015977 (carbon fixation)	0.517	NA	-0.951763814347152	NA	unchange
3YWF5K.1	3YWF5K	unknown protein; FUNCTIONS IN: molecular_function unknown; INVOLVED IN: biological_process unknown; LOCATED IN: cellular_component unknown; EXPRESSED IN: 24 plant structures; EXPRESSED DURING: 13 growth stages	NA	NA	NA	NA	unchange
3Z4TCL.3	3Z4TCL	chalcone synthase [Glycine max]; IPR011141 (Polyketide synthase, type III), IPR016039 (Thiolase-like); GO:0003824 (catalytic activity), GO:0008152 (metabolic process), GO:0009058 (biosynthetic process)	NA	NA	NA	NA	unchange
3Z7WCZ.1	3Z7WCZ	phosphoribosylaminoimidazole-succinocarboxamide synthase; IPR001636 (Phosphoribosylaminoimidazole-succinocarboxamide synthase); GO:0004639 (phosphoribosylaminoimidazolesuccinocarboxamide synthase activity), GO:0005524 (ATP binding), GO:0006164 (purine nucleotide biosynthetic process)	0.99	0.59024	-0.0144995696951151	0.228971362117272	unchange
3ZDQ4J.1	3ZDQ4J	lipid transfer protein; IPR016140 (Bifunctional inhibitor/plant lipid transfer protein/seed storage helical domain)	NA	NA	NA	NA	unchange
3ZI6V8.1	3ZI6V8	protein FAM192A-like [Glycine max]; IPR019331 (NEFA-interacting nuclear protein NIP30, N-terminal)	1.178	0.195364	0.236339539168374	0.709155461301816	unchange
408I3G.2	408I3G	intermembrane space import and assembly protein; IPR010625 (CHCH)	NA	NA	NA	NA	unchange
40FSM2.3	40FSM2	glucan endo-1,3-beta-glucosidase 4-like [Glycine max]; IPR000490 (Glycoside hydrolase, family 17), IPR012946 (X8), IPR017853 (Glycoside hydrolase, superfamily); GO:0005975 (carbohydrate metabolic process)	1.474	NA	0.559736524432983	NA	unchange
40HSEN.1	40HSEN	inositol-tetrakisphosphate 1-kinase 4-like isoform X1 [Glycine max]; IPR008656 (Inositol-tetrakisphosphate 1-kinase); GO:0000287 (magnesium ion binding), GO:0005524 (ATP binding), GO:0005622 (intracellular), GO:0032957 (inositol trisphosphate metabolic process), GO:0047325 (inositol tetrakisphosphate 1-kinase activity)	0.625	0.021637	-0.678071905112638	1.66480295492244	unchange
40LNQG.1	40LNQG	4-hydroxy-tetrahydrodipicolinate synthase; IPR002220 (DapA-like), IPR013785 (Aldolase-type TIM barrel); GO:0003824 (catalytic activity), GO:0008152 (metabolic process), GO:0008840 (4-hydroxy-tetrahydrodipicolinate synthase), GO:0009089 (lysine biosynthetic process via diaminopimelate), GO:0016829 (lyase activity)	1.265	0.20468	0.339137384919585	0.68892459169992	unchange
40M9N2.1	40M9N2	Protein phosphatase 2A regulatory B subunit family protein; IPR002554 (Protein phosphatase 2A, regulatory B subunit, B56), IPR016024 (Armadillo-type fold); GO:0000159 (protein phosphatase type 2A complex), GO:0005488 (binding), GO:0007165 (signal transduction), GO:0008601 (protein phosphatase type 2A regulator activity)	NA	NA	NA	NA	unchange
40T6WH.1	40T6WH	cytoplasmic-like aconitate hydratase; IPR015937 (Aconitase/isopropylmalate dehydratase); GO:0008152 (metabolic process)	1.059	0.45018	0.0827025893302493	0.346613803166191	unchange
40Y6RI.1	40Y6RI	ATP-dependent Clp protease ATP-binding subunit; IPR001270 (ClpA/B family), IPR001943 (UVR domain), IPR004176 (Clp, N-terminal), IPR019489 (Clp ATPase, C-terminal), IPR023150 (Double Clp-N motif), IPR027417 (P-loop containing nucleoside triphosphate hydrolase), IPR028299 (ClpA/B, conserved site 2); GO:0000166 (nucleotide binding), GO:0005515 (protein binding), GO:0005524 (ATP binding), GO:0017111 …	0.832	0.0087012	-0.265344566520995	2.06042084882506	unchange
4105RR.5	4105RR	phosphatidylserine decarboxylase 2; IPR000008 (C2 domain), IPR003817 (Phosphatidylserine decarboxylase-related), IPR011992 (EF-hand domain pair); GO:0004609 (phosphatidylserine decarboxylase activity), GO:0005509 (calcium ion binding), GO:0005515 (protein binding), GO:0008654 (phospholipid biosynthetic process)	1.013	0.93626	0.018634174139051	0.0286035306578967	unchange
410EYA.2	410EYA	receptor kinase 1; IPR002902 (Gnk2-homologous domain), IPR011009 (Protein kinase-like domain), IPR013320 (Concanavalin A-like lectin/glucanase, subgroup); GO:0004672 (protein kinase activity), GO:0004674 (protein serine/threonine kinase activity), GO:0005524 (ATP binding), GO:0006468 (protein phosphorylation)	NA	NA	NA	NA	unchange
415NE5.1	415NE5	exocyst complex component sec15B; IPR007225 (Exocyst complex subunit Sec15-like); GO:0000145 (exocyst), GO:0006904 (vesicle docking involved in exocytosis)	1.024	0.56808	0.034215715337913	0.245590500359311	unchange
416KLQ.1	416KLQ	porphobilinogen deaminase; IPR000860 (Tetrapyrrole biosynthesis, hydroxymethylbilane synthase); GO:0004418 (hydroxymethylbilane synthase activity), GO:0018160 (peptidyl-pyrromethane cofactor linkage), GO:0033014 (tetrapyrrole biosynthetic process)	NA	NA	NA	NA	unchange
416W9Q.1	416W9Q	UDP-Glycosyltransferase superfamily protein; IPR002213 (UDP-glucuronosyl/UDP-glucosyltransferase); GO:0008152 (metabolic process)	44.802	0.0073193	5.48549123176126	2.13553045182058	up
418MG4.1	418MG4	pre-rRNA-processing protein TSR2; IPR019398 (Pre-rRNA-processing protein TSR2)	NA	NA	NA	NA	unchange
41AL06.1	41AL06	eukaryotic translation initiation factor 2 (eIF-2) family protein; IPR005225 (Small GTP-binding protein domain), IPR009000 (Translation protein, beta-barrel domain), IPR015760 (Translation initiation factor IF- 2), IPR023115 (Translation initiation factor IF- 2, domain 3), IPR027417 (P-loop containing nucleoside triphosphate hydrolase); GO:0003924 (GTPase activity), GO:0005525 (GTP binding)	NA	NA	NA	NA	unchange
41CPL5.2	41CPL5	lysosomal beta glucosidase-like isoform X1 [Glycine max]; IPR002772 (Glycoside hydrolase family 3 C-terminal domain), IPR017853 (Glycoside hydrolase, superfamily), IPR026892 (Glycoside hydrolase family 3); GO:0005975 (carbohydrate metabolic process)	NA	NA	NA	NA	unchange
41JFP3.1	41JFP3	G-patch nucleic acid binding protein (ISS) n=1 Tax=Ostreococcus tauri RepID=Q01CV9_OSTTA; IPR000467 (G-patch domain), IPR005824 (KOW); GO:0003676 (nucleic acid binding)	NA	NA	NA	NA	unchange
41KAT0.1	41KAT0	Ribose 5-phosphate isomerase B n=3 Tax=Clostridium RepID=A0Q307_CLONN; IPR003500 (Sugar-phosphate isomerase, RpiB/LacA/LacB family), IPR012100 (DNA-damage-repair/toleration protein, DRT102), IPR014710 (RmlC-like jelly roll fold); GO:0005975 (carbohydrate metabolic process), GO:0016853 (isomerase activity)	0.719	1.57645e-05	-0.475936324222789	4.80231979914281	unchange
41MGIJ.1	41MGIJ	synaptotagmin-5-like [Glycine max]; IPR000008 (C2 domain); GO:0005515 (protein binding)	NA	NA	NA	NA	unchange
41WA94.1	41WA94	proteasome subunit alpha type-6-A protein; IPR000426 (Proteasome alpha-subunit, N-terminal domain), IPR001353 (Proteasome, subunit alpha/beta); GO:0004175 (endopeptidase activity), GO:0004298 (threonine-type endopeptidase activity), GO:0005839 (proteasome core complex), GO:0006511 (ubiquitin-dependent protein catabolic process), GO:0051603 (proteolysis involved in cellular protein catabolic proce…	NA	NA	NA	NA	unchange
424QFW.1	424QFW	beta glucosidase 13; IPR001360 (Glycoside hydrolase, family 1), IPR017853 (Glycoside hydrolase, superfamily); GO:0005975 (carbohydrate metabolic process)	0.439	NA	-1.18770715512673	NA	unchange
425ZXH.1	425ZXH	chalcone-flavanone isomerase family protein; IPR016087 (Chalcone isomerase); GO:0009813 (flavonoid biosynthetic process), GO:0016872 (intramolecular lyase activity), GO:0045430 (chalcone isomerase activity)	7.5	2.7582e-07	2.90689059560852	6.55937424586605	up
42J6NL.1	42J6NL	PENTATRICOPEPTIDE REPEAT 596; IPR002885 (Pentatricopeptide repeat), IPR011990 (Tetratricopeptide-like helical); GO:0005515 (protein binding)	0.942	NA	-0.0862010350493039	NA	unchange
42YDET.2	42YDET	NADP-dependent alkenal double bond reductase; IPR002085 (Alcohol dehydrogenase superfamily, zinc-type), IPR016040 (NAD(P)-binding domain), IPR020843 (Polyketide synthase, enoylreductase); GO:0008270 (zinc ion binding), GO:0016491 (oxidoreductase activity), GO:0055114 (oxidation-reduction process)	NA	NA	NA	NA	unchange
438HD4.1	438HD4	Aluminium induced protein with YGL and LRDR motifs; IPR024286 (Domain of unknown function DUF3700)	1.038	NA	0.0538064436957938	NA	unchange
43YBTN.1	43YBTN	benzyl alcohol O-benzoyltransferase-like [Glycine max]; IPR003480 (Transferase), IPR023213 (Chloramphenicol acetyltransferase-like domain)	0.533	0.000124936	-0.907792561902911	3.90331240270996	unchange
43ZW0S.1	43ZW0S	Potassium transporter family protein; IPR003855 (K+ potassium transporter); GO:0015079 (potassium ion transmembrane transporter activity), GO:0016020 (membrane), GO:0071805 (potassium ion transmembrane transport)	0.669	0.0155242	-0.579921884020626	1.80899077083173	unchange
44HGP5.1	44HGP5	probable 2-oxoglutarate/Fe(II)-dependent dioxygenase-like [Glycine max]; IPR005123 (Oxoglutarate/iron-dependent dioxygenase), IPR026992 (Non-haem dioxygenase N-terminal domain), IPR027443 (Isopenicillin N synthase-like); GO:0016491 (oxidoreductase activity), GO:0055114 (oxidation-reduction process)	NA	NA	NA	NA	unchange
44LNHN.1	44LNHN	Peroxidase superfamily protein; IPR010255 (Haem peroxidase); GO:0004601 (peroxidase activity), GO:0006979 (response to oxidative stress), GO:0020037 (heme binding), GO:0055114 (oxidation-reduction process)	1.661	0.000180479	0.732052073300289	3.74357332403366	unchange
44LUVX.3	44LUVX	serine carboxypeptidase-like 40; IPR001563 (Peptidase S10, serine carboxypeptidase); GO:0004185 (serine-type carboxypeptidase activity), GO:0006508 (proteolysis)	0.776	NA	-0.365871442474959	NA	unchange
44LVMI.2	44LVMI	DYNAMIN-like 1C; IPR000375 (Dynamin central domain), IPR001401 (Dynamin, GTPase domain), IPR020850 (GTPase effector domain, GED), IPR022812 (Dynamin superfamily), IPR027417 (P-loop containing nucleoside triphosphate hydrolase); GO:0003924 (GTPase activity), GO:0005525 (GTP binding)	0.629	0.00028367	-0.668868077782798	3.54718659132215	unchange
44LXWI.1	44LXWI	RNA-binding protein; IPR002344 (Lupus La protein), IPR009818 (Ataxin-2, C-terminal), IPR011991 (Winged helix-turn-helix DNA-binding domain), IPR012677 (Nucleotide-binding, alpha-beta plait); GO:0000166 (nucleotide binding), GO:0003676 (nucleic acid binding), GO:0003723 (RNA binding), GO:0005634 (nucleus), GO:0006396 (RNA processing), GO:0030529 (ribonucleoprotein complex)	1.438	NA	0.524063675777211	NA	unchange
44QEU2.1	44QEU2	sodium/calcium exchanger family protein / calcium-binding EF hand family protein; IPR004837 (Sodium/calcium exchanger membrane region), IPR011992 (EF-hand domain pair); GO:0005509 (calcium ion binding), GO:0016021 (integral component of membrane), GO:0055085 (transmembrane transport)	0.844	0.0173786	-0.244685095954902	1.75998521274146	unchange
44TKHA.1	44TKHA	nucleosome assembly protein 1; 3; IPR000307 (Ribosomal protein S16), IPR002164 (Nucleosome assembly protein (NAP)), IPR023803 (Ribosomal protein S16 domain); GO:0003735 (structural constituent of ribosome), GO:0005622 (intracellular), GO:0005634 (nucleus), GO:0005840 (ribosome), GO:0006334 (nucleosome assembly), GO:0006412 (translation)	0.569	0.00062474	-0.813499442355505	3.20430068674945	unchange
44UP18.2	44UP18	GDSL-like Lipase/Acylhydrolase superfamily protein; IPR001087 (Lipase, GDSL); GO:0006629 (lipid metabolic process), GO:0016787 (hydrolase activity)	0.242	NA	-2.04692104738749	NA	unchange
44UVG6.1	44UVG6	GDSL-like lipase/acylhydrolase; IPR001087 (Lipase, GDSL); GO:0006629 (lipid metabolic process), GO:0016787 (hydrolase activity)	NA	NA	NA	NA	unchange
44VHKN.2	44VHKN	E3 ubiquitin-protein ligase RGLG2-like isoform X6 [Glycine max]; IPR002035 (von Willebrand factor, type A), IPR010734 (Copine), IPR013083 (Zinc finger, RING/FYVE/PHD-type); GO:0005515 (protein binding), GO:0008270 (zinc ion binding)	NA	NA	NA	NA	unchange
44W6WI.1	44W6WI	dephospho-CoA kinase family; IPR001977 (Dephospho-CoA kinase), IPR027417 (P-loop containing nucleoside triphosphate hydrolase); GO:0004140 (dephospho-CoA kinase activity), GO:0005524 (ATP binding), GO:0015937 (coenzyme A biosynthetic process)	0.83	NA	-0.2688167584278	NA	unchange
44XN4P.1	44XN4P	UDP-sulfoquinovose synthase; IPR001509 (NAD-dependent epimerase/dehydratase), IPR016040 (NAD(P)-binding domain); GO:0003824 (catalytic activity), GO:0044237 (cellular metabolic process), GO:0050662 (coenzyme binding)	0.813	0.0098822	-0.298672742587059	2.00514636092855	unchange
44Z8U5.3	44Z8U5	plant/MEB5-like protein	NA	NA	NA	NA	unchange
44ZHZL.2	44ZHZL	elongation factor 1-beta; IPR010987 (Glutathione S-transferase, C-terminal-like), IPR014717 (Translation elongation factor EF1B/ribosomal protein S6); GO:0003746 (translation elongation factor activity), GO:0005853 (eukaryotic translation elongation factor 1 complex), GO:0006414 (translational elongation)	1.665	NA	0.735522177296537	NA	unchange
4539Z2.1	4539Z2	alpha-1,4-glucan-protein synthase [UDP-forming]-like protein; IPR004901 (Reversibly glycosylated polypeptide family); GO:0016866 (intramolecular transferase activity), GO:0030244 (cellulose biosynthetic process)	NA	NA	NA	NA	unchange
456ZGV.1	456ZGV	O-methyltransferase family protein; IPR016461 (Caffeate O-methyltransferase (COMT) family); GO:0008168 (methyltransferase activity), GO:0008171 (O-methyltransferase activity), GO:0046983 (protein dimerization activity)	NA	NA	NA	NA	unchange
4585DL.1	4585DL	Pheophorbide a oxygenase family protein with Rieske domain; IPR013626 (Pheophorbide a oxygenase), IPR017941 (Rieske [2Fe-2S] iron-sulphur domain); GO:0010277 (chlorophyllide a oxygenase [overall] activity), GO:0016491 (oxidoreductase activity), GO:0055114 (oxidation-reduction process)	1.338	0.020498	0.420078115979374	1.68828851120458	unchange
45ESD9.1	45ESD9	DEAD-box ATP-dependent RNA helicase-like protein; IPR001650 (Helicase, C-terminal), IPR014001 (Helicase, superfamily 1/2, ATP-binding domain), IPR014014 (RNA helicase, DEAD-box type, Q motif), IPR027417 (P-loop containing nucleoside triphosphate hydrolase); GO:0003676 (nucleic acid binding), GO:0004386 (helicase activity), GO:0005524 (ATP binding), GO:0008026 (ATP-dependent helicase activity)	1.208	0.0094395	0.272620454662992	2.02505100919683	unchange
45GZWB.2	45GZWB	aspartate kinase-homoserine dehydrogenase ii; IPR001341 (Aspartate kinase domain), IPR001342 (Homoserine dehydrogenase, catalytic), IPR005106 (Aspartate/homoserine dehydrogenase, NAD-binding), IPR016040 (NAD(P)-binding domain); GO:0004072 (aspartate kinase activity), GO:0006520 (cellular amino acid metabolic process), GO:0008152 (metabolic process), GO:0008652 (cellular amino acid biosynthetic pr…	NA	NA	NA	NA	unchange
45I9WG.1	45I9WG	homolog of nucleolar protein NOP56; IPR002687 (Nop domain), IPR012974 (NOP5, N-terminal), IPR012976 (NOSIC)	1.71	0.044143	0.773996325111173	1.35513815510794	unchange
45MNV2.1	45MNV2	electron transfer flavoprotein subunit alpha; IPR001308 (Electron transfer flavoprotein, alpha subunit); GO:0009055 (electron carrier activity), GO:0050660 (flavin adenine dinucleotide binding)	1.052	0.2596	0.0731347046302154	0.585695311871668	unchange
45MQKA.1	45MQKA	D-3-phosphoglycerate dehydrogenase; IPR006236 (D-3-phosphoglycerate dehydrogenase), IPR015878 (S-adenosyl-L-homocysteine hydrolase, NAD binding domain), IPR016040 (NAD(P)-binding domain); GO:0004617 (phosphoglycerate dehydrogenase activity), GO:0006564 (L-serine biosynthetic process), GO:0008152 (metabolic process), GO:0016597 (amino acid binding), GO:0048037 (cofactor binding), GO:0051287 (NAD b…	0.875	0.068624	-0.192645077942396	1.163523971105	unchange
45XZWW.1	45XZWW	receptor lectin kinase; IPR008985 (Concanavalin A-like lectin/glucanases superfamily), IPR013320 (Concanavalin A-like lectin/glucanase, subgroup), IPR016363 (Lectin); GO:0030246 (carbohydrate binding)	4.367	0.000144185	2.12664253111817	3.84107991823014	up
45YXM3.1	45YXM3	external alternative NAD(P)H-ubiquinone oxidoreductase B2, mitochondrial-like isoform X2 [Glycine max]; IPR011992 (EF-hand domain pair), IPR013027 (FAD-dependent pyridine nucleotide-disulphide oxidoreductase), IPR023753 (Pyridine nucleotide-disulphide oxidoreductase, FAD/NAD(P)-binding domain); GO:0005509 (calcium ion binding), GO:0016491 (oxidoreductase activity), GO:0050660 (flavin adenine dinu…	2.708	NA	1.43722773891291	NA	unchange
45ZUWH.3	45ZUWH	acetyl-CoA carboxylase, carboxyl transferase, alpha subunit; IPR001095 (Acetyl-CoA carboxylase, alpha subunit), IPR011763 (Acetyl-coenzyme A carboxyltransferase, C-terminal); GO:0003989 (acetyl-CoA carboxylase activity), GO:0006633 (fatty acid biosynthetic process), GO:0009317 (acetyl-CoA carboxylase complex), GO:0016874 (ligase activity)	0.917	0.117896	-0.125006361067033	0.92850092948843	unchange
460FH3.2	460FH3	GTP-binding nuclear protein Ran-3 [Glycine max]; IPR001806 (Small GTPase superfamily), IPR002041 (Ran GTPase), IPR005225 (Small GTP-binding protein domain), IPR027417 (P-loop containing nucleoside triphosphate hydrolase); GO:0003924 (GTPase activity), GO:0005525 (GTP binding), GO:0005622 (intracellular), GO:0006184 (GTP catabolic process), GO:0006886 (intracellular protein transport), GO:0006913 …	1.527	0.00120273	0.610700062134764	2.9198318561771	unchange
466BBY.1	466BBY	CBS domain-containing protein CBSX1, chloroplastic [Glycine max]; IPR000644 (CBS domain); GO:0030554 (adenyl nucleotide binding)	NA	NA	NA	NA	unchange
46B1EJ.2	46B1EJ	26S proteasome non-ATPase regulatory subunit-like protein; IPR001478 (PDZ domain); GO:0005515 (protein binding)	0.961	0.62082	-0.0573916638883367	0.207034300529303	unchange
46S9P8.1	46S9P8	ENTH/VHS/GAT family protein; IPR004152 (GAT), IPR008942 (ENTH/VHS); GO:0005622 (intracellular), GO:0006886 (intracellular protein transport)	0.982	0.83456	-0.026205070347394	0.0785424346202115	unchange
46T9HD.1	46T9HD	3-deoxy-manno-octulosonate cytidylyltransferase; IPR003329 (Acylneuraminate cytidylyltransferase); GO:0005737 (cytoplasm), GO:0008690 (3-deoxy-manno-octulosonate cytidylyltransferase activity), GO:0009103 (lipopolysaccharide biosynthetic process)	1.034	0.76526	0.0482361856528476	0.116190986570297	unchange
46W2M6.1	46W2M6	unknown protein; Has 25 Blast hits to 25 proteins in 10 species: Archae - 0; Bacteria - 0; Metazoa - 0; Fungi - 0; Plants - 25; Viruses - 0; Other Eukaryotes - 0 (source: NCBI BLink).	1.195	NA	0.257010618206024	NA	unchange
46W8J9.1	46W8J9	Protein kinase superfamily protein; IPR011009 (Protein kinase-like domain); GO:0004672 (protein kinase activity), GO:0004674 (protein serine/threonine kinase activity), GO:0005524 (ATP binding), GO:0006468 (protein phosphorylation)	NA	NA	NA	NA	unchange
4721MN.1	4721MN	disease-resistance response protein; IPR000916 (Bet v I domain), IPR023393 (START-like domain), IPR024949 (Bet v I type allergen); GO:0006952 (defense response), GO:0009607 (response to biotic stimulus)	7.497	0.00041933	2.90631340214577	3.37744406588552	up
478ZG4.2	478ZG4	Nucleic acid binding and Aminoacyl-tRNA synthetase domain containing protein n=2 Tax=Haemonchus contortus RepID=U6PNE0_HAECO; IPR018150 (Aminoacyl-tRNA synthetase, class II (D/K/N)-like); GO:0000166 (nucleotide binding), GO:0003676 (nucleic acid binding), GO:0004812 (aminoacyl-tRNA ligase activity), GO:0004815 (aspartate-tRNA ligase activity), GO:0005524 (ATP binding), GO:0005737 (cytoplasm), GO:…	NA	NA	NA	NA	unchange
47CT68.1	47CT68	50S ribosomal protein L18; IPR005484 (Ribosomal protein L18/L5); GO:0003735 (structural constituent of ribosome), GO:0005622 (intracellular), GO:0005840 (ribosome), GO:0006412 (translation)	NA	NA	NA	NA	unchange
47PCZJ.2	47PCZJ	annexin 2; IPR001464 (Annexin); GO:0005509 (calcium ion binding), GO:0005544 (calcium-dependent phospholipid binding)	0.847	0.000102954	-0.239566125329888	3.98735677537737	unchange
47PMEA.1	47PMEA	transportin 1; IPR016024 (Armadillo-type fold); GO:0005488 (binding), GO:0005515 (protein binding), GO:0006886 (intracellular protein transport), GO:0008536 (Ran GTPase binding)	NA	NA	NA	NA	unchange
47TY4I.1	47TY4I	ER lumen protein retaining receptor family protein; IPR000133 (ER lumen protein retaining receptor); GO:0006621 (protein retention in ER lumen), GO:0016021 (integral component of membrane), GO:0046923 (ER retention sequence binding)	0.868	0.33862	-0.204233052217608	0.470287394623054	unchange
47ZJQ3.1	47ZJQ3	Major facilitator superfamily protein; IPR008509 (Protein of unknown function DUF791), IPR016196 (Major facilitator superfamily domain, general substrate transporter)	NA	NA	NA	NA	unchange
486F8V.1	486F8V	60S ribosomal protein L10 [Glycine max]; IPR001197 (Ribosomal protein L10e), IPR016180 (Ribosomal protein L10e/L16); GO:0003735 (structural constituent of ribosome), GO:0005622 (intracellular), GO:0005840 (ribosome), GO:0006412 (translation)	1.142	NA	0.191562650700756	NA	unchange
487MWI.1	487MWI	ATP synthase, F1 beta subunit; IPR001469 (ATPase, F1 complex, delta/epsilon subunit), IPR005722 (ATPase, F1 complex, beta subunit), IPR027417 (P-loop containing nucleoside triphosphate hydrolase); GO:0000166 (nucleotide binding), GO:0005524 (ATP binding), GO:0015986 (ATP synthesis coupled proton transport), GO:0015991 (ATP hydrolysis coupled proton transport), GO:0015992 (proton transport), GO:00…	0.432	3.5713e-05	-1.21089678249862	4.447173666225	down
489DAS.1	489DAS	hexokinase 3; IPR001312 (Hexokinase); GO:0004396 (hexokinase activity), GO:0005524 (ATP binding), GO:0005975 (carbohydrate metabolic process), GO:0006096 (glycolysis)	0.672	0.094304	-0.573466861883327	1.02546988583017	unchange
48A5Q0.1	48A5Q0	glucan endo-1,3-beta-glucosidase 3-like [Glycine max]; IPR000490 (Glycoside hydrolase, family 17), IPR012946 (X8), IPR017853 (Glycoside hydrolase, superfamily); GO:0005975 (carbohydrate metabolic process)	0.894	NA	-0.161653263478769	NA	unchange
48D0S2.1	48D0S2	subtilisin-like serine protease 2; IPR015500 (Peptidase S8, subtilisin-related); GO:0004252 (serine-type endopeptidase activity), GO:0006508 (proteolysis), GO:0042802 (identical protein binding), GO:0043086 (negative regulation of catalytic activity)	NA	NA	NA	NA	unchange
48KEPM.1	48KEPM	beta-xylosidase 3; IPR002772 (Glycoside hydrolase family 3 C-terminal domain), IPR017853 (Glycoside hydrolase, superfamily), IPR026891 (Fibronectin type III-like domain), IPR026892 (Glycoside hydrolase family 3); GO:0005975 (carbohydrate metabolic process)	0.456	4.4512e-09	-1.13289427049735	8.35152289168805	down
48QDBJ.1	48QDBJ	stromal cell-derived factor-like protein; IPR016093 (MIR motif), IPR027005 (Glycosyltransferase 39 like); GO:0016020 (membrane)	NA	NA	NA	NA	unchange
48W8D3.1	48W8D3	protein MEI2-like 2-like isoform X3 [Glycine max]; IPR007201 (RNA recognition motif 2), IPR012677 (Nucleotide-binding, alpha-beta plait); GO:0000166 (nucleotide binding), GO:0003676 (nucleic acid binding)	0.99	0.94814	-0.0144995696951151	0.0231275310813786	unchange
48ZDZ7.1	48ZDZ7	Protein phosphatase 2C family protein; IPR001932 (Protein phosphatase 2C (PP2C)-like domain), IPR015655 (Protein phosphatase 2C); GO:0003824 (catalytic activity)	NA	NA	NA	NA	unchange
4908EN.1	4908EN	asparagine-tRNA ligase; IPR009068 (S15/NS1, RNA-binding), IPR018150 (Aminoacyl-tRNA synthetase, class II (D/K/N)-like); GO:0000166 (nucleotide binding), GO:0003676 (nucleic acid binding), GO:0004812 (aminoacyl-tRNA ligase activity), GO:0004816 (asparagine-tRNA ligase activity), GO:0005524 (ATP binding), GO:0005737 (cytoplasm), GO:0006418 (tRNA aminoacylation for protein translation), GO:0006421 (…	0.885	0.116943	-0.176250639691727	0.932025769172125	unchange
4929ND.3	4929ND	protein YLS7-like [Glycine max]; IPR025846 (PMR5 N-terminal domain), IPR026057 (PC-Esterase)	1.397	0.062218	0.482332020747376	1.20608395341574	unchange
492HD2.1	492HD2	uncharacterized protein LOC100812171 isoform X9 [Glycine max]; IPR008395 (Agenet-like domain), IPR014002 (Tudor-like, plant)	0.871	0.0190575	-0.199255376063222	1.71993407155793	unchange
493FII.1	493FII	cellulose synthase like E1; IPR005150 (Cellulose synthase); GO:0016020 (membrane), GO:0016760 (cellulose synthase (UDP-forming) activity), GO:0030244 (cellulose biosynthetic process)	NA	NA	NA	NA	unchange
496WES.1	496WES	syntaxin of plants 51; IPR000727 (Target SNARE coiled-coil domain); GO:0005515 (protein binding)	1.226	0.0088398	0.293958979028694	2.05355756076509	unchange
49I11A.1	49I11A	peroxidase 2; IPR010255 (Haem peroxidase); GO:0004601 (peroxidase activity), GO:0006979 (response to oxidative stress), GO:0020037 (heme binding), GO:0055114 (oxidation-reduction process)	2.937	NA	1.55434326566276	NA	unchange
49JIZL.1	49JIZL	peroxisomal membrane protein PEX14-like isoform X1 [Glycine max]	NA	NA	NA	NA	unchange
49QGSQ.1	49QGSQ	dihydroflavonol 4-reductase; IPR001509 (NAD-dependent epimerase/dehydratase), IPR016040 (NAD(P)-binding domain); GO:0003824 (catalytic activity), GO:0044237 (cellular metabolic process), GO:0050662 (coenzyme binding)	18.048	2.3069e-05	4.17376706773671	4.63697123096199	up
49TA12.1	49TA12	methyl-CpG-binding domain-containing protein 13-like [Glycine max]; IPR016177 (DNA-binding domain); GO:0003677 (DNA binding), GO:0005634 (nucleus)	0.907	0.61308	-0.140825544133565	0.212482851270112	unchange
49ZYT6.1	49ZYT6	photosystem II oxygen-evolving enhancer protein; IPR002628 (Photosystem II PsbO, manganese-stabilising), IPR011250 (Outer membrane protein/outer membrane enzyme PagP , beta-barrel); GO:0005509 (calcium ion binding), GO:0009279 (cell outer membrane), GO:0009523 (photosystem II), GO:0009654 (photosystem II oxygen evolving complex), GO:0015979 (photosynthesis), GO:0016021 (integral component of memb…	NA	NA	NA	NA	unchange
4A4JE9.1	4A4JE9	Pentatricopeptide repeat (PPR) superfamily protein; IPR002885 (Pentatricopeptide repeat)	1.087	0.1878	0.120351940365222	0.726304412069908	unchange
4AF6N1.1	4AF6N1	lactoylglutathione lyase-like protein; IPR004360 (Glyoxalase/fosfomycin resistance/dioxygenase domain), IPR004361 (Glyoxalase I); GO:0004462 (lactoylglutathione lyase activity), GO:0046872 (metal ion binding)	0.918	0.140176	-0.123433941248279	0.853326337009865	unchange
4AYI8M.1	4AYI8M	aspartyl aminopeptidase-like protein, putative; IPR000209 (Peptidase S8/S53 domain), IPR001948 (Peptidase M18), IPR023358 (Peptidase M18, domain 2); GO:0004177 (aminopeptidase activity), GO:0004252 (serine-type endopeptidase activity), GO:0006508 (proteolysis), GO:0008270 (zinc ion binding)	0.89	0.081555	-0.168122758808327	1.08854940794261	unchange
4B5N4V.1	4B5N4V	Transducin/WD40 repeat-like superfamily protein; IPR015943 (WD40/YVTN repeat-like-containing domain); GO:0005515 (protein binding)	0.914	0.163721	-0.129733929604017	0.785895611368842	unchange
4BL4Y4.1	4BL4Y4	26S protease regulatory subunit 6A homolog [Glycine max]; IPR005937 (26S proteasome subunit P45), IPR027417 (P-loop containing nucleoside triphosphate hydrolase); GO:0000166 (nucleotide binding), GO:0005524 (ATP binding), GO:0005737 (cytoplasm), GO:0016787 (hydrolase activity), GO:0017111 (nucleoside-triphosphatase activity), GO:0030163 (protein catabolic process)	NA	NA	NA	NA	unchange
4BR56W.1	4BR56W	AMP deaminase-like [Glycine max]; IPR006329 (AMP deaminase); GO:0003876 (AMP deaminase activity), GO:0006188 (IMP biosynthetic process), GO:0009168 (purine ribonucleoside monophosphate biosynthetic process), GO:0019239 (deaminase activity)	2.168	NA	1.11636475669178	NA	unchange
4D3FVT.1	4D3FVT	sieve element occlusion protein; IPR012336 (Thioredoxin-like fold), IPR027942 (Sieve element occlusion, N-terminal), IPR027944 (Sieve element occlusion, C-terminal)	0.757	0.003103	-0.401634794676355	2.50821822441583	unchange
4DJY3R.1	4DJY3R	Unknown protein; IPR003496 (ABA/WDS induced protein); GO:0006950 (response to stress)	0.695	0.0022419	-0.524915117051217	2.64938376302417	unchange
4DPV3H.1	4DPV3H	Ripening related protein family; IPR009009 (RlpA-like double-psi beta-barrel domain)	NA	NA	NA	NA	unchange
4DUV6V.1	4DUV6V	alanine:glyoxylate aminotransferase 3; IPR005814 (Aminotransferase class-III), IPR015424 (Pyridoxal phosphate-dependent transferase); GO:0003824 (catalytic activity), GO:0008483 (transaminase activity), GO:0030170 (pyridoxal phosphate binding)	1.163	0.084664	0.217851096811131	1.0723012168815	unchange
4E8AG2.1	4E8AG2	mitochondrial processing peptidase alpha subunit; IPR011249 (Metalloenzyme, LuxS/M16 peptidase-like); GO:0003824 (catalytic activity), GO:0004222 (metalloendopeptidase activity), GO:0006508 (proteolysis), GO:0046872 (metal ion binding)	1.11	0.3777	0.150559676575381	0.422853015172475	unchange
4F14CM.1	4F14CM	ADP-ribosylation factor family protein; IPR003579 (Small GTPase superfamily, Rab type), IPR005225 (Small GTP-binding protein domain), IPR006689 (Small GTPase superfamily, ARF/SAR type), IPR027417 (P-loop containing nucleoside triphosphate hydrolase); GO:0005525 (GTP binding), GO:0005622 (intracellular), GO:0006886 (intracellular protein transport), GO:0007264 (small GTPase mediated signal transdu…	NA	NA	NA	NA	unchange
4FD105.2	4FD105	dentin sialophosphoprotein-like isoform X3 [Glycine max]	1.122	NA	0.166072675946706	NA	unchange
4FT00Z.1	4FT00Z	protein SGT1 homolog isoform X2 [Glycine max]; IPR007699 (SGS), IPR008978 (HSP20-like chaperone), IPR011990 (Tetratricopeptide-like helical); GO:0005515 (protein binding)	2.074	NA	1.05241589415114	NA	unchange
4FW00R.1	4FW00R	T-complex protein 1 subunit gamma-like [Glycine max]; IPR002423 (Chaperonin Cpn60/TCP-1), IPR027409 (GroEL-like apical domain), IPR027410 (TCP-1-like chaperonin intermediate domain), IPR027413 (GroEL-like equatorial domain); GO:0005524 (ATP binding), GO:0006457 (protein folding), GO:0044267 (cellular protein metabolic process), GO:0051082 (unfolded protein binding)	0.957	0.28438	-0.0634091701760615	0.546100950119006	unchange
4FY7U3.1	4FY7U3	Abscisic stress-ripening protein 1 n=5 Tax=Triticeae RepID=M8ANA5_TRIUA; IPR003496 (ABA/WDS induced protein); GO:0006950 (response to stress)	NA	NA	NA	NA	unchange
4G1GU7.2	4G1GU7	Protein kinase superfamily protein; IPR011009 (Protein kinase-like domain); GO:0004672 (protein kinase activity), GO:0004674 (protein serine/threonine kinase activity), GO:0005524 (ATP binding), GO:0006468 (protein phosphorylation)	0.996	0.92054	-0.00578235259400611	0.0359573354577994	unchange
4G3XR6.1	4G3XR6	phosphoenolpyruvate carboxylase 1; IPR021135 (Phosphoenolpyruvate carboxylase); GO:0003824 (catalytic activity), GO:0006099 (tricarboxylic acid cycle), GO:0008964 (phosphoenolpyruvate carboxylase activity), GO:0015977 (carbon fixation)	0.902	0.62582	-0.148800661406706	0.203550561754152	unchange
4G73DJ.1	4G73DJ	ubiquitin family protein; IPR009060 (UBA-like), IPR015496 (Ubiquilin); GO:0005515 (protein binding)	1.331	NA	0.412510571249805	NA	unchange
4GQ7KG.1	4GQ7KG	glucose-6-phosphate dehydrogenase 4; IPR001282 (Glucose-6-phosphate dehydrogenase); GO:0004345 (glucose-6-phosphate dehydrogenase activity), GO:0006006 (glucose metabolic process), GO:0050661 (NADP binding), GO:0055114 (oxidation-reduction process)	0.824	0.0068179	-0.279283757478869	2.1663493729761	unchange
4GQZ4H.1	4GQZ4H	lysosomal beta glucosidase-like isoform X4 [Glycine max]; IPR002772 (Glycoside hydrolase family 3 C-terminal domain), IPR017853 (Glycoside hydrolase, superfamily), IPR026892 (Glycoside hydrolase family 3); GO:0005975 (carbohydrate metabolic process)	NA	NA	NA	NA	unchange
4H9MWH.1	4H9MWH	kunitz trypsin inhibitor 1; IPR002160 (Proteinase inhibitor I3, Kunitz legume); GO:0004866 (endopeptidase inhibitor activity)	1.252	0.102398	0.324234562270531	0.989708525757124	unchange
4HSV53.1	4HSV53	sorting and assembly machinery component 50 homolog [Glycine max]; IPR000184 (Bacterial surface antigen (D15)), IPR010827 (Surface antigen variable number); GO:0019867 (outer membrane)	0.923	0.04954	-0.115597447016313	1.30504399775018	unchange
4HU4LR.1	4HU4LR	glucose-6-phosphate isomerase; IPR001672 (Phosphoglucose isomerase (PGI)); GO:0004347 (glucose-6-phosphate isomerase activity), GO:0006094 (gluconeogenesis), GO:0006096 (glycolysis)	NA	NA	NA	NA	unchange
4I2CMT.1	4I2CMT	Metal-dependent protein hydrolase; IPR003226 (Metal-dependent protein hydrolase)	NA	NA	NA	NA	unchange
4I2UMQ.1	4I2UMQ	subtilisin-like serine protease 2; IPR015500 (Peptidase S8, subtilisin-related), IPR023828 (Peptidase S8, subtilisin, Ser-active site); GO:0004252 (serine-type endopeptidase activity), GO:0006508 (proteolysis), GO:0042802 (identical protein binding), GO:0043086 (negative regulation of catalytic activity)	NA	NA	NA	NA	unchange
4IBX4Q.1	4IBX4Q	chalcone synthase [Glycine max]; IPR011141 (Polyketide synthase, type III), IPR016039 (Thiolase-like); GO:0003824 (catalytic activity), GO:0008152 (metabolic process), GO:0009058 (biosynthetic process)	NA	NA	NA	NA	unchange
4J2USK.1	4J2USK	methyl esterase 3	NA	NA	NA	NA	unchange
4JD467.2	4JD467	TMPIT-like protein; IPR012926 (TMPIT-like); GO:0016021 (integral component of membrane)	1.304	NA	0.382943869568991	NA	unchange
4JG1UT.1	4JG1UT	50S ribosomal protein L16; IPR000114 (Ribosomal protein L16), IPR016180 (Ribosomal protein L10e/L16); GO:0003735 (structural constituent of ribosome), GO:0005622 (intracellular), GO:0005840 (ribosome), GO:0006412 (translation), GO:0019843 (rRNA binding)	0.479	NA	-1.06190243892591	NA	unchange
4JT818.1	4JT818	splicing factor 3B subunit-like protein; IPR004871 (Cleavage/polyadenylation specificity factor, A subunit, C-terminal), IPR015943 (WD40/YVTN repeat-like-containing domain); GO:0003676 (nucleic acid binding), GO:0005515 (protein binding), GO:0005634 (nucleus)	1.152	0.078881	0.204140716780225	1.10302759234006	unchange
4K2B5E.1	4K2B5E	NADP-malic enzyme 4; IPR016040 (NAD(P)-binding domain)	NA	NA	NA	NA	unchange
4KJ373.2	4KJ373	40S ribosomal protein S24-2; IPR001976 (Ribosomal protein S24e), IPR012677 (Nucleotide-binding, alpha-beta plait); GO:0000166 (nucleotide binding), GO:0003735 (structural constituent of ribosome), GO:0005622 (intracellular), GO:0005840 (ribosome), GO:0006412 (translation)	NA	NA	NA	NA	unchange
4KXQ87.1	4KXQ87	cyclic nucleotide-gated channel 15; IPR014710 (RmlC-like jelly roll fold)	NA	NA	NA	NA	unchange
4LB3M6.1	4LB3M6	serine/arginine-rich splicing factor 33-like isoform X2 [Glycine max]; IPR012677 (Nucleotide-binding, alpha-beta plait); GO:0000166 (nucleotide binding), GO:0003676 (nucleic acid binding)	NA	NA	NA	NA	unchange
4LC8LU.1	4LC8LU	ArsA arsenite transporter, ATP-binding, 1-like protein n=2 Tax=Boreoeutheria RepID=S9XI72_9CETA; IPR016300 (Arsenical pump ATPase, ArsA/GET3), IPR025723 (Anion-transporting ATPase-like domain), IPR027417 (P-loop containing nucleoside triphosphate hydrolase); GO:0005524 (ATP binding), GO:0016887 (ATPase activity)	0.807	0.036703	-0.309359421384307	1.4352984362875	unchange
4LD1Z3.1	4LD1Z3	Pentatricopeptide repeat (PPR) superfamily protein; IPR002885 (Pentatricopeptide repeat), IPR011990 (Tetratricopeptide-like helical); GO:0005515 (protein binding)	1.253	0.087664	0.325386414659773	1.05717871690937	unchange
4MRL1E.1	4MRL1E	UTP-glucose-1-phosphate uridylyltransferase; IPR002618 (UTP--glucose-1-phosphate uridylyltransferase); GO:0008152 (metabolic process), GO:0016779 (nucleotidyltransferase activity)	NA	NA	NA	NA	unchange
4MV4X2.1	4MV4X2	d-2-hydroxyglutarate dehydrogenase, mitochondrial-like [Glycine max]; IPR016164 (FAD-linked oxidase-like, C-terminal), IPR016166 (FAD-binding, type 2); GO:0003824 (catalytic activity), GO:0008762 (UDP-N-acetylmuramate dehydrogenase activity), GO:0016491 (oxidoreductase activity), GO:0050660 (flavin adenine dinucleotide binding), GO:0055114 (oxidation-reduction process)	0.857	NA	-0.222632890549587	NA	unchange
4N0TPQ.1	4N0TPQ	succinate dehydrogenase 1-1; IPR014006 (Succinate dehydrogenase/fumarate reductase, flavoprotein subunit), IPR015939 (Fumarate reductase/succinate dehydrogenase flavoprotein-like, C-terminal), IPR027477 (Succinate dehydrogenase/fumarate reductase flavoprotein, catalytic domain); GO:0006099 (tricarboxylic acid cycle), GO:0016491 (oxidoreductase activity), GO:0022900 (electron transport chain), GO:…	NA	NA	NA	NA	unchange
4N1DCM.1	4N1DCM	UDP-Glycosyltransferase superfamily protein; IPR002213 (UDP-glucuronosyl/UDP-glucosyltransferase); GO:0008152 (metabolic process)	0.68	0.0044648	-0.556393348524385	2.3501979904914	unchange
4N5DEN.1	4N5DEN	Serine/threonine-protein phosphatase 2A 55 kDa regulatory subunit B n=3 Tax=Oryza RepID=J3L1L9_ORYBR; IPR000009 (Protein phosphatase 2A, regulatory subunit PR55), IPR015943 (WD40/YVTN repeat-like-containing domain); GO:0000159 (protein phosphatase type 2A complex), GO:0005515 (protein binding), GO:0007165 (signal transduction), GO:0008601 (protein phosphatase type 2A regulator activity)	0.778	0.177862	-0.362157939675895	0.749916828493535	unchange
4N6INR.1	4N6INR	Alkyl hydroperoxide reductase/ Thiol specific antioxidant/ Mal allergen n=1 Tax=Krokinobacter sp. (strain 4H-3-7-5) RepID=F4AXI1_KROS4; IPR012336 (Thioredoxin-like fold); GO:0016209 (antioxidant activity), GO:0016491 (oxidoreductase activity), GO:0055114 (oxidation-reduction process)	NA	NA	NA	NA	unchange
4N6YKT.1	4N6YKT	single-stranded DNA-binding protein; IPR000424 (Primosome PriB/single-strand DNA-binding); GO:0003697 (single-stranded DNA binding), GO:0006260 (DNA replication)	NA	NA	NA	NA	unchange
4N8NIC.1	4N8NIC	arginine--tRNA ligase, cytoplasmic-like [Glycine max]; IPR001278 (Arginine-tRNA ligase, class Ia); GO:0000166 (nucleotide binding), GO:0004812 (aminoacyl-tRNA ligase activity), GO:0004814 (arginine-tRNA ligase activity), GO:0005524 (ATP binding), GO:0005737 (cytoplasm), GO:0006418 (tRNA aminoacylation for protein translation), GO:0006420 (arginyl-tRNA aminoacylation)	1.272	NA	0.347098670622268	NA	unchange
4NAC8Z.1	4NAC8Z	riboflavin biosynthesis protein, putative; IPR000422 (3,4-dihydroxy-2-butanone 4-phosphate synthase, RibB), IPR000926 (GTP cyclohydrolase II, RibA), IPR005633 (Ribosomal protein L23/L25, N-terminal), IPR013025 (Ribosomal protein L25/L23), IPR016299 (Riboflavin biosynthesis protein RibBA); GO:0000166 (nucleotide binding), GO:0003735 (structural constituent of ribosome), GO:0003935 (GTP cyclohydrol…	1.105	0.32602	0.144046369616707	0.486755756916078	unchange
4NKX68.3	4NKX68	U4/U6 X U5 tri-snRNP complex subunit Prp31 n=1 Tax=Schizosaccharomyces japonicus (strain yFS275 / FY16936) RepID=B6K725_SCHJY; IPR002687 (Nop domain), IPR012976 (NOSIC), IPR027105 (U4/U6 small nuclear ribonucleoprotein Prp31); GO:0000244 (spliceosomal tri-snRNP complex assembly), GO:0046540 (U4/U6 x U5 tri-snRNP complex)	1.156	NA	0.209141397838592	NA	unchange
4P1H1K.1	4P1H1K	RNA-binding protein 1; IPR012677 (Nucleotide-binding, alpha-beta plait); GO:0000166 (nucleotide binding), GO:0003676 (nucleic acid binding)	NA	NA	NA	NA	unchange
4P5PRD.1	4P5PRD	RNA-binding protein 24-like [Glycine max]; IPR012677 (Nucleotide-binding, alpha-beta plait); GO:0000166 (nucleotide binding), GO:0003676 (nucleic acid binding)	0.964	0.74474	-0.0528949484321255	0.127995319565052	unchange
4PIV4R.1	4PIV4R	splicing factor 3B subunit 3-like isoform X2 [Glycine max]; IPR004871 (Cleavage/polyadenylation specificity factor, A subunit, C-terminal); GO:0003676 (nucleic acid binding), GO:0005634 (nucleus)	NA	NA	NA	NA	unchange
4PL1ZQ.1	4PL1ZQ	actin 1; IPR004000 (Actin-related protein)	0.885	NA	-0.176250639691727	NA	unchange
4PNZ6Y.1	4PNZ6Y	UDP-Glycosyltransferase superfamily protein; IPR002213 (UDP-glucuronosyl/UDP-glucosyltransferase); GO:0008152 (metabolic process)	0.359	0.0058023	-1.47794425083904	2.23639982034957	down
4PQU0W.1	4PQU0W	nuclear transport factor 2B; IPR002075 (Nuclear transport factor 2); GO:0005622 (intracellular), GO:0006810 (transport)	1.637	NA	0.711054321812066	NA	unchange
4PTH1W.1	4PTH1W	1,2-dihydroxy-3-keto-5-methylthiopentene dioxygenase; IPR004313 (Acireductone dioxygenase ARD family); GO:0010309 (acireductone dioxygenase [iron(II)-requiring] activity), GO:0016491 (oxidoreductase activity), GO:0019509 (L-methionine salvage from methylthioadenosine), GO:0055114 (oxidation-reduction process)	NA	NA	NA	NA	unchange
4Q9CQT.1	4Q9CQT	Glutathione S-transferase, C-terminal-like; Translation elongation factor EF1B/ribosomal protein S6; IPR010987 (Glutathione S-transferase, C-terminal-like), IPR014717 (Translation elongation factor EF1B/ribosomal protein S6); GO:0003746 (translation elongation factor activity), GO:0005853 (eukaryotic translation elongation factor 1 complex), GO:0006414 (translational elongation)	0.974	0.43658	-0.0380063225797449	0.359936163470187	unchange
4R282L.1	4R282L	acyl-CoA synthetase 5; IPR000873 (AMP-dependent synthetase/ligase), IPR025110 (AMP-binding enzyme C-terminal domain); GO:0003824 (catalytic activity), GO:0008152 (metabolic process)	2.505	2.9018e-06	1.32481060342048	5.53733252363143	up
4R5RT5.1	4R5RT5	P-loop containing nucleoside triphosphate hydrolases superfamily protein; IPR027417 (P-loop containing nucleoside triphosphate hydrolase); GO:0000166 (nucleotide binding), GO:0005524 (ATP binding), GO:0017111 (nucleoside-triphosphatase activity)	2.305	NA	1.20476675065461	NA	unchange
4R9DEN.3	4R9DEN	myosin-11-like [Glycine max]; IPR019448 (EEIG1/EHBP1 N-terminal domain)	NA	NA	NA	NA	unchange
4RN51I.1	4RN51I	UPF0678 fatty acid-binding protein-like protein; IPR011038 (Calycin-like), IPR014878 (Domain of unknown function DUF1794)	0.876	NA	-0.190997225060914	NA	unchange
4RYA37.1	4RYA37	uncharacterized protein LOC100815968 [Glycine max]; IPR006936 (Domain of unknown function DUF640)	NA	NA	NA	NA	unchange
4S3PH7.1	4S3PH7	importin subunit beta-like protein; IPR016024 (Armadillo-type fold), IPR027140 (Importin subunit beta); GO:0005488 (binding), GO:0006886 (intracellular protein transport), GO:0006913 (nucleocytoplasmic transport), GO:0008536 (Ran GTPase binding), GO:0008565 (protein transporter activity)	1.093	0.26916	0.128293401009818	0.569989480369407	unchange
4SGX54.1	4SGX54	zinc-binding alcohol dehydrogenase family protein; IPR002085 (Alcohol dehydrogenase superfamily, zinc-type), IPR016040 (NAD(P)-binding domain), IPR020843 (Polyketide synthase, enoylreductase); GO:0008270 (zinc ion binding), GO:0016491 (oxidoreductase activity), GO:0055114 (oxidation-reduction process)	1.59	0.00061644	0.669026765509631	3.21010918822804	unchange
4SWV4Y.1	4SWV4Y	xyloglucan endotransglucosylase/hydrolase 32; IPR008985 (Concanavalin A-like lectin/glucanases superfamily), IPR016455 (Xyloglucan endotransglucosylase/hydrolase); GO:0005618 (cell wall), GO:0005975 (carbohydrate metabolic process), GO:0006073 (cellular glucan metabolic process), GO:0016762 (xyloglucan:xyloglucosyl transferase activity), GO:0048046 (apoplast)	NA	NA	NA	NA	unchange
4SZ21F.1	4SZ21F	glutaredoxin 4; IPR004480 (Monothiol glutaredoxin-related), IPR012336 (Thioredoxin-like fold); GO:0009055 (electron carrier activity), GO:0015035 (protein disulfide oxidoreductase activity), GO:0045454 (cell redox homeostasis)	NA	NA	NA	NA	unchange
4T2HBI.1	4T2HBI	disease-resistance response protein; IPR000916 (Bet v I domain), IPR023393 (START-like domain), IPR024949 (Bet v I type allergen); GO:0006952 (defense response), GO:0009607 (response to biotic stimulus)	62.168	3.1823e-07	5.95810026172325	6.49725888119379	up
4T5ENZ.1	4T5ENZ	myosin 1; IPR000048 (IQ motif, EF-hand binding site), IPR001609 (Myosin head, motor domain), IPR002710 (Dilute), IPR004009 (Myosin, N-terminal, SH3-like), IPR027417 (P-loop containing nucleoside triphosphate hydrolase); GO:0003774 (motor activity), GO:0005515 (protein binding), GO:0005524 (ATP binding), GO:0016459 (myosin complex)	NA	NA	NA	NA	unchange
4UA9LN.1	4UA9LN	Ribosomal protein L19e family protein; IPR000196 (Ribosomal protein L19/L19e domain), IPR023638 (Ribosomal protein L19/L19e conserved site), IPR027547 (Ribosomal protein L19/L19e); GO:0003735 (structural constituent of ribosome), GO:0005622 (intracellular), GO:0005840 (ribosome), GO:0006412 (translation)	1.04	0.31992	0.0565835283663675	0.494958608874535	unchange
4UQ2XQ.1	4UQ2XQ	Glutathione S-transferase family protein; IPR010987 (Glutathione S-transferase, C-terminal-like), IPR012336 (Thioredoxin-like fold); GO:0005515 (protein binding)	NA	NA	NA	NA	unchange
4UW9RQ.1	4UW9RQ	molybdopterin biosynthesis CNX1 protein / molybdenum cofactor biosynthesis enzyme CNX1 (CNX1); IPR001453 (Molybdopterin binding domain), IPR005110 (MoeA, N-terminal and linker domain), IPR005111 (MoeA, C-terminal, domain IV); GO:0006777 (Mo-molybdopterin cofactor biosynthetic process), GO:0032324 (molybdopterin cofactor biosynthetic process)	1.5	0.00069744	0.584962500721156	3.15649314832639	unchange
4V2TIF.1	4V2TIF	unknown protein DS12 from 2D-PAGE of leaf, chloroplastic-like [Glycine max]	NA	NA	NA	NA	unchange
4VA7BX.1	4VA7BX	Unknown protein; IPR010800 (Glycine rich protein)	NA	NA	NA	NA	unchange
4VFV1G.1	4VFV1G	GMP synthase (glutamine-hydrolyzing), putative / glutamine amidotransferase, putative; IPR001674 (GMP synthase, C-terminal), IPR004739 (GMP synthase, N-terminal), IPR017926 (Glutamine amidotransferase), IPR022955 (GMP synthase); GO:0003922 (GMP synthase (glutamine-hydrolyzing) activity), GO:0004066 (asparagine synthase (glutamine-hydrolyzing) activity), GO:0005524 (ATP binding), GO:0006164 (purin…	1.09	0.123538	0.124328135002202	0.908199433887063	unchange
4VY1XX.1	4VY1XX	Plastid-lipid associated protein PAP / fibrillin family protein; IPR006843 (Plastid lipid-associated protein/fibrillin conserved domain); GO:0005198 (structural molecule activity), GO:0009507 (chloroplast)	1.206	0.0147161	0.270229907237998	1.83220726967887	unchange
4VZ14Z.1	4VZ14Z	sucrose synthase 4; IPR012820 (Sucrose synthase, plant/cyanobacteria); GO:0005985 (sucrose metabolic process), GO:0009058 (biosynthetic process), GO:0016157 (sucrose synthase activity)	14.111	0.0007438	3.81874832548166	3.12854382597705	up
4VZ1PT.1	4VZ1PT	Cytochrome P450 superfamily protein; IPR001128 (Cytochrome P450); GO:0005506 (iron ion binding), GO:0020037 (heme binding), GO:0055114 (oxidation-reduction process)	NA	NA	NA	NA	unchange
4VZL46.1	4VZL46	Dihydrolipoyllysine-residue succinyltransferase component of 2-oxoglutarate dehydrogenase complex n=3 Tax=Papilionoideae RepID=G7K3L9_MEDTR; IPR006255 (Dihydrolipoamide succinyltransferase), IPR023213 (Chloramphenicol acetyltransferase-like domain); GO:0004149 (dihydrolipoyllysine-residue succinyltransferase activity), GO:0006099 (tricarboxylic acid cycle), GO:0008152 (metabolic process), GO:0045…	1.005	NA	0.00719550140420377	NA	unchange
4W8SKF.1	4W8SKF	voltage-gated potassium channel subunit beta; IPR001395 (Aldo/keto reductase), IPR023210 (NADP-dependent oxidoreductase domain)	0.927	0.114517	-0.109358756036556	0.941130037706948	unchange
4WDU0A.1	4WDU0A	DNA-directed RNA polymerase IV subunit 1-like [Glycine max]; IPR015801 (Copper amine oxidase, N2/N3-terminal), IPR021602 (Protein of unknown function DUF3223); GO:0005507 (copper ion binding), GO:0009308 (amine metabolic process), GO:0048038 (quinone binding)	NA	NA	NA	NA	unchange
4WKV82.1	4WKV82	calcium sensing receptor; IPR001763 (Rhodanese-like domain)	0.378	NA	-1.40354186044101	NA	unchange
4WT42H.2	4WT42H	poly(ADP-ribose) glycohydrolase 2; IPR007724 (Poly(ADP-ribose) glycohydrolase); GO:0004649 (poly(ADP-ribose) glycohydrolase activity), GO:0005975 (carbohydrate metabolic process)	0.947	NA	-0.0785636691937021	NA	unchange
4X1L65.2	4X1L65	Succinate dehydrogenase assembly factor 2 n=6 Tax=Camelineae RepID=F4KBT8_ARATH; IPR005631 (Flavinator of succinate dehydrogenase)	1.024	NA	0.034215715337913	NA	unchange
4X1WS6.1	4X1WS6	dihydrolipoyllysine-residue acetyltransferase component 1 of pyruvate dehydrogenase complex, mitochondrial-like isoform X1 [Glycine max]; IPR006257 (Dihydrolipoyllysine-residue acetyltransferase component of pyruvate dehydrogenase complex), IPR023213 (Chloramphenicol acetyltransferase-like domain); GO:0004742 (dihydrolipoyllysine-residue acetyltransferase activity), GO:0006090 (pyruvate metabolic…	1.562	2.2521e-05	0.643394453479892	4.64741232941395	unchange
4X2PFC.1	4X2PFC	ribose-phosphate pyrophosphokinase	NA	NA	NA	NA	unchange
4X3ZEJ.1	4X3ZEJ	probable galactinol--sucrose galactosyltransferase 2-like isoform X1 [Glycine max]; IPR008811 (Glycosyl hydrolases 36), IPR013785 (Aldolase-type TIM barrel); GO:0003824 (catalytic activity)	1.1	NA	0.137503523749935	NA	unchange
4XJ09G.1	4XJ09G	starch synthase 3; IPR005085 (Carbohydrate binding module family 25), IPR011835 (Glycogen/starch synthase, ADP-glucose type); GO:0009011 (starch synthase activity), GO:0009058 (biosynthetic process), GO:0009250 (glucan biosynthetic process), GO:2001070 (starch binding)	0.649	0.00129599	-0.623709616662948	2.88739834951602	unchange
4XM3SI.1	4XM3SI	RGPR-related; IPR024340 (Sec16, central conserved domain), IPR024880 (COPII coat assembly protein, Sec16); GO:0048208 (COPII vesicle coating)	1.3	0.26294	0.37851162325373	0.580143341402729	unchange
4XP552.1	4XP552	Octicosapeptide/Phox/Bem1p (PB1) domain-containing protein / tetratricopeptide repeat (TPR)-containing protein; IPR000270 (Phox/Bem1p), IPR011990 (Tetratricopeptide-like helical); GO:0005515 (protein binding)	NA	NA	NA	NA	unchange
4XPF6M.1	4XPF6M	Eukaryotic aspartyl protease family protein; IPR001461 (Aspartic peptidase), IPR021109 (Aspartic peptidase domain); GO:0004190 (aspartic-type endopeptidase activity), GO:0006508 (proteolysis)	0.988	0.83834	-0.0174170530774094	0.0765798117073974	unchange
4XXP0Y.1	4XXP0Y	Stress responsive A/B Barrel Domain; IPR011008 (Dimeric alpha-beta barrel)	0.42	0.0146382	-1.25153876699596	1.83451232342302	down
4XY4NZ.1	4XY4NZ	serine/threonine protein phosphatase 2A; IPR004843 (Phosphoesterase domain); GO:0016787 (hydrolase activity)	1.116	0.111878	0.158337027167101	0.951255305946627	unchange
4Y2508.1	4Y2508	beta-amylase 1; IPR001554 (Glycoside hydrolase, family 14), IPR017853 (Glycoside hydrolase, superfamily); GO:0000272 (polysaccharide catabolic process), GO:0005975 (carbohydrate metabolic process), GO:0016161 (beta-amylase activity)	NA	NA	NA	NA	unchange
4Y3JNF.1	4Y3JNF	cytoplasmic membrane protein; IPR018639 (Domain of unknown function DUF2062)	NA	NA	NA	NA	unchange
4Y6QEN.1	4Y6QEN	alcohol dehydrogenase 1; IPR002085 (Alcohol dehydrogenase superfamily, zinc-type), IPR016040 (NAD(P)-binding domain), IPR020843 (Polyketide synthase, enoylreductase); GO:0008270 (zinc ion binding), GO:0016491 (oxidoreductase activity), GO:0055114 (oxidation-reduction process)	4.917	NA	2.29777835515853	NA	unchange
4YHK81.1	4YHK81	probable 2-oxoglutarate/Fe(II)-dependent dioxygenase-like [Glycine max]; IPR002283 (Isopenicillin N synthase), IPR026992 (Non-haem dioxygenase N-terminal domain), IPR027443 (Isopenicillin N synthase-like); GO:0005506 (iron ion binding), GO:0016491 (oxidoreductase activity), GO:0055114 (oxidation-reduction process)	0.991	NA	-0.0130430374755989	NA	unchange
4YP1G2.1	4YP1G2	Peroxidase superfamily protein; IPR010255 (Haem peroxidase); GO:0004601 (peroxidase activity), GO:0006979 (response to oxidative stress), GO:0020037 (heme binding), GO:0055114 (oxidation-reduction process)	NA	NA	NA	NA	unchange
4YP8RP.1	4YP8RP	BNR/Asp-box repeat family protein; IPR011040 (Sialidases)	0.668	0.5453	-0.582079992188035	0.263364502313179	unchange
4Z06T4.1	4Z06T4	stress up-regulated Nod 19 protein; IPR011692 (Stress up-regulated Nod 19)	NA	NA	NA	NA	unchange
4Z3ULS.1	4Z3ULS	peroxisomal adenine nucleotide carrier 1; IPR018108 (Mitochondrial substrate/solute carrier), IPR023395 (Mitochondrial carrier domain)	NA	NA	NA	NA	unchange
4Z5CAK.1	4Z5CAK	NADP-dependent alkenal double bond reductase; IPR002085 (Alcohol dehydrogenase superfamily, zinc-type), IPR016040 (NAD(P)-binding domain), IPR020843 (Polyketide synthase, enoylreductase); GO:0008270 (zinc ion binding), GO:0016491 (oxidoreductase activity), GO:0055114 (oxidation-reduction process)	0.858	0.0138039	-0.220950447162541	1.85999819554148	unchange
4Z5MSS.1	4Z5MSS	villin-3-like isoform X3 [Glycine max]; IPR003128 (Villin headpiece), IPR007122 (Villin/Gelsolin); GO:0003779 (actin binding), GO:0007010 (cytoskeleton organization)	0.751	0.00044327	-0.413115187147815	3.35333166025342	unchange
4Z93EL.1	4Z93EL	Adenine nucleotide alpha hydrolases-like superfamily protein; IPR006015 (Universal stress protein A); GO:0006950 (response to stress)	0.419	3.3199e-06	-1.25497785096274	5.47887499765207	down
4ZN4QC.1	4ZN4QC	protein notum homolog isoform X2 [Glycine max]; IPR004963 (Protein notum homologue)	0.372	1.8106e-06	-1.42662547355406	5.74217748396552	down
4ZP1HR.1	4ZP1HR	pfkB-like carbohydrate kinase family protein; IPR002139 (Ribokinase); GO:0004747 (ribokinase activity), GO:0006014 (D-ribose metabolic process)	3.789	0.0104182	1.92181713984662	1.98220730959648	up
4ZRU7U.2	4ZRU7U	trans-2-enoyl-CoA reductase; IPR001104 (3-oxo-5-alpha-steroid 4-dehydrogenase, C-terminal); GO:0005737 (cytoplasm), GO:0006629 (lipid metabolic process), GO:0016021 (integral component of membrane)	NA	NA	NA	NA	unchange
4ZTL4S.1	4ZTL4S	THO complex subunit 4-like isoform X1 [Glycine max]; IPR012677 (Nucleotide-binding, alpha-beta plait); GO:0000166 (nucleotide binding), GO:0003676 (nucleic acid binding)	NA	NA	NA	NA	unchange
4ZYX81.1	4ZYX81	lactoylglutathione lyase family protein / glyoxalase I family protein; IPR004360 (Glyoxalase/fosfomycin resistance/dioxygenase domain), IPR004361 (Glyoxalase I); GO:0004462 (lactoylglutathione lyase activity), GO:0046872 (metal ion binding)	NA	NA	NA	NA	unchange
501GHP.1	501GHP	unknown protein; Has 29 Blast hits to 29 proteins in 10 species: Archae - 0; Bacteria - 0; Metazoa - 0; Fungi - 0; Plants - 29; Viruses - 0; Other Eukaryotes - 0 (source: NCBI BLink).	1.03	NA	0.0426443374084937	NA	unchange
503TH3.2	503TH3	ubiquitin-protein ligase, cullin 4; IPR001373 (Cullin, N-terminal), IPR011991 (Winged helix-turn-helix DNA-binding domain); GO:0006511 (ubiquitin-dependent protein catabolic process), GO:0031461 (cullin-RING ubiquitin ligase complex), GO:0031625 (ubiquitin protein ligase binding)	NA	NA	NA	NA	unchange
50GMPE.2	50GMPE	TCP-1/cpn60 chaperonin family protein; IPR002423 (Chaperonin Cpn60/TCP-1), IPR027409 (GroEL-like apical domain), IPR027413 (GroEL-like equatorial domain); GO:0005524 (ATP binding), GO:0005737 (cytoplasm), GO:0006457 (protein folding), GO:0042026 (protein refolding), GO:0044267 (cellular protein metabolic process)	0.958	NA	-0.0619024389259069	NA	unchange
50HBEA.1	50HBEA	unknown protein; FUNCTIONS IN: molecular_function unknown; INVOLVED IN: biological_process unknown; LOCATED IN: endomembrane system; EXPRESSED IN: male gametophyte, pollen tube; EXPRESSED DURING: M germinated pollen stage	NA	NA	NA	NA	unchange
50L6WD.1	50L6WD	tryptophan synthase beta chain; IPR023026 (Tryptophan synthase beta chain/beta chain-like); GO:0000162 (tryptophan biosynthetic process), GO:0004834 (tryptophan synthase activity), GO:0006568 (tryptophan metabolic process), GO:0030170 (pyridoxal phosphate binding)	1.268	0.0063448	0.34255474547732	2.1975820631304	unchange
50MGD9.1	50MGD9	Haloacid dehalogenase-like hydrolase, putative n=1 Tax=Synechococcus sp. PCC 7335 RepID=B4WLE0_9SYNE; IPR023214 (HAD-like domain)	1.064	0.47332	0.0894981508391026	0.324845144156292	unchange
50NG3N.1	50NG3N	SEC1 family transport protein SLY1-like [Glycine max]; IPR001619 (Sec1-like protein), IPR027482 (Sec1-like, domain 2); GO:0006904 (vesicle docking involved in exocytosis), GO:0016192 (vesicle-mediated transport)	1.059	0.33852	0.0827025893302493	0.470415667797009	unchange
50NPJN.1	50NPJN	auxilin-related protein 2-like isoform X2 [Glycine max]; IPR001623 (DnaJ domain)	NA	NA	NA	NA	unchange
510VWF.1	510VWF	cytochrome c-2; IPR002327 (Cytochrome c, class IA/ IB), IPR009056 (Cytochrome c-like domain); GO:0005506 (iron ion binding), GO:0009055 (electron carrier activity), GO:0020037 (heme binding)	NA	NA	NA	NA	unchange
515IAB.1	515IAB	Signal peptidase subunit; IPR007653 (Signal peptidase 22kDa subunit); GO:0005787 (signal peptidase complex), GO:0006465 (signal peptide processing), GO:0008233 (peptidase activity), GO:0016021 (integral component of membrane)	0.944	NA	-0.0831412353002459	NA	unchange
51F4P8.1	51F4P8	GYF domain-containing protein; IPR003169 (GYF); GO:0005515 (protein binding)	1.213	0.042518	0.278579550458423	1.3714271724035	unchange
51INSQ.1	51INSQ	BSD domain-containing protein; IPR005607 (BSD)	0.832	NA	-0.265344566520995	NA	unchange
51KNRK.1	51KNRK	Agmatine deiminase n=1 Tax=Pseudomonas sp. (strain M1) RepID=W5; IPR007466 (Peptidyl-arginine deiminase, Porphyromonas-type); GO:0004668 (protein-arginine deiminase activity), GO:0009446 (putrescine biosynthetic process), GO:0047632 (agmatine deiminase activity)	NA	NA	NA	NA	unchange
51QFY3.1	51QFY3	Haloacid dehalogenase-like hydrolase (HAD) superfamily protein; IPR006439 (HAD hydrolase, subfamily IA), IPR023214 (HAD-like domain); GO:0008152 (metabolic process), GO:0016787 (hydrolase activity)	NA	NA	NA	NA	unchange
51RIH8.1	51RIH8	phosphomannomutase; IPR006379 (HAD-superfamily hydrolase, subfamily IIB), IPR023214 (HAD-like domain); GO:0003824 (catalytic activity), GO:0004615 (phosphomannomutase activity), GO:0005737 (cytoplasm), GO:0008152 (metabolic process), GO:0019307 (mannose biosynthetic process)	0.674	0.0017806	-0.569179503480228	2.74943363095988	unchange
51RKDV.2	51RKDV	LRR and NB-ARC domain disease resistance protein; IPR000767 (Disease resistance protein), IPR027417 (P-loop containing nucleoside triphosphate hydrolase); GO:0006952 (defense response), GO:0043531 (ADP binding)	NA	NA	NA	NA	unchange
51UVQ0.1	51UVQ0	aldo/keto reductase family oxidoreductase; IPR001395 (Aldo/keto reductase), IPR023210 (NADP-dependent oxidoreductase domain); GO:0016491 (oxidoreductase activity), GO:0055114 (oxidation-reduction process)	NA	NA	NA	NA	unchange
51XJUZ.1	51XJUZ	26S proteasome regulatory complex component; IPR016024 (Armadillo-type fold), IPR016642 (26S proteasome regulatory complex, non-ATPase subcomplex, Rpn2/Psmd1 subunit); GO:0000502 (proteasome complex), GO:0005488 (binding), GO:0030234 (enzyme regulator activity), GO:0042176 (regulation of protein catabolic process)	0.949	0.057258	-0.0755200076409777	1.24216382578933	unchange
52K398.1	52K398	Isoform 3 of Erlin-2 n=1 Tax=Homo sapiens RepID=O94905-3; IPR001107 (Band 7 protein)	0.778	0.028696	-0.362157939675895	1.54217863633209	unchange
52KDTF.1	52KDTF	alpha-glucan water dikinase; IPR002192 (Pyruvate phosphate dikinase, PEP/pyruvate-binding), IPR013816 (ATP-grasp fold, subdomain 2); GO:0003824 (catalytic activity), GO:0005524 (ATP binding), GO:0016301 (kinase activity), GO:0016310 (phosphorylation)	1.07	0.079458	0.0976107966264223	1.09986237056552	unchange
52U0T8.1	52U0T8	3-hydroxyisobutyryl-CoA hydrolase-like protein	2.367	0.0075582	1.24305970607253	2.12158162025875	up
533ER3.1	533ER3	Phosphopyruvate hydratase n=1 Tax=Dictyostelium fasciculatum (strain SH3) RepID=F4PJ27_DICFS; IPR000941 (Enolase); GO:0000015 (phosphopyruvate hydratase complex), GO:0000287 (magnesium ion binding), GO:0004634 (phosphopyruvate hydratase activity), GO:0006096 (glycolysis)	2.378	0.0002017	1.24974871508357	3.69529410178723	up
53FINS.2	53FINS	sucrose synthase 4; IPR012820 (Sucrose synthase, plant/cyanobacteria); GO:0005985 (sucrose metabolic process), GO:0009058 (biosynthetic process), GO:0016157 (sucrose synthase activity)	2.357	6.1412e-07	1.23695175858808	6.21174675875169	up
53I6EC.1	53I6EC	nitrilase-like protein 1; IPR003010 (Carbon-nitrogen hydrolase); GO:0006807 (nitrogen compound metabolic process)	1.183	0.34232	0.242450073677701	0.465567726524124	unchange
53KNFG.3	53KNFG	VIN3-like protein 1-like isoform X5 [Glycine max]; IPR013783 (Immunoglobulin-like fold); GO:0005515 (protein binding)	0.495	2.2781e-05	-1.01449956969512	4.64242721594832	down
53MGCZ.1	53MGCZ	glycine-rich RNA-binding protein 2-like [Glycine max]; IPR012677 (Nucleotide-binding, alpha-beta plait); GO:0000166 (nucleotide binding), GO:0003676 (nucleic acid binding)	NA	NA	NA	NA	unchange
53PIFC.2	53PIFC	vesicle-associated membrane protein 727; IPR001388 (Synaptobrevin), IPR011012 (Longin-like domain); GO:0006810 (transport), GO:0016021 (integral component of membrane), GO:0016192 (vesicle-mediated transport)	1.15	NA	0.20163386116965	NA	unchange
53XZTF.1	53XZTF	Pyruvate kinase family protein; IPR001697 (Pyruvate kinase); GO:0000287 (magnesium ion binding), GO:0003824 (catalytic activity), GO:0004743 (pyruvate kinase activity), GO:0006096 (glycolysis), GO:0030955 (potassium ion binding)	0.833	0.052758	-0.263611599296539	1.27771167645826	unchange
541GKY.1	541GKY	subtilisin-like serine protease 2; IPR009020 (Proteinase inhibitor, propeptide), IPR015500 (Peptidase S8, subtilisin-related), IPR023828 (Peptidase S8, subtilisin, Ser-active site); GO:0004252 (serine-type endopeptidase activity), GO:0006508 (proteolysis), GO:0042802 (identical protein binding), GO:0043086 (negative regulation of catalytic activity)	NA	NA	NA	NA	unchange
54SFA6.1	54SFA6	gamma subunit of Mt ATP synthase; IPR000131 (ATPase, F1 complex, gamma subunit), IPR023632 (ATPase, F1 complex, gamma subunit conserved site), IPR023633 (ATPase, F1 complex, gamma subunit domain); GO:0015986 (ATP synthesis coupled proton transport)	NA	NA	NA	NA	unchange
54YKSM.2	54YKSM	choline kinase 1; IPR011009 (Protein kinase-like domain)	0.941	0.53194	-0.0877333719335504	0.274137351047888	unchange
555DAI.1	555DAI	poly(A) binding protein 8; IPR012677 (Nucleotide-binding, alpha-beta plait); GO:0000166 (nucleotide binding), GO:0003676 (nucleic acid binding)	1.356	NA	0.439357178474257	NA	unchange
555M2B.1	555M2B	O-methyltransferase 1; IPR016461 (Caffeate O-methyltransferase (COMT) family); GO:0008168 (methyltransferase activity), GO:0008171 (O-methyltransferase activity), GO:0046983 (protein dimerization activity)	NA	NA	NA	NA	unchange
556YNA.1	556YNA	nicotinate phosphoribosyltransferase 2; IPR002638 (Quinolinate phosphoribosyl transferase, C-terminal), IPR007229 (Nicotinate phosphoribosyltransferase family); GO:0004514 (nicotinate-nucleotide diphosphorylase (carboxylating) activity), GO:0004516 (nicotinate phosphoribosyltransferase activity), GO:0009435 (NAD biosynthetic process), GO:0019358 (nicotinate nucleotide salvage)	1.055	0.35338	0.0772429989324604	0.451758033593907	unchange
5590XE.2	5590XE	protein FLX-like 3-like isoform X1 [Glycine max]	1.537	NA	0.620117165028684	NA	unchange
55H51Z.1	55H51Z	glucan endo-1,3-beta-glucosidase 5-like [Glycine max]; IPR000490 (Glycoside hydrolase, family 17), IPR012946 (X8), IPR017853 (Glycoside hydrolase, superfamily); GO:0005975 (carbohydrate metabolic process)	NA	NA	NA	NA	unchange
55M78P.1	55M78P	neutral alpha-glucosidase; IPR000322 (Glycoside hydrolase, family 31), IPR011013 (Galactose mutarotase-like domain); GO:0003824 (catalytic activity), GO:0005975 (carbohydrate metabolic process), GO:0030246 (carbohydrate binding)	NA	NA	NA	NA	unchange
55PVYA.1	55PVYA	GTP-binding nuclear protein Ran-3 [Glycine max]; IPR001806 (Small GTPase superfamily), IPR002041 (Ran GTPase), IPR005225 (Small GTP-binding protein domain), IPR027417 (P-loop containing nucleoside triphosphate hydrolase); GO:0003924 (GTPase activity), GO:0005525 (GTP binding), GO:0005622 (intracellular), GO:0006184 (GTP catabolic process), GO:0006886 (intracellular protein transport), GO:0006913 …	1.361	NA	0.444667066841908	NA	unchange
55ZT83.1	55ZT83	mucin-19-like isoform X3 [Glycine max]; IPR009060 (UBA-like), IPR009719 (Protein of unknown function DUF1296, plant); GO:0005515 (protein binding)	NA	NA	NA	NA	unchange
562L79.1	562L79	N-carbamoyl-L-amino acid hydrolase (L-carbamoylase) n=3 Tax=Campylobacter RepID=A7H181_CAMC5; IPR002933 (Peptidase M20); GO:0008152 (metabolic process), GO:0016787 (hydrolase activity)	1.109	0.178578	0.149259365499623	0.748172045263329	unchange
563I02.1	563I02	myosin-related	NA	NA	NA	NA	unchange
566SHA.1	566SHA	signal recognition particle receptor subunit beta; IPR019009 (Signal recognition particle receptor, beta subunit), IPR027417 (P-loop containing nucleoside triphosphate hydrolase)	NA	NA	NA	NA	unchange
5678GR.1	5678GR	alpha-galactosidase; IPR000111 (Glycoside hydrolase, clan GH-D), IPR013780 (Glycosyl hydrolase, family 13, all-beta); GO:0003824 (catalytic activity), GO:0005975 (carbohydrate metabolic process)	0.374	NA	-1.41888982477445	NA	unchange
568RE3.1	568RE3	ubiquinone biosynthesis protein COQ9; IPR012762 (Ubiquinone biosynthesis protein COQ9); GO:0006744 (ubiquinone biosynthetic process)	1.076	0.61574	0.105678077894537	0.210602632643687	unchange
56AVCI.1	56AVCI	like COV 1; IPR007462 (Protein of unknown function DUF502)	NA	NA	NA	NA	unchange
56CBQX.2	56CBQX	Regulator of chromosome condensation (RCC1) family protein; IPR009091 (Regulator of chromosome condensation 1/beta-lactamase-inhibitor protein II)	1.51	0.0041195	0.594548549550354	2.38515549280629	unchange
56F275.2	56F275	protein VAC14 homolog [Glycine max]; IPR016024 (Armadillo-type fold), IPR021841 (Vacuolar protein 14 C-terminal Fig4-binding domain), IPR026825 (Vacuole morphology and inheritance protein 14); GO:0005488 (binding)	0.823	NA	-0.281035664240461	NA	unchange
56K58S.1	56K58S	Protein of unknown function, DUF538; IPR007493 (Protein of unknown function DUF538)	NA	NA	NA	NA	unchange
56KYQ9.1	56KYQ9	tRNA (cytosine(34)-C(5))-methyltransferase-like protein; IPR001678 (Bacterial Fmu (Sun)/eukaryotic nucleolar NOL1/Nop2p), IPR023267 (RNA (C5-cytosine) methyltransferase); GO:0003723 (RNA binding), GO:0008168 (methyltransferase activity), GO:0016428 (tRNA (cytosine-5-)-methyltransferase activity)	NA	NA	NA	NA	unchange
56PS60.1	56PS60	subtilisin-like serine protease 2; IPR015500 (Peptidase S8, subtilisin-related), IPR023828 (Peptidase S8, subtilisin, Ser-active site); GO:0004252 (serine-type endopeptidase activity), GO:0006508 (proteolysis), GO:0042802 (identical protein binding), GO:0043086 (negative regulation of catalytic activity)	NA	NA	NA	NA	unchange
56UDE7.2	56UDE7	alanine-tRNA ligases; nucleic acid binding; ligases, forming aminoacyl-tRNA and related compounds; nucleotide binding; ATP binding; IPR002318 (Alanine-tRNA ligase, class IIc), IPR009000 (Translation protein, beta-barrel domain); GO:0000166 (nucleotide binding), GO:0003676 (nucleic acid binding), GO:0004813 (alanine-tRNA ligase activity), GO:0005524 (ATP binding), GO:0005737 (cytoplasm), GO:000641…	1.027	0.48716	0.0384361816561079	0.312328378200391	unchange
56UX32.1	56UX32	Ribosomal protein S24e family protein	1.051	0.56998	0.0717626693000913	0.244140382997729	unchange
56W2G2.1	56W2G2	tubulin alpha-4 chain; IPR000217 (Tubulin), IPR023123 (Tubulin, C-terminal); GO:0003924 (GTPase activity), GO:0005200 (structural constituent of cytoskeleton), GO:0005525 (GTP binding), GO:0005874 (microtubule), GO:0006184 (GTP catabolic process), GO:0007017 (microtubule-based process), GO:0043234 (protein complex), GO:0051258 (protein polymerization)	2.12	NA	1.08406426478847	NA	unchange
56X5WL.2	56X5WL	ATP binding / kinase/ protein serine / threonine kinase n=3 Tax=Vitis vinifera RepID=C5DB47_VITVI; IPR001611 (Leucine-rich repeat), IPR011009 (Protein kinase-like domain), IPR013320 (Concanavalin A-like lectin/glucanase, subgroup), IPR025875 (Leucine rich repeat 4); GO:0004672 (protein kinase activity), GO:0004674 (protein serine/threonine kinase activity), GO:0005515 (protein binding), GO:000552…	NA	NA	NA	NA	unchange
56Z8NU.1	56Z8NU	uridine kinase-like 2; IPR000764 (Uridine kinase), IPR026008 (Uridine kinase-like protein), IPR027417 (P-loop containing nucleoside triphosphate hydrolase); GO:0004849 (uridine kinase activity), GO:0005524 (ATP binding), GO:0008152 (metabolic process), GO:0016301 (kinase activity)	1.34	0.051944	0.422233000683048	1.2844646101353	unchange
573ERA.1	573ERA	RNA-binding (RRM/RBD/RNP motifs) family protein; IPR012677 (Nucleotide-binding, alpha-beta plait), IPR025715 (Friend of PRMT1 duplication); GO:0000166 (nucleotide binding), GO:0003676 (nucleic acid binding)	NA	NA	NA	NA	unchange
573L1D.1	573L1D	U-box domain-containing protein 14-like [Glycine max]; IPR016024 (Armadillo-type fold); GO:0005488 (binding), GO:0005515 (protein binding)	NA	NA	NA	NA	unchange
574DNA.3	574DNA	hydroxymethylglutaryl-CoA lyase; IPR013785 (Aldolase-type TIM barrel), IPR027167 (Hydroxymethylglutaryl-CoA lyase); GO:0003824 (catalytic activity), GO:0004419 (hydroxymethylglutaryl-CoA lyase activity)	NA	NA	NA	NA	unchange
577AC6.2	577AC6	GPN-loop GTPase 3 homolog isoform X2 [Glycine max]; IPR004130 (Uncharacterised protein family, ATP binding), IPR027417 (P-loop containing nucleoside triphosphate hydrolase); GO:0000166 (nucleotide binding)	1.283	NA	0.359521170427595	NA	unchange
57A972.1	57A972	Chalcone-flavanone isomerase family protein; IPR016087 (Chalcone isomerase); GO:0009813 (flavonoid biosynthetic process), GO:0016872 (intramolecular lyase activity), GO:0045430 (chalcone isomerase activity)	NA	NA	NA	NA	unchange
57HDGX.2	57HDGX	O-methyltransferase 1; IPR016461 (Caffeate O-methyltransferase (COMT) family); GO:0008168 (methyltransferase activity), GO:0008171 (O-methyltransferase activity), GO:0046983 (protein dimerization activity)	NA	NA	NA	NA	unchange
57KEBM.1	57KEBM	Cytochrome P450 superfamily protein; IPR001128 (Cytochrome P450); GO:0005506 (iron ion binding), GO:0020037 (heme binding), GO:0055114 (oxidation-reduction process)	NA	NA	NA	NA	unchange
57P81C.1	57P81C	seed maturation PM36-like protein; IPR016084 (Haem oxygenase-like, multi-helical)	1.192	0.03916	0.253384235800074	1.4071573168689	unchange
57RHWF.1	57RHWF	Peptide methionine sulfoxide reductase family protein; IPR002569 (Peptide methionine sulphoxide reductase MsrA), IPR028427 (Peptide methionine sulfoxide reductase); GO:0006979 (response to oxidative stress), GO:0008113 (peptide-methionine (S)-S-oxide reductase activity), GO:0030091 (protein repair), GO:0055114 (oxidation-reduction process)	1.277	0.0119033	0.352758525040637	1.92433262069907	unchange
57RIKC.1	57RIKC	histidinol phosphate aminotransferase 1; IPR005861 (Histidinol-phosphate aminotransferase family), IPR015424 (Pyridoxal phosphate-dependent transferase); GO:0000105 (histidine biosynthetic process), GO:0003824 (catalytic activity), GO:0004400 (histidinol-phosphate transaminase activity), GO:0009058 (biosynthetic process), GO:0030170 (pyridoxal phosphate binding)	0.988	0.84932	-0.0174170530774094	0.0709286489196282	unchange
57UCU4.1	57UCU4	RNA 3-terminal phosphate cyclase-like protein, putative; IPR000228 (RNA 3'-terminal phosphate cyclase); GO:0003824 (catalytic activity), GO:0005730 (nucleolus), GO:0006396 (RNA processing), GO:0042254 (ribosome biogenesis)	NA	NA	NA	NA	unchange
57V2RC.1	57V2RC	NADH dehydrogenase [ubiquinone] complex I, assembly factor 7 [Glycine max]; IPR003788 (Putative S-adenosyl-L-methionine-dependent methyltransferase MidA)	1.812	0.0027039	0.857582955384148	2.56800937421386	unchange
57ZPJQ.2	57ZPJQ	2-oxoisovalerate dehydrogenase subunit alpha; IPR001017 (Dehydrogenase, E1 component); GO:0008152 (metabolic process)	NA	NA	NA	NA	unchange
581AXD.3	581AXD	SIT4 phosphatase-associated family protein; IPR007587 (SIT4 phosphatase-associated protein family), IPR016024 (Armadillo-type fold); GO:0005488 (binding)	1.174	NA	0.231432408447965	NA	unchange
58CB50.1	58CB50	probable trans-2-enoyl-CoA reductase, mitochondrial-like [Glycine max]; IPR002085 (Alcohol dehydrogenase superfamily, zinc-type), IPR016040 (NAD(P)-binding domain), IPR020843 (Polyketide synthase, enoylreductase); GO:0008270 (zinc ion binding), GO:0016491 (oxidoreductase activity), GO:0055114 (oxidation-reduction process)	0.775	0.038522	-0.367731784500487	1.41429117309435	unchange
58NLN8.1	58NLN8	MLP-like protein 31; IPR000916 (Bet v I domain), IPR023393 (START-like domain); GO:0006952 (defense response), GO:0009607 (response to biotic stimulus)	NA	NA	NA	NA	unchange
58PDLX.1	58PDLX	general regulatory factor 8; IPR000308 (14-3-3 protein), IPR023409 (14-3-3 protein, conserved site), IPR023410 (14-3-3 domain); GO:0019904 (protein domain specific binding)	0.662	1.57509e-05	-0.595096877854869	4.80269462575587	unchange
58WDF9.2	58WDF9	serine carboxypeptidase-like 48; IPR001563 (Peptidase S10, serine carboxypeptidase); GO:0004185 (serine-type carboxypeptidase activity), GO:0006508 (proteolysis)	NA	NA	NA	NA	unchange
58WU6G.1	58WU6G	Adenine nucleotide alpha hydrolases-like superfamily protein; IPR006015 (Universal stress protein A); GO:0006950 (response to stress)	NA	NA	NA	NA	unchange
58XGVW.1	58XGVW	Miro (Mitochondrial Rho) protein (GTPase/ calcium ion binding) n=1 Tax=Galdieria sulphuraria RepID=M2XSJ9_GALSU; IPR001806 (Small GTPase superfamily), IPR011992 (EF-hand domain pair), IPR027417 (P-loop containing nucleoside triphosphate hydrolase); GO:0003924 (GTPase activity), GO:0005509 (calcium ion binding), GO:0005525 (GTP binding), GO:0005622 (intracellular), GO:0005741 (mitochondrial outer …	1.203	0.00039699	0.26663664251399	3.40122043278227	unchange
5932D5.1	5932D5	Pectate lyase family protein; IPR011050 (Pectin lyase fold/virulence factor), IPR018082 (AmbAllergen)	NA	NA	NA	NA	unchange
594WWL.1	594WWL	NAD(P)-binding Rossmann-fold superfamily protein; IPR006139 (D-isomer specific 2-hydroxyacid dehydrogenase, catalytic domain), IPR016040 (NAD(P)-binding domain); GO:0008152 (metabolic process), GO:0048037 (cofactor binding), GO:0051287 (NAD binding), GO:0055114 (oxidation-reduction process)	NA	NA	NA	NA	unchange
59DMFX.1	59DMFX	SURP and G-patch domain-containing protein 1-like protein-like isoform X4 [Glycine max]; IPR000061 (SWAP/Surp), IPR000467 (G-patch domain); GO:0003676 (nucleic acid binding), GO:0003723 (RNA binding), GO:0006396 (RNA processing)	NA	NA	NA	NA	unchange
59G37Z.1	59G37Z	ATP binding protein, putative n=1 Tax=Ricinus communis RepID=B9SHL9_RICCO; IPR011009 (Protein kinase-like domain), IPR016024 (Armadillo-type fold); GO:0004672 (protein kinase activity), GO:0005488 (binding), GO:0005524 (ATP binding), GO:0006468 (protein phosphorylation)	1.539	NA	0.621993231666123	NA	unchange
59HWIF.1	59HWIF	proteasome inhibitor-related; IPR021625 (Fbxo7/PI31 domain)	0.935	0.44466	-0.0969617298870879	0.35197193634959	unchange
59KA91.1	59KA91	ribulose bisphosphate carboxylase/oxygenase activase; IPR027417 (P-loop containing nucleoside triphosphate hydrolase); GO:0005524 (ATP binding)	NA	NA	NA	NA	unchange
59MIJM.2	59MIJM	calreticulin 3; IPR001580 (Calreticulin/calnexin), IPR008985 (Concanavalin A-like lectin/glucanases superfamily); GO:0005509 (calcium ion binding), GO:0005515 (protein binding), GO:0005783 (endoplasmic reticulum), GO:0006457 (protein folding), GO:0051082 (unfolded protein binding)	0.694	0.000139861	-0.526992432083826	3.85430337089823	unchange
59QKRW.1	59QKRW	Protein kinase superfamily protein; IPR011009 (Protein kinase-like domain); GO:0004672 (protein kinase activity), GO:0004674 (protein serine/threonine kinase activity), GO:0005524 (ATP binding), GO:0006468 (protein phosphorylation)	NA	NA	NA	NA	unchange
59SDUF.1	59SDUF	betaine aldehyde dehydrogenase; IPR016161 (Aldehyde/histidinol dehydrogenase); GO:0008152 (metabolic process), GO:0016491 (oxidoreductase activity), GO:0055114 (oxidation-reduction process)	0.911	0.0069435	-0.134477040860036	2.15842156016151	unchange
59U9MN.1	59U9MN	Caleosin-related family protein; IPR007736 (Caleosin)	0.634	0.0042364	-0.65744525452268	2.37300304063459	unchange
59X69N.1	59X69N	deoxyhypusine hydroxylase; IPR016024 (Armadillo-type fold), IPR027517 (Deoxyhypusine hydroxylase); GO:0005488 (binding), GO:0008612 (peptidyl-lysine modification to hypusine), GO:0019135 (deoxyhypusine monooxygenase activity)	NA	NA	NA	NA	unchange
59XBIZ.1	59XBIZ	Fe-S protein assembly co-chaperone HscB; IPR004640 (Co-chaperone Hsc20); GO:0006457 (protein folding), GO:0051087 (chaperone binding), GO:0051259 (protein oligomerization)	1.598	NA	0.67626740826589	NA	unchange
59ZEFF.1	59ZEFF	protein SEC13 homolog [Glycine max]; IPR015943 (WD40/YVTN repeat-like-containing domain), IPR020472 (G-protein beta WD-40 repeat); GO:0005515 (protein binding)	1.134	0.084015	0.181420640280142	1.07564316827558	unchange
5A22SW.1	5A22SW	Nuclear pore localisation protein NPL4; IPR000626 (Ubiquitin domain), IPR007717 (Nuclear pore localisation protein NPL4), IPR024682 (Nuclear pore localisation protein Npl4, ubiquitin-like domain); GO:0005515 (protein binding)	NA	NA	NA	NA	unchange
5A3JDR.1	5A3JDR	12-oxophytodienoate reductase 2; IPR013785 (Aldolase-type TIM barrel); GO:0003824 (catalytic activity), GO:0010181 (FMN binding), GO:0016491 (oxidoreductase activity), GO:0055114 (oxidation-reduction process)	2.051	0.00108317	1.03632749181776	2.9653033769223	up
5A5R3G.1	5A5R3G	Peptide chain release factor 2; IPR004374 (Peptide chain release factor 2), IPR014720 (Double-stranded RNA-binding domain); GO:0003747 (translation release factor activity), GO:0005737 (cytoplasm), GO:0006415 (translational termination)	NA	NA	NA	NA	unchange
5A64T9.3	5A64T9	tubulin beta chain 2; IPR000217 (Tubulin), IPR023123 (Tubulin, C-terminal); GO:0003924 (GTPase activity), GO:0005200 (structural constituent of cytoskeleton), GO:0005525 (GTP binding), GO:0005874 (microtubule), GO:0006184 (GTP catabolic process), GO:0007017 (microtubule-based process), GO:0043234 (protein complex), GO:0051258 (protein polymerization)	NA	NA	NA	NA	unchange
5A657L.1	5A657L	ALG-2 interacting protein X-like [Glycine max]; IPR004328 (BRO1 domain)	0.951	NA	-0.0724827538015237	NA	unchange
5AH4BP.1	5AH4BP	Glutathione S-transferase family protein; IPR010987 (Glutathione S-transferase, C-terminal-like), IPR012336 (Thioredoxin-like fold); GO:0005515 (protein binding)	0.973	0.4971	-0.0394882898809755	0.303556236861001	unchange
5B5G66.2	5B5G66	F-box/LRR protein; IPR006553 (Leucine-rich repeat, cysteine-containing subtype)	NA	NA	NA	NA	unchange
5B7TYX.1	5B7TYX	macrophage erythroblast attacher-like protein; IPR006594 (LisH dimerisation motif), IPR006595 (CTLH, C-terminal LisH motif), IPR013083 (Zinc finger, RING/FYVE/PHD-type), IPR013144 (CRA domain), IPR024964 (CTLH/CRA C-terminal to LisH motif domain), IPR027370 (RING-type zinc-finger, LisH dimerisation motif); GO:0005515 (protein binding)	NA	NA	NA	NA	unchange
5BFV3F.1	5BFV3F	rhodanese-related sulfurtransferase; IPR001763 (Rhodanese-like domain)	NA	NA	NA	NA	unchange
5C4XQ1.1	5C4XQ1	rapid alkalinization factor 1; IPR008801 (Rapid ALkalinization Factor)	0.641	NA	-0.641603738043346	NA	unchange
5C6TR6.1	5C6TR6	putative indole-3-acetic acid-amido synthetase GH3.9; IPR004993 (GH3 auxin-responsive promoter)	NA	NA	NA	NA	unchange
5CG709.1	5CG709	purple acid phosphatase 18; IPR004843 (Phosphoesterase domain), IPR008963 (Purple acid phosphatase-like, N-terminal), IPR025733 (Iron/zinc purple acid phosphatase-like C-terminal domain); GO:0003993 (acid phosphatase activity), GO:0016787 (hydrolase activity), GO:0046872 (metal ion binding)	NA	NA	NA	NA	unchange
5D0YLS.1	5D0YLS	epoxide hydrolase; IPR000639 (Epoxide hydrolase-like); GO:0003824 (catalytic activity)	NA	NA	NA	NA	unchange
5D1K5R.2	5D1K5R	D-lactate dehydrogenase (cytochrome); IPR016164 (FAD-linked oxidase-like, C-terminal), IPR016166 (FAD-binding, type 2); GO:0003824 (catalytic activity), GO:0008762 (UDP-N-acetylmuramate dehydrogenase activity), GO:0016491 (oxidoreductase activity), GO:0050660 (flavin adenine dinucleotide binding), GO:0055114 (oxidation-reduction process)	1.109	0.61608	0.149259365499623	0.210362889616951	unchange
5D2RAG.1	5D2RAG	methyl esterase 3	NA	NA	NA	NA	unchange
5D48CG.1	5D48CG	6-phosphogluconolactonase 2; IPR006148 (Glucosamine/galactosamine-6-phosphate isomerase); GO:0005975 (carbohydrate metabolic process), GO:0006098 (pentose-phosphate shunt), GO:0017057 (6-phosphogluconolactonase activity)	0.754	NA	-0.407363571393423	NA	unchange
5D60HD.2	5D60HD	RNA-binding protein mde7-like [Glycine max]; IPR012677 (Nucleotide-binding, alpha-beta plait); GO:0000166 (nucleotide binding), GO:0003676 (nucleic acid binding)	1.765	NA	0.819668183496456	NA	unchange
5D638A.1	5D638A	Histidyl-tRNA synthetase 1; IPR001106 (Aromatic amino acid lyase), IPR004516 (Histidine-tRNA ligase/ATP phosphoribosyltransferase regulatory subunit), IPR008948 (L-Aspartase-like); GO:0003824 (catalytic activity), GO:0004812 (aminoacyl-tRNA ligase activity), GO:0004821 (histidine-tRNA ligase activity), GO:0005524 (ATP binding), GO:0005737 (cytoplasm), GO:0006418 (tRNA aminoacylation for protein t…	0.619	NA	-0.691988685447822	NA	unchange
5D9CQE.1	5D9CQE	O-methyltransferase 1; IPR016461 (Caffeate O-methyltransferase (COMT) family); GO:0008168 (methyltransferase activity), GO:0008171 (O-methyltransferase activity), GO:0046983 (protein dimerization activity)	NA	NA	NA	NA	unchange
5DM86W.2	5DM86W	Protein kinase superfamily protein; IPR011009 (Protein kinase-like domain); GO:0004672 (protein kinase activity), GO:0005524 (ATP binding), GO:0006468 (protein phosphorylation)	0.969	NA	-0.045431429247006	NA	unchange
5DSF6M.1	5DSF6M	alpha-L-arabinofuranosidase 1; IPR008979 (Galactose-binding domain-like), IPR010720 (Alpha-L-arabinofuranosidase, C-terminal), IPR017853 (Glycoside hydrolase, superfamily); GO:0046373 (L-arabinose metabolic process), GO:0046556 (alpha-N-arabinofuranosidase activity)	NA	NA	NA	NA	unchange
5E142I.1	5E142I	M28 Zn-peptidase nicastrin; IPR008710 (Nicastrin); GO:0016021 (integral component of membrane), GO:0016485 (protein processing)	0.957	NA	-0.0634091701760615	NA	unchange
5E2SWH.1	5E2SWH	MLP-like protein 43; IPR000916 (Bet v I domain), IPR023393 (START-like domain); GO:0006952 (defense response), GO:0009607 (response to biotic stimulus)	0.179	NA	-2.48196850739783	NA	unchange
5E7A70.1	5E7A70	Winged-helix DNA-binding transcription factor family protein, putative isoform 1 n=2 Tax=Theobroma cacao RepID=UPI00042B60CA; IPR005819 (Histone H5), IPR020478 (AT hook-like); GO:0000786 (nucleosome), GO:0003677 (DNA binding), GO:0005634 (nucleus), GO:0006334 (nucleosome assembly)	0.759	0.0048985	-0.397828209246621	2.30993688761509	unchange
5EG1XI.1	5EG1XI	lysosomal alpha-mannosidase-like [Glycine max]; IPR011013 (Galactose mutarotase-like domain), IPR011330 (Glycoside hydrolase/deacetylase, beta/alpha-barrel), IPR013780 (Glycosyl hydrolase, family 13, all-beta), IPR015341 (Glycoside hydrolase, family 38, central domain); GO:0003824 (catalytic activity), GO:0004559 (alpha-mannosidase activity), GO:0005975 (carbohydrate metabolic process), GO:000601…	0.808	0.0056394	-0.307572801910292	2.24876710001499	unchange
5EYH1D.1	5EYH1D	plasma membrane intrinsic protein 2; IPR000425 (Major intrinsic protein), IPR023271 (Aquaporin-like); GO:0005215 (transporter activity), GO:0006810 (transport), GO:0016020 (membrane)	0.362	0.039297	-1.46593839757888	1.40564060314052	down
5F286G.1	5F286G	ras GTPase-activating protein-binding protein 2-like isoform X1 [Glycine max]; IPR002075 (Nuclear transport factor 2), IPR012677 (Nucleotide-binding, alpha-beta plait); GO:0000166 (nucleotide binding), GO:0003676 (nucleic acid binding), GO:0005622 (intracellular), GO:0006810 (transport)	NA	NA	NA	NA	unchange
5F4UJS.1	5F4UJS	glutaredoxin 4; IPR004480 (Monothiol glutaredoxin-related), IPR012336 (Thioredoxin-like fold); GO:0009055 (electron carrier activity), GO:0015035 (protein disulfide oxidoreductase activity), GO:0045454 (cell redox homeostasis)	0.793	0.21478	-0.334607228958109	0.668006161957744	unchange
5F6EYN.1	5F6EYN	BES1/BZR1 homolog protein 4-like [Glycine max]; IPR008540 (BZR1, transcriptional repressor)	NA	NA	NA	NA	unchange
5FS3JW.1	5FS3JW	ATP-binding/protein serine/threonine kinase [Glycine max]; IPR011009 (Protein kinase-like domain); GO:0004672 (protein kinase activity), GO:0004674 (protein serine/threonine kinase activity), GO:0005524 (ATP binding), GO:0006468 (protein phosphorylation)	0.942	NA	-0.0862010350493039	NA	unchange
5G0V08.1	5G0V08	magnesium-protoporphyrin IX methyltransferase; IPR007848 (Methyltransferase small domain), IPR010251 (Magnesium-protoporphyrin IX methyltransferase); GO:0008168 (methyltransferase activity), GO:0015995 (chlorophyll biosynthetic process), GO:0046406 (magnesium protoporphyrin IX methyltransferase activity)	NA	NA	NA	NA	unchange
5G499W.1	5G499W	uncharacterized protein LOC100791001 isoform X4 [Glycine max]; IPR009515 (Protein of unknown function DUF1138)	0.821	0.062297	-0.284545872884282	1.20553286690128	unchange
5G5TDX.1	5G5TDX	oxidoreductase, zinc-binding dehydrogenase family protein; IPR002085 (Alcohol dehydrogenase superfamily, zinc-type), IPR016040 (NAD(P)-binding domain), IPR020843 (Polyketide synthase, enoylreductase); GO:0008270 (zinc ion binding), GO:0016491 (oxidoreductase activity), GO:0055114 (oxidation-reduction process)	1.18	0.050284	0.238786859587116	1.2985701822822	unchange
5G68FD.1	5G68FD	probable protein phosphatase 2C 55 isoform X3 [Glycine max]; IPR001932 (Protein phosphatase 2C (PP2C)-like domain); GO:0003824 (catalytic activity)	NA	NA	NA	NA	unchange
5GPW5B.1	5GPW5B	Transketolase; IPR005478 (Transketolase, bacterial-like), IPR009014 (Transketolase, C-terminal/Pyruvate-ferredoxin oxidoreductase, domain II); GO:0003824 (catalytic activity), GO:0004802 (transketolase activity), GO:0008152 (metabolic process)	0.541	2.2263e-05	-0.886299500835272	4.65241631369142	unchange
5H4H17.1	5H4H17	phenylalanine ammonia-lyase 2; IPR001106 (Aromatic amino acid lyase), IPR023144 (Phenylalanine ammonia-lyase, shielding domain), IPR024083 (Fumarase/histidase, N-terminal); GO:0003824 (catalytic activity), GO:0005737 (cytoplasm), GO:0006559 (L-phenylalanine catabolic process), GO:0009058 (biosynthetic process), GO:0016841 (ammonia-lyase activity)	8.886	0.00023865	3.15153414134792	3.62223856129774	up
5HMM9E.1	5HMM9E	nucleotide binding; nucleic acid binding; RNA binding; IPR006515 (Polyadenylate binding protein, human types 1, 2, 3, 4), IPR012677 (Nucleotide-binding, alpha-beta plait); GO:0000166 (nucleotide binding), GO:0003676 (nucleic acid binding), GO:0003723 (RNA binding)	1.009	0.87456	0.01292617444427	0.0582103899874333	unchange
5HN39H.1	5HN39H	nascent polypeptide-associated complex subunit alpha-like protein 3; IPR016641 (Nascent polypeptide-associated complex subunit alpha); GO:0005515 (protein binding)	1.004	0.88486	0.00575926928868495	0.0531254366887399	unchange
5HS8E4.1	5HS8E4	thioredoxin-dependent peroxidase 1; IPR012336 (Thioredoxin-like fold); GO:0016491 (oxidoreductase activity)	1.346	NA	0.42867840994823	NA	unchange
5HY1FK.1	5HY1FK	ubiquitin-associated/TS-N domain protein; IPR007599 (Derlin), IPR009060 (UBA-like), IPR022764 (Peptidase S54, rhomboid domain); GO:0004252 (serine-type endopeptidase activity), GO:0005515 (protein binding), GO:0016021 (integral component of membrane)	NA	NA	NA	NA	unchange
5I1IFA.1	5I1IFA	Class I glutamine amidotransferase-like superfamily protein; IPR006287 (DJ-1)	NA	NA	NA	NA	unchange
5I6DN4.1	5I6DN4	ascorbate peroxidase 4; IPR010255 (Haem peroxidase); GO:0004601 (peroxidase activity), GO:0006979 (response to oxidative stress), GO:0020037 (heme binding), GO:0055114 (oxidation-reduction process)	NA	NA	NA	NA	unchange
5I9I5Q.1	5I9I5Q	putative ion channel POLLUX-like 2-like isoform X2 [Glycine max]; IPR010420 (CASTOR/POLLUX/SYM8 ion channels)	NA	NA	NA	NA	unchange
5I9T0U.1	5I9T0U	spermidine hydroxycinnamoyl transferase-like [Glycine max]; IPR003480 (Transferase), IPR023213 (Chloramphenicol acetyltransferase-like domain)	0.892	NA	-0.164884384741782	NA	unchange
5IPV2R.1	5IPV2R	Signal recognition particle, SRP54 subunit protein; IPR022941 (Signal recognition particle, SRP54 subunit), IPR027417 (P-loop containing nucleoside triphosphate hydrolase); GO:0000166 (nucleotide binding), GO:0003924 (GTPase activity), GO:0005525 (GTP binding), GO:0006614 (SRP-dependent cotranslational protein targeting to membrane), GO:0008312 (7S RNA binding), GO:0017111 (nucleoside-triphosphat…	0.901	0.040042	-0.150400988848548	1.39748423870342	unchange
5JA4PA.1	5JA4PA	vesicle associated protein; IPR016763 (Vesicle-associated membrane protein); GO:0005198 (structural molecule activity)	0.894	0.166181	-0.161653263478769	0.77941863197702	unchange
5JAI4A.1	5JAI4A	serine/threonine phosphatase 7; IPR004843 (Phosphoesterase domain); GO:0016787 (hydrolase activity)	NA	NA	NA	NA	unchange
5JB048.1	5JB048	double-stranded RNA-binding motif protein; IPR000999 (Ribonuclease III domain), IPR003100 (Argonaute/Dicer protein, PAZ domain), IPR014720 (Double-stranded RNA-binding domain); GO:0003723 (RNA binding), GO:0004525 (ribonuclease III activity), GO:0005515 (protein binding), GO:0006396 (RNA processing)	NA	NA	NA	NA	unchange
5JBS04.3	5JBS04	DHHC-type zinc finger family protein; IPR001594 (Zinc finger, DHHC-type, palmitoyltransferase); GO:0008270 (zinc ion binding)	NA	NA	NA	NA	unchange
5JP303.2	5JP303	DEAD-box ATP-dependent RNA helicase-like protein; IPR001650 (Helicase, C-terminal), IPR014001 (Helicase, superfamily 1/2, ATP-binding domain), IPR014014 (RNA helicase, DEAD-box type, Q motif), IPR027417 (P-loop containing nucleoside triphosphate hydrolase); GO:0003676 (nucleic acid binding), GO:0004386 (helicase activity), GO:0005524 (ATP binding), GO:0008026 (ATP-dependent helicase activity)	NA	NA	NA	NA	unchange
5JU8JU.1	5JU8JU	Deoxyribodipyrimidine photo-lyase (DNA photolyase) (Photoreactivating enzyme) n=1 Tax=Phaeospirillum molischianum DSM 120 RepID=H8FVZ1_PHAMO; IPR002081 (Cryptochrome/DNA photolyase, class 1); GO:0003913 (DNA photolyase activity), GO:0006281 (DNA repair)	0.883	0.50366	-0.179514657013621	0.297862538856562	unchange
5JWJ0V.1	5JWJ0V	stress up-regulated Nod 19 protein; IPR011692 (Stress up-regulated Nod 19)	NA	NA	NA	NA	unchange
5K1Z4H.2	5K1Z4H	peptidyl-prolyl cis-trans isomerase E-like protein; IPR012677 (Nucleotide-binding, alpha-beta plait); GO:0000166 (nucleotide binding), GO:0003676 (nucleic acid binding)	0.957	0.52098	-0.0634091701760615	0.283178948593677	unchange
5K3X9F.1	5K3X9F	Late embryogenesis abundant protein; IPR004864 (Late embryogenesis abundant protein, LEA-14), IPR013783 (Immunoglobulin-like fold); GO:0009269 (response to desiccation)	NA	NA	NA	NA	unchange
5KWE5R.1	5KWE5R	Oxidoreductase, zinc-binding dehydrogenase family protein; IPR002085 (Alcohol dehydrogenase superfamily, zinc-type), IPR016040 (NAD(P)-binding domain), IPR020843 (Polyketide synthase, enoylreductase); GO:0008270 (zinc ion binding), GO:0016491 (oxidoreductase activity), GO:0055114 (oxidation-reduction process)	0.734	0.036904	-0.446148031818874	1.43292655839979	unchange
5KYB4B.1	5KYB4B	1,2-dihydroxy-3-keto-5-methylthiopentene dioxygenase; IPR004313 (Acireductone dioxygenase ARD family); GO:0010309 (acireductone dioxygenase [iron(II)-requiring] activity), GO:0016491 (oxidoreductase activity), GO:0019509 (L-methionine salvage from methylthioadenosine), GO:0055114 (oxidation-reduction process)	0.79	0.00107979	-0.340075441597622	2.96666069887342	unchange
5L02ZS.1	5L02ZS	plasma membrane intrinsic protein 2; 4; IPR000425 (Major intrinsic protein), IPR023271 (Aquaporin-like); GO:0005215 (transporter activity), GO:0006810 (transport), GO:0016020 (membrane)	NA	NA	NA	NA	unchange
5L4YH4.1	5L4YH4	Hyaluronan / mRNA binding family; IPR006861 (Hyaluronan/mRNA-binding protein), IPR019084 (Stm1, N-terminal)	1.115	0.22932	0.15704371014558	0.639558066897362	unchange
5L85H8.2	5L85H8	heat shock protein STI-like isoform X1 [Glycine max]; IPR006636 (Heat shock chaperonin-binding), IPR011990 (Tetratricopeptide-like helical); GO:0005515 (protein binding)	1.279	0.0061751	0.35501626421955	2.20935600501623	unchange
5LD4S6.1	5LD4S6	RING-H2 finger protein [Glycine max]; IPR013083 (Zinc finger, RING/FYVE/PHD-type); GO:0005515 (protein binding), GO:0008270 (zinc ion binding)	0.881	NA	-0.182786075741673	NA	unchange
5LHA9P.2	5LHA9P	actin-related protein 2/3 complex subunit 1B; IPR017383 (ARP2/3 complex, 41kDa subunit (p41-arc)); GO:0003779 (actin binding), GO:0005515 (protein binding), GO:0005856 (cytoskeleton), GO:0030833 (regulation of actin filament polymerization)	NA	NA	NA	NA	unchange
5M1SBB.2	5M1SBB	protein phosphatase 1 regulatory subunit 7; IPR001611 (Leucine-rich repeat), IPR003591 (Leucine-rich repeat, typical subtype), IPR025875 (Leucine rich repeat 4); GO:0005515 (protein binding)	NA	NA	NA	NA	unchange
5M9DV1.1	5M9DV1	26S protease regulatory subunit 7-like [Glycine max]; IPR005937 (26S proteasome subunit P45), IPR027417 (P-loop containing nucleoside triphosphate hydrolase); GO:0000166 (nucleotide binding), GO:0005524 (ATP binding), GO:0005737 (cytoplasm), GO:0016787 (hydrolase activity), GO:0017111 (nucleoside-triphosphatase activity), GO:0030163 (protein catabolic process)	1.063	0.30048	0.0881415968690176	0.522184429413983	unchange
5N3GR0.1	5N3GR0	isocitrate dehydrogenase V; IPR001804 (Isocitrate and isopropylmalate dehydrogenases family), IPR024084 (Isopropylmalate dehydrogenase-like domain); GO:0000287 (magnesium ion binding), GO:0004449 (isocitrate dehydrogenase (NAD+) activity), GO:0006099 (tricarboxylic acid cycle), GO:0051287 (NAD binding), GO:0055114 (oxidation-reduction process)	1.125	0.0180842	0.169925001442312	1.74270069858443	unchange
5N4DPF.1	5N4DPF	Phosphoglycerate mutase family protein; IPR013078 (Histidine phosphatase superfamily, clade-1)	0.867	0.2624	-0.205896101440252	0.581036169296377	unchange
5N4VNG.2	5N4VNG	CBS domain-containing protein CBSCBSPB1-like isoform X1 [Glycine max]; IPR000644 (CBS domain); GO:0030554 (adenyl nucleotide binding)	0.678	0.0020952	-0.560642821525743	2.67877451458282	unchange
5N7T8C.1	5N7T8C	GATA type zinc finger transcription factor family protein; IPR001781 (Zinc finger, LIM-type); GO:0008270 (zinc ion binding)	0.931	NA	-0.103146927103293	NA	unchange
5NE8AH.1	5NE8AH	CCR4-NOT transcription complex subunit 1-like isoform X1 [Glycine max]; IPR007196 (CCR4-Not complex component, Not1, C-terminal), IPR024557 (CCR4-Not complex, Not1 subunit, domain of unknown function DUF3819)	1.157	0.159483	0.210388864445403	0.797285603513835	unchange
5NG4EY.1	5NG4EY	gamma-tocopherol methyltransferase; IPR013216 (Methyltransferase type 11), IPR025774 (Tocopherol O-methyltransferase); GO:0008152 (metabolic process), GO:0008168 (methyltransferase activity)	NA	NA	NA	NA	unchange
5NK7V3.3	5NK7V3	mevalonate kinase; IPR006206 (Mevalonate/galactokinase); GO:0004496 (mevalonate kinase activity), GO:0005524 (ATP binding), GO:0005737 (cytoplasm), GO:0008152 (metabolic process), GO:0008299 (isoprenoid biosynthetic process), GO:0016301 (kinase activity)	0.773	0.031836	-0.37145968073724	1.49708150397005	unchange
5PBU8Q.1	5PBU8Q	Peroxidase superfamily protein; IPR010255 (Haem peroxidase); GO:0004601 (peroxidase activity), GO:0006979 (response to oxidative stress), GO:0020037 (heme binding), GO:0055114 (oxidation-reduction process)	NA	NA	NA	NA	unchange
5PE0GF.1	5PE0GF	Mevalonate/galactokinase family protein; IPR006206 (Mevalonate/galactokinase); GO:0004335 (galactokinase activity), GO:0005524 (ATP binding), GO:0005737 (cytoplasm), GO:0006012 (galactose metabolic process), GO:0008152 (metabolic process), GO:0016301 (kinase activity), GO:0046835 (carbohydrate phosphorylation)	0.729	NA	-0.45600928033515	NA	unchange
5PG8C6.1	5PG8C6	transcription factor HBP-1b(c1) isoform X3 [Glycine max]; IPR025422 (Transcription factor TGA like domain); GO:0043565 (sequence-specific DNA binding)	0.431	0.0034783	-1.21424022557299	2.45863296324021	down
5PGU74.2	5PGU74	glyceraldehyde-3-phosphate dehydrogenase C2; IPR020831 (Glyceraldehyde/Erythrose phosphate dehydrogenase family); GO:0006006 (glucose metabolic process), GO:0050661 (NADP binding), GO:0051287 (NAD binding), GO:0055114 (oxidation-reduction process)	NA	NA	NA	NA	unchange
5Q6HTF.2	5Q6HTF	Thioredoxin superfamily protein; IPR011990 (Tetratricopeptide-like helical), IPR012336 (Thioredoxin-like fold); GO:0005515 (protein binding), GO:0045454 (cell redox homeostasis)	0.751	NA	-0.413115187147815	NA	unchange
5Q7AHD.1	5Q7AHD	Translation initiation factor SUI1 family protein; IPR005873 (Density-regulated protein DRP1); GO:0003743 (translation initiation factor activity), GO:0006413 (translational initiation)	NA	NA	NA	NA	unchange
5QD0EV.1	5QD0EV	ATP-binding/protein serine/threonine kinase [Glycine max]; IPR011009 (Protein kinase-like domain), IPR013320 (Concanavalin A-like lectin/glucanase, subgroup); GO:0004672 (protein kinase activity), GO:0004674 (protein serine/threonine kinase activity), GO:0005524 (ATP binding), GO:0006468 (protein phosphorylation)	2.183	NA	1.1263121303287	NA	unchange
5QT5LS.1	5QT5LS	jasmonic acid carboxyl methyltransferase; IPR005299 (SAM dependent carboxyl methyltransferase); GO:0008168 (methyltransferase activity)	0.939	0.51584	-0.0908029370083126	0.287484984211022	unchange
5QW7B0.1	5QW7B0	thioredoxin domain-containing protein 9 homolog; IPR012336 (Thioredoxin-like fold)	NA	NA	NA	NA	unchange
5QY6DW.1	5QY6DW	non-specific phospholipase C6; IPR007312 (Phosphoesterase)	NA	NA	NA	NA	unchange
5QZF0A.1	5QZF0A	2-oxoglutarate (2OG) and Fe(II)-dependent oxygenase superfamily protein; IPR002283 (Isopenicillin N synthase), IPR026992 (Non-haem dioxygenase N-terminal domain), IPR027443 (Isopenicillin N synthase-like); GO:0005506 (iron ion binding), GO:0016491 (oxidoreductase activity), GO:0055114 (oxidation-reduction process)	NA	NA	NA	NA	unchange
5R3I64.1	5R3I64	hypothetical protein	NA	NA	NA	NA	unchange
5R56VN.2	5R56VN	acetyl-CoA carboxylase biotin carboxylase subunit; IPR000089 (Biotin/lipoyl attachment), IPR011761 (ATP-grasp fold), IPR011764 (Biotin carboxylation domain), IPR016185 (Pre-ATP-grasp domain); GO:0003824 (catalytic activity), GO:0004075 (biotin carboxylase activity), GO:0005524 (ATP binding), GO:0008152 (metabolic process), GO:0016874 (ligase activity), GO:0046872 (metal ion binding)	0.757	0.161216	-0.401634794676355	0.792591858518	unchange
5RAP3T.1	5RAP3T	pre-mRNA-processing factor 17-like isoform X1 [Glycine max]; IPR000313 (PWWP domain), IPR012677 (Nucleotide-binding, alpha-beta plait), IPR015943 (WD40/YVTN repeat-like-containing domain); GO:0000166 (nucleotide binding), GO:0005515 (protein binding)	0.714	0.067477	-0.486004020632987	1.17084423420989	unchange
5RC8JY.2	5RC8JY	TIP41-like family protein; IPR007303 (TIP41-like protein)	1.126	0.128544	0.171206827418142	0.890948189948423	unchange
5RL0S0.1	5RL0S0	Protein kinase superfamily protein; IPR011009 (Protein kinase-like domain), IPR013320 (Concanavalin A-like lectin/glucanase, subgroup); GO:0004672 (protein kinase activity), GO:0004674 (protein serine/threonine kinase activity), GO:0005524 (ATP binding), GO:0006468 (protein phosphorylation)	0.916	0.3943	-0.126580496565143	0.404173222926777	unchange
5RM0K9.1	5RM0K9	BSD domain-containing protein; IPR005607 (BSD)	NA	NA	NA	NA	unchange
5S024H.1	5S024H	beta-hexosaminidase 2; IPR017853 (Glycoside hydrolase, superfamily), IPR025705 (Beta-hexosaminidase subunit alpha/beta); GO:0004563 (beta-N-acetylhexosaminidase activity), GO:0005975 (carbohydrate metabolic process)	1.334	0.0052992	0.415758666522498	2.27578968923123	unchange
5S3M3D.2	5S3M3D	trans-2-enoyl-CoA reductase; IPR001104 (3-oxo-5-alpha-steroid 4-dehydrogenase, C-terminal); GO:0005737 (cytoplasm), GO:0006629 (lipid metabolic process), GO:0016021 (integral component of membrane)	NA	NA	NA	NA	unchange
5S4EZI.1	5S4EZI	UDP-glucosyltransferase family protein; IPR002213 (UDP-glucuronosyl/UDP-glucosyltransferase); GO:0008152 (metabolic process)	9.257	NA	3.21054472195551	NA	unchange
5TF5AY.1	5TF5AY	Protein phosphatase 2C family protein; IPR001932 (Protein phosphatase 2C (PP2C)-like domain); GO:0003824 (catalytic activity)	1.616	NA	0.692427198089708	NA	unchange
5TSI9H.1	5TSI9H	chaperonin 20; IPR020818 (Chaperonin Cpn10); GO:0005524 (ATP binding), GO:0005737 (cytoplasm), GO:0006457 (protein folding)	0.953	0.24448	-0.0694518807521452	0.611756663104404	unchange
5U4ZXD.1	5U4ZXD	Adenine nucleotide alpha hydrolases-like superfamily protein; IPR006015 (Universal stress protein A); GO:0006950 (response to stress)	0.874	NA	-0.194294815161489	NA	unchange
5U7DNF.1	5U7DNF	Peptidase M, neutral zinc metallopeptidase, zinc-binding site n=3 Tax=Nitrosococcus RepID=Q3JBI4_NITOC; IPR001930 (Peptidase M1, alanine aminopeptidase/leukotriene A4 hydrolase), IPR024601 (Peptidase M1, alanyl aminopeptidase, C-terminal); GO:0006508 (proteolysis), GO:0008237 (metallopeptidase activity), GO:0008270 (zinc ion binding)	1.317	0.00065987	0.397255345594427	3.18054161573641	unchange
5UEM0D.4	5UEM0D	tRNA nucleotidyltransferase; IPR002646 (Poly A polymerase, head domain), IPR026973 (tRNA nucleotidyltransferase); GO:0003723 (RNA binding), GO:0006396 (RNA processing), GO:0009022 (tRNA nucleotidyltransferase activity), GO:0016779 (nucleotidyltransferase activity), GO:0042780 (tRNA 3'-end processing)	NA	NA	NA	NA	unchange
5UJ4FC.1	5UJ4FC	sucrose transporter 4; IPR005989 (Sucrose/H+ symporter, plant); GO:0005887 (integral component of plasma membrane), GO:0008515 (sucrose transmembrane transporter activity), GO:0015770 (sucrose transport)	NA	NA	NA	NA	unchange
5UT5JQ.1	5UT5JQ	defective in exine formation protein (DEX1); IPR013517 (FG-GAP repeat)	NA	NA	NA	NA	unchange
5V04YF.1	5V04YF	60S acidic ribosomal protein family; IPR001813 (Ribosomal protein L10/L12); GO:0003735 (structural constituent of ribosome), GO:0005622 (intracellular), GO:0005840 (ribosome), GO:0006414 (translational elongation)	NA	NA	NA	NA	unchange
5V3X3X.2	5V3X3X	topless-related protein 4-like isoform X2 [Glycine max]; IPR006594 (LisH dimerisation motif), IPR006595 (CTLH, C-terminal LisH motif), IPR015943 (WD40/YVTN repeat-like-containing domain), IPR027728 (Topless family); GO:0005515 (protein binding)	1.238	NA	0.308011314552178	NA	unchange
5V604V.1	5V604V	unknown protein; FUNCTIONS IN: molecular_function unknown; INVOLVED IN: biological_process unknown; LOCATED IN: cellular_component unknown; EXPRESSED IN: 24 plant structures; EXPRESSED DURING: 13 growth stages	0.912	0.130081	-0.132894270497345	0.885786133090624	unchange
5W0L45.2	5W0L45	tether containing UBX domain for GLUT4-like protein; IPR001012 (UBX); GO:0005515 (protein binding)	NA	NA	NA	NA	unchange
5W32PJ.1	5W32PJ	starch synthase 2; IPR011835 (Glycogen/starch synthase, ADP-glucose type); GO:0009011 (starch synthase activity), GO:0009058 (biosynthetic process), GO:0009250 (glucan biosynthetic process)	NA	NA	NA	NA	unchange
5W5TAL.1	5W5TAL	alpha carbonic anhydrase 7; IPR001148 (Alpha carbonic anhydrase), IPR023561 (Carbonic anhydrase, alpha-class)	NA	NA	NA	NA	unchange
5X7XAP.2	5X7XAP	acyl-CoA synthetase 5; IPR000873 (AMP-dependent synthetase/ligase), IPR025110 (AMP-binding enzyme C-terminal domain); GO:0003824 (catalytic activity), GO:0008152 (metabolic process)	2.04	0.0032969	1.02856915219677	2.48189422547038	up
5XAX9E.1	5XAX9E	Peroxidase superfamily protein; IPR010255 (Haem peroxidase); GO:0004601 (peroxidase activity), GO:0006979 (response to oxidative stress), GO:0020037 (heme binding), GO:0055114 (oxidation-reduction process)	0.928	0.178859	-0.107803289534515	0.747489201715762	unchange
5XEL3K.1	5XEL3K	isochorismatase hydrolase family protein; IPR000868 (Isochorismatase-like); GO:0003824 (catalytic activity), GO:0008152 (metabolic process)	0.723	NA	-0.467932447710969	NA	unchange
5XP26J.1	5XP26J	transmembrane protein, putative	0.709	0.0033961	-0.496142467422571	2.46901953020406	unchange
5Y0QX9.2	5Y0QX9	Pentatricopeptide repeat (PPR) superfamily protein; IPR002885 (Pentatricopeptide repeat), IPR011527 (ABC transporter type 1, transmembrane domain), IPR011990 (Tetratricopeptide-like helical), IPR027417 (P-loop containing nucleoside triphosphate hydrolase); GO:0005515 (protein binding), GO:0005524 (ATP binding), GO:0006810 (transport), GO:0016021 (integral component of membrane), GO:0016887 (ATPas…	NA	NA	NA	NA	unchange
5Y48JI.1	5Y48JI	Adenine nucleotide alpha hydrolases-like superfamily protein; IPR006015 (Universal stress protein A); GO:0006950 (response to stress)	0.533	0.00135906	-0.907792561902911	2.86676136954145	unchange
5Y5RJ5.1	5Y5RJ5	Serine carboxypeptidase S28 family protein; IPR008758 (Peptidase S28); GO:0006508 (proteolysis), GO:0008236 (serine-type peptidase activity)	0.877	0.063745	-0.189351252217354	1.19555387454216	unchange
5YH4B6.1	5YH4B6	chalcone synthase [Glycine max]; IPR011141 (Polyketide synthase, type III), IPR016039 (Thiolase-like); GO:0003824 (catalytic activity), GO:0008152 (metabolic process), GO:0009058 (biosynthetic process)	NA	NA	NA	NA	unchange
5YJ9DX.1	5YJ9DX	serine carboxypeptidase-like 29; IPR001563 (Peptidase S10, serine carboxypeptidase); GO:0004185 (serine-type carboxypeptidase activity), GO:0006508 (proteolysis)	0.875	0.0038012	-0.192645077942396	2.42007927940734	unchange
5YY8MK.1	5YY8MK	nascent polypeptide-associated complex subunit alpha-like protein 2; IPR016641 (Nascent polypeptide-associated complex subunit alpha); GO:0005515 (protein binding)	1.191	0.26634	0.252173413202027	0.57456360459099	unchange
5Z6Y8Z.1	5Z6Y8Z	peroxisomal (S)-2-hydroxy-acid oxidase GLO1; IPR012133 (Alpha-hydroxy acid dehydrogenase, FMN-dependent), IPR013785 (Aldolase-type TIM barrel); GO:0003824 (catalytic activity), GO:0010181 (FMN binding), GO:0016491 (oxidoreductase activity), GO:0055114 (oxidation-reduction process)	0.224	1.0575e-06	-2.15842936260448	5.97571962395292	down
5ZFR0R.1	5ZFR0R	acyl-activating enzyme 17; IPR000873 (AMP-dependent synthetase/ligase), IPR025110 (AMP-binding enzyme C-terminal domain); GO:0003824 (catalytic activity), GO:0008152 (metabolic process)	1.048	NA	0.0676387168753633	NA	unchange
5ZVC70.6	5ZVC70	putative nuclease HARBI1-like [Glycine max]; IPR024752 (Myb/SANT-like domain), IPR026103 (Harbinger transposase-derived nuclease), IPR027806 (Harbinger transposase-derived nuclease domain)	1.778	NA	0.830255324167683	NA	unchange
5ZY46S.1	5ZY46S	annexin 5; IPR001464 (Annexin); GO:0005509 (calcium ion binding), GO:0005544 (calcium-dependent phospholipid binding)	0.711	0.0173353	-0.492078535042672	1.76106863816004	unchange
5ZZ2UC.1	5ZZ2UC	Ribosome recycling factor; IPR002661 (Ribosome recycling factor), IPR023584 (Ribosome recycling factor domain), IPR024946 (Arginine repressor C-terminal-like domain); GO:0006412 (translation)	0.775	0.027575	-0.367731784500487	1.55948447888777	unchange
60363P.2	60363P	lysosomal pro-X carboxypeptidase-like protein; IPR008758 (Peptidase S28); GO:0006508 (proteolysis), GO:0008236 (serine-type peptidase activity)	0.936	0.39198	-0.0954195650786824	0.406736091426544	unchange
6051AB.1	6051AB	phospholipase D P2; IPR015679 (Phospholipase D family), IPR024632 (Phospholipase D, C-terminal); GO:0003824 (catalytic activity), GO:0004630 (phospholipase D activity), GO:0005509 (calcium ion binding), GO:0005515 (protein binding), GO:0008152 (metabolic process), GO:0016020 (membrane), GO:0046470 (phosphatidylcholine metabolic process)	NA	NA	NA	NA	unchange
607K5B.1	607K5B	chalcone synthase [Glycine max]; IPR011141 (Polyketide synthase, type III), IPR016039 (Thiolase-like); GO:0003824 (catalytic activity), GO:0008152 (metabolic process), GO:0009058 (biosynthetic process)	NA	NA	NA	NA	unchange
60DDY8.1	60DDY8	Argonaute family protein; IPR003100 (Argonaute/Dicer protein, PAZ domain), IPR012337 (Ribonuclease H-like domain), IPR014811 (Domain of unknown function DUF1785); GO:0003676 (nucleic acid binding), GO:0005515 (protein binding)	NA	NA	NA	NA	unchange
60IM8Z.2	60IM8Z	amidase 1-like isoform X1 [Glycine max]; IPR000120 (Amidase), IPR011990 (Tetratricopeptide-like helical), IPR023631 (Amidase signature domain); GO:0005515 (protein binding)	1.071	NA	0.0989584800881688	NA	unchange
6154V7.1	6154V7	ASF1 like histone chaperone; IPR006818 (Histone chaperone, ASF1-like); GO:0005634 (nucleus), GO:0006333 (chromatin assembly or disassembly)	NA	NA	NA	NA	unchange
61AUMZ.1	61AUMZ	Ribosomal protein S3, component of cytosolic 80S ribosome and 40S small subunit n=1 Tax=Ostreococcus lucimarinus (strain CCE9901) RepID=A4RVP7_OSTLU; IPR005703 (Ribosomal protein S3, eukaryotic/archaeal); GO:0003723 (RNA binding), GO:0003735 (structural constituent of ribosome), GO:0005622 (intracellular), GO:0005840 (ribosome), GO:0006412 (translation), GO:0015935 (small ribosomal subunit)	0.927	NA	-0.109358756036556	NA	unchange
61CDGC.1	61CDGC	leaf ferredoxin-NADP reductase; IPR001433 (Oxidoreductase FAD/NAD(P)-binding), IPR015701 (Ferredoxin--NADP reductase), IPR017938 (Riboflavin synthase-like beta-barrel); GO:0016491 (oxidoreductase activity), GO:0055114 (oxidation-reduction process)	0.25	4.2502e-07	-2	6.37159063304317	down
61ILA5.1	61ILA5	alanine:glyoxylate aminotransferase 3; IPR005814 (Aminotransferase class-III), IPR015424 (Pyridoxal phosphate-dependent transferase); GO:0003824 (catalytic activity), GO:0008483 (transaminase activity), GO:0030170 (pyridoxal phosphate binding)	NA	NA	NA	NA	unchange
61KG5W.1	61KG5W	fumarylacetoacetase, putative; IPR005959 (Fumarylacetoacetase), IPR011234 (Fumarylacetoacetase, C-terminal-related); GO:0003824 (catalytic activity), GO:0004334 (fumarylacetoacetase activity), GO:0008152 (metabolic process), GO:0009072 (aromatic amino acid family metabolic process)	1.436	0.167163	0.522055749160964	0.776859843368598	unchange
61L3M3.1	61L3M3	rac-like GTP-binding protein 7-like [Glycine max]; IPR001806 (Small GTPase superfamily), IPR005225 (Small GTP-binding protein domain), IPR027417 (P-loop containing nucleoside triphosphate hydrolase); GO:0005525 (GTP binding), GO:0005622 (intracellular), GO:0006184 (GTP catabolic process), GO:0007165 (signal transduction), GO:0007264 (small GTPase mediated signal transduction), GO:0015031 (protein…	NA	NA	NA	NA	unchange
61N80Q.1	61N80Q	U4/U6.U5 tri-snRNP-associated protein 1-like isoform X3 [Glycine max]; IPR005011 (SART-1 protein)	0.996	NA	-0.00578235259400611	NA	unchange
61QI09.1	61QI09	probable ADP-ribosylation factor GTPase-activating protein AGD14-like isoform X1 [Glycine max]; IPR001164 (Arf GTPase activating protein); GO:0008060 (ARF GTPase activator activity), GO:0008270 (zinc ion binding), GO:0032312 (regulation of ARF GTPase activity)	NA	NA	NA	NA	unchange
624Z3W.1	624Z3W	Peroxidase family protein; IPR010255 (Haem peroxidase); GO:0004601 (peroxidase activity), GO:0006979 (response to oxidative stress), GO:0020037 (heme binding), GO:0055114 (oxidation-reduction process)	NA	NA	NA	NA	unchange
62BQT7.1	62BQT7	heme oxygenase 3; IPR016053 (Haem oxygenase-like), IPR016084 (Haem oxygenase-like, multi-helical); GO:0004392 (heme oxygenase (decyclizing) activity), GO:0006788 (heme oxidation), GO:0055114 (oxidation-reduction process)	NA	NA	NA	NA	unchange
62L32R.1	62L32R	PAB1-binding protein 1-like isoform X4 [Glycine max]; IPR009604 (LsmAD domain), IPR025852 (Ataxin 2, SM domain)	1.828	NA	0.870266070395983	NA	unchange
62PGH0.1	62PGH0	Adenine nucleotide alpha hydrolases-like superfamily protein; IPR006015 (Universal stress protein A); GO:0006950 (response to stress)	0.475	0.00049734	-1.07400058144378	3.30334660998018	down
62PV47.1	62PV47	Beta-1,3-N-Acetylglucosaminyltransferase family protein	NA	NA	NA	NA	unchange
62QAW3.1	62QAW3	2-aminoethanethiol dioxygenase-like [Glycine max]; IPR012864 (Cysteamine dioxygenase), IPR014710 (RmlC-like jelly roll fold); GO:0047800 (cysteamine dioxygenase activity), GO:0055114 (oxidation-reduction process)	1.269	NA	0.343692069179019	NA	unchange
63AZS3.1	63AZS3	Transcription factor and DNA repair complex, core TFIIH, putative n=1 Tax=Aspergillus clavatus (strain ATCC 1007 / CBS 513.65 / DSM 816 / NCTC 3887 / NRRL 1) RepID=A1C4Q2_ASPCL; IPR012170 (TFIIH subunit Ssl1/p44); GO:0000439 (core TFIIH complex), GO:0006281 (DNA repair), GO:0006289 (nucleotide-excision repair), GO:0008270 (zinc ion binding), GO:0046872 (metal ion binding)	NA	NA	NA	NA	unchange
63GP52.1	63GP52	light-harvesting chlorophyll B-binding protein 3; IPR022796 (Chlorophyll A-B binding protein), IPR023329 (Chlorophyll a/b binding protein domain); GO:0016020 (membrane)	NA	NA	NA	NA	unchange
63K8WX.1	63K8WX	ATP binding / kinase/ protein kinase/ protein serine/threonine kinase/ protein-tyrosine kinase n=4 Tax=rosids RepID=C5DB54_VITVI; IPR011009 (Protein kinase-like domain); GO:0004672 (protein kinase activity), GO:0004674 (protein serine/threonine kinase activity), GO:0005524 (ATP binding), GO:0006468 (protein phosphorylation)	0.527	NA	-0.924125133024872	NA	unchange
63KD8W.1	63KD8W	basic 7S globulin [Glycine max]; IPR001461 (Aspartic peptidase), IPR021109 (Aspartic peptidase domain); GO:0004190 (aspartic-type endopeptidase activity), GO:0006508 (proteolysis)	3.754	2.51e-07	1.90842865016879	6.60032627851896	up
63P8XR.1	63P8XR	RAN binding protein 1; IPR011993 (Pleckstrin homology-like domain), IPR015007 (Nuclear pore complex, NUP2/50/61); GO:0005643 (nuclear pore), GO:0046907 (intracellular transport)	0.715	0.0024224	-0.483984852996335	2.61575414218002	unchange
63TST2.1	63TST2	RNA-binding protein 24-A-like [Glycine max]; IPR012677 (Nucleotide-binding, alpha-beta plait); GO:0000166 (nucleotide binding), GO:0003676 (nucleic acid binding)	NA	NA	NA	NA	unchange
63VFJN.1	63VFJN	transmembrane emp24 domain-containing protein p24beta2-like [Glycine max]; IPR009038 (GOLD); GO:0006810 (transport), GO:0016021 (integral component of membrane)	1.121	0.045922	0.16478627814334	1.3379792057571	unchange
63W3DY.2	63W3DY	FKBP-like peptidyl-prolyl cis-trans isomerase family protein; IPR001179 (Peptidyl-prolyl cis-trans isomerase, FKBP-type, domain), IPR023566 (Peptidyl-prolyl cis-trans isomerase, FKBP-type); GO:0006457 (protein folding)	NA	NA	NA	NA	unchange
63XCF8.1	63XCF8	RNA-binding protein 1-like [Glycine max]; IPR012677 (Nucleotide-binding, alpha-beta plait); GO:0000166 (nucleotide binding), GO:0003676 (nucleic acid binding)	1.088	0.45468	0.121678556588252	0.342294148677382	unchange
63YJK9.2	63YJK9	monosaccharide transporter [Glycine max]; IPR005828 (General substrate transporter), IPR016196 (Major facilitator superfamily domain, general substrate transporter); GO:0005215 (transporter activity), GO:0006810 (transport), GO:0016020 (membrane), GO:0016021 (integral component of membrane), GO:0022857 (transmembrane transporter activity), GO:0022891 (substrate-specific transmembrane transporter …	NA	NA	NA	NA	unchange
640VZ5.2	640VZ5	Copper amine oxidase family protein; IPR000269 (Copper amine oxidase); GO:0005507 (copper ion binding), GO:0008131 (primary amine oxidase activity), GO:0009308 (amine metabolic process), GO:0048038 (quinone binding), GO:0055114 (oxidation-reduction process)	0.583	0.00022151	-0.778432211461591	3.65460666290914	unchange
6441EL.1	6441EL	Unknown protein; IPR015157 (Translation machinery associated TMA7)	NA	NA	NA	NA	unchange
644STB.1	644STB	Protein phosphatase 2C family protein; IPR001932 (Protein phosphatase 2C (PP2C)-like domain), IPR015655 (Protein phosphatase 2C); GO:0003824 (catalytic activity)	0.941	0.22748	-0.0877333719335504	0.64305678041987	unchange
649GVM.1	649GVM	HMG-Y-related protein A-like [Glycine max]; IPR011991 (Winged helix-turn-helix DNA-binding domain), IPR020478 (AT hook-like); GO:0000785 (chromatin), GO:0000786 (nucleosome), GO:0003677 (DNA binding), GO:0005634 (nucleus), GO:0006334 (nucleosome assembly)	NA	NA	NA	NA	unchange
649J27.1	649J27	Calcium-binding EF hand family protein; IPR000261 (EPS15 homology (EH)), IPR011992 (EF-hand domain pair); GO:0005509 (calcium ion binding), GO:0005515 (protein binding)	0.481	NA	-1.05589120089205	NA	unchange
64GN3C.1	64GN3C	beta-fructofuranosidase; cell wall invertase I; fructosidase; IPR001362 (Glycoside hydrolase, family 32), IPR008985 (Concanavalin A-like lectin/glucanases superfamily), IPR023296 (Glycosyl hydrolase, five-bladed beta-propellor domain); GO:0005975 (carbohydrate metabolic process)	NA	NA	NA	NA	unchange
64XA74.2	64XA74	Transducin/WD40 repeat-like superfamily protein; IPR013934 (Small-subunit processome, Utp13), IPR015943 (WD40/YVTN repeat-like-containing domain), IPR020472 (G-protein beta WD-40 repeat); GO:0005515 (protein binding), GO:0006364 (rRNA processing), GO:0032040 (small-subunit processome)	NA	NA	NA	NA	unchange
64XDM2.1	64XDM2	nucleoporin NUP53-like isoform X2 [Glycine max]; IPR007846 (RNA-recognition motif (RRM) Nup35-type domain), IPR017389 (Nucleoporin, NUP53); GO:0031965 (nuclear membrane), GO:0055085 (transmembrane transport)	0.969	NA	-0.045431429247006	NA	unchange
658XMK.1	658XMK	Myosin heavy chain-related protein	NA	NA	NA	NA	unchange
65DI7F.1	65DI7F	transportin-3-like isoform X1 [Glycine max]; IPR013598 (Exportin-1/Importin-beta-like), IPR016024 (Armadillo-type fold); GO:0005488 (binding)	NA	NA	NA	NA	unchange
65IVB9.1	65IVB9	Transmembrane proteins 14C; IPR005349 (Uncharacterised protein family UPF0136, Transmembrane); GO:0016020 (membrane)	NA	NA	NA	NA	unchange
65LFFQ.1	65LFFQ	60S acidic ribosomal protein family; IPR001813 (Ribosomal protein L10/L12); GO:0003735 (structural constituent of ribosome), GO:0005622 (intracellular), GO:0005840 (ribosome), GO:0006414 (translational elongation)	1.114	0.136764	0.155749232677945	0.864028205677992	unchange
663RID.1	663RID	UDP-Glycosyltransferase superfamily protein; IPR002213 (UDP-glucuronosyl/UDP-glucosyltransferase); GO:0008152 (metabolic process)	NA	NA	NA	NA	unchange
66AXQW.1	66AXQW	E3 SUMO-protein ligase SIZ1-like isoform X1 [Glycine max]; IPR003034 (SAP domain), IPR004181 (Zinc finger, MIZ-type), IPR013083 (Zinc finger, RING/FYVE/PHD-type); GO:0003676 (nucleic acid binding), GO:0005515 (protein binding), GO:0008270 (zinc ion binding)	NA	NA	NA	NA	unchange
66CLCN.1	66CLCN	methylthioadenosine nucleosidase 1; IPR018017 (Nucleoside phosphorylase); GO:0003824 (catalytic activity), GO:0009116 (nucleoside metabolic process)	NA	NA	NA	NA	unchange
66DN5N.1	66DN5N	peptidyl-prolyl cis-trans isomerase NIMA-interacting 4-like isoform X2 [Glycine max]; IPR000297 (Peptidyl-prolyl cis-trans isomerase, PpiC-type), IPR001763 (Rhodanese-like domain); GO:0016853 (isomerase activity)	1.351	0.26888	0.434027674663597	0.570441500538579	unchange
66GFWV.1	66GFWV	kanadaptin-like isoform X1 [Glycine max]; IPR008984 (SMAD/FHA domain); GO:0005515 (protein binding)	0.927	NA	-0.109358756036556	NA	unchange
66KNZL.1	66KNZL	Serine/threonine protein phosphatase family protein; IPR004843 (Phosphoesterase domain), IPR012391 (Serine/threonine protein phosphatase, BSU1); GO:0004721 (phosphoprotein phosphatase activity), GO:0005506 (iron ion binding), GO:0005515 (protein binding), GO:0016787 (hydrolase activity), GO:0030145 (manganese ion binding)	0.832	NA	-0.265344566520995	NA	unchange
66S7FV.1	66S7FV	plasma membrane H+-ATPase; IPR001757 (Cation-transporting P-type ATPase), IPR023214 (HAD-like domain), IPR023298 (P-type ATPase, transmembrane domain); GO:0000166 (nucleotide binding), GO:0006200 (ATP catabolic process), GO:0006754 (ATP biosynthetic process), GO:0006812 (cation transport), GO:0016021 (integral component of membrane), GO:0016887 (ATPase activity), GO:0019829 (cation-transporting A…	1.113	0.0059205	0.154453592679872	2.2276416145488	unchange
66TP8S.2	66TP8S	mitochondrial substrate carrier family protein; IPR011992 (EF-hand domain pair), IPR018108 (Mitochondrial substrate/solute carrier), IPR023395 (Mitochondrial carrier domain); GO:0005509 (calcium ion binding)	1.246	NA	0.317304068361915	NA	unchange
66YQP5.1	66YQP5	COP9 signalosome complex subunit 2; IPR000717 (Proteasome component (PCI) domain), IPR011990 (Tetratricopeptide-like helical), IPR013143 (PCI/PINT associated module); GO:0005515 (protein binding)	1.286	0.30208	0.36289064266586	0.519878027382025	unchange
6736TM.1	6736TM	ADP-ribosylation factor 1; IPR001806 (Small GTPase superfamily), IPR006689 (Small GTPase superfamily, ARF/SAR type), IPR027417 (P-loop containing nucleoside triphosphate hydrolase); GO:0005525 (GTP binding), GO:0005622 (intracellular), GO:0007264 (small GTPase mediated signal transduction)	0.771	0.2213	-0.375197234747053	0.655018586072742	unchange
673KA0.1	673KA0	NADH dehydrogenase [ubiquinone] iron-sulfur protein; IPR010226 (NADH-quinone oxidoreductase, chain I), IPR017896 (4Fe-4S ferredoxin-type, iron-sulphur binding domain); GO:0016020 (membrane), GO:0051536 (iron-sulfur cluster binding), GO:0055114 (oxidation-reduction process)	1.09	0.141198	0.124328135002202	0.850171454807695	unchange
677WAC.1	677WAC	MLP-like protein 43; IPR000916 (Bet v I domain), IPR023393 (START-like domain); GO:0006952 (defense response), GO:0009607 (response to biotic stimulus)	NA	NA	NA	NA	unchange
679W5T.1	679W5T	HCP-like superfamily protein; IPR011990 (Tetratricopeptide-like helical); GO:0005515 (protein binding)	1.059	0.2623	0.0827025893302493	0.581201709409646	unchange
67E0CQ.1	67E0CQ	Glutathione S-transferase family protein; IPR010987 (Glutathione S-transferase, C-terminal-like), IPR012336 (Thioredoxin-like fold); GO:0005515 (protein binding)	1.644	2.098e-07	0.717210299019596	6.67819451614246	unchange
67HGNM.4	67HGNM	uncharacterized protein LOC100777981 isoform X3 [Glycine max]	0.623	NA	-0.682695931638085	NA	unchange
67HPDN.1	67HPDN	aldo/keto reductase family oxidoreductase; IPR001395 (Aldo/keto reductase), IPR023210 (NADP-dependent oxidoreductase domain); GO:0016491 (oxidoreductase activity), GO:0055114 (oxidation-reduction process)	0.773	0.031581	-0.37145968073724	1.50057412234527	unchange
67NMHM.1	67NMHM	imidazole glycerol phosphate synthase subunit HisF; IPR006062 (Histidine biosynthesis), IPR010139 (Imidazole glycerol phosphate synthase, subunit H), IPR014640 (Imidazole glycerol phosphate synthase HisHF), IPR017926 (Glutamine amidotransferase); GO:0000105 (histidine biosynthetic process), GO:0000107 (imidazoleglycerol-phosphate synthase activity), GO:0003824 (catalytic activity), GO:0005737 (cy…	1.163	0.0171422	0.217851096811131	1.76593344224087	unchange
67PT2S.1	67PT2S	trihelix transcription factor GTL1-like [Glycine max]	NA	NA	NA	NA	unchange
67RSVA.1	67RSVA	uncharacterized protein At1g04910-like [Glycine max]; IPR019378 (GDP-fucose protein O-fucosyltransferase)	0.879	0.066859	-0.186064929518683	1.17484012337207	unchange
67S48P.1	67S48P	NADP-dependent alkenal double bond reductase; IPR002085 (Alcohol dehydrogenase superfamily, zinc-type), IPR013149 (Alcohol dehydrogenase, C-terminal), IPR016040 (NAD(P)-binding domain); GO:0008270 (zinc ion binding), GO:0016491 (oxidoreductase activity), GO:0055114 (oxidation-reduction process)	NA	NA	NA	NA	unchange
67Y9C9.1	67Y9C9	MLP-like protein 31; IPR000916 (Bet v I domain), IPR023393 (START-like domain); GO:0006952 (defense response), GO:0009607 (response to biotic stimulus)	0.467	0.00040226	-1.09850554495243	3.39549315073214	down
681S5P.2	681S5P	Phosphoglucomutase/phosphomannomutase, alpha/beta/alpha domain II n=2 Tax=Clostridium RepID=A7VV21_9CLOT; IPR005841 (Alpha-D-phosphohexomutase superfamily); GO:0005975 (carbohydrate metabolic process)	1.321	NA	0.401630466584741	NA	unchange
684P3R.1	684P3R	O-methyltransferase 1; IPR016461 (Caffeate O-methyltransferase (COMT) family); GO:0008168 (methyltransferase activity), GO:0008171 (O-methyltransferase activity), GO:0046983 (protein dimerization activity)	NA	NA	NA	NA	unchange
688MDI.2	688MDI	26S proteasome regulatory subunit 4 homolog A [Glycine max]; IPR005937 (26S proteasome subunit P45), IPR027417 (P-loop containing nucleoside triphosphate hydrolase); GO:0000166 (nucleotide binding), GO:0005524 (ATP binding), GO:0005737 (cytoplasm), GO:0016787 (hydrolase activity), GO:0017111 (nucleoside-triphosphatase activity), GO:0030163 (protein catabolic process)	NA	NA	NA	NA	unchange
68AXRD.1	68AXRD	Protein kinase superfamily protein; IPR011009 (Protein kinase-like domain); GO:0004672 (protein kinase activity), GO:0004707 (MAP kinase activity), GO:0005524 (ATP binding), GO:0006468 (protein phosphorylation)	1.397	NA	0.482332020747376	NA	unchange
68AZQV.2	68AZQV	RNA-binding KH domain-containing protein; IPR004087 (K Homology domain); GO:0003723 (RNA binding)	1.087	0.21994	0.120351940365222	0.657695779281789	unchange
68BB74.2	68BB74	protein FLX-like 1-like isoform X1 [Glycine max]	0.928	NA	-0.107803289534515	NA	unchange
68E5M7.1	68E5M7	glutamine-dependent NAD(+) synthetase, putative; IPR003694 (NAD synthase); GO:0003952 (NAD+ synthase (glutamine-hydrolyzing) activity), GO:0005524 (ATP binding), GO:0006807 (nitrogen compound metabolic process), GO:0009435 (NAD biosynthetic process)	1.174	0.08328	0.231432408447965	1.07945928349752	unchange
68ECIB.1	68ECIB	BAX inhibitor 1; IPR006214 (Bax inhibitor 1-related)	NA	NA	NA	NA	unchange
68HMAV.1	68HMAV	xyloglucan endotransglucosylase/hydrolase 32; IPR008985 (Concanavalin A-like lectin/glucanases superfamily), IPR016455 (Xyloglucan endotransglucosylase/hydrolase); GO:0005618 (cell wall), GO:0005975 (carbohydrate metabolic process), GO:0006073 (cellular glucan metabolic process), GO:0016762 (xyloglucan:xyloglucosyl transferase activity), GO:0048046 (apoplast)	NA	NA	NA	NA	unchange
68LHHN.1	68LHHN	p8MTCP1; IPR009069 (Cysteine alpha-hairpin motif superfamily), IPR010625 (CHCH)	0.848	NA	-0.237863830098888	NA	unchange
68M1NE.1	68M1NE	Calcium-binding protein cnx1 n=1 Tax=Ophiostoma piceae (strain UAMH 11346) RepID=S3BU07_OPHP1; IPR001580 (Calreticulin/calnexin), IPR008985 (Concanavalin A-like lectin/glucanases superfamily); GO:0005509 (calcium ion binding), GO:0005515 (protein binding), GO:0005783 (endoplasmic reticulum), GO:0006457 (protein folding), GO:0051082 (unfolded protein binding)	0.976	0.37094	-0.0350469470992008	0.430696332369403	unchange
68QD6J.1	68QD6J	RNA ligase/cyclic nucleotide phosphodiesterase family protein; IPR009097 (RNA ligase/cyclic nucleotide phosphodiesterase); GO:0003824 (catalytic activity)	0.969	NA	-0.045431429247006	NA	unchange
68RGHK.2	68RGHK	lysosomal alpha-mannosidase-like [Glycine max]; IPR011013 (Galactose mutarotase-like domain), IPR011330 (Glycoside hydrolase/deacetylase, beta/alpha-barrel), IPR013780 (Glycosyl hydrolase, family 13, all-beta), IPR015341 (Glycoside hydrolase, family 38, central domain); GO:0003824 (catalytic activity), GO:0004559 (alpha-mannosidase activity), GO:0005975 (carbohydrate metabolic process), GO:000601…	0.832	NA	-0.265344566520995	NA	unchange
68UH5I.1	68UH5I	ubiquitin activating enzyme 2; IPR000011 (Ubiquitin/SUMO-activating enzyme E1), IPR018075 (Ubiquitin-activating enzyme, E1), IPR018965 (Ubiquitin-activating enzyme e1, C-terminal), IPR023280 (Ubiquitin-like 1 activating enzyme, catalytic cysteine domain); GO:0003824 (catalytic activity), GO:0005524 (ATP binding), GO:0006464 (cellular protein modification process), GO:0008641 (small protein activa…	0.954	0.31502	-0.0679388286565756	0.501661872832916	unchange
68WCMC.1	68WCMC	Calcium-dependent lipid-binding (CaLB domain) family protein; IPR000008 (C2 domain); GO:0005515 (protein binding)	0.676	0.044842	-0.564904848379903	1.34831502565794	unchange
68YCJI.1	68YCJI	sieve element occlusion protein; IPR027942 (Sieve element occlusion, N-terminal), IPR027944 (Sieve element occlusion, C-terminal)	0.715	0.00035793	-0.483984852996335	3.44620189957469	unchange
691U9V.1	691U9V	Clathrin, heavy chain; IPR016341 (Clathrin, heavy chain); GO:0005198 (structural molecule activity), GO:0005488 (binding), GO:0005515 (protein binding), GO:0006886 (intracellular protein transport), GO:0016192 (vesicle-mediated transport), GO:0030130 (clathrin coat of trans-Golgi network vesicle), GO:0030132 (clathrin coat of coated pit)	NA	NA	NA	NA	unchange
69CMND.1	69CMND	Glutathione S-transferase family protein; IPR010987 (Glutathione S-transferase, C-terminal-like), IPR012336 (Thioredoxin-like fold); GO:0005515 (protein binding)	NA	NA	NA	NA	unchange
69E4XE.1	69E4XE	Oxidoreductase family protein; IPR004104 (Oxidoreductase, C-terminal), IPR016040 (NAD(P)-binding domain); GO:0008152 (metabolic process), GO:0016491 (oxidoreductase activity), GO:0055114 (oxidation-reduction process)	NA	NA	NA	NA	unchange
69EVEX.1	69EVEX	Unknown protein	NA	NA	NA	NA	unchange
69L8JH.1	69L8JH	Eukaryotic aspartyl protease family protein; IPR001461 (Aspartic peptidase), IPR021109 (Aspartic peptidase domain); GO:0004190 (aspartic-type endopeptidase activity), GO:0006508 (proteolysis)	0.562	NA	-0.831357964441161	NA	unchange
69LNNJ.2	69LNNJ	phosphatidylinositol 3,4,5-trisphosphate 3-phosphatase and dual-specificity protein phosphatase PTEN-like isoform X2 [Glycine max]; IPR014019 (Phosphatase tensin type), IPR014020 (Tensin phosphatase, C2 domain); GO:0004725 (protein tyrosine phosphatase activity), GO:0005515 (protein binding), GO:0016311 (dephosphorylation), GO:0016791 (phosphatase activity)	0.911	0.6539	-0.134477040860036	0.184488662637236	unchange
69MPHZ.3	69MPHZ	ATP binding / kinase/ protein serine / threonine kinase n=3 Tax=Vitis vinifera RepID=C5DB47_VITVI; IPR001611 (Leucine-rich repeat), IPR011009 (Protein kinase-like domain), IPR013320 (Concanavalin A-like lectin/glucanase, subgroup); GO:0004672 (protein kinase activity), GO:0004674 (protein serine/threonine kinase activity), GO:0005515 (protein binding), GO:0005524 (ATP binding), GO:0006468 (protei…	NA	NA	NA	NA	unchange
69P7AU.1	69P7AU	serpin-ZX-like protein; IPR000215 (Serpin family), IPR023795 (Serpin, conserved site), IPR023796 (Serpin domain); GO:0005615 (extracellular space)	0.947	0.2858	-0.0785636691937021	0.543937775545049	unchange
69PAS2.1	69PAS2	trehalase 1; IPR001661 (Glycoside hydrolase, family 37); GO:0003824 (catalytic activity), GO:0005991 (trehalose metabolic process)	1.24	0.085005	0.31034012061215	1.07055552830282	unchange
69RQXC.1	69RQXC	uncharacterized protein LOC100797309 [Glycine max]	NA	NA	NA	NA	unchange
69Z0CE.1	69Z0CE	uncharacterized protein LOC100804726 isoform X2 [Glycine max]	NA	NA	NA	NA	unchange
6A5V28.1	6A5V28	Ribosomal protein L14; IPR002784 (Ribosomal protein L14), IPR008991 (Translation protein SH3-like domain); GO:0003735 (structural constituent of ribosome), GO:0005622 (intracellular), GO:0005840 (ribosome), GO:0006412 (translation)	0.974	0.76386	-0.0380063225797449	0.116986231475279	unchange
6A93C1.2	6A93C1	DUF21 domain plant protein; IPR000644 (CBS domain), IPR002550 (Domain of unknown function DUF21); GO:0030554 (adenyl nucleotide binding)	1.072	0.64388	0.100304905795685	0.19119506461829	unchange
6AFN3K.3	6AFN3K	ribonuclease 2-like [Glycine max]; IPR001568 (Ribonuclease T2-like), IPR004877 (Cytochrome b561, eukaryote), IPR005018 (DOMON domain); GO:0003723 (RNA binding), GO:0016021 (integral component of membrane), GO:0033897 (ribonuclease T2 activity)	NA	NA	NA	NA	unchange
6AH4H4.1	6AH4H4	serine carboxypeptidase-like 45; IPR001563 (Peptidase S10, serine carboxypeptidase); GO:0004185 (serine-type carboxypeptidase activity), GO:0006508 (proteolysis)	NA	NA	NA	NA	unchange
6AS4TW.1	6AS4TW	alpha/beta-Hydrolases superfamily protein	0.635	0.0022982	-0.655171503002559	2.6386121796874	unchange
6AX92Y.1	6AX92Y	DEAD-box ATP-dependent RNA helicase; IPR001650 (Helicase, C-terminal), IPR014001 (Helicase, superfamily 1/2, ATP-binding domain), IPR014014 (RNA helicase, DEAD-box type, Q motif), IPR027417 (P-loop containing nucleoside triphosphate hydrolase); GO:0003676 (nucleic acid binding), GO:0004386 (helicase activity), GO:0005524 (ATP binding), GO:0008026 (ATP-dependent helicase activity)	1.04	0.71572	0.0565835283663675	0.14525684673984	unchange
6B1C4L.1	6B1C4L	30S ribosomal protein S14, chloroplastic n=2 Tax=Mesangiospermae RepID=R9ZTX7_GLYTO; IPR001209 (Ribosomal protein S14); GO:0003735 (structural constituent of ribosome), GO:0005622 (intracellular), GO:0005840 (ribosome), GO:0006412 (translation)	NA	NA	NA	NA	unchange
6B1TLK.1	6B1TLK	dihydroflavonol 4-reductase; IPR001509 (NAD-dependent epimerase/dehydratase), IPR016040 (NAD(P)-binding domain); GO:0003824 (catalytic activity), GO:0044237 (cellular metabolic process), GO:0050662 (coenzyme binding)	NA	NA	NA	NA	unchange
6B6D15.2	6B6D15	GDSL-like lipase/acylhydrolase; IPR001087 (Lipase, GDSL); GO:0006629 (lipid metabolic process), GO:0016787 (hydrolase activity)	NA	NA	NA	NA	unchange
6B6FP8.2	6B6FP8	Pentatricopeptide repeat (PPR) superfamily protein; IPR002885 (Pentatricopeptide repeat), IPR011990 (Tetratricopeptide-like helical); GO:0005515 (protein binding)	NA	NA	NA	NA	unchange
6B6FP8.4	6B6FP8	Pentatricopeptide repeat (PPR) superfamily protein; IPR002885 (Pentatricopeptide repeat), IPR011990 (Tetratricopeptide-like helical); GO:0005515 (protein binding)	0.907	NA	-0.140825544133565	NA	unchange
6BEU00.1	6BEU00	Cytochrome P450 superfamily protein; IPR001128 (Cytochrome P450); GO:0005506 (iron ion binding), GO:0020037 (heme binding), GO:0055114 (oxidation-reduction process)	NA	NA	NA	NA	unchange
6BI416.1	6BI416	acyl-CoA-binding domain-containing protein 4-like [Glycine max]; IPR014352 (FERM/acyl-CoA-binding protein, 3-helical bundle), IPR015915 (Kelch-type beta propeller); GO:0000062 (fatty-acyl-CoA binding), GO:0005515 (protein binding)	NA	NA	NA	NA	unchange
6BML15.1	6BML15	protein PAT1 homolog 1-like isoform X1 [Glycine max]	NA	NA	NA	NA	unchange
6BVJ0B.1	6BVJ0B	nutrient reservoir protein, putative; IPR006044 (11-S seed storage protein, plant); GO:0045735 (nutrient reservoir activity)	0.523	8.2431e-05	-0.935117148415146	4.08390943154235	unchange
6BY8XD.2	6BY8XD	GTP-binding nuclear protein Ran-3-like [Glycine max]; IPR001806 (Small GTPase superfamily), IPR002041 (Ran GTPase), IPR005225 (Small GTP-binding protein domain), IPR024156 (Small GTPase superfamily, ARF type), IPR027417 (P-loop containing nucleoside triphosphate hydrolase); GO:0003924 (GTPase activity), GO:0005525 (GTP binding), GO:0005622 (intracellular), GO:0006184 (GTP catabolic process), GO:0…	NA	NA	NA	NA	unchange
6C44PS.1	6C44PS	vesicle-associated membrane protein 725; IPR001388 (Synaptobrevin), IPR011012 (Longin-like domain); GO:0006810 (transport), GO:0016021 (integral component of membrane), GO:0016192 (vesicle-mediated transport)	NA	NA	NA	NA	unchange
6C98HC.1	6C98HC	Lung seven transmembrane receptor family protein; IPR009637 (Transmembrane receptor, eukaryota); GO:0016021 (integral component of membrane)	NA	NA	NA	NA	unchange
6CR394.1	6CR394	Structural constituent of ribosome, putative n=2 Tax=Ricinus communis RepID=B9SS74_RICCO; IPR001648 (Ribosomal protein S18); GO:0003735 (structural constituent of ribosome), GO:0005622 (intracellular), GO:0005840 (ribosome), GO:0006412 (translation)	NA	NA	NA	NA	unchange
6D1JC0.1	6D1JC0	Ran binding protein 7 n=1 Tax=Thalassiosira pseudonana RepID=B8C038_THAPS; IPR016024 (Armadillo-type fold); GO:0005488 (binding), GO:0006886 (intracellular protein transport), GO:0008536 (Ran GTPase binding)	1.21	NA	0.27500704749987	NA	unchange
6D5HXJ.1	6D5HXJ	protein ROOT HAIR DEFECTIVE 3 homolog 1-like [Glycine max]; IPR008803 (RHD3/Sey1), IPR027417 (P-loop containing nucleoside triphosphate hydrolase)	1.112	NA	0.153156788061421	NA	unchange
6D6Z2R.1	6D6Z2R	aspartate aminotransferase 5; IPR000796 (Aspartate/other aminotransferase), IPR015424 (Pyridoxal phosphate-dependent transferase); GO:0003824 (catalytic activity), GO:0006520 (cellular amino acid metabolic process), GO:0008483 (transaminase activity), GO:0009058 (biosynthetic process), GO:0030170 (pyridoxal phosphate binding)	NA	NA	NA	NA	unchange
6D88CF.1	6D88CF	aspartate aminotransferase 5; IPR000796 (Aspartate/other aminotransferase), IPR015424 (Pyridoxal phosphate-dependent transferase); GO:0003824 (catalytic activity), GO:0006520 (cellular amino acid metabolic process), GO:0008483 (transaminase activity), GO:0009058 (biosynthetic process), GO:0030170 (pyridoxal phosphate binding)	0.55	0.00023951	-0.862496476250065	3.62067634924668	unchange
6D9H3Z.2	6D9H3Z	pyrrolidone-carboxylate peptidase; IPR016125 (Peptidase C15, pyroglutamyl peptidase I-like); GO:0006508 (proteolysis)	1.228	0.00060404	0.296310560708092	3.21893430110722	unchange
6DFT40.1	6DFT40	AMP deaminase-like [Glycine max]; IPR006329 (AMP deaminase); GO:0003876 (AMP deaminase activity), GO:0006188 (IMP biosynthetic process), GO:0009168 (purine ribonucleoside monophosphate biosynthetic process), GO:0019239 (deaminase activity)	0.943	NA	-0.0846703239869906	NA	unchange
6DQP4I.1	6DQP4I	Pentatricopeptide repeat (PPR) superfamily protein; IPR002885 (Pentatricopeptide repeat), IPR011990 (Tetratricopeptide-like helical); GO:0005515 (protein binding)	NA	NA	NA	NA	unchange
6E3Z7B.1	6E3Z7B	aldo/keto reductase family oxidoreductase; IPR001395 (Aldo/keto reductase), IPR023210 (NADP-dependent oxidoreductase domain); GO:0016491 (oxidoreductase activity), GO:0055114 (oxidation-reduction process)	NA	NA	NA	NA	unchange
6E61XV.1	6E61XV	GAMMA-TUBULIN COMPLEX PROTEIN 4; IPR007259 (Gamma-tubulin complex component protein); GO:0000226 (microtubule cytoskeleton organization), GO:0000922 (spindle pole), GO:0005815 (microtubule organizing center), GO:0005856 (cytoskeleton), GO:0007020 (microtubule nucleation)	NA	NA	NA	NA	unchange
6E6Z42.1	6E6Z42	vam6/Vps39-like protein; IPR000547 (Clathrin, heavy chain/VPS, 7-fold repeat), IPR001180 (Citron-like), IPR011990 (Tetratricopeptide-like helical), IPR017986 (WD40-repeat-containing domain), IPR019452 (Vacuolar sorting protein 39/Transforming growth factor beta receptor-associated domain 1), IPR019453 (Vacuolar sorting protein 39/Transforming growth factor beta receptor-associated domain 2); GO:0…	1.117	NA	0.159629185821228	NA	unchange
6E7PQ4.1	6E7PQ4	Ubiquitin-like superfamily protein; IPR000626 (Ubiquitin domain); GO:0005515 (protein binding)	1.27	NA	0.344828496997441	NA	unchange
6EL8BV.2	6EL8BV	DYNAMIN-like 1E; IPR000375 (Dynamin central domain), IPR001401 (Dynamin, GTPase domain), IPR020850 (GTPase effector domain, GED), IPR022812 (Dynamin superfamily), IPR027417 (P-loop containing nucleoside triphosphate hydrolase); GO:0003924 (GTPase activity), GO:0005525 (GTP binding)	0.741	0.005743	-0.432454552356253	2.24086118371883	unchange
6EL8BV.4	6EL8BV	DYNAMIN-like 1E; IPR000375 (Dynamin central domain), IPR001401 (Dynamin, GTPase domain), IPR020850 (GTPase effector domain, GED), IPR022812 (Dynamin superfamily), IPR027417 (P-loop containing nucleoside triphosphate hydrolase); GO:0003924 (GTPase activity), GO:0005525 (GTP binding)	1.148	NA	0.199122642013601	NA	unchange
6EYS0J.1	6EYS0J	catalytic LigB subunit of aromatic ring-opening dioxygenase family; IPR004183 (Extradiol ring-cleavage dioxygenase, class III enzyme, subunit B), IPR014436 (Extradiol aromatic ring-opening dioxygenase, DODA type); GO:0006725 (cellular aromatic compound metabolic process), GO:0008198 (ferrous iron binding), GO:0008270 (zinc ion binding), GO:0016491 (oxidoreductase activity), GO:0055114 (oxidation-…	NA	NA	NA	NA	unchange
6F524X.1	6F524X	EXPRESSED IN: 23 plant structures; EXPRESSED DURING: 14 growth stages ; IPR009038 (GOLD); GO:0006810 (transport), GO:0016021 (integral component of membrane)	0.96	0.48972	-0.0588936890535686	0.310052159179104	unchange
6F5CM0.1	6F5CM0	Cell wall protein EXP2 n=1 Tax=Mirabilis jalapa RepID=Q84L40_MIRJA; IPR007118 (Expansin/Lol pI); GO:0005576 (extracellular region), GO:0009664 (plant-type cell wall organization)	0.647	NA	-0.628162382669579	NA	unchange
6FB6MR.2	6FB6MR	choline-phosphate cytidylyltransferase 1-like [Glycine max]; IPR014729 (Rossmann-like alpha/beta/alpha sandwich fold); GO:0003824 (catalytic activity), GO:0009058 (biosynthetic process)	1.4	NA	0.485426827170242	NA	unchange
6GA0DJ.1	6GA0DJ	alpha-L-fucosidase 1; IPR000933 (Glycoside hydrolase, family 29), IPR008979 (Galactose-binding domain-like), IPR017853 (Glycoside hydrolase, superfamily); GO:0004560 (alpha-L-fucosidase activity), GO:0005975 (carbohydrate metabolic process), GO:0006004 (fucose metabolic process)	0.35	NA	-1.51457317282976	NA	unchange
6GC407.1	6GC407	uncharacterized protein LOC100795409 isoform 1 [Glycine max]; IPR019308 (Protein of unknown function DUF2359, TMEM214)	1.647	0.0023233	0.719840555064268	2.63389470757714	unchange
6GN5UX.4	6GN5UX	peptidyl-prolyl cis-trans isomerases; hydrolases; nucleoside-triphosphatases; ATP binding; nucleotide binding; ATPases; IPR027417 (P-loop containing nucleoside triphosphate hydrolase); GO:0000166 (nucleotide binding), GO:0005524 (ATP binding), GO:0017111 (nucleoside-triphosphatase activity)	1.482	0.039657	0.567545447643747	1.40168014269565	unchange
6H0VZY.2	6H0VZY	ubiquitin-like modifier-activating enzyme ATG7; IPR006285 (Ubiquitin-like modifier-activating enzyme Atg7), IPR016040 (NAD(P)-binding domain); GO:0003824 (catalytic activity), GO:0005737 (cytoplasm), GO:0006914 (autophagy)	NA	NA	NA	NA	unchange
6H1017.2	6H1017	enhancer of rudimentary protein, putative; IPR000781 (Enhancer of rudimentary); GO:0007049 (cell cycle)	NA	NA	NA	NA	unchange
6H139X.1	6H139X	rac-like GTP-binding protein 7-like [Glycine max]; IPR001806 (Small GTPase superfamily), IPR021135 (Phosphoenolpyruvate carboxylase), IPR027417 (P-loop containing nucleoside triphosphate hydrolase); GO:0003824 (catalytic activity), GO:0005525 (GTP binding), GO:0005622 (intracellular), GO:0006099 (tricarboxylic acid cycle), GO:0007264 (small GTPase mediated signal transduction), GO:0008964 (phosph…	NA	NA	NA	NA	unchange
6H6MU0.1	6H6MU0	alpha/beta hydrolase domain-containing protein 13-like [Glycine max]	0.558	NA	-0.841662972832899	NA	unchange
6HD85A.1	6HD85A	uncharacterized protein LOC100785008 [Glycine max]	NA	NA	NA	NA	unchange
6I0SN9.1	6I0SN9	D-3-phosphoglycerate dehydrogenase; IPR006236 (D-3-phosphoglycerate dehydrogenase), IPR016040 (NAD(P)-binding domain); GO:0004617 (phosphoglycerate dehydrogenase activity), GO:0006564 (L-serine biosynthetic process), GO:0008152 (metabolic process), GO:0016597 (amino acid binding), GO:0048037 (cofactor binding), GO:0051287 (NAD binding), GO:0055114 (oxidation-reduction process)	NA	NA	NA	NA	unchange
6I23D0.1	6I23D0	Inositol monophosphatase family protein; IPR000760 (Inositol monophosphatase); GO:0046854 (phosphatidylinositol phosphorylation)	NA	NA	NA	NA	unchange
6I306W.1	6I306W	SNF1-related kinase regulatory subunit beta-2; IPR006828 (5-AMP-activated protein kinase, beta subunit, interaction domain), IPR014756 (Immunoglobulin E-set); GO:0005515 (protein binding)	NA	NA	NA	NA	unchange
6IB1GK.1	6IB1GK	Protein kinase superfamily protein; IPR000742 (Epidermal growth factor-like domain), IPR011009 (Protein kinase-like domain), IPR013320 (Concanavalin A-like lectin/glucanase, subgroup), IPR023413 (Green fluorescent protein-like); GO:0004672 (protein kinase activity), GO:0004674 (protein serine/threonine kinase activity), GO:0005515 (protein binding), GO:0005524 (ATP binding), GO:0006468 (protein p…	1.362	NA	0.445726703349984	NA	unchange
6ILC2A.1	6ILC2A	ATP synthase F0 subunit 4 n=15 Tax=Liliopsida RepID=G9HNT5_PHODC; IPR008688 (ATPase, F0 complex, B chain/subunit B/MI25); GO:0015078 (hydrogen ion transmembrane transporter activity), GO:0015986 (ATP synthesis coupled proton transport)	1.034	NA	0.0482361856528476	NA	unchange
6IM7DK.1	6IM7DK	actin-11; IPR004000 (Actin-related protein)	0.523	1.71022e-05	-0.935117148415146	4.76694801905791	unchange
6IT3ID.1	6IT3ID	3'(2'),5'-bisphosphate nucleotidase; IPR000760 (Inositol monophosphatase); GO:0006790 (sulfur compound metabolic process), GO:0046854 (phosphatidylinositol phosphorylation)	NA	NA	NA	NA	unchange
6J1J15.1	6J1J15	Phosphoglycerate mutase family protein; IPR013078 (Histidine phosphatase superfamily, clade-1)	1.332	0.042923	0.413594082409175	1.36730993167548	unchange
6J1K9T.1	6J1K9T	beta glucosidase 46; IPR001360 (Glycoside hydrolase, family 1), IPR017853 (Glycoside hydrolase, superfamily); GO:0005975 (carbohydrate metabolic process)	NA	NA	NA	NA	unchange
6J517B.1	6J517B	cellulose synthase like G2; IPR005150 (Cellulose synthase); GO:0016020 (membrane), GO:0016760 (cellulose synthase (UDP-forming) activity), GO:0030244 (cellulose biosynthetic process)	NA	NA	NA	NA	unchange
6JB3CU.1	6JB3CU	Likely PAP/25A associated domain containing protein/Poly(A) RNA polymerase cid11 n=1 Tax=Blumeria graminis f. sp. hordei (strain DH14) RepID=N1JI17_BLUG1; IPR002058 (PAP/25A-associated)	NA	NA	NA	NA	unchange
6JMM3R.1	6JMM3R	Lecithin:cholesterol acyltransferase family protein; IPR003386 (Lecithin:cholesterol/phospholipid:diacylglycerol acyltransferase); GO:0006629 (lipid metabolic process), GO:0008374 (O-acyltransferase activity)	0.533	NA	-0.907792561902911	NA	unchange
6JN252.1	6JN252	microtubule-associated protein 65-7; IPR007145 (Microtubule-associated protein, MAP65/Ase1/PRC1); GO:0000226 (microtubule cytoskeleton organization), GO:0000910 (cytokinesis), GO:0008017 (microtubule binding)	NA	NA	NA	NA	unchange
6JR7QB.1	6JR7QB	probable calcium-binding protein CML20 [Glycine max]; IPR011992 (EF-hand domain pair); GO:0005509 (calcium ion binding)	NA	NA	NA	NA	unchange
6K2AQG.1	6K2AQG	ATP-binding ABC transporter; IPR011527 (ABC transporter type 1, transmembrane domain), IPR027417 (P-loop containing nucleoside triphosphate hydrolase); GO:0000166 (nucleotide binding), GO:0005524 (ATP binding), GO:0006810 (transport), GO:0016021 (integral component of membrane), GO:0016887 (ATPase activity), GO:0017111 (nucleoside-triphosphatase activity), GO:0055085 (transmembrane transport)	1.359	NA	0.442545456105304	NA	unchange
6K3EFY.1	6K3EFY	short-chain dehydrogenase TIC 32, chloroplastic-like [Glycine max]; IPR002347 (Glucose/ribitol dehydrogenase); GO:0008152 (metabolic process), GO:0016491 (oxidoreductase activity)	NA	NA	NA	NA	unchange
6K40U8.1	6K40U8	dolichyl-diphosphooligosaccharide--protein glycosyltransferase subunit 1A-like [Glycine max]; IPR007676 (Ribophorin I); GO:0004579 (dolichyl-diphosphooligosaccharide-protein glycotransferase activity), GO:0005783 (endoplasmic reticulum), GO:0006486 (protein glycosylation), GO:0016021 (integral component of membrane)	NA	NA	NA	NA	unchange
6KAU0S.1	6KAU0S	dual specificity protein phosphatase 1; IPR000340 (Dual specificity phosphatase, catalytic domain), IPR024950 (Dual specificity phosphatase); GO:0004725 (protein tyrosine phosphatase activity), GO:0006470 (protein dephosphorylation), GO:0008138 (protein tyrosine/serine/threonine phosphatase activity), GO:0016311 (dephosphorylation), GO:0016791 (phosphatase activity)	1.706	NA	0.770617646656203	NA	unchange
6KB6B4.1	6KB6B4	ER membrane protein complex subunit-like protein; IPR011047 (Quinonprotein alcohol dehydrogenase-like superfamily), IPR011678 (Domain of unknown function DUF1620), IPR026895 (ER membrane protein complex subunit 1); GO:0072546 (ER membrane protein complex)	1.076	0.36396	0.105678077894537	0.438946343641712	unchange
6KP4CV.1	6KP4CV	calcium-dependent protein kinase 33; IPR011009 (Protein kinase-like domain), IPR011992 (EF-hand domain pair); GO:0004672 (protein kinase activity), GO:0004674 (protein serine/threonine kinase activity), GO:0005509 (calcium ion binding), GO:0005524 (ATP binding), GO:0006468 (protein phosphorylation)	1.582	0.124543	0.661749599810705	0.90468067717449	unchange
6L045R.1	6L045R	Non-lysosomal glucosylceramidase; IPR014551 (Beta-glucosidase, GBA2 type), IPR024462 (Beta-glucosidase, GBA2 type, N-terminal); GO:0003824 (catalytic activity), GO:0004348 (glucosylceramidase activity), GO:0006665 (sphingolipid metabolic process), GO:0006680 (glucosylceramide catabolic process), GO:0016020 (membrane), GO:0016021 (integral component of membrane)	NA	NA	NA	NA	unchange
6L7Z57.1	6L7Z57	UDP-Glycosyltransferase superfamily protein; IPR002213 (UDP-glucuronosyl/UDP-glucosyltransferase); GO:0008152 (metabolic process)	0.756	0.0029791	-0.403541860441014	2.52591491849718	unchange
6LA5S9.1	6LA5S9	type I inositol 1,4,5-trisphosphate 5-phosphatase CVP2-like isoform X3 [Glycine max]; IPR005135 (Endonuclease/exonuclease/phosphatase), IPR009091 (Regulator of chromosome condensation 1/beta-lactamase-inhibitor protein II)	NA	NA	NA	NA	unchange
6LDV6M.1	6LDV6M	UDP-glucose:glycoprotein glucosyltransferase; IPR002495 (Glycosyl transferase, family 8), IPR009448 (UDP-glucose:Glycoprotein Glucosyltransferase); GO:0003980 (UDP-glucose:glycoprotein glucosyltransferase activity), GO:0006486 (protein glycosylation)	0.836	0.0033164	-0.258425152581204	2.47933309352706	unchange
6LE7D6.1	6LE7D6	Hyaluronan / mRNA binding family; IPR006861 (Hyaluronan/mRNA-binding protein), IPR019084 (Stm1, N-terminal)	NA	NA	NA	NA	unchange
6LQ9DQ.2	6LQ9DQ	dihydroflavonol 4-reductase; IPR001509 (NAD-dependent epimerase/dehydratase), IPR016040 (NAD(P)-binding domain); GO:0003824 (catalytic activity), GO:0044237 (cellular metabolic process), GO:0050662 (coenzyme binding)	NA	NA	NA	NA	unchange
6LU9QT.2	6LU9QT	amidase 1; IPR000120 (Amidase), IPR023631 (Amidase signature domain)	1.033	NA	0.0468402542029724	NA	unchange
6LW9UW.1	6LW9UW	ribosomal protein 1; IPR000597 (Ribosomal protein L3), IPR009000 (Translation protein, beta-barrel domain); GO:0003735 (structural constituent of ribosome), GO:0005622 (intracellular), GO:0005840 (ribosome), GO:0006412 (translation)	1.276	0.033819	0.351628329102782	1.47083923827887	unchange
6M4P9K.1	6M4P9K	Bowman birk trypsin inhibitor; IPR000877 (Proteinase inhibitor I12, Bowman-Birk); GO:0004867 (serine-type endopeptidase inhibitor activity), GO:0005576 (extracellular region)	NA	NA	NA	NA	unchange
6M8RVH.1	6M8RVH	alpha-galactosidase 2; IPR000111 (Glycoside hydrolase, clan GH-D), IPR000772 (Ricin B lectin domain), IPR013780 (Glycosyl hydrolase, family 13, all-beta); GO:0003824 (catalytic activity), GO:0005975 (carbohydrate metabolic process)	1.194	0.0172616	0.255802836602718	1.76291895143855	unchange
6MCD86.1	6MCD86	F-box family protein; IPR001810 (F-box domain); GO:0005515 (protein binding)	NA	NA	NA	NA	unchange
6MS3W4.1	6MS3W4	Phosphoglycerate mutase, 2,3-bisphosphoglycerate-independent; IPR005995 (Phosphoglycerate mutase, 2,3-bisphosphoglycerate-independent); GO:0003824 (catalytic activity), GO:0004619 (phosphoglycerate mutase activity), GO:0005737 (cytoplasm), GO:0006007 (glucose catabolic process), GO:0008152 (metabolic process), GO:0030145 (manganese ion binding), GO:0046872 (metal ion binding)	NA	NA	NA	NA	unchange
6NTG45.1	6NTG45	Sucrase/ferredoxin-like family protein; IPR009737 (Sucraseferredoxin-like)	NA	NA	NA	NA	unchange
6P83Q0.1	6P83Q0	Thioredoxin superfamily protein; IPR005746 (Thioredoxin), IPR012336 (Thioredoxin-like fold); GO:0006662 (glycerol ether metabolic process), GO:0015035 (protein disulfide oxidoreductase activity), GO:0045454 (cell redox homeostasis)	1.261	NA	0.334568275666133	NA	unchange
6PAV3F.1	6PAV3F	60S ribosomal protein L37a-2; IPR002674 (Ribosomal protein L37ae), IPR011332 (Zinc-binding ribosomal protein); GO:0003735 (structural constituent of ribosome), GO:0005622 (intracellular), GO:0005840 (ribosome), GO:0006412 (translation)	0.887	0.140844	-0.172993990361023	0.85126164936968	unchange
6PB5HV.1	6PB5HV	Auxin-responsive family protein; IPR004877 (Cytochrome b561, eukaryote), IPR005018 (DOMON domain), IPR017214 (Uncharacterised conserved protein UCP037471); GO:0016021 (integral component of membrane)	2.186	0.06108	1.12829340100982	1.21410097161562	unchange
6PF3XA.1	6PF3XA	Pyridoxal-5''''-phosphate-dependent enzyme family protein n=1 Tax=Theobroma cacao RepID=UPI00042B379E; IPR001926 (Tryptophan synthase beta subunit-like PLP-dependent enzymes superfamily), IPR004450 (Threonine synthase-like); GO:0006520 (cellular amino acid metabolic process), GO:0030170 (pyridoxal phosphate binding)	NA	NA	NA	NA	unchange
6PPK8V.1	6PPK8V	nitrogen regulatory protein P-II; IPR002187 (Nitrogen regulatory protein PII), IPR011322 (Nitrogen regulatory PII-like, alpha/beta); GO:0006808 (regulation of nitrogen utilization), GO:0030234 (enzyme regulator activity)	0.837	0.0107447	-0.256700472111743	1.96880570582758	unchange
6Q1KS5.1	6Q1KS5	Methionine S-adenosyl transferase n=1 Tax=Detonula confervacea RepID=B9ZZX3_DETCO; IPR002133 (S-adenosylmethionine synthetase); GO:0004478 (methionine adenosyltransferase activity), GO:0005524 (ATP binding), GO:0006556 (S-adenosylmethionine biosynthetic process)	1.265	NA	0.339137384919585	NA	unchange
6QL4ST.1	6QL4ST	proliferating cell nuclear antigen 2; IPR000730 (Proliferating cell nuclear antigen, PCNA); GO:0003677 (DNA binding), GO:0006275 (regulation of DNA replication), GO:0030337 (DNA polymerase processivity factor activity), GO:0043626 (PCNA complex)	NA	NA	NA	NA	unchange
6RB142.1	6RB142	protein TIC 62, chloroplastic-like isoform X2 [Glycine max]; IPR016040 (NAD(P)-binding domain)	NA	NA	NA	NA	unchange
6RQN7L.1	6RQN7L	60S ribosomal protein L27-1; IPR001141 (Ribosomal protein L27e), IPR008991 (Translation protein SH3-like domain); GO:0003735 (structural constituent of ribosome), GO:0005622 (intracellular), GO:0005840 (ribosome), GO:0006412 (translation)	0.844	0.048918	-0.244685095954902	1.31053130729233	unchange
6RSI2J.1	6RSI2J	30S ribosomal protein S15; IPR000589 (Ribosomal protein S15); GO:0003735 (structural constituent of ribosome), GO:0005622 (intracellular), GO:0005840 (ribosome), GO:0006412 (translation)	1.18	NA	0.238786859587116	NA	unchange
6S4II0.1	6S4II0	subtilisin-like serine protease 2; IPR015500 (Peptidase S8, subtilisin-related), IPR023828 (Peptidase S8, subtilisin, Ser-active site); GO:0004252 (serine-type endopeptidase activity), GO:0006508 (proteolysis), GO:0042802 (identical protein binding), GO:0043086 (negative regulation of catalytic activity)	NA	NA	NA	NA	unchange
6S6Q2U.1	6S6Q2U	cell division cycle protein 48 homolog [Glycine max]; IPR005938 (AAA ATPase, CDC48 family), IPR009010 (Aspartate decarboxylase-like domain), IPR027417 (P-loop containing nucleoside triphosphate hydrolase); GO:0000166 (nucleotide binding), GO:0005524 (ATP binding), GO:0016787 (hydrolase activity), GO:0017111 (nucleoside-triphosphatase activity)	NA	NA	NA	NA	unchange
6S81H9.1	6S81H9	kunitz trypsin inhibitor 1; IPR002160 (Proteinase inhibitor I3, Kunitz legume); GO:0004866 (endopeptidase inhibitor activity)	25.79	0.0065199	4.68873986801449	2.18575906527747	up
6SD2NF.1	6SD2NF	probable pectinesterase/pectinesterase inhibitor 34-like [Glycine max]; IPR006501 (Pectinesterase inhibitor domain), IPR011050 (Pectin lyase fold/virulence factor); GO:0004857 (enzyme inhibitor activity), GO:0005618 (cell wall), GO:0030599 (pectinesterase activity), GO:0042545 (cell wall modification)	0.417	3.6607e-06	-1.26188071121742	5.43643586076149	down
6TET7K.1	6TET7K	Glutathione S-transferase family protein; IPR010987 (Glutathione S-transferase, C-terminal-like), IPR012336 (Thioredoxin-like fold); GO:0005515 (protein binding)	0.991	NA	-0.0130430374755989	NA	unchange
6TI0EB.1	6TI0EB	Rubber elongation factor protein (REF); IPR008802 (Rubber elongation factor)	0.584	0.0022833	-0.77595972578207	2.64143702333894	unchange
6TI6M9.2	6TI6M9	purple acid phosphatase 27; IPR004843 (Phosphoesterase domain), IPR008963 (Purple acid phosphatase-like, N-terminal), IPR025733 (Iron/zinc purple acid phosphatase-like C-terminal domain); GO:0003993 (acid phosphatase activity), GO:0016787 (hydrolase activity), GO:0046872 (metal ion binding)	NA	NA	NA	NA	unchange
6TJ5BP.1	6TJ5BP	linoleate 13S-lipoxygenase 2-1, related protein; IPR000907 (Lipoxygenase), IPR008976 (Lipase/lipooxygenase, PLAT/LH2), IPR027433 (Lipoxygenase, domain 3); GO:0005506 (iron ion binding), GO:0005515 (protein binding), GO:0016165 (linoleate 13S-lipoxygenase activity), GO:0046872 (metal ion binding), GO:0055114 (oxidation-reduction process)	NA	NA	NA	NA	unchange
6TJY4I.2	6TJY4I	pumilio-family RNA-binding repeatprotein; IPR016024 (Armadillo-type fold); GO:0003723 (RNA binding), GO:0005488 (binding)	1.037	0.74814	0.0524158941511385	0.126017124678023	unchange
6U43FV.1	6U43FV	ATP synthase subunit b, chloroplastic n=69 Tax=Mesangiospermae RepID=G1D744_RICCO; IPR002146 (ATPase, F0 complex, subunit B/B', bacterial/chloroplast), IPR008543 (Uncharacterised protein family Ycf2); GO:0005524 (ATP binding), GO:0009507 (chloroplast), GO:0015078 (hydrogen ion transmembrane transporter activity), GO:0015986 (ATP synthesis coupled proton transport)	0.292	NA	-1.77595972578207	NA	unchange
6U5Y09.2	6U5Y09	ENTH/VHS/GAT family protein; IPR004152 (GAT), IPR008942 (ENTH/VHS); GO:0005622 (intracellular), GO:0006886 (intracellular protein transport)	0.674	NA	-0.569179503480228	NA	unchange
6U9WG4.1	6U9WG4	long chain acyl-CoA synthetase 9; IPR000873 (AMP-dependent synthetase/ligase); GO:0003824 (catalytic activity), GO:0008152 (metabolic process)	1.063	0.125021	0.0881415968690176	0.903017031647061	unchange
6UB9ZP.1	6UB9ZP	Glycosyl hydrolase family protein with chitinase insertion domain; IPR017853 (Glycoside hydrolase, superfamily); GO:0004568 (chitinase activity), GO:0005975 (carbohydrate metabolic process), GO:0006032 (chitin catabolic process)	NA	NA	NA	NA	unchange
6UH7HR.2	6UH7HR	eukaryotic translation initiation factor 3A; IPR000717 (Proteasome component (PCI) domain), IPR027512 (Eukaryotic translation initiation factor 3 subunit A); GO:0005515 (protein binding), GO:0005852 (eukaryotic translation initiation factor 3 complex)	1.108	0.0158171	0.147957881387101	1.80087313964038	unchange
6UI1YP.1	6UI1YP	SPFH/Band 7/PHB domain-containing membrane-associated protein family; IPR001107 (Band 7 protein); GO:0016020 (membrane)	1.028	0.56308	0.0398402645317911	0.249429898061039	unchange
6UMZ2R.1	6UMZ2R	zinc finger CCCH domain-containing protein 31-like [Glycine max]; IPR000571 (Zinc finger, CCCH-type), IPR004087 (K Homology domain); GO:0003723 (RNA binding), GO:0046872 (metal ion binding)	NA	NA	NA	NA	unchange
6VL3HH.1	6VL3HH	60S ribosomal L13-like protein; IPR001380 (Ribosomal protein L13e); GO:0003735 (structural constituent of ribosome), GO:0005622 (intracellular), GO:0005840 (ribosome), GO:0006412 (translation)	1.05	0.30192	0.070389327891398	0.520108117179144	unchange
6VNQ6H.1	6VNQ6H	uncharacterized protein LOC100791101 isoform X7 [Glycine max]; IPR006476 (Conserved hypothetical protein CHP01589, plant)	NA	NA	NA	NA	unchange
6W6BYV.1	6W6BYV	U4/U6 small nuclear ribonucleoprotein PRP4-like protein-like [Glycine max]; IPR014906 (Pre-mRNA processing factor 4 (PRP4)-like), IPR015943 (WD40/YVTN repeat-like-containing domain), IPR020472 (G-protein beta WD-40 repeat), IPR027106 (U4/U6 small nuclear ribonucleoprotein Prp4); GO:0005515 (protein binding), GO:0008380 (RNA splicing)	0.977	0.888	-0.0335695326937018	0.051587034221399	unchange
6WJC3X.2	6WJC3X	peroxin 3; IPR006966 (Peroxin-3); GO:0005779 (integral component of peroxisomal membrane), GO:0007031 (peroxisome organization)	NA	NA	NA	NA	unchange
6WYS8R.3	6WYS8R	DEAD-box ATP-dependent RNA helicase-like protein; IPR001650 (Helicase, C-terminal), IPR014001 (Helicase, superfamily 1/2, ATP-binding domain), IPR014014 (RNA helicase, DEAD-box type, Q motif), IPR027417 (P-loop containing nucleoside triphosphate hydrolase); GO:0003676 (nucleic acid binding), GO:0004386 (helicase activity), GO:0005524 (ATP binding), GO:0008026 (ATP-dependent helicase activity)	1.338	NA	0.420078115979374	NA	unchange
6XFQ3U.1	6XFQ3U	26S proteasome non-ATPase regulatory subunit 12 homolog A-like [Glycine max]; IPR000717 (Proteasome component (PCI) domain); GO:0005515 (protein binding)	1.185	0.104877	0.244887059123534	0.979319744106683	unchange
6XGZ20.3	6XGZ20	alcohol dehydrogenase 1; IPR002085 (Alcohol dehydrogenase superfamily, zinc-type), IPR011032 (GroES (chaperonin 10)-like), IPR013149 (Alcohol dehydrogenase, C-terminal), IPR016040 (NAD(P)-binding domain); GO:0008270 (zinc ion binding), GO:0016491 (oxidoreductase activity), GO:0055114 (oxidation-reduction process)	NA	NA	NA	NA	unchange
6XM150.1	6XM150	heat shock protein 70; IPR013126 (Heat shock protein 70 family)	NA	NA	NA	NA	unchange
6XZA8Y.1	6XZA8Y	U-box domain-containing protein 4-like [Glycine max]; IPR013083 (Zinc finger, RING/FYVE/PHD-type), IPR016024 (Armadillo-type fold); GO:0000151 (ubiquitin ligase complex), GO:0004842 (ubiquitin-protein ligase activity), GO:0005488 (binding), GO:0005515 (protein binding), GO:0016567 (protein ubiquitination)	1.001	NA	0.00144197417390632	NA	unchange
6Y2PGB.2	6Y2PGB	alpha-galactosidase 1; IPR000111 (Glycoside hydrolase, clan GH-D), IPR013780 (Glycosyl hydrolase, family 13, all-beta); GO:0003824 (catalytic activity), GO:0005975 (carbohydrate metabolic process)	1.066	0.62622	0.0922074380970889	0.203273066149105	unchange
6Y4DBB.1	6Y4DBB	beta glucosidase 11; IPR001360 (Glycoside hydrolase, family 1), IPR017853 (Glycoside hydrolase, superfamily); GO:0005975 (carbohydrate metabolic process)	NA	NA	NA	NA	unchange
6Y9CP4.1	6Y9CP4	protein notum homolog isoform X1 [Glycine max]; IPR004963 (Protein notum homologue)	NA	NA	NA	NA	unchange
6YA4AW.2	6YA4AW	adenosylmethionine-8-amino-7-oxononanoate transaminase; IPR005814 (Aminotransferase class-III), IPR015424 (Pyridoxal phosphate-dependent transferase), IPR027417 (P-loop containing nucleoside triphosphate hydrolase); GO:0003824 (catalytic activity), GO:0008483 (transaminase activity), GO:0030170 (pyridoxal phosphate binding)	NA	NA	NA	NA	unchange
6YF7SG.1	6YF7SG	Protein of unknown function, DUF538; IPR007493 (Protein of unknown function DUF538)	NA	NA	NA	NA	unchange
6YG2VI.1	6YG2VI	serine hydroxymethyltransferase 3; IPR001085 (Serine hydroxymethyltransferase), IPR015424 (Pyridoxal phosphate-dependent transferase); GO:0003824 (catalytic activity), GO:0004372 (glycine hydroxymethyltransferase activity), GO:0006544 (glycine metabolic process), GO:0006563 (L-serine metabolic process), GO:0030170 (pyridoxal phosphate binding)	1.181	0.0079583	0.24000896473507	2.09917969350217	unchange
6YJ7FA.1	6YJ7FA	1-aminocyclopropane-1-carboxylate oxidase homolog 1-like [Glycine max]; IPR005123 (Oxoglutarate/iron-dependent dioxygenase), IPR026992 (Non-haem dioxygenase N-terminal domain), IPR027443 (Isopenicillin N synthase-like); GO:0016491 (oxidoreductase activity), GO:0055114 (oxidation-reduction process)	NA	NA	NA	NA	unchange
6YP1XI.1	6YP1XI	Peroxidase superfamily protein; IPR010255 (Haem peroxidase); GO:0004601 (peroxidase activity), GO:0006979 (response to oxidative stress), GO:0020037 (heme binding), GO:0055114 (oxidation-reduction process)	0.769	7.568e-05	-0.37894449670026	4.12101887660626	unchange
6YST69.1	6YST69	citrate synthase 3; IPR002020 (Citrate synthase-like); GO:0006099 (tricarboxylic acid cycle), GO:0044262 (cellular carbohydrate metabolic process)	1.159	0.00142429	0.212880566344385	2.84640157490071	unchange
6Z62DP.1	6Z62DP	Protein kinase superfamily protein; IPR011009 (Protein kinase-like domain); GO:0004672 (protein kinase activity), GO:0004674 (protein serine/threonine kinase activity), GO:0005524 (ATP binding), GO:0006468 (protein phosphorylation)	0.729	0.0049436	-0.45600928033515	2.30595667643473	unchange
6Z73IP.2	6Z73IP	porphobilinogen deaminase; IPR000860 (Tetrapyrrole biosynthesis, hydroxymethylbilane synthase); GO:0004418 (hydroxymethylbilane synthase activity), GO:0018160 (peptidyl-pyrromethane cofactor linkage), GO:0033014 (tetrapyrrole biosynthetic process)	NA	NA	NA	NA	unchange
6Z9DWY.1	6Z9DWY	pfkB-like carbohydrate kinase family protein; IPR002139 (Ribokinase); GO:0004747 (ribokinase activity), GO:0006014 (D-ribose metabolic process)	1.22	0.0026013	0.286881147788162	2.58480955905695	unchange
6ZGG0N.1	6ZGG0N	unknown protein; FUNCTIONS IN: molecular_function unknown; INVOLVED IN: biological_process unknown; LOCATED IN: endomembrane system; EXPRESSED IN: 17 plant structures; EXPRESSED DURING: 10 growth stages	0.647	NA	-0.628162382669579	NA	unchange
6ZH3JQ.1	6ZH3JQ	RNA-binding protein 24-like [Glycine max]; IPR012677 (Nucleotide-binding, alpha-beta plait); GO:0000166 (nucleotide binding), GO:0003676 (nucleic acid binding)	NA	NA	NA	NA	unchange
6ZV37H.1	6ZV37H	ribosome biogenesis protein WDR12 homolog [Glycine max]; IPR012972 (NLE), IPR015943 (WD40/YVTN repeat-like-containing domain), IPR020472 (G-protein beta WD-40 repeat), IPR028599 (WD repeat WDR12/Ytm1); GO:0005515 (protein binding), GO:0042254 (ribosome biogenesis)	NA	NA	NA	NA	unchange
70JD05.1	70JD05	HMG-Y-related protein A-like [Glycine max]; IPR011991 (Winged helix-turn-helix DNA-binding domain), IPR020478 (AT hook-like); GO:0000785 (chromatin), GO:0000786 (nucleosome), GO:0003677 (DNA binding), GO:0005634 (nucleus), GO:0006334 (nucleosome assembly)	1.069	NA	0.0962618530584035	NA	unchange
70N71I.1	70N71I	protein TIC 40, chloroplastic-like [Glycine max]; IPR006636 (Heat shock chaperonin-binding)	1.005	0.90678	0.00719550140420377	0.0424980672678687	unchange
70REMX.2	70REMX	calmodulin-binding transcription activator; IPR000048 (IQ motif, EF-hand binding site), IPR005559 (CG-1 DNA-binding domain), IPR013783 (Immunoglobulin-like fold), IPR014756 (Immunoglobulin E-set), IPR020683 (Ankyrin repeat-containing domain), IPR027417 (P-loop containing nucleoside triphosphate hydrolase); GO:0003677 (DNA binding), GO:0005515 (protein binding), GO:0005634 (nucleus)	0.968	NA	-0.0469210473874926	NA	unchange
70V125.1	70V125	acetyl-CoA carboxylase, carboxyl transferase, alpha subunit; IPR001095 (Acetyl-CoA carboxylase, alpha subunit), IPR011763 (Acetyl-coenzyme A carboxyltransferase, C-terminal); GO:0003989 (acetyl-CoA carboxylase activity), GO:0006633 (fatty acid biosynthetic process), GO:0009317 (acetyl-CoA carboxylase complex), GO:0016874 (ligase activity)	NA	NA	NA	NA	unchange
70XC39.1	70XC39	MD-2-related lipid recognition domain-containing protein; IPR014756 (Immunoglobulin E-set)	0.781	0.22926	-0.356605546520108	0.639671711927948	unchange
70Y970.1	70Y970	GTP-binding nuclear protein Ran-3-like [Glycine max]; IPR001806 (Small GTPase superfamily), IPR002041 (Ran GTPase), IPR005225 (Small GTP-binding protein domain), IPR027417 (P-loop containing nucleoside triphosphate hydrolase); GO:0003924 (GTPase activity), GO:0005525 (GTP binding), GO:0005622 (intracellular), GO:0006184 (GTP catabolic process), GO:0006886 (intracellular protein transport), GO:000…	NA	NA	NA	NA	unchange
7111XT.1	7111XT	Glutathione S-transferase family protein; IPR010987 (Glutathione S-transferase, C-terminal-like), IPR012336 (Thioredoxin-like fold); GO:0005515 (protein binding)	1.375	NA	0.459431618637297	NA	unchange
718L0E.1	718L0E	purple acid phosphatase 27; IPR004843 (Phosphoesterase domain), IPR008963 (Purple acid phosphatase-like, N-terminal), IPR025733 (Iron/zinc purple acid phosphatase-like C-terminal domain); GO:0003993 (acid phosphatase activity), GO:0016787 (hydrolase activity), GO:0046872 (metal ion binding)	2.334	1.90657e-05	1.22280456104526	4.71974724491135	up
718LXG.1	718LXG	receptor serine/threonine kinase, putative; IPR001480 (Bulb-type lectin domain), IPR003609 (Apple-like), IPR011009 (Protein kinase-like domain), IPR013320 (Concanavalin A-like lectin/glucanase, subgroup), IPR017986 (WD40-repeat-containing domain), IPR024171 (S-receptor-like serine/threonine-protein kinase); GO:0004672 (protein kinase activity), GO:0004674 (protein serine/threonine kinase activity…	NA	NA	NA	NA	unchange
71BXTT.3	71BXTT	ARM REPEAT PROTEIN INTERACTING WITH ABF2-like isoform X2 [Glycine max]; IPR011333 (BTB/POZ fold), IPR016024 (Armadillo-type fold); GO:0005488 (binding), GO:0005515 (protein binding)	NA	NA	NA	NA	unchange
71EHKP.1	71EHKP	B3 DNA-binding domain protein; IPR015300 (DNA-binding pseudobarrel domain); GO:0003677 (DNA binding)	NA	NA	NA	NA	unchange
71J8LW.1	71J8LW	cation-chloride co-transporter 1; IPR004842 (Na/K/Cl co-transporter superfamily); GO:0006810 (transport), GO:0006811 (ion transport), GO:0015377 (cation:chloride symporter activity), GO:0016020 (membrane), GO:0016021 (integral component of membrane), GO:0055085 (transmembrane transport)	NA	NA	NA	NA	unchange
71Q3SD.1	71Q3SD	5-methyltetrahydropteroyltriglutamate--homocysteine methyltransferase n=2 Tax=Alcaligenes RepID=M5J2G5_9BURK; IPR006276 (Cobalamin-independent methionine synthase); GO:0003871 (5-methyltetrahydropteroyltriglutamate-homocysteine S-methyltransferase activity), GO:0008270 (zinc ion binding), GO:0008652 (cellular amino acid biosynthetic process), GO:0009086 (methionine biosynthetic process)	NA	NA	NA	NA	unchange
71QEI5.1	71QEI5	calcium-dependent protein kinase 6; IPR011009 (Protein kinase-like domain), IPR011992 (EF-hand domain pair); GO:0004672 (protein kinase activity), GO:0004674 (protein serine/threonine kinase activity), GO:0005509 (calcium ion binding), GO:0005524 (ATP binding), GO:0006468 (protein phosphorylation)	1.047	0.3722	0.0662614422687213	0.429223631205252	unchange
71VUPL.1	71VUPL	putative lactoylglutathione lyase-like isoform X2 [Glycine max]; IPR004360 (Glyoxalase/fosfomycin resistance/dioxygenase domain), IPR004361 (Glyoxalase I); GO:0004462 (lactoylglutathione lyase activity), GO:0046872 (metal ion binding)	0.855	0.037436	-0.226003674888827	1.4267105613958	unchange
727LKT.1	727LKT	beta galactosidase 9; IPR000922 (D-galactoside/L-rhamnose binding SUEL lectin domain), IPR001944 (Glycoside hydrolase, family 35), IPR017853 (Glycoside hydrolase, superfamily); GO:0005975 (carbohydrate metabolic process), GO:0030246 (carbohydrate binding)	0.997	0.9723	-0.00433459026389113	0.0121997142481276	unchange
72B7PK.1	72B7PK	L-type lectin-domain containing receptor kinase IX.1-like [Glycine max]; IPR008985 (Concanavalin A-like lectin/glucanases superfamily), IPR013320 (Concanavalin A-like lectin/glucanase, subgroup), IPR016363 (Lectin); GO:0030246 (carbohydrate binding)	0.36	2.2205e-05	-1.47393118833241	4.65354922249031	down
72M3AR.2	72M3AR	aluminum-activated malate transporter 9; IPR020966 (Aluminum-activated malate transporter); GO:0015743 (malate transport)	0.959	NA	-0.0603972796439563	NA	unchange
72UXVZ.3	72UXVZ	nodal modulator 1-like [Glycine max]; IPR008969 (Carboxypeptidase-like, regulatory domain), IPR008970 (Collagen-binding surface protein Cna, B-type domain), IPR013783 (Immunoglobulin-like fold), IPR013784 (Carbohydrate-binding-like fold), IPR014766 (Carboxypeptidase, regulatory domain); GO:0030246 (carbohydrate binding)	1.309	NA	0.388465097283154	NA	unchange
72XCHD.1	72XCHD	Reticulon family protein; IPR003388 (Reticulon)	0.769	0.00182161	-0.37894449670026	2.73954459826199	unchange
72XQC0.2	72XQC0	ubiquinone/menaquinone biosynthesis methyltransferase; IPR004033 (UbiE/COQ5 methyltransferase), IPR023576 (UbiE/COQ5 methyltransferase, conserved site); GO:0008168 (methyltransferase activity)	1.36	NA	0.443606651475615	NA	unchange
72Y1Y4.1	72Y1Y4	hemoglobin 3; IPR001486 (Globin, truncated bacterial-like), IPR009050 (Globin-like); GO:0005506 (iron ion binding), GO:0015671 (oxygen transport), GO:0019825 (oxygen binding), GO:0020037 (heme binding)	NA	NA	NA	NA	unchange
733TCI.3	733TCI	starch synthase 2; IPR011835 (Glycogen/starch synthase, ADP-glucose type); GO:0009011 (starch synthase activity), GO:0009058 (biosynthetic process), GO:0009250 (glucan biosynthetic process)	0.526	0.0025839	-0.926865295369785	2.58772429806417	unchange
738LAH.1	738LAH	uncharacterized protein LOC100793138 isoform X1 [Glycine max]; IPR013905 (Lethal giant larvae (Lgl)-like, C-terminal domain), IPR015943 (WD40/YVTN repeat-like-containing domain); GO:0005515 (protein binding)	NA	NA	NA	NA	unchange
73B1UV.1	73B1UV	Transducin/WD40 repeat-like superfamily protein; IPR015943 (WD40/YVTN repeat-like-containing domain), IPR020472 (G-protein beta WD-40 repeat); GO:0005515 (protein binding)	0.989	0.95248	-0.0159575739029762	0.0211441347923219	unchange
73F3S2.1	73F3S2	1-acyl-sn-glycerol-3-phosphate acyltransferase; IPR002123 (Phospholipid/glycerol acyltransferase); GO:0008152 (metabolic process)	NA	NA	NA	NA	unchange
73GR1J.1	73GR1J	UDP-Glycosyltransferase superfamily protein; IPR002213 (UDP-glucuronosyl/UDP-glucosyltransferase), IPR018247 (EF-Hand 1, calcium-binding site); GO:0008152 (metabolic process)	NA	NA	NA	NA	unchange
73LV1S.3	73LV1S	probable ADP-ribosylation factor GTPase-activating protein AGD14-like isoform X3 [Glycine max]; IPR001164 (Arf GTPase activating protein); GO:0008060 (ARF GTPase activator activity), GO:0008270 (zinc ion binding), GO:0032312 (regulation of ARF GTPase activity)	1.082	NA	0.113700499164728	NA	unchange
742XN0.1	742XN0	plasma membrane intrinsic protein 1; 4; IPR000425 (Major intrinsic protein), IPR023271 (Aquaporin-like); GO:0005215 (transporter activity), GO:0006810 (transport), GO:0016020 (membrane)	0.312	0.000136865	-1.68038206579984	3.86370759825214	down
74EXT1.2	74EXT1	peroxisomal 3-ketoacyl-CoA thiolase 3; IPR002155 (Thiolase), IPR016039 (Thiolase-like); GO:0003824 (catalytic activity), GO:0008152 (metabolic process)	1.361	0.0079221	0.444667066841908	2.10115967983452	unchange
74J18E.1	74J18E	Bifunctional inhibitor/lipid-transfer protein/seed storage 2S albumin superfamily protein; IPR016140 (Bifunctional inhibitor/plant lipid transfer protein/seed storage helical domain)	0.854	0.83292	-0.227692025041597	0.0793967095500158	unchange
74SC4C.1	74SC4C	Glutathione S-transferase family protein; IPR010987 (Glutathione S-transferase, C-terminal-like), IPR012336 (Thioredoxin-like fold); GO:0005515 (protein binding)	NA	NA	NA	NA	unchange
750QUI.1	750QUI	Peroxidase superfamily protein; IPR010255 (Haem peroxidase); GO:0004601 (peroxidase activity), GO:0006979 (response to oxidative stress), GO:0020037 (heme binding), GO:0055114 (oxidation-reduction process)	NA	NA	NA	NA	unchange
75KEF6.1	75KEF6	NEDD8-activating enzyme E1 catalytic subunit; IPR016040 (NAD(P)-binding domain), IPR023318 (Ubiquitin activating enzyme, alpha domain); GO:0003824 (catalytic activity), GO:0005524 (ATP binding), GO:0006464 (cellular protein modification process), GO:0008641 (small protein activating enzyme activity), GO:0016881 (acid-amino acid ligase activity), GO:0045116 (protein neddylation)	NA	NA	NA	NA	unchange
75PF94.2	75PF94	RNA-binding KH domain-containing protein; IPR004087 (K Homology domain); GO:0003723 (RNA binding)	NA	NA	NA	NA	unchange
75PVJ4.1	75PVJ4	uncharacterized protein LOC100779456 [Glycine max]	NA	NA	NA	NA	unchange
75Q964.1	75Q964	DNA repair helicase XPB1; IPR001161 (Helicase Ercc3), IPR001650 (Helicase, C-terminal), IPR014001 (Helicase, superfamily 1/2, ATP-binding domain), IPR027417 (P-loop containing nucleoside triphosphate hydrolase); GO:0003676 (nucleic acid binding), GO:0003677 (DNA binding), GO:0004003 (ATP-dependent DNA helicase activity), GO:0004386 (helicase activity), GO:0005524 (ATP binding), GO:0006289 (nucleo…	NA	NA	NA	NA	unchange
75V7EI.1	75V7EI	protein SEC13 homolog [Glycine max]; IPR015943 (WD40/YVTN repeat-like-containing domain), IPR020472 (G-protein beta WD-40 repeat); GO:0005515 (protein binding)	1	0.96448	0	0.015706773701481	unchange
7609CJ.1	7609CJ	spermidine synthase 1; IPR001045 (Spermidine/spermine synthases family); GO:0003824 (catalytic activity)	0.982	NA	-0.026205070347394	NA	unchange
760SFH.1	760SFH	GDSL-like Lipase/Acylhydrolase superfamily protein; IPR001087 (Lipase, GDSL); GO:0006629 (lipid metabolic process), GO:0016787 (hydrolase activity)	NA	NA	NA	NA	unchange
761KJ5.2	761KJ5	vacuolar protein sorting-associated protein 4-like [Glycine max]; IPR007330 (MIT), IPR015415 (Vps4 oligomerisation, C-terminal), IPR027417 (P-loop containing nucleoside triphosphate hydrolase); GO:0000166 (nucleotide binding), GO:0005524 (ATP binding), GO:0017111 (nucleoside-triphosphatase activity)	NA	NA	NA	NA	unchange
7661JY.1	7661JY	acetylornithine aminotransferase; IPR005814 (Aminotransferase class-III), IPR015424 (Pyridoxal phosphate-dependent transferase); GO:0003824 (catalytic activity), GO:0006525 (arginine metabolic process), GO:0008483 (transaminase activity), GO:0030170 (pyridoxal phosphate binding)	1.126	0.097237	0.171206827418142	1.01216844867222	unchange
766E3J.1	766E3J	Sec23/Sec24 protein transport family protein; IPR002035 (von Willebrand factor, type A), IPR006895 (Zinc finger, Sec23/Sec24-type), IPR006896 (Sec23/Sec24, trunk domain), IPR006900 (Sec23/Sec24, helical domain), IPR007123 (Gelsolin domain), IPR012990 (Sec23/Sec24 beta-sandwich); GO:0006886 (intracellular protein transport), GO:0006888 (ER to Golgi vesicle-mediated transport), GO:0008270 (zinc ion…	0.957	0.4438	-0.0634091701760615	0.352812702104011	unchange
76HSK6.1	76HSK6	benzyl alcohol O-benzoyltransferase [Glycine max]; IPR003480 (Transferase), IPR023213 (Chloramphenicol acetyltransferase-like domain)	NA	NA	NA	NA	unchange
76IQRR.1	76IQRR	malate dehydrogenase; IPR001557 (L-lactate/malate dehydrogenase); GO:0003824 (catalytic activity), GO:0005975 (carbohydrate metabolic process), GO:0006108 (malate metabolic process), GO:0016491 (oxidoreductase activity), GO:0016615 (malate dehydrogenase activity), GO:0030060 (L-malate dehydrogenase activity), GO:0044262 (cellular carbohydrate metabolic process), GO:0055114 (oxidation-reduction pr…	1.19	0.0022443	0.250961573533219	2.64891909053698	unchange
76SLUU.2	76SLUU	mannan endo-1,4-beta-mannosidase 4-like [Glycine max]; IPR017853 (Glycoside hydrolase, superfamily); GO:0005975 (carbohydrate metabolic process)	0.448	0.000162981	-1.15842936260448	3.78786302182987	down
76V308.1	76V308	eukaryotic translation initiation factor 2 gamma subunit; IPR000795 (Elongation factor, GTP-binding domain), IPR009000 (Translation protein, beta-barrel domain), IPR009001 (Translation elongation factor EF1A/initiation factor IF2gamma, C-terminal), IPR027417 (P-loop containing nucleoside triphosphate hydrolase); GO:0003924 (GTPase activity), GO:0005525 (GTP binding)	0.962	0.194456	-0.0558912008920451	0.711178652019272	unchange
76V370.1	76V370	vacuolar sorting receptor 4; IPR001881 (EGF-like calcium-binding domain), IPR003137 (Protease-associated domain, PA), IPR012336 (Thioredoxin-like fold), IPR026823 (Complement Clr-like EGF domain); GO:0005509 (calcium ion binding)	0.949	0.2785	-0.0755200076409777	0.555174800490252	unchange
779HWZ.1	779HWZ	UDP-Glycosyltransferase superfamily protein; IPR002213 (UDP-glucuronosyl/UDP-glucosyltransferase); GO:0008152 (metabolic process)	2.106	NA	1.07450543636363	NA	unchange
779YCA.2	779YCA	Pyridoxamine 5'-phosphate oxidase-related, FMN-binding protein n=8 Tax=Pseudomonas RepID=A4XYL7_PSEMY; IPR012349 (FMN-binding split barrel), IPR019595 (Domain of unknown function DUF2470); GO:0010181 (FMN binding), GO:0016491 (oxidoreductase activity), GO:0055114 (oxidation-reduction process)	2.149	0.00041516	1.1036654827657	3.38178449672058	up
77GZB8.1	77GZB8	branched-chain amino acid transaminase 2; IPR001544 (Aminotransferase, class IV); GO:0003824 (catalytic activity), GO:0004084 (branched-chain-amino-acid transaminase activity), GO:0008152 (metabolic process), GO:0009081 (branched-chain amino acid metabolic process)	NA	NA	NA	NA	unchange
77K9F8.1	77K9F8	seed biotin-containing protein SBP65-like [Glycine max]	NA	NA	NA	NA	unchange
77KTPK.1	77KTPK	Cytochrome P450 superfamily protein; IPR001128 (Cytochrome P450), IPR011009 (Protein kinase-like domain); GO:0004672 (protein kinase activity), GO:0004674 (protein serine/threonine kinase activity), GO:0005506 (iron ion binding), GO:0005524 (ATP binding), GO:0006468 (protein phosphorylation), GO:0020037 (heme binding), GO:0055114 (oxidation-reduction process)	NA	NA	NA	NA	unchange
77NVK8.1	77NVK8	U2 small nuclear ribonucleoprotein B; IPR012677 (Nucleotide-binding, alpha-beta plait), IPR024888 (U1 small nuclear ribonucleoprotein A/U2 small nuclear ribonucleoprotein B''); GO:0000166 (nucleotide binding), GO:0003676 (nucleic acid binding), GO:0017069 (snRNA binding)	1.681	NA	0.74931972457408	NA	unchange
77R5KL.1	77R5KL	isoflavone reductase-like protein-like [Glycine max]; IPR008030 (NmrA-like), IPR016040 (NAD(P)-binding domain)	NA	NA	NA	NA	unchange
77WG3J.1	77WG3J	Threonyl-tRNA synthetase; IPR002320 (Threonine-tRNA ligase, class IIa), IPR012675 (Beta-grasp domain); GO:0000166 (nucleotide binding), GO:0004812 (aminoacyl-tRNA ligase activity), GO:0004829 (threonine-tRNA ligase activity), GO:0005524 (ATP binding), GO:0005737 (cytoplasm), GO:0006418 (tRNA aminoacylation for protein translation), GO:0006435 (threonyl-tRNA aminoacylation), GO:0043039 (tRNA amino…	1.033	NA	0.0468402542029724	NA	unchange
77WSFP.1	77WSFP	Cytochrome C1 family; IPR002326 (Cytochrome c1); GO:0005506 (iron ion binding), GO:0009055 (electron carrier activity), GO:0020037 (heme binding)	NA	NA	NA	NA	unchange
77YH77.1	77YH77	aldehyde dehydrogenase 12A1; IPR016161 (Aldehyde/histidinol dehydrogenase); GO:0008152 (metabolic process), GO:0016491 (oxidoreductase activity), GO:0055114 (oxidation-reduction process)	1.067	0.100697	0.0935601761623378	0.996983467905702	unchange
7804KT.2	7804KT	beta-galactosidase 3; IPR001944 (Glycoside hydrolase, family 35), IPR017853 (Glycoside hydrolase, superfamily); GO:0005975 (carbohydrate metabolic process)	NA	NA	NA	NA	unchange
783Z8G.1	783Z8G	Unknown protein	NA	NA	NA	NA	unchange
786IJB.1	786IJB	unknown protein; FUNCTIONS IN: molecular_function unknown; INVOLVED IN: biological_process unknown; LOCATED IN: cellular_component unknown; EXPRESSED IN: 24 plant structures; EXPRESSED DURING: 15 growth stages; Has 30201 Blast hits to 17322 proteins in 780 species: Archae - 12; Bacteria - 1396; Metazoa - 17338; Fungi - 3422; Plants - 5037; Viruses - 0; Other Eukaryotes - 2996 (source: NCBI BLink).	NA	NA	NA	NA	unchange
78NDKC.1	78NDKC	ATP-binding/protein serine/threonine kinase [Glycine max]; IPR002902 (Gnk2-homologous domain), IPR011009 (Protein kinase-like domain), IPR013320 (Concanavalin A-like lectin/glucanase, subgroup); GO:0004672 (protein kinase activity), GO:0004674 (protein serine/threonine kinase activity), GO:0005524 (ATP binding), GO:0006468 (protein phosphorylation)	1.303	0.120943	0.381837083906047	0.917419262889937	unchange
78PKWC.2	78PKWC	probable methyltransferase PMT2-like [Glycine max]; IPR004159 (Putative S-adenosyl-L-methionine-dependent methyltransferase); GO:0008168 (methyltransferase activity)	0.799	0.00040281	-0.32373259173411	3.39489975636343	unchange
78R55B.1	78R55B	Translin family protein; IPR002848 (Translin); GO:0043565 (sequence-specific DNA binding)	NA	NA	NA	NA	unchange
78U3A7.1	78U3A7	WW domain-binding protein; IPR019007 (WW domain binding protein 11); GO:0006396 (RNA processing)	NA	NA	NA	NA	unchange
78VWZK.1	78VWZK	probable carboxylesterase 12-like [Glycine max]; IPR013094 (Alpha/beta hydrolase fold-3); GO:0008152 (metabolic process), GO:0016787 (hydrolase activity)	0.752	4.4716e-05	-0.41119543298445	4.3495370525193	unchange
78WJBV.1	78WJBV	mitochondrial import receptor subunit TOM40-1-like [Glycine max]; IPR023614 (Porin domain), IPR027246 (Eukaryotic porin/Tom40); GO:0005741 (mitochondrial outer membrane), GO:0055085 (transmembrane transport)	1.096	0.2387	0.13224779829844	0.622147580993245	unchange
790TYF.1	790TYF	ATP binding / kinase/ protein serine / threonine kinase n=3 Tax=Vitis vinifera RepID=C5DB47_VITVI; IPR001611 (Leucine-rich repeat), IPR011009 (Protein kinase-like domain), IPR013210 (Leucine-rich repeat-containing N-terminal, type 2), IPR013320 (Concanavalin A-like lectin/glucanase, subgroup); GO:0004672 (protein kinase activity), GO:0004674 (protein serine/threonine kinase activity), GO:0005515 …	NA	NA	NA	NA	unchange
7921HN.2	7921HN	emp24/gp25L/p24 family/GOLD family protein; IPR009038 (GOLD); GO:0006810 (transport), GO:0016021 (integral component of membrane)	3.141	NA	1.65122394298988	NA	unchange
79AEK5.1	79AEK5	TCP-1/cpn60 chaperonin family protein; IPR002423 (Chaperonin Cpn60/TCP-1), IPR027409 (GroEL-like apical domain), IPR027413 (GroEL-like equatorial domain); GO:0005524 (ATP binding), GO:0005737 (cytoplasm), GO:0006457 (protein folding), GO:0042026 (protein refolding), GO:0044267 (cellular protein metabolic process)	1.039	0.84256	0.0551956542421246	0.0743991625740259	unchange
79BS07.1	79BS07	phospholipase D P2; IPR015679 (Phospholipase D family), IPR024632 (Phospholipase D, C-terminal); GO:0003824 (catalytic activity), GO:0004630 (phospholipase D activity), GO:0005509 (calcium ion binding), GO:0008152 (metabolic process), GO:0016020 (membrane), GO:0046470 (phosphatidylcholine metabolic process)	NA	NA	NA	NA	unchange
79CRDV.3	79CRDV	tRNA (guanine(37)-N1)-methyltransferase; IPR003402 (tRNA transferase Trm5/Tyw2); GO:0009019 (tRNA (guanine-N1-)-methyltransferase activity), GO:0016740 (transferase activity), GO:0030488 (tRNA methylation)	NA	NA	NA	NA	unchange
79RC6W.2	79RC6W	Nck-associated-like protein; IPR019137 (Nck-associated protein 1)	NA	NA	NA	NA	unchange
7A33FI.1	7A33FI	Adenine nucleotide alpha hydrolases-like superfamily protein; IPR014729 (Rossmann-like alpha/beta/alpha sandwich fold); GO:0006950 (response to stress)	0.551	NA	-0.859875776090929	NA	unchange
7AF3EL.1	7AF3EL	60S ribosomal L21-like protein; IPR001147 (Ribosomal protein L21e); GO:0003735 (structural constituent of ribosome), GO:0005622 (intracellular), GO:0005840 (ribosome), GO:0006412 (translation)	0.927	0.47512	-0.109358756036556	0.323196687731035	unchange
7APH84.1	7APH84	epoxide hydrolase; IPR000639 (Epoxide hydrolase-like); GO:0003824 (catalytic activity)	1.177	0.0092228	0.235114320376357	2.03513720910462	unchange
7AR2IQ.1	7AR2IQ	Glutathione S-transferase family protein; IPR010987 (Glutathione S-transferase, C-terminal-like), IPR012336 (Thioredoxin-like fold); GO:0005515 (protein binding)	2.186	0.00022416	1.12829340100982	3.6494418820583	up
7AZW9Z.2	7AZW9Z	Plastid ribosomal protein L1 large ribosomal subunit n=1 Tax=Ostreococcus lucimarinus (strain CCE9901) RepID=A4S1C5_OSTLU; IPR016095 (Ribosomal protein L1, 3-layer alpha/beta-sandwich), IPR023673 (Ribosomal protein L1, conserved site), IPR023674 (Ribosomal protein L1-like), IPR028364 (Ribosomal protein L1/ribosomal biogenesis protein); GO:0003723 (RNA binding), GO:0003735 (structural constituent …	0.634	NA	-0.65744525452268	NA	unchange
7B17UH.2	7B17UH	probable 2-oxoglutarate/Fe(II)-dependent dioxygenase-like [Glycine max]; IPR005123 (Oxoglutarate/iron-dependent dioxygenase), IPR026992 (Non-haem dioxygenase N-terminal domain), IPR027443 (Isopenicillin N synthase-like); GO:0016491 (oxidoreductase activity), GO:0055114 (oxidation-reduction process)	31.598	0.0024991	4.98176134058735	2.60221636549049	up
7BF3PT.1	7BF3PT	senescence-associated protein; IPR002921 (Lipase, class 3); GO:0004806 (triglyceride lipase activity), GO:0006629 (lipid metabolic process)	1.531	0.0119246	0.614474282837701	1.92355618006196	unchange
7BH383.1	7BH383	Alkyl hydroperoxide reductase/ Thiol specific antioxidant/ Mal allergen n=1 Tax=Gillisia limnaea DSM 15749 RepID=H2BWJ2_9FLAO; IPR012336 (Thioredoxin-like fold), IPR024706 (Peroxiredoxin, AhpC-type); GO:0016209 (antioxidant activity), GO:0016491 (oxidoreductase activity), GO:0051920 (peroxiredoxin activity), GO:0055114 (oxidation-reduction process)	0.353	6.4018e-07	-1.50225991139091	6.19369789786654	down
7BIG84.1	7BIG84	60S ribosomal protein L18A-1; IPR023573 (Ribosomal protein L18a/LX), IPR028877 (50S ribosomal protein L18Ae/60S ribosomal protein L20 and L18a); GO:0003735 (structural constituent of ribosome), GO:0005840 (ribosome), GO:0006412 (translation)	0.995	0.92258	-0.00723156923107586	0.0349959644077708	unchange
7BP5M1.2	7BP5M1	uncharacterized protein LOC100499678 isoform X2 [Glycine max]; IPR021013 (ATPase, vacuolar ER assembly factor, Vma12)	1.086	NA	0.119024103142275	NA	unchange
7C35UG.2	7C35UG	exosome complex exonuclease RRP41; IPR015847 (Exoribonuclease, phosphorolytic domain 2), IPR020568 (Ribosomal protein S5 domain 2-type fold), IPR027408 (PNPase/RNase PH domain)	1.03	0.68794	0.0426443374084937	0.162449437934861	unchange
7C5766.2	7C5766	uncharacterized aarF domain-containing protein kinase 1 [Glycine max]; IPR011009 (Protein kinase-like domain)	0.991	0.91448	-0.0130430374755989	0.0388257882571314	unchange
7CM6K7.1	7CM6K7	alpha carbonic anhydrase 7; IPR001148 (Alpha carbonic anhydrase), IPR023561 (Carbonic anhydrase, alpha-class)	2.066	0.092523	1.04684025420297	1.03375029394808	unchange
7CTM3L.1	7CTM3L	jasmonic acid carboxyl methyltransferase; IPR005299 (SAM dependent carboxyl methyltransferase); GO:0008168 (methyltransferase activity)	13.153	0.062355	3.71731998881557	1.2051287164381	unchange
7D2KDI.1	7D2KDI	Oxidoreductase, zinc-binding dehydrogenase family protein; IPR002085 (Alcohol dehydrogenase superfamily, zinc-type), IPR016040 (NAD(P)-binding domain), IPR020843 (Polyketide synthase, enoylreductase); GO:0008270 (zinc ion binding), GO:0016491 (oxidoreductase activity), GO:0055114 (oxidation-reduction process)	NA	NA	NA	NA	unchange
7D9MEB.1	7D9MEB	GTP binding Elongation factor Tu family protein; IPR000640 (Translation elongation factor EFG, V domain), IPR000795 (Elongation factor, GTP-binding domain), IPR005225 (Small GTP-binding protein domain), IPR009000 (Translation protein, beta-barrel domain), IPR009022 (Elongation factor G, III-V domain), IPR020568 (Ribosomal protein S5 domain 2-type fold), IPR027417 (P-loop containing nucleoside tri…	NA	NA	NA	NA	unchange
7DE8S1.1	7DE8S1	SIT4 phosphatase-associated family protein; IPR007587 (SIT4 phosphatase-associated protein family), IPR016024 (Armadillo-type fold); GO:0005488 (binding)	1.295	0.04772	0.372952097911829	1.3212995650017	unchange
7DV1VQ.2	7DV1VQ	beta-hexosaminidase 1; IPR017853 (Glycoside hydrolase, superfamily), IPR025705 (Beta-hexosaminidase subunit alpha/beta); GO:0004563 (beta-N-acetylhexosaminidase activity), GO:0005975 (carbohydrate metabolic process)	0.594	4.4812e-05	-0.751465163861321	4.34860567269975	unchange
7DV3CN.1	7DV3CN	mitochondrial import inner membrane translocase subunit TIM50-like [Glycine max]; IPR004274 (NLI interacting factor), IPR023214 (HAD-like domain), IPR027111 (Mitochondrial import inner membrane translocase subunit Tim50); GO:0005515 (protein binding), GO:0005743 (mitochondrial inner membrane), GO:0005744 (mitochondrial inner membrane presequence translocase complex), GO:0015031 (protein transport)	NA	NA	NA	NA	unchange
7E0A1C.1	7E0A1C	nitrate transporter 1.7	NA	NA	NA	NA	unchange
7EB76Z.1	7EB76Z	mitochondrial substrate carrier family protein B-like [Glycine max]; IPR002067 (Mitochondrial carrier protein), IPR023395 (Mitochondrial carrier domain); GO:0055085 (transmembrane transport)	1.478	NA	0.563646269484064	NA	unchange
7EEG5T.1	7EEG5T	NAD-dependent epimerase/dehydratase family protein; IPR016040 (NAD(P)-binding domain)	1.167	NA	0.222804561045261	NA	unchange
7F0WTK.1	7F0WTK	dentin sialophosphoprotein-like isoform X1 [Glycine max]	NA	NA	NA	NA	unchange
7F1JQP.1	7F1JQP	disease-resistance response protein; IPR000916 (Bet v I domain), IPR023393 (START-like domain), IPR024949 (Bet v I type allergen); GO:0006952 (defense response), GO:0009607 (response to biotic stimulus)	1.034	0.52916	0.0482361856528476	0.276412992216659	unchange
7F58KI.1	7F58KI	adenosine kinase 2; IPR001805 (Adenosine kinase); GO:0004001 (adenosine kinase activity), GO:0006166 (purine ribonucleoside salvage)	1.134	0.0072791	0.181420640280142	2.13792231425789	unchange
7F6VM6.1	7F6VM6	probable galactinol--sucrose galactosyltransferase 2-like isoform X1 [Glycine max]; IPR008811 (Glycosyl hydrolases 36), IPR013785 (Aldolase-type TIM barrel); GO:0003824 (catalytic activity)	1.144	0.035181	0.194087052116302	1.45369182012843	unchange
7F80QJ.1	7F80QJ	probable endo-1,4-beta-xylanase C-like [Glycine max]; IPR001000 (Glycoside hydrolase, family 10), IPR008979 (Galactose-binding domain-like), IPR017853 (Glycoside hydrolase, superfamily); GO:0005975 (carbohydrate metabolic process)	NA	NA	NA	NA	unchange
7FBU4T.1	7FBU4T	DNA-directed RNA polymerase family protein; IPR009025 (DNA-directed RNA polymerase, RBP11-like dimerisation domain); GO:0003677 (DNA binding), GO:0003899 (DNA-directed RNA polymerase activity), GO:0046983 (protein dimerization activity)	1.256	0.093056	0.32883646422954	1.03125561949309	unchange
7FJL8T.2	7FJL8T	nucleotide binding; nucleic acid binding; RNA binding; IPR006529 (U2 snRNP auxilliary factor, large subunit, splicing factor), IPR012677 (Nucleotide-binding, alpha-beta plait); GO:0000166 (nucleotide binding), GO:0003676 (nucleic acid binding), GO:0003723 (RNA binding), GO:0005634 (nucleus), GO:0006397 (mRNA processing)	1.221	NA	0.288063200325316	NA	unchange
7FW3W7.1	7FW3W7	acetyl-CoA carboxylase biotin carboxylase subunit; IPR004549 (Acetyl-CoA carboxylase, biotin carboxylase), IPR011761 (ATP-grasp fold), IPR016185 (Pre-ATP-grasp domain); GO:0003824 (catalytic activity), GO:0004075 (biotin carboxylase activity), GO:0005524 (ATP binding), GO:0008152 (metabolic process), GO:0016874 (ligase activity), GO:0046872 (metal ion binding)	0.861	0.066419	-0.215914857265243	1.17770766739694	unchange
7G1ZKD.1	7G1ZKD	presequence protease 2; IPR011249 (Metalloenzyme, LuxS/M16 peptidase-like), IPR013578 (Peptidase M16C associated); GO:0003824 (catalytic activity), GO:0006508 (proteolysis), GO:0046872 (metal ion binding)	0.982	0.5311	-0.026205070347394	0.274823698580863	unchange
7G3HX4.1	7G3HX4	uncharacterized protein LOC100819690 isoform X2 [Glycine max]; IPR009069 (Cysteine alpha-hairpin motif superfamily)	0.985	0.84518	-0.0218043703183484	0.073050788468289	unchange
7G97IV.1	7G97IV	Acyl-[acyl-carrier-protein] desaturase n=2 Tax=Solanum RepID=K4C635_SOLLC; IPR005067 (Fatty acid desaturase, type 2), IPR009078 (Ferritin-like superfamily); GO:0006631 (fatty acid metabolic process), GO:0006633 (fatty acid biosynthetic process), GO:0016491 (oxidoreductase activity), GO:0045300 (acyl-[acyl-carrier-protein] desaturase activity), GO:0055114 (oxidation-reduction process)	0.883	0.21024	-0.179514657013621	0.677284652120313	unchange
7GR9X4.1	7GR9X4	phosphoenolpyruvate carboxylase 4; IPR015813 (Pyruvate/Phosphoenolpyruvate kinase-like domain); GO:0003824 (catalytic activity)	NA	NA	NA	NA	unchange
7H8NL8.2	7H8NL8	aberrant lateral root formation 4; IPR011989 (Armadillo-like helical), IPR013877 (YAP-binding/Alf4/Glomulin)	NA	NA	NA	NA	unchange
7HPJ5W.1	7HPJ5W	ATP-binding ABC transporter; IPR011527 (ABC transporter type 1, transmembrane domain), IPR027417 (P-loop containing nucleoside triphosphate hydrolase); GO:0000166 (nucleotide binding), GO:0005524 (ATP binding), GO:0006810 (transport), GO:0016021 (integral component of membrane), GO:0016887 (ATPase activity), GO:0017111 (nucleoside-triphosphatase activity), GO:0055085 (transmembrane transport)	NA	NA	NA	NA	unchange
7HV2PX.1	7HV2PX	F-actin-capping protein subunit alpha; IPR002189 (F-actin-capping protein subunit alpha); GO:0003779 (actin binding), GO:0008290 (F-actin capping protein complex), GO:0030036 (actin cytoskeleton organization), GO:0071203 (WASH complex)	1.051	NA	0.0717626693000913	NA	unchange
7I08U9.1	7I08U9	Clathrin light chain protein; IPR000996 (Clathrin light chain); GO:0005198 (structural molecule activity), GO:0006886 (intracellular protein transport), GO:0016192 (vesicle-mediated transport), GO:0030130 (clathrin coat of trans-Golgi network vesicle), GO:0030132 (clathrin coat of coated pit)	1.049	NA	0.0690146779151805	NA	unchange
7I1FTX.2	7I1FTX	dynamin-related protein 3A; IPR000375 (Dynamin central domain), IPR001401 (Dynamin, GTPase domain), IPR020850 (GTPase effector domain, GED), IPR022812 (Dynamin superfamily), IPR027417 (P-loop containing nucleoside triphosphate hydrolase); GO:0003924 (GTPase activity), GO:0005525 (GTP binding)	1.224	NA	0.291603558030565	NA	unchange
7I89AX.1	7I89AX	E3 ubiquitin-protein ligase synoviolin-like isoform X1 [Glycine max]; IPR013083 (Zinc finger, RING/FYVE/PHD-type); GO:0005515 (protein binding), GO:0008270 (zinc ion binding)	1.412	0.0112221	0.497740088609093	1.94992586562234	unchange
7I9YB6.1	7I9YB6	isocitrate dehydrogenase V; IPR001804 (Isocitrate and isopropylmalate dehydrogenases family), IPR024084 (Isopropylmalate dehydrogenase-like domain); GO:0000287 (magnesium ion binding), GO:0051287 (NAD binding), GO:0055114 (oxidation-reduction process)	NA	NA	NA	NA	unchange
7IAX84.1	7IAX84	FAD-binding Berberine family protein; IPR012951 (Berberine/berberine-like), IPR016166 (FAD-binding, type 2); GO:0003824 (catalytic activity), GO:0008762 (UDP-N-acetylmuramate dehydrogenase activity), GO:0016491 (oxidoreductase activity), GO:0050660 (flavin adenine dinucleotide binding), GO:0055114 (oxidation-reduction process)	NA	NA	NA	NA	unchange
7IJ4L5.1	7IJ4L5	Cytochrome P450 superfamily protein; IPR001128 (Cytochrome P450); GO:0005506 (iron ion binding), GO:0020037 (heme binding), GO:0055114 (oxidation-reduction process)	NA	NA	NA	NA	unchange
7J2I1E.1	7J2I1E	D-isomer specific 2-hydroxyacid dehydrogenase NAD-binding n=21 Tax=Rhizobium RepID=C6BAQ7_RHILS; IPR006139 (D-isomer specific 2-hydroxyacid dehydrogenase, catalytic domain), IPR016040 (NAD(P)-binding domain); GO:0008152 (metabolic process), GO:0048037 (cofactor binding), GO:0051287 (NAD binding), GO:0055114 (oxidation-reduction process)	NA	NA	NA	NA	unchange
7J7E83.1	7J7E83	acylamino-acid-releasing enzyme-like protein, putative; IPR001375 (Peptidase S9, prolyl oligopeptidase, catalytic domain), IPR011042 (Six-bladed beta-propeller, TolB-like); GO:0004252 (serine-type endopeptidase activity), GO:0006508 (proteolysis), GO:0008236 (serine-type peptidase activity)	1.113	0.1606	0.154453592679872	0.794254459057338	unchange
7J7UQ4.2	7J7UQ4	alkaline/neutral invertase; IPR008928 (Six-hairpin glycosidase-like), IPR024746 (Glycosyl hydrolase family 100); GO:0003824 (catalytic activity), GO:0033926 (glycopeptide alpha-N-acetylgalactosaminidase activity)	0.766	0.007538	-0.38458370273713	2.12274386688641	unchange
7JI950.1	7JI950	Bifunctional inhibitor/lipid-transfer protein/seed storage 2S albumin superfamily protein; IPR016140 (Bifunctional inhibitor/plant lipid transfer protein/seed storage helical domain)	NA	NA	NA	NA	unchange
7JNS89.1	7JNS89	fructose-bisphosphate aldolase 2; IPR000741 (Fructose-bisphosphate aldolase, class-I), IPR013785 (Aldolase-type TIM barrel); GO:0003824 (catalytic activity), GO:0004332 (fructose-bisphosphate aldolase activity), GO:0006096 (glycolysis)	1.246	0.0111446	0.317304068361915	1.95293551452428	unchange
7JQX15.1	7JQX15	glucose-6-phosphate isomerase; IPR001672 (Phosphoglucose isomerase (PGI)), IPR023096 (Phosphoglucose isomerase, C-terminal); GO:0004347 (glucose-6-phosphate isomerase activity), GO:0006094 (gluconeogenesis), GO:0006096 (glycolysis)	NA	NA	NA	NA	unchange
7JU3J0.1	7JU3J0	ER membrane protein complex subunit-like protein; IPR005366 (Uncharacterised protein family UPF0172)	1.135	0.27222	0.18269229751619	0.56507997035034	unchange
7JV24P.1	7JV24P	unknown protein; Has 30201 Blast hits to 17322 proteins in 780 species: Archae - 12; Bacteria - 1396; Metazoa - 17338; Fungi - 3422; Plants - 5037; Viruses - 0; Other Eukaryotes - 2996 (source: NCBI BLink).	NA	NA	NA	NA	unchange
7JX4Y9.1	7JX4Y9	Pentatricopeptide repeat (PPR) superfamily protein; IPR002885 (Pentatricopeptide repeat), IPR011527 (ABC transporter type 1, transmembrane domain), IPR011990 (Tetratricopeptide-like helical), IPR027417 (P-loop containing nucleoside triphosphate hydrolase); GO:0005515 (protein binding), GO:0005524 (ATP binding), GO:0006810 (transport), GO:0016021 (integral component of membrane), GO:0016887 (ATPas…	NA	NA	NA	NA	unchange
7K23LZ.2	7K23LZ	Metallo-hydrolase/oxidoreductase superfamily protein; IPR001279 (Beta-lactamase-like); GO:0016787 (hydrolase activity)	NA	NA	NA	NA	unchange
7K2YJD.1	7K2YJD	alternative oxidase 2; IPR002680 (Alternative oxidase); GO:0009916 (alternative oxidase activity), GO:0055114 (oxidation-reduction process)	3.399	0.0026446	1.76511036187958	2.57764000639993	up
7K6CNB.3	7K6CNB	vacuolar-processing enzyme-like [Glycine max]; IPR001096 (Peptidase C13, legumain); GO:0004197 (cysteine-type endopeptidase activity), GO:0006508 (proteolysis)	NA	NA	NA	NA	unchange
7K7KM4.1	7K7KM4	30S ribosomal S17-like protein; IPR000266 (Ribosomal protein S17), IPR012340 (Nucleic acid-binding, OB-fold); GO:0003735 (structural constituent of ribosome), GO:0005622 (intracellular), GO:0005840 (ribosome), GO:0006412 (translation)	NA	NA	NA	NA	unchange
7K9T15.1	7K9T15	uncharacterized protein LOC100793415 isoform X4 [Glycine max]; IPR011038 (Calycin-like)	NA	NA	NA	NA	unchange
7KA6PT.1	7KA6PT	glutathione S-transferase F4; IPR010987 (Glutathione S-transferase, C-terminal-like), IPR012336 (Thioredoxin-like fold); GO:0005515 (protein binding)	0.904	NA	-0.145605322246899	NA	unchange
7KG1FV.2	7KG1FV	dentin sialophosphoprotein-like isoform X6 [Glycine max]	0.503	NA	-0.99136969485656	NA	unchange
7KI1S0.1	7KI1S0	short-chain dehydrogenase-reductase B; IPR002347 (Glucose/ribitol dehydrogenase); GO:0008152 (metabolic process), GO:0016491 (oxidoreductase activity)	2.328	0.00132372	1.2190910582462	2.87820386936385	up
7KL7FE.1	7KL7FE	haloacid dehalogenase-like hydrolase domain protein; IPR006439 (HAD hydrolase, subfamily IA), IPR023214 (HAD-like domain); GO:0008152 (metabolic process), GO:0016787 (hydrolase activity)	NA	NA	NA	NA	unchange
7L1RE9.1	7L1RE9	oxidoreductase family, NAD-binding rossmann fold protein; IPR004104 (Oxidoreductase, C-terminal), IPR016040 (NAD(P)-binding domain); GO:0008152 (metabolic process), GO:0016491 (oxidoreductase activity), GO:0055114 (oxidation-reduction process)	0.634	0.0041789	-0.65744525452268	2.37893802128705	unchange
7L7952.1	7L7952	WD repeat-containing protein 61-like [Glycine max]; IPR015943 (WD40/YVTN repeat-like-containing domain), IPR020472 (G-protein beta WD-40 repeat); GO:0005515 (protein binding)	0.726	0.047315	-0.461958546666336	1.32500115557286	unchange
7LN8RE.1	7LN8RE	unknown protein	NA	NA	NA	NA	unchange
7LT28F.2	7LT28F	mannosyl-oligosaccharide glucosidase; IPR004888 (Glycoside hydrolase, family 63); GO:0003824 (catalytic activity), GO:0004573 (mannosyl-oligosaccharide glucosidase activity), GO:0009311 (oligosaccharide metabolic process)	0.874	0.0144977	-0.194294815161489	1.83870089131937	unchange
7LX2IS.1	7LX2IS	pre-mRNA-splicing factor SPF27 homolog [Glycine max]; IPR008409 (Pre-mRNA-splicing factor SPF27); GO:0006397 (mRNA processing)	NA	NA	NA	NA	unchange
7M2AWM.1	7M2AWM	phosphopyruvate hydratase; IPR000941 (Enolase); GO:0000015 (phosphopyruvate hydratase complex), GO:0000287 (magnesium ion binding), GO:0004634 (phosphopyruvate hydratase activity), GO:0006096 (glycolysis)	1.022	0.43356	0.0313951962755343	0.362950792384353	unchange
7M40FZ.2	7M40FZ	vacuolar proton ATPase A1; IPR002490 (V-type ATPase, V0 complex, subunit 116kDa); GO:0015078 (hydrogen ion transmembrane transporter activity), GO:0015991 (ATP hydrolysis coupled proton transport)	1.06	NA	0.0840642647884745	NA	unchange
7MZS4M.1	7MZS4M	probable pectinesterase/pectinesterase inhibitor 17-like [Glycine max]; IPR006501 (Pectinesterase inhibitor domain), IPR011050 (Pectin lyase fold/virulence factor); GO:0004857 (enzyme inhibitor activity), GO:0005618 (cell wall), GO:0030599 (pectinesterase activity), GO:0042545 (cell wall modification)	NA	NA	NA	NA	unchange
7NA3QC.1	7NA3QC	1,4-alpha-glucan-branching enzyme-like [Glycine max]; IPR013780 (Glycosyl hydrolase, family 13, all-beta), IPR015902 (Glycoside hydrolase, family 13); GO:0003824 (catalytic activity), GO:0005975 (carbohydrate metabolic process), GO:0005978 (glycogen biosynthetic process), GO:0043169 (cation binding)	0.738	0.0128644	-0.438307278601691	1.89061046462392	unchange
7NC073.1	7NC073	calmodulin-binding protein-related	0.953	0.3197	-0.0694518807521452	0.495257363728312	unchange
7ND1W9.2	7ND1W9	aldo/keto reductase family oxidoreductase; IPR001395 (Aldo/keto reductase), IPR023210 (NADP-dependent oxidoreductase domain); GO:0016491 (oxidoreductase activity), GO:0055114 (oxidation-reduction process)	0.733	0.006441	-0.448114896528275	2.19104670084409	unchange
7NI5NY.1	7NI5NY	ubiquitin-protein ligase 1; IPR000569 (HECT), IPR003903 (Ubiquitin interacting motif), IPR009060 (UBA-like), IPR010309 (E3 ubiquitin ligase, domain of unknown function DUF908), IPR016024 (Armadillo-type fold), IPR025527 (Domain of unknown function DUF4414); GO:0004842 (ubiquitin-protein ligase activity), GO:0005488 (binding), GO:0005515 (protein binding)	2.749	NA	1.45890690685087	NA	unchange
7NTE19.1	7NTE19	expansin 11; IPR009009 (RlpA-like double-psi beta-barrel domain)	NA	NA	NA	NA	unchange
7P1NK6.1	7P1NK6	ureide permease 2; IPR009834 (Ureide permease)	NA	NA	NA	NA	unchange
7PDB7U.3	7PDB7U	DNA binding; DNA topoisomerase type Is; IPR001631 (DNA topoisomerase I), IPR008336 (DNA topoisomerase I, DNA binding, eukaryotic-type), IPR013034 (DNA topoisomerase I, domain 1), IPR013499 (DNA topoisomerase I, eukaryotic-type), IPR025834 (Topoisomerase I C-terminal domain); GO:0003677 (DNA binding), GO:0003917 (DNA topoisomerase type I activity), GO:0003918 (DNA topoisomerase type II (ATP-hydrol…	NA	NA	NA	NA	unchange
[truncated: 6,040 more rows]
