# Supplementary material for: Transcriptomic–Proteomic Analysis Revealed the Regulatory Mechanism of Peanut in Response to Fusarium oxysporum
Source: Int J Mol Sci. 2024 Jan 3;25(1):619. doi: 10.3390/ijms25010619 (PMC10779420; doi:10.3390/ijms25010619)
Supplement: Supplementary file 1 [file ijms-25-00619-s001.zip › Table S9. Protein and Transcript quantiation combine.xlsx]

## Sheet: Table 3. Protein and Transcript
Transcription.ID	Protein.accession	Protein.description	Ratio	P.value	log2FC.x	log10p.x	Regulation.x	FDR	log2FC.y	log10p.y	Regulation.y	type
00A31M	00A31M.1	S-adenosylmethionine-dependent methyltransferase, putative; IPR013216 (Methyltransferase type 11); GO:0008152 (metabolic process), GO:0008168 (methyltransferase activity)	NA	NA	NA	NA	unchange	0.93916	-0.0322601	0.0272604	unchange
00G2U6	00G2U6.1	ATP-binding ABC transporter; IPR027417 (P-loop containing nucleoside triphosphate hydrolase); GO:0000166 (nucleotide binding), GO:0005524 (ATP binding), GO:0016887 (ATPase activity), GO:0017111 (nucleoside-triphosphatase activity)	0.985	0.63	-0.0218044	0.200659	unchange	0.112563	0.282526	0.948603	unchange
00M5T5	00M5T5.1	Insulinase (Peptidase family M16) protein; IPR011249 (Metalloenzyme, LuxS/M16 peptidase-like); GO:0003824 (catalytic activity), GO:0004222 (metalloendopeptidase activity), GO:0006508 (proteolysis), GO:0046872 (metal ion binding)	0.879	NA	-0.186065	NA	unchange	0.314304	0.222885	0.50265	unchange
00PPME	00PPME.1	eukaryotic translation initiation factor 2 alpha subunit; IPR011488 (Translation initiation factor 2, alpha subunit), IPR012340 (Nucleic acid-binding, OB-fold), IPR024054 (Translation initiation factor 2, alpha subunit, middle domain), IPR024055 (Translation initiation factor 2, alpha subunit, C-terminal); GO:0003723 (RNA binding), GO:0003743 (translation initiation factor activity), GO:0005850 (…	0.885	0.197343	-0.176251	0.704778	unchange	0.00537234	-0.424971	2.26984	unchange
00V3DL	00V3DL.1	Lactoylglutathione lyase / glyoxalase I family protein; IPR025870 (Glyoxalase-like domain)	1.107	0.64472	0.146655	0.190629	unchange	0.00543347	0.557378	2.26492	unchange
00VL53	00VL53.1	receptor-like kinase 1; IPR001611 (Leucine-rich repeat), IPR011009 (Protein kinase-like domain), IPR013210 (Leucine-rich repeat-containing N-terminal, type 2), IPR013320 (Concanavalin A-like lectin/glucanase, subgroup); GO:0004672 (protein kinase activity), GO:0005515 (protein binding), GO:0005524 (ATP binding), GO:0006468 (protein phosphorylation)	0.591	0.00073516	-0.75877	3.13362	unchange	0.891225	0.0408118	0.0500124	unchange
012SKZ	012SKZ.1	Glucose-6-phosphate/phosphate translocator-related; IPR004696 (Triose phosphate/phosphoenolpyruvate translocator), IPR004853 (Triose-phosphate transporter domain); GO:0005215 (transporter activity), GO:0006810 (transport), GO:0016021 (integral component of membrane)	NA	NA	NA	NA	unchange	5.35359e-21	-1.92105	20.2714	unchange
018Q39	018Q39.2	Protein kinase superfamily protein; IPR001611 (Leucine-rich repeat), IPR011009 (Protein kinase-like domain), IPR025875 (Leucine rich repeat 4); GO:0004672 (protein kinase activity), GO:0005515 (protein binding), GO:0005524 (ATP binding), GO:0006468 (protein phosphorylation)	NA	NA	NA	NA	unchange	0.218898	0.260152	0.659758	unchange
01ACP3	01ACP3.2	Pentatricopeptide repeat (PPR) superfamily protein; IPR002885 (Pentatricopeptide repeat), IPR011990 (Tetratricopeptide-like helical); GO:0005515 (protein binding)	1.372	0.00041854	0.45628	3.37826	unchange	0.0985594	-0.329943	1.0063	unchange
01HJNS	01HJNS.2	alpha-L-arabinofuranosidase 1; IPR008979 (Galactose-binding domain-like), IPR010720 (Alpha-L-arabinofuranosidase, C-terminal), IPR017853 (Glycoside hydrolase, superfamily); GO:0046373 (L-arabinose metabolic process), GO:0046556 (alpha-N-arabinofuranosidase activity)	0.915	0.050702	-0.128156	1.29497	unchange	0.607514	0.0988285	0.216444	unchange
01NQBU	01NQBU.1	aspartic proteinase A1; IPR001461 (Aspartic peptidase), IPR011001 (Saposin-like), IPR021109 (Aspartic peptidase domain); GO:0004190 (aspartic-type endopeptidase activity), GO:0006508 (proteolysis), GO:0006629 (lipid metabolic process)	0.76	0.0028579	-0.395929	2.54395	unchange	0.00298545	-0.448407	2.52499	unchange
01QGAU	01QGAU.1	cinnamoyl coa reductase 1; IPR001509 (NAD-dependent epimerase/dehydratase), IPR016040 (NAD(P)-binding domain); GO:0003824 (catalytic activity), GO:0044237 (cellular metabolic process), GO:0050662 (coenzyme binding)	NA	NA	NA	NA	unchange	0.0345105	-0.477081	1.46205	unchange
01TYUM	01TYUM.1	protoporphyrinogen IX oxidase; IPR004572 (Protoporphyrinogen oxidase), IPR027418 (Protoporphyrinogen oxidase, C-terminal domain); GO:0004729 (oxygen-dependent protoporphyrinogen oxidase activity), GO:0006779 (porphyrin-containing compound biosynthetic process), GO:0016491 (oxidoreductase activity), GO:0055114 (oxidation-reduction process)	0.673	NA	-0.571322	NA	unchange	0.135973	-0.38354	0.866548	unchange
01U1VE	01U1VE.1	cysteine synthase D1; IPR005856 (Cysteine synthase K/M); GO:0004124 (cysteine synthase activity), GO:0006535 (cysteine biosynthetic process from serine)	NA	NA	NA	NA	unchange	0.338475	0.180471	0.470473	unchange
021TT5	021TT5.1	Plastid-lipid associated protein PAP / fibrillin family protein; IPR006843 (Plastid lipid-associated protein/fibrillin conserved domain), IPR019825 (Legume lectin, beta chain, Mn/Ca-binding site); GO:0005198 (structural molecule activity), GO:0009507 (chloroplast)	NA	NA	NA	NA	unchange	0.0333656	-0.558055	1.4767	unchange
023UF6	023UF6.1	ADP-ribosylation factor GTPase-activating protein AGD10; IPR001164 (Arf GTPase activating protein); GO:0008060 (ARF GTPase activator activity), GO:0008270 (zinc ion binding), GO:0032312 (regulation of ARF GTPase activity)	1.088	0.060564	0.121679	1.21779	unchange	0.00101887	0.518749	2.99188	unchange
029WE6	029WE6.1	kinesin-4-like isoform X1 [Glycine max]; IPR001752 (Kinesin, motor domain), IPR027417 (P-loop containing nucleoside triphosphate hydrolase), IPR027640 (Kinesin-like protein); GO:0003777 (microtubule motor activity), GO:0005524 (ATP binding), GO:0005871 (kinesin complex), GO:0007018 (microtubule-based movement), GO:0008017 (microtubule binding)	1.071	0.47532	0.0989585	0.323014	unchange	0.112492	-0.295988	0.94888	unchange
02EZ4F	02EZ4F.2	hypothetical protein; IPR019320 (Uncharacterised protein family UPF0402)	NA	NA	NA	NA	unchange	0.117871	0.394707	0.928592	unchange
02QZYL	02QZYL.1	7-dehydrocholesterol reductase-like protein; IPR001171 (Ergosterol biosynthesis ERG4/ERG24), IPR013865 (Protein of unknown function DUF1754, eukaryotic); GO:0016020 (membrane), GO:0055114 (oxidation-reduction process)	1.001	0.96032	0.00144197	0.017584	unchange	0.000312885	0.551239	3.50462	unchange
02UU0S	02UU0S.2	glycolipid transfer protein 1; IPR014830 (Glycolipid transfer protein domain); GO:0005737 (cytoplasm), GO:0017089 (glycolipid transporter activity), GO:0046836 (glycolipid transport), GO:0051861 (glycolipid binding)	0.757	0.00198261	-0.401635	2.70276	unchange	0.884729	-0.0450026	0.0531896	unchange
039TZW	039TZW.3	staphylococcal nuclease domain-containing protein 1-like [Glycine max]; IPR016685 (RNA-induced silencing complex, nuclease component Tudor-SN); GO:0003676 (nucleic acid binding), GO:0016442 (RISC complex), GO:0031047 (gene silencing by RNA)	0.9	0.0083559	-0.152003	2.07801	unchange	0.0402571	0.320987	1.39516	unchange
03A2T4	03A2T4.2	glutamate dehydrogenase 1; IPR006095 (Glutamate/phenylalanine/leucine/valine dehydrogenase), IPR016040 (NAD(P)-binding domain); GO:0006520 (cellular amino acid metabolic process), GO:0016491 (oxidoreductase activity), GO:0055114 (oxidation-reduction process)	NA	NA	NA	NA	unchange	3.26938e-15	1.24569	14.4855	unchange
03AHKF	03AHKF.1	tRNA synthetase beta subunit family protein; IPR002319 (Phenylalanyl-tRNA synthetase), IPR004531 (Phenylalanyl-tRNA synthetase, class IIc, beta subunit, archae/euk cytosolic); GO:0000049 (tRNA binding), GO:0000166 (nucleotide binding), GO:0000287 (magnesium ion binding), GO:0003723 (RNA binding), GO:0004812 (aminoacyl-tRNA ligase activity), GO:0004826 (phenylalanine-tRNA ligase activity), GO:0005…	NA	NA	NA	NA	unchange	0.85749	0.0386936	0.0667711	unchange
03DKLN	03DKLN.1	MLP-like protein 423; IPR000916 (Bet v I domain), IPR023393 (START-like domain); GO:0006952 (defense response), GO:0009607 (response to biotic stimulus)	1.983	NA	0.987685	NA	unchange	7.46284e-16	1.63002	15.1271	unchange
LMT3MR	LMT3MR.1	polyphenol oxidase A1, chloroplastic-like [Glycine max]; IPR008922 (Uncharacterised domain, di-copper centre), IPR016213 (Polyphenol oxidase); GO:0004097 (catechol oxidase activity), GO:0008152 (metabolic process), GO:0016491 (oxidoreductase activity), GO:0046148 (pigment biosynthetic process), GO:0055114 (oxidation-reduction process)	3.138	2.46e-05	1.64985	4.60906	up	1.0232e-273	7.16471	272.99	up	up-up
040HS9	040HS9.1	cysteine proteinase inhibitor 5 [Glycine max]	0.406	0.00089792	-1.30045	3.04676	down	0.251782	-0.216296	0.598975	unchange	down-unchange
0410DC	0410DC.1	FYVE zinc finger protein; IPR013083 (Zinc finger, RING/FYVE/PHD-type), IPR020683 (Ankyrin repeat-containing domain); GO:0005515 (protein binding), GO:0046872 (metal ion binding)	NA	NA	NA	NA	unchange	0.492566	0.16781	0.307536	unchange
048ZT0	048ZT0.1	pantothenate kinase 2; IPR004567 (Type II pantothenate kinase); GO:0004594 (pantothenate kinase activity), GO:0005524 (ATP binding), GO:0015937 (coenzyme A biosynthetic process)	NA	NA	NA	NA	unchange	0.0219582	0.47819	1.6584	unchange
04HYJ8	04HYJ8.1	Bifunctional inhibitor/lipid-transfer protein/seed storage 2S albumin superfamily protein; IPR016140 (Bifunctional inhibitor/plant lipid transfer protein/seed storage helical domain)	0.693	0.002263	-0.529073	2.64532	unchange	0.354102	-0.161649	0.450871	unchange
04PXL7	04PXL7.1	Serine-type peptidase n=1 Tax=Galdieria sulphuraria RepID=M2W341_GALSU; IPR001375 (Peptidase S9, prolyl oligopeptidase, catalytic domain), IPR015943 (WD40/YVTN repeat-like-containing domain); GO:0005515 (protein binding), GO:0006508 (proteolysis), GO:0008236 (serine-type peptidase activity)	0.967	0.60886	-0.0484122	0.215483	unchange	0.525631	0.118387	0.279319	unchange
04Q2AE	04Q2AE.1	60S ribosomal protein L32-1; IPR001515 (Ribosomal protein L32e); GO:0003735 (structural constituent of ribosome), GO:0005622 (intracellular), GO:0005840 (ribosome), GO:0006412 (translation)	0.814	0.149723	-0.296899	0.824711	unchange	0.0546604	0.305702	1.26233	unchange
0571R5	0571R5.1	glucan endo-1,3-beta-glucosidase 13 [Glycine max]; IPR000490 (Glycoside hydrolase, family 17), IPR012946 (X8), IPR017853 (Glycoside hydrolase, superfamily); GO:0005975 (carbohydrate metabolic process)	NA	NA	NA	NA	unchange	5.10695e-05	-2.29833	4.29184	down	unchange-down
05E95R	05E95R.1	Pyruvate kinase family protein; IPR001697 (Pyruvate kinase); GO:0000287 (magnesium ion binding), GO:0003824 (catalytic activity), GO:0004743 (pyruvate kinase activity), GO:0006096 (glycolysis), GO:0030955 (potassium ion binding)	0.573	0.00027598	-0.803393	3.55912	unchange	2.39976e-05	0.768154	4.61983	unchange
05K2HA	05K2HA.1	zinc ion binding; isoleucine-tRNA ligases; ATP binding; aminoacyl-tRNA ligases; nucleotide binding; IPR002301 (Isoleucine-tRNA ligase), IPR009080 (Aminoacyl-tRNA synthetase, class 1a, anticodon-binding); GO:0000166 (nucleotide binding), GO:0002161 (aminoacyl-tRNA editing activity), GO:0004812 (aminoacyl-tRNA ligase activity), GO:0004822 (isoleucine-tRNA ligase activity), GO:0005524 (ATP binding),…	1.063	0.37936	0.0881416	0.420948	unchange	0.61881	-0.0955065	0.208443	unchange
05M0GB	05M0GB.1	3-oxo-delta(4,5)-steroid 5-beta-reductase-like protein; IPR016040 (NAD(P)-binding domain)	1.192	0.082624	0.253384	1.08289	unchange	0.484859	-0.12856	0.314384	unchange
05M2SK	05M2SK.1	neutral/alkaline non-lysosomal ceramidase; IPR006823 (Neutral/alkaline nonlysosomal ceramidase)	1.094	0.35322	0.129613	0.451955	unchange	0.490728	0.162478	0.309159	unchange
05X33F	05X33F.1	RNA-binding (RRM/RBD/RNP motifs) family protein; IPR012677 (Nucleotide-binding, alpha-beta plait); GO:0000166 (nucleotide binding), GO:0003676 (nucleic acid binding)	1.149	NA	0.200379	NA	unchange	0.828564	0.0673293	0.0816742	unchange
061K9L	061K9L.2	N-(5-phosphoribosyl)anthranilate isomerase; IPR001240 (N-(5'phosphoribosyl) anthranilate isomerase (PRAI) like domain), IPR013785 (Aldolase-type TIM barrel); GO:0003824 (catalytic activity), GO:0004640 (phosphoribosylanthranilate isomerase activity), GO:0006568 (tryptophan metabolic process), GO:0008152 (metabolic process)	0.745	NA	-0.424688	NA	unchange	0.216169	-0.359042	0.665207	unchange
068WZH	068WZH.1	4-hydroxy-3-methylbut-2-enyl diphosphate synthase; IPR004588 (4-hydroxy-3-methylbut-2-en-1-yl diphosphate synthase, bacterial-type); GO:0005506 (iron ion binding), GO:0008299 (isoprenoid biosynthetic process), GO:0016114 (terpenoid biosynthetic process), GO:0046429 (4-hydroxy-3-methylbut-2-en-1-yl diphosphate synthase activity), GO:0055114 (oxidation-reduction process)	NA	NA	NA	NA	unchange	2.7489e-179	4.45501	178.561	up	unchange-up
06CE9J	06CE9J.1	prefoldin 6; IPR009053 (Prefoldin); GO:0006457 (protein folding), GO:0016272 (prefoldin complex), GO:0051082 (unfolded protein binding)	1.049	NA	0.0690147	NA	unchange	0.491627	-0.13677	0.308364	unchange
06DG1T	06DG1T.2	HAD-superfamily hydrolase, subfamily IG, 5'-nucleotidase; IPR008380 (HAD-superfamily hydrolase, subfamily IG, 5'-nucleotidase), IPR023214 (HAD-like domain)	0.938	0.55354	-0.0923402	0.256851	unchange	0.828275	-0.0503867	0.0818253	unchange
06EJ88	06EJ88.1	glutathione S-transferase 6; IPR010987 (Glutathione S-transferase, C-terminal-like), IPR012336 (Thioredoxin-like fold); GO:0005515 (protein binding)	0.643	0.00159511	-0.637109	2.79721	unchange	0.919699	-0.0301408	0.0363544	unchange
06IH0R	06IH0R.1	LRR and NB-ARC domain disease resistance protein; IPR000767 (Disease resistance protein), IPR027417 (P-loop containing nucleoside triphosphate hydrolase); GO:0006952 (defense response), GO:0043531 (ADP binding)	NA	NA	NA	NA	unchange	0.18598	-0.832311	0.730533	unchange
06QP13	06QP13.1	ribulose bisphosphate carboxylase/oxygenase activase; IPR027417 (P-loop containing nucleoside triphosphate hydrolase); GO:0005524 (ATP binding)	0.39	NA	-1.35845	NA	unchange	3.46482e-13	-1.06048	12.4603	unchange
06RI6S	06RI6S.1	low-temperature-induced 65 kDa protein-like [Glycine max]	0.858	0.24538	-0.22095	0.610161	unchange	0.51356	0.195465	0.289409	unchange
06RU3W	06RU3W.1	lon protease 1; IPR015947 (PUA-like domain), IPR027065 (Lon protease), IPR027417 (P-loop containing nucleoside triphosphate hydrolase); GO:0000166 (nucleotide binding), GO:0004176 (ATP-dependent peptidase activity), GO:0004252 (serine-type endopeptidase activity), GO:0005524 (ATP binding), GO:0006508 (proteolysis), GO:0006515 (misfolded or incompletely synthesized protein catabolic process), GO:0…	1.073	0.083975	0.10165	1.07585	unchange	0.51562	-0.156084	0.287671	unchange
06VRVW	06VRVW.1	allantoinase; IPR017593 (Allantoinase); GO:0000256 (allantoin catabolic process), GO:0004038 (allantoinase activity), GO:0008270 (zinc ion binding), GO:0016787 (hydrolase activity), GO:0050897 (cobalt ion binding)	NA	NA	NA	NA	unchange	0.000513892	0.642159	3.28913	unchange
06XI8G	06XI8G.1	Pentatricopeptide repeat (PPR) superfamily protein; IPR002885 (Pentatricopeptide repeat), IPR011990 (Tetratricopeptide-like helical); GO:0005515 (protein binding)	1.026	0.81554	0.0370307	0.0885547	unchange	0.67645	0.103829	0.169764	unchange
2J0KXT	2J0KXT.1	Chitinase family protein; IPR016283 (Glycoside hydrolase, family 19), IPR023346 (Lysozyme-like domain); GO:0004568 (chitinase activity), GO:0005975 (carbohydrate metabolic process), GO:0006032 (chitin catabolic process), GO:0008061 (chitin binding), GO:0016998 (cell wall macromolecule catabolic process)	6.634	1.9453e-09	2.72988	8.71101	up	5.3689e-225	5.9135	224.27	up	up-up
0707WP	0707WP.1	strictosidine synthase-like 3; IPR011042 (Six-bladed beta-propeller, TolB-like); GO:0009058 (biosynthetic process), GO:0016844 (strictosidine synthase activity)	NA	NA	NA	NA	unchange	3.68168e-05	0.860091	4.43395	unchange
072U0I	072U0I.1	2-C-methyl-D-erythritol 2,4-cyclodiphosphate synthase; IPR003526 (2-C-methyl-D-erythritol 2,4-cyclodiphosphate synthase); GO:0016114 (terpenoid biosynthetic process)	3.619	0.00026444	1.85559	3.57767	up	1.43006e-30	1.66278	29.8446	unchange	up-unchange
078WK3	078WK3.3	DNA-directed RNA polymerase family protein; IPR007644 (RNA polymerase, beta subunit, protrusion), IPR015712 (DNA-directed RNA polymerase, subunit 2); GO:0003677 (DNA binding), GO:0003899 (DNA-directed RNA polymerase activity), GO:0005634 (nucleus), GO:0032549 (ribonucleoside binding)	NA	NA	NA	NA	unchange	0.000663504	-0.575598	3.17816	unchange
079M4U	079M4U.1	Thioredoxin superfamily protein; IPR005746 (Thioredoxin), IPR012336 (Thioredoxin-like fold); GO:0006662 (glycerol ether metabolic process), GO:0015035 (protein disulfide oxidoreductase activity), GO:0045454 (cell redox homeostasis)	NA	NA	NA	NA	unchange	0.0221983	0.422935	1.65368	unchange
07PP75	07PP75.1	structural constituent of cell wall protein, putative; IPR010820 (Protein of unknown function DUF1421)	1.452	0.041797	0.538041	1.37885	unchange	0.985395	0.00615464	0.00638948	unchange
07RPJW	07RPJW.1	Holliday junction ATP-dependent DNA helicase ruvB n=10 Tax=Oomycetes RepID=D0N0A1_PHYIT; IPR010339 (TIP49, C-terminal), IPR027238 (RuvB-like), IPR027417 (P-loop containing nucleoside triphosphate hydrolase); GO:0000166 (nucleotide binding), GO:0003678 (DNA helicase activity), GO:0005524 (ATP binding), GO:0017111 (nucleoside-triphosphatase activity), GO:0043141 (ATP-dependent 5'-3' DNA helicase ac…	0.891	0.41726	-0.166503	0.379593	unchange	0.210097	0.247388	0.677581	unchange
07YC75	07YC75.1	dynamin-like 3; IPR000375 (Dynamin central domain), IPR001401 (Dynamin, GTPase domain), IPR011993 (Pleckstrin homology-like domain), IPR020850 (GTPase effector domain, GED), IPR022812 (Dynamin superfamily), IPR027417 (P-loop containing nucleoside triphosphate hydrolase); GO:0003924 (GTPase activity), GO:0005525 (GTP binding)	0.975	0.46632	-0.0365259	0.331316	unchange	0.701956	-0.0786078	0.15369	unchange
08CHDU	08CHDU.1	plant/T7N9-9 protein; IPR009770 (Domain of unknown function DUF1338)	NA	NA	NA	NA	unchange	0.259902	0.201836	0.58519	unchange
08EL86	08EL86.1	Lactoylglutathione lyase / glyoxalase I family protein; IPR025870 (Glyoxalase-like domain)	NA	NA	NA	NA	unchange	0.588743	0.153472	0.230074	unchange
08FCR9	08FCR9.1	Peroxidase superfamily protein; IPR010255 (Haem peroxidase); GO:0004601 (peroxidase activity), GO:0006979 (response to oxidative stress), GO:0020037 (heme binding), GO:0055114 (oxidation-reduction process)	NA	NA	NA	NA	unchange	0.0135579	-1.14323	1.86781	unchange
08H2K0	08H2K0.1	asparagine synthetase 3; IPR000583 (Class II glutamine amidotransferase domain), IPR006426 (Asparagine synthase, glutamine-hydrolyzing), IPR017932 (Glutamine amidotransferase type 2 domain); GO:0004066 (asparagine synthase (glutamine-hydrolyzing) activity), GO:0006529 (asparagine biosynthetic process), GO:0008152 (metabolic process)	NA	NA	NA	NA	unchange	4.27929e-13	-1.61253	12.3686	unchange
08HL34	08HL34.1	transmembrane protein 70 homolog, mitochondrial-like [Glycine max]; IPR009724 (Protein of unknown function DUF1301, TMEM70)	1.751	NA	0.808179	NA	unchange	0.764018	0.0836264	0.116896	unchange
08HL65	08HL65.1	aldehyde dehydrogenase family 2 member C4-like [Glycine max]; IPR016161 (Aldehyde/histidinol dehydrogenase); GO:0008152 (metabolic process), GO:0016491 (oxidoreductase activity), GO:0055114 (oxidation-reduction process)	NA	NA	NA	NA	unchange	8.87851e-31	1.77991	30.0517	unchange
08S4VV	08S4VV.2	microtubule-associated proteins 65-1; IPR007145 (Microtubule-associated protein, MAP65/Ase1/PRC1); GO:0000226 (microtubule cytoskeleton organization), GO:0000910 (cytokinesis), GO:0008017 (microtubule binding)	1.121	NA	0.164786	NA	unchange	4.81317e-07	-0.792933	6.31757	unchange
09DD91	09DD91.2	beta-xylosidase 3; IPR002772 (Glycoside hydrolase family 3 C-terminal domain), IPR017853 (Glycoside hydrolase, superfamily), IPR026891 (Fibronectin type III-like domain), IPR026892 (Glycoside hydrolase family 3); GO:0005975 (carbohydrate metabolic process)	NA	NA	NA	NA	unchange	0.000344178	-0.956871	3.46322	unchange
09DD91	09DD91.1	beta-xylosidase 3; IPR002772 (Glycoside hydrolase family 3 C-terminal domain), IPR017853 (Glycoside hydrolase, superfamily), IPR026891 (Fibronectin type III-like domain), IPR026892 (Glycoside hydrolase family 3); GO:0005975 (carbohydrate metabolic process)	NA	NA	NA	NA	unchange	0.000344178	-0.956871	3.46322	unchange
09DLU7	09DLU7.1	Ankyrin repeat family protein; IPR020683 (Ankyrin repeat-containing domain); GO:0005515 (protein binding)	1.356	NA	0.439357	NA	unchange	0.892403	-0.0444302	0.049439	unchange
09EZ08	09EZ08.1	blue copper protein-like [Glycine max]; IPR008972 (Cupredoxin); GO:0005507 (copper ion binding), GO:0009055 (electron carrier activity)	1.786	0.00060038	0.836732	3.22157	unchange	3.90756e-06	0.950759	5.40809	unchange
09HRLI	09HRLI.1	protein TRIGALACTOSYLDIACYLGLYCEROL 4, chloroplastic-like [Glycine max]	0.756	NA	-0.403542	NA	unchange	0.485225	-0.239233	0.314057	unchange
0AAB2E	0AAB2E.1	alpha/beta-Hydrolases superfamily protein; IPR002921 (Lipase, class 3); GO:0004806 (triglyceride lipase activity), GO:0006629 (lipid metabolic process)	0.46	0.020917	-1.12029	1.6795	down	0.551993	-0.128466	0.258066	unchange	down-unchange
0AC10P	0AC10P.1	cystathionine beta-lyase; IPR000277 (Cys/Met metabolism, pyridoxal phosphate-dependent enzyme), IPR015424 (Pyridoxal phosphate-dependent transferase), IPR016024 (Armadillo-type fold), IPR024324 (Condensin complex, subunit 1, N-terminal); GO:0003824 (catalytic activity), GO:0004121 (cystathionine beta-lyase activity), GO:0005488 (binding), GO:0030170 (pyridoxal phosphate binding), GO:0071266 ('de …	NA	NA	NA	NA	unchange	0.742978	0.0902106	0.129024	unchange
0AS7E9	0AS7E9.2	haloacid dehalogenase-like hydrolase family protein; IPR006439 (HAD hydrolase, subfamily IA), IPR023214 (HAD-like domain); GO:0008152 (metabolic process), GO:0016787 (hydrolase activity)	0.698	0.0167648	-0.518701	1.7756	unchange	0.628573	0.199301	0.201644	unchange
0B2JR4	0B2JR4.2	60S ribosomal L13-like protein; IPR001380 (Ribosomal protein L13e); GO:0003735 (structural constituent of ribosome), GO:0005622 (intracellular), GO:0005840 (ribosome), GO:0006412 (translation)	NA	NA	NA	NA	unchange	0.298907	0.251586	0.524464	unchange
0B3TGP	0B3TGP.1	seed linoleate 9S-lipoxygenase; IPR000907 (Lipoxygenase), IPR008976 (Lipase/lipooxygenase, PLAT/LH2), IPR027433 (Lipoxygenase, domain 3); GO:0005506 (iron ion binding), GO:0005515 (protein binding), GO:0016165 (linoleate 13S-lipoxygenase activity), GO:0046872 (metal ion binding), GO:0055114 (oxidation-reduction process)	0.521	0.000135868	-0.940645	3.86688	unchange	0.851048	0.0914255	0.0700459	unchange
0B4MFB	0B4MFB.1	phenylalanine ammonia-lyase 2; IPR001106 (Aromatic amino acid lyase), IPR023144 (Phenylalanine ammonia-lyase, shielding domain), IPR024083 (Fumarase/histidase, N-terminal); GO:0003824 (catalytic activity), GO:0005737 (cytoplasm), GO:0006559 (L-phenylalanine catabolic process), GO:0009058 (biosynthetic process), GO:0016841 (ammonia-lyase activity)	NA	NA	NA	NA	unchange	7.78385e-26	1.46523	25.1088	unchange
0B6IYK	0B6IYK.2	GRAM domain-containing protein / ABA-responsive protein-related; IPR004182 (GRAM domain)	0.769	0.005404	-0.378944	2.26728	unchange	0.0154056	0.39854	1.81232	unchange
0B7H6P	0B7H6P.1	uncharacterized protein LOC100790782 isoform X1 [Glycine max]	NA	NA	NA	NA	unchange	0.463545	0.209381	0.333908	unchange
0B7PBW	0B7PBW.1	aldehyde dehydrogenase family 3 member H1-like [Glycine max]; IPR012394 (Aldehyde dehydrogenase NAD(P)-dependent), IPR016161 (Aldehyde/histidinol dehydrogenase); GO:0004030 (aldehyde dehydrogenase [NAD(P)+] activity), GO:0006081 (cellular aldehyde metabolic process), GO:0008152 (metabolic process), GO:0016491 (oxidoreductase activity), GO:0055114 (oxidation-reduction process)	NA	NA	NA	NA	unchange	0.207676	0.310067	0.682613	unchange
4T2HBI	4T2HBI.1	disease-resistance response protein; IPR000916 (Bet v I domain), IPR023393 (START-like domain), IPR024949 (Bet v I type allergen); GO:0006952 (defense response), GO:0009607 (response to biotic stimulus)	62.168	3.1823e-07	5.9581	6.49726	up	3.02184e-78	5.45011	77.5197	up	up-up
0BP8ZB	0BP8ZB.1	phosphofructokinase 3; IPR000023 (Phosphofructokinase domain), IPR012004 (Pyrophosphate-dependent phosphofructokinase TP0108), IPR022953 (Phosphofructokinase); GO:0003872 (6-phosphofructokinase activity), GO:0005524 (ATP binding), GO:0005945 (6-phosphofructokinase complex), GO:0006002 (fructose 6-phosphate metabolic process), GO:0006096 (glycolysis)	0.843	0.101138	-0.246395	0.995086	unchange	0.0139829	-0.383363	1.8544	unchange
0C8NZA	0C8NZA.1	aldo/keto reductase family oxidoreductase; IPR001395 (Aldo/keto reductase), IPR023210 (NADP-dependent oxidoreductase domain)	1.015	0.81174	0.0214797	0.0905831	unchange	5.31807e-07	-0.83377	6.27425	unchange
0D01QN	0D01QN.1	NADPH:quinone oxidoreductase; IPR005025 (NADPH-dependent FMN reductase-like); GO:0016491 (oxidoreductase activity)	NA	NA	NA	NA	unchange	1.18527e-07	1.15626	6.92618	unchange
0D8J24	0D8J24.1	uncharacterized protein LOC100793067 isoform X3 [Glycine max]	0.7	0.020737	-0.514573	1.68325	unchange	8.93946e-13	1.416	12.0487	unchange
0DG4WJ	0DG4WJ.1	Alba DNA/RNA-binding protein; IPR002775 (DNA/RNA-binding protein Alba-like); GO:0003676 (nucleic acid binding)	1.14	0.023199	0.189034	1.63453	unchange	0.112217	0.270328	0.94994	unchange
0DR8LC	0DR8LC.1	UDP-N-acetylglucosamine--dolichyl-phosphate N-acetylglucosaminephosphotransferase-like [Glycine max]; IPR000715 (Glycosyl transferase, family 4); GO:0008963 (phospho-N-acetylmuramoyl-pentapeptide-transferase activity), GO:0016021 (integral component of membrane)	0.952	NA	-0.0709665	NA	unchange	0.00755829	0.587868	2.12158	unchange
0DY3J5	0DY3J5.1	histone deacetylase 1; IPR000286 (Histone deacetylase superfamily), IPR023801 (Histone deacetylase domain); GO:0004407 (histone deacetylase activity), GO:0016575 (histone deacetylation)	1.35	NA	0.432959	NA	unchange	0.0309883	0.351023	1.5088	unchange
0ELP1Z	0ELP1Z.1	armadillo/beta-catenin-like repeat protein; IPR016024 (Armadillo-type fold); GO:0005488 (binding), GO:0005515 (protein binding)	0.934	NA	-0.0985055	NA	unchange	0.952826	-0.0201177	0.0209864	unchange
0F1BT2	0F1BT2.1	protein RIC1 homolog isoform 1 [Glycine max]; IPR009771 (Ribosome control protein 1), IPR015943 (WD40/YVTN repeat-like-containing domain); GO:0005515 (protein binding)	NA	NA	NA	NA	unchange	0.498403	0.152946	0.302419	unchange
0F4L5T	0F4L5T.2	NADH-ubiquinone oxidoreductase 24 kDa subunit, putative; IPR002023 (NADH-quinone oxidoreductase subunit E-like), IPR012336 (Thioredoxin-like fold); GO:0016491 (oxidoreductase activity), GO:0055114 (oxidation-reduction process)	0.954	0.28122	-0.0679388	0.550954	unchange	0.71475	0.0746805	0.145846	unchange
0FQ4XJ	0FQ4XJ.1	6-phosphogluconolactonase 2; IPR006148 (Glucosamine/galactosamine-6-phosphate isomerase); GO:0005975 (carbohydrate metabolic process), GO:0006098 (pentose-phosphate shunt), GO:0017057 (6-phosphogluconolactonase activity)	0.624	0.000119858	-0.680382	3.92133	unchange	0.807995	0.119387	0.0925913	unchange
0FVV8A	0FVV8A.1	probable glycerophosphoryl diester phosphodiesterase 3-like [Glycine max]; IPR004129 (Glycerophosphoryl diester phosphodiesterase); GO:0006071 (glycerol metabolic process), GO:0006629 (lipid metabolic process), GO:0008081 (phosphoric diester hydrolase activity), GO:0008889 (glycerophosphodiester phosphodiesterase activity)	0.816	NA	-0.293359	NA	unchange	1.12619e-09	0.966578	8.94839	unchange
EEZ4Y8	EEZ4Y8.1	phenylalanine ammonia-lyase 2; IPR001106 (Aromatic amino acid lyase), IPR023144 (Phenylalanine ammonia-lyase, shielding domain), IPR024083 (Fumarase/histidase, N-terminal); GO:0003824 (catalytic activity), GO:0005737 (cytoplasm), GO:0006559 (L-phenylalanine catabolic process), GO:0009058 (biosynthetic process), GO:0016841 (ammonia-lyase activity)	284.714	0.00076262	8.15337	3.11769	up	3.8381e-131	5.22984	130.416	up	up-up
0G1QRI	0G1QRI.1	Rhodanese/Cell cycle control phosphatase superfamily protein; IPR001763 (Rhodanese-like domain)	0.812	NA	-0.300448	NA	unchange	0.0288702	-0.586346	1.53955	unchange
0G7P48	0G7P48.4	2-dehydro-3-deoxyphosphooctonate aldolase; IPR006269 (3-deoxy-8-phosphooctulonate synthase), IPR013785 (Aldolase-type TIM barrel); GO:0003824 (catalytic activity), GO:0005737 (cytoplasm), GO:0008152 (metabolic process), GO:0008676 (3-deoxy-8-phosphooctulonate synthase activity), GO:0009058 (biosynthetic process)	NA	NA	NA	NA	unchange	0.685134	0.0829493	0.164224	unchange
0GK98G	0GK98G.1	DNAJ heat shock family protein; IPR001623 (DnaJ domain), IPR004179 (Sec63 domain), IPR014756 (Immunoglobulin E-set), IPR027137 (Translocation protein Sec63); GO:0008565 (protein transporter activity)	NA	NA	NA	NA	unchange	0.302816	0.183429	0.518821	unchange
0GWZ16	0GWZ16.1	dehydrogenase/reductase SDR family protein; IPR002347 (Glucose/ribitol dehydrogenase); GO:0008152 (metabolic process), GO:0016491 (oxidoreductase activity)	0.685	0.0065799	-0.545824	2.18178	unchange	0.722579	-0.0996805	0.141115	unchange
0H0ATF	0H0ATF.2	Vacuolar iron transporter (VIT) family protein; IPR008217 (Domain of unknown function DUF125, transmembrane)	NA	NA	NA	NA	unchange	1.81888e-09	1.0679	8.7402	unchange
0H6YGR	0H6YGR.1	uncharacterized protein LOC100803419 isoform X5 [Glycine max]; IPR021788 (Protein of unknown function DUF3353)	0.871	NA	-0.199255	NA	unchange	0.912767	0.0479994	0.03964	unchange
0H8BAV	0H8BAV.2	protein SCO1 homolog 2, mitochondrial-like [Glycine max]; IPR003782 (Copper chaperone SCO1/SenC), IPR012336 (Thioredoxin-like fold); GO:0005507 (copper ion binding), GO:0005743 (mitochondrial inner membrane), GO:0006825 (copper ion transport), GO:0006878 (cellular copper ion homeostasis), GO:0008535 (respiratory chain complex IV assembly)	1.215	0.138623	0.280956	0.858165	unchange	0.707259	-0.140035	0.150422	unchange
0H9M9W	0H9M9W.1	Alba DNA/RNA-binding protein; IPR002775 (DNA/RNA-binding protein Alba-like); GO:0003676 (nucleic acid binding)	NA	NA	NA	NA	unchange	0.642599	0.129151	0.19206	unchange
0I87EX	0I87EX.1	anthranilate phosphoribosyltransferase, putative; IPR000312 (Glycosyl transferase, family 3); GO:0008152 (metabolic process)	NA	NA	NA	NA	unchange	0.310143	-0.190968	0.508438	unchange
0IDF8B	0IDF8B.1	LSD1 zinc finger family protein; IPR005735 (Zinc finger, LSD1-type)	NA	NA	NA	NA	unchange	0.0270401	-0.482115	1.56799	unchange
0INE4H	0INE4H.1	hexokinase 3; IPR001312 (Hexokinase); GO:0004396 (hexokinase activity), GO:0005524 (ATP binding), GO:0005975 (carbohydrate metabolic process), GO:0006096 (glycolysis)	NA	NA	NA	NA	unchange	0.398795	0.312195	0.399251	unchange
0IR6V9	0IR6V9.1	60S ribosomal protein L36; IPR000509 (Ribosomal protein L36e); GO:0003735 (structural constituent of ribosome), GO:0005622 (intracellular), GO:0005840 (ribosome), GO:0006412 (translation)	NA	NA	NA	NA	unchange	0.164985	0.251562	0.782556	unchange
0IZ382	0IZ382.1	carbon-nitrogen family hydrolase; IPR003010 (Carbon-nitrogen hydrolase); GO:0006807 (nitrogen compound metabolic process)	0.985	0.83914	-0.0218044	0.0761656	unchange	0.766152	-0.0927974	0.115685	unchange
0J4ETI	0J4ETI.1	Bifunctional inhibitor/lipid-transfer protein/seed storage 2S albumin superfamily protein; IPR016140 (Bifunctional inhibitor/plant lipid transfer protein/seed storage helical domain)	NA	NA	NA	NA	unchange	3.33227e-25	-1.46753	24.4773	unchange
0J6LH7	0J6LH7.1	Saccharopine dehydrogenase; IPR005097 (Saccharopine dehydrogenase / Homospermidine synthase); GO:0016491 (oxidoreductase activity), GO:0055114 (oxidation-reduction process)	1.108	0.28936	0.147958	0.538562	unchange	0.0787446	-0.35713	1.10378	unchange
0JX5VM	0JX5VM.1	FKBP-like peptidyl-prolyl cis-trans isomerase family protein; IPR001179 (Peptidyl-prolyl cis-trans isomerase, FKBP-type, domain), IPR023566 (Peptidyl-prolyl cis-trans isomerase, FKBP-type); GO:0006457 (protein folding)	0.814	NA	-0.296899	NA	unchange	0.0205417	0.378679	1.68736	unchange
0JY1T4	0JY1T4.3	Cellular nucleic acid-binding protein n=2 Tax=Medicago truncatula RepID=G7J7S4_MEDTR; IPR001878 (Zinc finger, CCHC-type); GO:0003676 (nucleic acid binding), GO:0008270 (zinc ion binding)	2.222	NA	1.15186	NA	unchange	0.95447	0.01177	0.0202377	unchange
0K51C9	0K51C9.1	acyl-CoA synthetase 5; IPR000873 (AMP-dependent synthetase/ligase), IPR025110 (AMP-binding enzyme C-terminal domain); GO:0003824 (catalytic activity), GO:0008152 (metabolic process)	2.401	NA	1.26364	NA	unchange	8.9371e-06	0.657519	5.0488	unchange
0K8AZ2	0K8AZ2.1	ATP-dependent zinc metalloprotease FtsH-like [Glycine max]; IPR005936 (Peptidase, FtsH), IPR027417 (P-loop containing nucleoside triphosphate hydrolase); GO:0000166 (nucleotide binding), GO:0004222 (metalloendopeptidase activity), GO:0005524 (ATP binding), GO:0006508 (proteolysis), GO:0016020 (membrane), GO:0017111 (nucleoside-triphosphatase activity)	NA	NA	NA	NA	unchange	0.226457	0.221923	0.645014	unchange
0KDC5W	0KDC5W.1	glutamine synthetase 1.3; IPR008147 (Glutamine synthetase, beta-Grasp), IPR014746 (Glutamine synthetase/guanido kinase, catalytic domain), IPR027302 (Glutamine synthetase, N-terminal conserved site), IPR027303 (Glutamine synthetase, glycine-rich site); GO:0003824 (catalytic activity), GO:0004356 (glutamate-ammonia ligase activity), GO:0006542 (glutamine biosynthetic process), GO:0006807 (nitrogen…	1.032	0.72908	0.045443	0.137225	unchange	0.585857	0.106166	0.232208	unchange
0KJ6B5	0KJ6B5.3	serine palmitoyltransferase 1; IPR015424 (Pyridoxal phosphate-dependent transferase); GO:0003824 (catalytic activity), GO:0008152 (metabolic process), GO:0009058 (biosynthetic process), GO:0016740 (transferase activity), GO:0030170 (pyridoxal phosphate binding)	1.501	0.00025647	0.585924	3.59096	unchange	6.37705e-05	0.631041	4.19538	unchange
0L2UMW	0L2UMW.1	N-alpha-acetyltransferase 35, NatC auxiliary subunit; IPR007244 (NatC N(alpha)-terminal acetyltransferase, Mak10 subunit)	1.155	NA	0.207893	NA	unchange	0.455286	-0.181406	0.341716	unchange
0LDE9J	0LDE9J.1	prephenate dehydrogenase family protein; IPR003099 (Prephenate dehydrogenase), IPR008927 (6-phosphogluconate dehydrogenase, C-terminal-like), IPR016040 (NAD(P)-binding domain); GO:0004665 (prephenate dehydrogenase (NADP+) activity), GO:0006571 (tyrosine biosynthetic process), GO:0008977 (prephenate dehydrogenase activity), GO:0055114 (oxidation-reduction process)	0.655	NA	-0.610433	NA	unchange	0.210677	0.305589	0.676383	unchange
0LE9N4	0LE9N4.1	xyloglucan endotransglucosylase/hydrolase 32; IPR008985 (Concanavalin A-like lectin/glucanases superfamily), IPR016455 (Xyloglucan endotransglucosylase/hydrolase); GO:0005618 (cell wall), GO:0005975 (carbohydrate metabolic process), GO:0006073 (cellular glucan metabolic process), GO:0016762 (xyloglucan:xyloglucosyl transferase activity), GO:0048046 (apoplast)	NA	NA	NA	NA	unchange	1.47073e-14	-1.60771	13.8325	unchange
0LZD0Q	0LZD0Q.1	threonine aldolase 1; IPR015424 (Pyridoxal phosphate-dependent transferase), IPR023603 (Threonine aldolase); GO:0003824 (catalytic activity), GO:0006520 (cellular amino acid metabolic process), GO:0016829 (lyase activity), GO:0030170 (pyridoxal phosphate binding)	0.964	0.82574	-0.0528949	0.0831567	unchange	0.773538	-0.0842653	0.111518	unchange
0M27V0	0M27V0.1	40S ribosomal protein S11 [Glycine max]; IPR000266 (Ribosomal protein S17), IPR012340 (Nucleic acid-binding, OB-fold); GO:0003735 (structural constituent of ribosome), GO:0005622 (intracellular), GO:0005840 (ribosome), GO:0006412 (translation)	0.923	0.3486	-0.115597	0.457673	unchange	0.0559138	0.307471	1.25248	unchange
0N164V	0N164V.2	Protein phosphatase 2A regulatory B subunit family protein; IPR002554 (Protein phosphatase 2A, regulatory B subunit, B56), IPR016024 (Armadillo-type fold); GO:0000159 (protein phosphatase type 2A complex), GO:0005488 (binding), GO:0007165 (signal transduction), GO:0008601 (protein phosphatase type 2A regulator activity)	NA	NA	NA	NA	unchange	0.838446	-0.0535278	0.076525	unchange
0N85F7	0N85F7.1	HXXXD-type acyl-transferase family protein; IPR003480 (Transferase), IPR023213 (Chloramphenicol acetyltransferase-like domain)	NA	NA	NA	NA	unchange	4.88097e-06	-2.51725	5.31149	down	unchange-down
0NDH2Q	0NDH2Q.1	gamma subunit of Mt ATP synthase; IPR000131 (ATPase, F1 complex, gamma subunit), IPR023632 (ATPase, F1 complex, gamma subunit conserved site), IPR023633 (ATPase, F1 complex, gamma subunit domain); GO:0015986 (ATP synthesis coupled proton transport)	0.829	0.038001	-0.270556	1.4202	unchange	0.000782915	0.520255	3.10629	unchange
0NG2AS	0NG2AS.1	uncharacterized protein LOC547668 isoform X7 [Glycine max]; IPR011009 (Protein kinase-like domain), IPR012301 (Malic enzyme, N-terminal domain); GO:0004471 (malate dehydrogenase (decarboxylating) (NAD+) activity), GO:0004672 (protein kinase activity), GO:0005524 (ATP binding), GO:0006468 (protein phosphorylation), GO:0055114 (oxidation-reduction process)	NA	NA	NA	NA	unchange	0.0695196	-0.430145	1.15789	unchange
0PC5WU	0PC5WU.1	MLP-like protein 31; IPR000916 (Bet v I domain), IPR023393 (START-like domain); GO:0006952 (defense response), GO:0009607 (response to biotic stimulus)	0.311	4.245e-05	-1.68501	4.37212	down	0.0474288	-0.47126	1.32396	unchange	down-unchange
0PG00T	0PG00T.1	LYR motif-containing protein n=4 Tax=Brassicaceae RepID=LYRM9_ARATH; IPR008011 (Complex 1 LYR protein)	NA	NA	NA	NA	unchange	0.785502	0.191811	0.104853	unchange
0Q4XQV	0Q4XQV.1	soluble N-ethylmaleimide-sensitive factor adaptor protein 33; IPR000727 (Target SNARE coiled-coil domain); GO:0005515 (protein binding)	NA	NA	NA	NA	unchange	4.26954e-13	1.28847	12.3696	unchange
0QZJ5C	0QZJ5C.1	DYNAMIN-like 1E; IPR000375 (Dynamin central domain), IPR001401 (Dynamin, GTPase domain), IPR020850 (GTPase effector domain, GED), IPR022812 (Dynamin superfamily), IPR027417 (P-loop containing nucleoside triphosphate hydrolase); GO:0003924 (GTPase activity), GO:0005525 (GTP binding)	NA	NA	NA	NA	unchange	0.0326601	-0.378022	1.48598	unchange
0R0FR4	0R0FR4.1	expansin-like A2; IPR007118 (Expansin/Lol pI); GO:0005576 (extracellular region), GO:0019953 (sexual reproduction)	0.663	0.0064372	-0.592919	2.1913	unchange	1.66285e-20	1.38244	19.7791	unchange
0R3YHS	0R3YHS.1	Calcium-binding protein cnx1 n=1 Tax=Ophiostoma piceae (strain UAMH 11346) RepID=S3BU07_OPHP1; IPR001580 (Calreticulin/calnexin), IPR008985 (Concanavalin A-like lectin/glucanases superfamily); GO:0005509 (calcium ion binding), GO:0005515 (protein binding), GO:0005783 (endoplasmic reticulum), GO:0006457 (protein folding), GO:0051082 (unfolded protein binding)	0.912	0.22554	-0.132894	0.646776	unchange	3.01251e-05	0.60653	4.52107	unchange
0R8S6T	0R8S6T.2	UBX domain-containing protein; IPR001012 (UBX), IPR009060 (UBA-like), IPR012989 (SEP domain); GO:0005515 (protein binding)	0.792	NA	-0.336428	NA	unchange	0.217723	0.267835	0.662095	unchange
0RM1GA	0RM1GA.1	peptidyl-prolyl cis-trans isomerase NIMA-interacting 4-like isoform X2 [Glycine max]; IPR000297 (Peptidyl-prolyl cis-trans isomerase, PpiC-type), IPR001763 (Rhodanese-like domain); GO:0016853 (isomerase activity)	NA	NA	NA	NA	unchange	0.535537	-0.222751	0.271211	unchange
0RV1NN	0RV1NN.1	Photosystem II oxygen evolving complex protein PsbP, 23 kD extrinsic protein n=2 Tax=Cyanothece RepID=B1WR97_CYAA5; IPR002683 (Photosystem II PsbP, oxygen evolving complex); GO:0005509 (calcium ion binding), GO:0009523 (photosystem II), GO:0009654 (photosystem II oxygen evolving complex), GO:0015979 (photosynthesis), GO:0019898 (extrinsic component of membrane)	NA	NA	NA	NA	unchange	0.324977	-0.374307	0.488147	unchange
0SFT85	0SFT85.1	Adenine nucleotide alpha hydrolases-like superfamily protein; IPR006015 (Universal stress protein A); GO:0006950 (response to stress)	1.02	0.42478	0.0285692	0.371836	unchange	0.286399	0.203625	0.543028	unchange
0SG038	0SG038.1	protein disulfide isomerase-like protein; IPR005746 (Thioredoxin), IPR012336 (Thioredoxin-like fold); GO:0006662 (glycerol ether metabolic process), GO:0015035 (protein disulfide oxidoreductase activity), GO:0016853 (isomerase activity), GO:0045454 (cell redox homeostasis)	2.599	NA	1.37796	NA	unchange	0.000752206	0.649994	3.12366	unchange
0SJ5VE	0SJ5VE.1	1-aminocyclopropane-1-carboxylate oxidase homolog 1-like [Glycine max]; IPR005123 (Oxoglutarate/iron-dependent dioxygenase), IPR026992 (Non-haem dioxygenase N-terminal domain), IPR027443 (Isopenicillin N synthase-like); GO:0016491 (oxidoreductase activity), GO:0055114 (oxidation-reduction process)	NA	NA	NA	NA	unchange	3.94386e-37	1.9935	36.4041	unchange
0T0464	0T0464.5	Beige/BEACH domain ; WD domain, G-beta repeat protein; IPR000409 (BEACH domain), IPR008985 (Concanavalin A-like lectin/glucanases superfamily), IPR013320 (Concanavalin A-like lectin/glucanase, subgroup), IPR015943 (WD40/YVTN repeat-like-containing domain), IPR016024 (Armadillo-type fold), IPR023362 (PH-BEACH domain); GO:0005488 (binding), GO:0005515 (protein binding)	NA	NA	NA	NA	unchange	0.241607	0.406481	0.616891	unchange
0T4V2C	0T4V2C.1	probable glucan 1,3-beta-glucosidase A-like [Glycine max]; IPR008999 (Actin cross-linking), IPR010431 (Fascin), IPR017853 (Glycoside hydrolase, superfamily); GO:0005975 (carbohydrate metabolic process), GO:0051015 (actin filament binding)	1.034	0.5223	0.0482362	0.28208	unchange	6.58903e-06	1.87454	5.18118	unchange
0T503U	0T503U.1	copper/zinc superoxide dismutase 3; IPR001424 (Superoxide dismutase, copper/zinc binding domain), IPR024134 (Superoxide dismutase (Cu/Zn) / superoxide dismutase copper chaperone); GO:0004784 (superoxide dismutase activity), GO:0006801 (superoxide metabolic process), GO:0046872 (metal ion binding), GO:0055114 (oxidation-reduction process)	0.882	0.58718	-0.181149	0.231229	unchange	0.556181	-0.157891	0.254784	unchange
0T6MFC	0T6MFC.2	aspartate aminotransferase 1; IPR000796 (Aspartate/other aminotransferase), IPR015424 (Pyridoxal phosphate-dependent transferase); GO:0003824 (catalytic activity), GO:0006520 (cellular amino acid metabolic process), GO:0008483 (transaminase activity), GO:0009058 (biosynthetic process), GO:0030170 (pyridoxal phosphate binding)	1.152	0.35916	0.204141	0.444712	unchange	0.986803	0.00737847	0.00576946	unchange
0TX3JS	0TX3JS.1	seed linoleate 9S-lipoxygenase; IPR000907 (Lipoxygenase), IPR008976 (Lipase/lipooxygenase, PLAT/LH2), IPR027433 (Lipoxygenase, domain 3); GO:0005506 (iron ion binding), GO:0005515 (protein binding), GO:0016165 (linoleate 13S-lipoxygenase activity), GO:0046872 (metal ion binding), GO:0055114 (oxidation-reduction process)	NA	NA	NA	NA	unchange	0.93227	-0.0221625	0.0304584	unchange
0U2YQ3	0U2YQ3.1	UDP-Glycosyltransferase superfamily protein; IPR002213 (UDP-glucuronosyl/UDP-glucosyltransferase); GO:0008152 (metabolic process)	NA	NA	NA	NA	unchange	8.822e-169	4.72096	168.054	up	unchange-up
0U5UXQ	0U5UXQ.1	ARM repeat superfamily protein; IPR016024 (Armadillo-type fold); GO:0005488 (binding), GO:0005515 (protein binding)	NA	NA	NA	NA	unchange	0.882093	0.0371587	0.0544857	unchange
0U7N6T	0U7N6T.1	mitochondrial 28S ribosomal protein S29-related; IPR019368 (Ribosomal protein S23/S29, mitochondrial)	0.926	0.61546	-0.110916	0.2108	unchange	0.77961	0.0958257	0.108123	unchange
0U8PS9	0U8PS9.1	Glutathione S-transferase family protein; IPR010987 (Glutathione S-transferase, C-terminal-like), IPR012336 (Thioredoxin-like fold); GO:0005515 (protein binding)	3.241	0.000136486	1.69644	3.86491	up	0.00310812	0.893637	2.5075	unchange	up-unchange
0UKE5Q	0UKE5Q.1	CTP synthase family protein; IPR004468 (CTP synthase), IPR027417 (P-loop containing nucleoside triphosphate hydrolase); GO:0003883 (CTP synthase activity), GO:0006221 (pyrimidine nucleotide biosynthetic process)	NA	NA	NA	NA	unchange	1.8608e-19	1.70042	18.7303	unchange
0UNU52	0UNU52.1	seed linoleate 9S-lipoxygenase; IPR000907 (Lipoxygenase), IPR008976 (Lipase/lipooxygenase, PLAT/LH2), IPR027433 (Lipoxygenase, domain 3); GO:0005506 (iron ion binding), GO:0005515 (protein binding), GO:0016165 (linoleate 13S-lipoxygenase activity), GO:0046872 (metal ion binding), GO:0055114 (oxidation-reduction process)	0.646	0.023836	-0.630394	1.62277	unchange	4.5911e-41	2.91128	40.3381	up	unchange-up
0UTP9P	0UTP9P.1	NADP-dependent alkenal double bond reductase; IPR002085 (Alcohol dehydrogenase superfamily, zinc-type), IPR016040 (NAD(P)-binding domain), IPR020843 (Polyketide synthase, enoylreductase); GO:0008270 (zinc ion binding), GO:0016491 (oxidoreductase activity), GO:0055114 (oxidation-reduction process)	5.577	NA	2.47949	NA	unchange	1.43679e-08	2.36368	7.84261	up	unchange-up
0UU5IV	0UU5IV.1	Cytochrome P450 superfamily protein; IPR001128 (Cytochrome P450); GO:0005506 (iron ion binding), GO:0020037 (heme binding), GO:0055114 (oxidation-reduction process)	NA	NA	NA	NA	unchange	2.7166e-251	5.88994	250.566	up	unchange-up
0V3EF3	0V3EF3.1	UDP-Glycosyltransferase superfamily protein; IPR002213 (UDP-glucuronosyl/UDP-glucosyltransferase), IPR004276 (Glycosyl transferase, family 28); GO:0005975 (carbohydrate metabolic process), GO:0008152 (metabolic process), GO:0030259 (lipid glycosylation)	9.329	NA	3.22172	NA	unchange	4.39706e-44	4.03276	43.3568	up	unchange-up
0V89VS	0V89VS.1	beta-amylase 5; IPR001554 (Glycoside hydrolase, family 14), IPR017853 (Glycoside hydrolase, superfamily); GO:0000272 (polysaccharide catabolic process), GO:0005975 (carbohydrate metabolic process), GO:0016161 (beta-amylase activity)	0.877	0.0088998	-0.189351	2.05062	unchange	0.0103149	-0.681283	1.98654	unchange
0WKN8B	0WKN8B.1	Winged-helix DNA-binding transcription factor family protein, putative isoform 1 n=2 Tax=Theobroma cacao RepID=UPI00042B60CA; IPR011991 (Winged helix-turn-helix DNA-binding domain), IPR020478 (AT hook-like); GO:0000786 (nucleosome), GO:0003677 (DNA binding), GO:0005634 (nucleus), GO:0006334 (nucleosome assembly)	0.825	0.0113423	-0.277534	1.9453	unchange	0.0293591	-0.353117	1.53226	unchange
0X0ILC	0X0ILC.1	L-ascorbate oxidase homolog [Glycine max]; IPR008972 (Cupredoxin); GO:0005507 (copper ion binding), GO:0016491 (oxidoreductase activity), GO:0055114 (oxidation-reduction process)	0.632	8.0265e-05	-0.662004	4.09547	unchange	0.664281	0.115418	0.177648	unchange
0XA03X	0XA03X.2	alanine:glyoxylate aminotransferase 3; IPR005814 (Aminotransferase class-III), IPR015424 (Pyridoxal phosphate-dependent transferase); GO:0003824 (catalytic activity), GO:0008483 (transaminase activity), GO:0030170 (pyridoxal phosphate binding)	NA	NA	NA	NA	unchange	3.79268e-05	-0.604742	4.42105	unchange
0XB6C7	0XB6C7.1	Co-chaperone GrpE family protein; IPR000740 (GrpE nucleotide exchange factor); GO:0000774 (adenyl-nucleotide exchange factor activity), GO:0006457 (protein folding), GO:0042803 (protein homodimerization activity), GO:0051087 (chaperone binding)	0.997	NA	-0.00433459	NA	unchange	0.0908005	-0.494048	1.04191	unchange
0XII0R	0XII0R.2	adenylosuccinate lyase; IPR000362 (Fumarate lyase family), IPR008948 (L-Aspartase-like), IPR024083 (Fumarase/histidase, N-terminal); GO:0003824 (catalytic activity), GO:0006188 (IMP biosynthetic process), GO:0009152 (purine ribonucleotide biosynthetic process)	0.864	0.113443	-0.210897	0.945222	unchange	0.0265973	-0.393287	1.57516	unchange
0XM443	0XM443.1	beta glucosidase 43; IPR001360 (Glycoside hydrolase, family 1), IPR017853 (Glycoside hydrolase, superfamily); GO:0005975 (carbohydrate metabolic process)	0.486	7.4192e-07	-1.04097	6.12964	down	0.254258	-0.210546	0.594725	unchange	down-unchange
0Y3V4L	0Y3V4L.1	guanine nucleotide-binding-like protein; IPR006073 (GTP binding domain), IPR014813 (Guanine nucleotide-binding protein-like 3, N-terminal domain), IPR023179 (GTP-binding protein, orthogonal bundle domain), IPR027417 (P-loop containing nucleoside triphosphate hydrolase); GO:0005525 (GTP binding)	NA	NA	NA	NA	unchange	0.912652	-0.0223375	0.0396947	unchange
0Y5IZW	0Y5IZW.1	beta-catenin-like protein; IPR016024 (Armadillo-type fold); GO:0005488 (binding)	NA	NA	NA	NA	unchange	0.879858	-0.0498043	0.0555873	unchange
0Y6UED	0Y6UED.2	Ubiquitin-protein ligase, PUB59 n=2 Tax=Selaginella moellendorffii RepID=D8R7B2_SELML; IPR013083 (Zinc finger, RING/FYVE/PHD-type), IPR013915 (Pre-mRNA-splicing factor 19), IPR015943 (WD40/YVTN repeat-like-containing domain); GO:0000151 (ubiquitin ligase complex), GO:0004842 (ubiquitin-protein ligase activity), GO:0005515 (protein binding), GO:0016567 (protein ubiquitination)	1.12	0.167164	0.163499	0.776857	unchange	0.623651	-0.100043	0.205058	unchange
0YR97U	0YR97U.1	protein disulfide isomerase-like protein; IPR005746 (Thioredoxin), IPR012336 (Thioredoxin-like fold); GO:0006662 (glycerol ether metabolic process), GO:0015035 (protein disulfide oxidoreductase activity), GO:0016853 (isomerase activity), GO:0045454 (cell redox homeostasis)	0.841	0.0059968	-0.249822	2.22208	unchange	9.33508e-06	0.780983	5.02988	unchange
0Z12M9	0Z12M9.1	Ubiquitin system component Cue protein; IPR009060 (UBA-like); GO:0005515 (protein binding)	NA	NA	NA	NA	unchange	0.965755	0.0118293	0.0151331	unchange
0Z7D2W	0Z7D2W.1	cytochrome C oxidase assembly protein COX15; IPR003780 (Heme A synthase); GO:0006784 (heme a biosynthetic process), GO:0016020 (membrane), GO:0055114 (oxidation-reduction process)	NA	NA	NA	NA	unchange	0.61318	-0.166948	0.212412	unchange
0Z7T57	0Z7T57.1	Transducin/WD40 repeat-like superfamily protein; IPR011047 (Quinonprotein alcohol dehydrogenase-like superfamily), IPR015943 (WD40/YVTN repeat-like-containing domain), IPR020472 (G-protein beta WD-40 repeat); GO:0005515 (protein binding)	1.087	0.180016	0.120352	0.744689	unchange	0.381072	-0.176998	0.418993	unchange
0ZTH3B	0ZTH3B.1	ADP-ribosylation factor GTPase-activating protein AGD10; IPR001164 (Arf GTPase activating protein); GO:0008060 (ARF GTPase activator activity), GO:0008270 (zinc ion binding), GO:0032312 (regulation of ARF GTPase activity)	NA	NA	NA	NA	unchange	0.451908	0.187296	0.34495	unchange
100NT6	100NT6.1	Importin (Ran-binding protein) n=1 Tax=Anopheles darlingi RepID=W5JFU2_ANODA; IPR016024 (Armadillo-type fold); GO:0005488 (binding), GO:0005515 (protein binding), GO:0006886 (intracellular protein transport), GO:0008536 (Ran GTPase binding)	1.016	0.3798	0.0229004	0.420445	unchange	0.143687	-0.26048	0.842584	unchange
10FGX8	10FGX8.1	Oxidoreductase, zinc-binding dehydrogenase family protein; IPR002085 (Alcohol dehydrogenase superfamily, zinc-type), IPR016040 (NAD(P)-binding domain), IPR020843 (Polyketide synthase, enoylreductase); GO:0008270 (zinc ion binding), GO:0016491 (oxidoreductase activity), GO:0055114 (oxidation-reduction process)	1.099	0.052202	0.136191	1.28231	unchange	0.78747	-0.118306	0.103766	unchange
10QHSJ	10QHSJ.1	cell wall protein AWA1-like isoform X1 [Glycine max]; IPR009060 (UBA-like), IPR009719 (Protein of unknown function DUF1296, plant); GO:0005515 (protein binding)	NA	NA	NA	NA	unchange	0.378675	-0.20734	0.421733	unchange
10VWGS	10VWGS.1	ATP synthase F1 complex assembly factor 2, putative; IPR011419 (ATP12, ATPase F1F0-assembly protein), IPR023335 (Orthogonal Bundle domain in ATP12); GO:0043461 (proton-transporting ATP synthase complex assembly)	NA	NA	NA	NA	unchange	0.129125	0.384116	0.888991	unchange
114EL0	114EL0.1	1,2-dihydroxy-3-keto-5-methylthiopentene dioxygenase; IPR004313 (Acireductone dioxygenase ARD family); GO:0010309 (acireductone dioxygenase [iron(II)-requiring] activity), GO:0016491 (oxidoreductase activity), GO:0019509 (L-methionine salvage from methylthioadenosine), GO:0055114 (oxidation-reduction process)	0.723	0.0051019	-0.467932	2.29227	unchange	0.012877	-0.420095	1.89019	unchange
1181X5	1181X5.1	1-deoxy-D-xylulose 5-phosphate synthase 1; IPR005477 (Deoxyxylulose-5-phosphate synthase), IPR009014 (Transketolase, C-terminal/Pyruvate-ferredoxin oxidoreductase, domain II); GO:0003824 (catalytic activity), GO:0008152 (metabolic process), GO:0008661 (1-deoxy-D-xylulose-5-phosphate synthase activity), GO:0016114 (terpenoid biosynthetic process)	NA	NA	NA	NA	unchange	4.52783e-20	-1.48245	19.3441	unchange
11DDVR	11DDVR.2	protoporphyrinogen IX oxidase; IPR004572 (Protoporphyrinogen oxidase), IPR027418 (Protoporphyrinogen oxidase, C-terminal domain); GO:0004729 (oxygen-dependent protoporphyrinogen oxidase activity), GO:0006779 (porphyrin-containing compound biosynthetic process), GO:0016491 (oxidoreductase activity), GO:0055114 (oxidation-reduction process)	NA	NA	NA	NA	unchange	0.382342	-0.221462	0.417548	unchange
11MVEE	11MVEE.1	putative indole-3-acetic acid-amido synthetase GH3.9; IPR004993 (GH3 auxin-responsive promoter)	0.689	NA	-0.537424	NA	unchange	0.214314	-0.79077	0.668949	unchange
11QJS0	11QJS0.1	Serine-type endopeptidase isoform 2 n=2 Tax=Galdieria sulphuraria RepID=M2XV60_GALSU; IPR001940 (Peptidase S1C), IPR009003 (Trypsin-like cysteine/serine peptidase domain), IPR015724 (Serine endopeptidase DegP2); GO:0003824 (catalytic activity), GO:0004252 (serine-type endopeptidase activity), GO:0005515 (protein binding), GO:0006508 (proteolysis)	0.743	NA	-0.428566	NA	unchange	0.281612	-0.326962	0.55035	unchange
129W39	129W39.1	GATA transcription factor 26; IPR010399 (Tify), IPR010402 (CCT domain), IPR013088 (Zinc finger, NHR/GATA-type); GO:0003700 (sequence-specific DNA binding transcription factor activity), GO:0005515 (protein binding), GO:0008270 (zinc ion binding), GO:0043565 (sequence-specific DNA binding)	NA	NA	NA	NA	unchange	0.930883	0.0265081	0.0311047	unchange
12HLQD	12HLQD.1	Glutathione S-transferase family protein; IPR010987 (Glutathione S-transferase, C-terminal-like), IPR012336 (Thioredoxin-like fold); GO:0005515 (protein binding)	NA	NA	NA	NA	unchange	0.013674	0.791033	1.86411	unchange
12L8KL	12L8KL.1	ubiquitin-associated (UBA)/TS-N domain-containing protein; IPR006567 (PUG domain), IPR007087 (Zinc finger, C2H2), IPR009060 (UBA-like), IPR018997 (PUB domain); GO:0005515 (protein binding), GO:0046872 (metal ion binding)	NA	NA	NA	NA	unchange	0.0804529	0.284609	1.09446	unchange
12MHRI	12MHRI.1	amidophosphoribosyltransferase 1, chloroplastic-like [Glycine max]; IPR005854 (Amidophosphoribosyl transferase), IPR017932 (Glutamine amidotransferase type 2 domain); GO:0004044 (amidophosphoribosyltransferase activity), GO:0008152 (metabolic process), GO:0009113 (purine nucleobase biosynthetic process), GO:0009116 (nucleoside metabolic process)	1.242	0.081576	0.312665	1.08844	unchange	0.343996	-0.177751	0.463447	unchange
12U4ZA	12U4ZA.1	uncharacterized protein LOC100819290 [Glycine max]	NA	NA	NA	NA	unchange	0.580548	-0.164522	0.236162	unchange
12ZBK0	12ZBK0.1	inosine-5'-monophosphate dehydrogenase; IPR005990 (Inosine-5'-monophosphate dehydrogenase), IPR013785 (Aldolase-type TIM barrel); GO:0003824 (catalytic activity), GO:0003938 (IMP dehydrogenase activity), GO:0006164 (purine nucleotide biosynthetic process), GO:0016491 (oxidoreductase activity), GO:0055114 (oxidation-reduction process)	1.211	0.011738	0.276199	1.93041	unchange	0.0305918	-0.360214	1.51439	unchange
132VHE	132VHE.2	phosphatidylinositol 3,4,5-trisphosphate 3-phosphatase and dual-specificity protein phosphatase PTEN-like isoform X2 [Glycine max]; IPR014019 (Phosphatase tensin type), IPR014020 (Tensin phosphatase, C2 domain); GO:0004725 (protein tyrosine phosphatase activity), GO:0005515 (protein binding), GO:0016311 (dephosphorylation), GO:0016791 (phosphatase activity)	0.936	0.22438	-0.0954196	0.649016	unchange	0.00121174	0.485495	2.91659	unchange
13IMLW	13IMLW.1	uncharacterized protein LOC100803217 [Glycine max]	1.183	0.027303	0.24245	1.56379	unchange	0.451411	-0.303653	0.345428	unchange
13KX0I	13KX0I.1	alpha/beta-Hydrolases superfamily protein	1.07	0.6087	0.0976108	0.215597	unchange	0.236521	0.232027	0.62613	unchange
14LJH7	14LJH7.1	S-adenosyl-L-methionine-dependent methyltransferases superfamily protein; IPR005299 (SAM dependent carboxyl methyltransferase); GO:0008168 (methyltransferase activity)	NA	NA	NA	NA	unchange	8.01419e-12	-1.34871	11.0961	unchange
14X4SK	14X4SK.1	gamma interferon inducible lysosomal thiol reductase; IPR004911 (Gamma interferon inducible lysosomal thiol reductase GILT)	0.657	0.00126163	-0.606035	2.89907	unchange	0.995494	-0.000340827	0.00196143	unchange
14XETV	14XETV.1	glucan endo-1,3-beta-glucosidase-like [Glycine max]; IPR000490 (Glycoside hydrolase, family 17), IPR017853 (Glycoside hydrolase, superfamily); GO:0005975 (carbohydrate metabolic process)	NA	NA	NA	NA	unchange	6.222e-118	5.60206	117.206	up	unchange-up
14YEDZ	14YEDZ.1	light-harvesting chlorophyll B-binding protein 3; IPR022796 (Chlorophyll A-B binding protein), IPR023329 (Chlorophyll a/b binding protein domain); GO:0016020 (membrane)	NA	NA	NA	NA	unchange	1.97458e-31	-3.06569	30.7045	down	unchange-down
157ZG7	157ZG7.1	WD repeat-containing protein 5-like [Glycine max]; IPR015943 (WD40/YVTN repeat-like-containing domain), IPR020472 (G-protein beta WD-40 repeat); GO:0005515 (protein binding)	1.259	0.083136	0.332278	1.08021	unchange	0.412392	0.204587	0.384689	unchange
159H25	159H25.1	aldehyde dehydrogenase family 7 member A1-like [Glycine max]; IPR016161 (Aldehyde/histidinol dehydrogenase); GO:0008152 (metabolic process), GO:0016491 (oxidoreductase activity), GO:0055114 (oxidation-reduction process)	1.112	0.035619	0.153157	1.44832	unchange	0.0151551	0.373649	1.81944	unchange
15I91Z	15I91Z.1	cleavage and polyadenylation specificity factor 5; IPR015797 (NUDIX hydrolase domain-like), IPR016706 (Cleavage/polyadenylation specificity factor subunit 5); GO:0003729 (mRNA binding), GO:0005849 (mRNA cleavage factor complex), GO:0006378 (mRNA polyadenylation), GO:0016787 (hydrolase activity)	NA	NA	NA	NA	unchange	0.832128	0.0545103	0.0798099	unchange
15MU7G	15MU7G.1	uridine kinase-like 4; IPR000764 (Uridine kinase), IPR026008 (Uridine kinase-like protein), IPR027417 (P-loop containing nucleoside triphosphate hydrolase); GO:0004849 (uridine kinase activity), GO:0005524 (ATP binding), GO:0008152 (metabolic process), GO:0016301 (kinase activity)	1.213	0.05036	0.27858	1.29791	unchange	0.237369	0.234799	0.624575	unchange
15NCRR	15NCRR.1	Octicosapeptide/Phox/Bem1p family protein; IPR000270 (Phox/Bem1p); GO:0005515 (protein binding)	NA	NA	NA	NA	unchange	0.0688695	0.293503	1.16197	unchange
15VWWC	15VWWC.1	succinate-semialdehyde dehydrogenase; IPR010102 (Succinate semialdehyde dehydrogenase), IPR016161 (Aldehyde/histidinol dehydrogenase); GO:0008152 (metabolic process), GO:0009013 (succinate-semialdehyde dehydrogenase [NAD(P)+] activity), GO:0009450 (gamma-aminobutyric acid catabolic process), GO:0016491 (oxidoreductase activity), GO:0055114 (oxidation-reduction process)	0.937	0.28394	-0.093879	0.546773	unchange	0.102902	0.272207	0.987575	unchange
15W76Y	15W76Y.1	DERLIN-1; IPR007599 (Derlin)	NA	NA	NA	NA	unchange	0.812221	0.073774	0.0903257	unchange
15ZR5C	15ZR5C.1	enolase-phosphatase E1-like isoform X1 [Glycine max]	0.6	0.0005989	-0.736966	3.22265	unchange	1.33887e-05	-0.645602	4.87326	unchange
1646XJ	1646XJ.1	uncharacterized protein LOC100809992 isoform X1 [Glycine max]; IPR002716 (PIN domain), IPR008984 (SMAD/FHA domain), IPR026721 (Transmembrane protein 18); GO:0005515 (protein binding)	NA	NA	NA	NA	unchange	0.789357	0.127092	0.102726	unchange
16527J	16527J.1	Nuclear pore localisation protein NPL4; IPR000626 (Ubiquitin domain), IPR007717 (Nuclear pore localisation protein NPL4), IPR024682 (Nuclear pore localisation protein Npl4, ubiquitin-like domain); GO:0005515 (protein binding)	1.238	0.00098357	0.308011	3.00719	unchange	0.257865	0.204559	0.588608	unchange
16GZH2	16GZH2.1	uncharacterized protein LOC102663882 [Glycine max]	0.867	0.027822	-0.205896	1.55561	unchange	0.0327548	0.498831	1.48473	unchange
16PV68	16PV68.1	urease accessory protein G; IPR012202 ([NiFe]-hydrogenase/urease maturation factor, Ni2-binding GTPase), IPR027417 (P-loop containing nucleoside triphosphate hydrolase); GO:0003924 (GTPase activity), GO:0005524 (ATP binding), GO:0005737 (cytoplasm), GO:0006184 (GTP catabolic process), GO:0016151 (nickel cation binding), GO:0016530 (metallochaperone activity), GO:0042803 (protein homodimerization …	1.079	0.38442	0.109695	0.415194	unchange	0.120892	-0.307067	0.917601	unchange
16SP4W	16SP4W.1	autophagy 3 (APG3) protein; IPR007134 (Autophagy-related protein 3, N-terminal), IPR007135 (Autophagy-related protein 3), IPR019461 (Autophagy-related protein 3, C-terminal)	1.189	NA	0.249749	NA	unchange	0.699851	0.100863	0.154995	unchange
16TVZ1	16TVZ1.1	Peptidase family M48 family protein; IPR001915 (Peptidase M48); GO:0004222 (metalloendopeptidase activity), GO:0006508 (proteolysis), GO:0016020 (membrane)	1.003	0.94772	0.00432161	0.02332	unchange	0.992561	-0.00692786	0.00324259	unchange
173QHH	173QHH.1	1-aminocyclopropane-1-carboxylate oxidase homolog 1-like [Glycine max]; IPR005123 (Oxoglutarate/iron-dependent dioxygenase), IPR026992 (Non-haem dioxygenase N-terminal domain), IPR027443 (Isopenicillin N synthase-like); GO:0016491 (oxidoreductase activity), GO:0055114 (oxidation-reduction process)	2.444	0.0037043	1.28924	2.43129	up	0.298368	0.240212	0.525247	unchange	up-unchange
17K4UZ	17K4UZ.1	methyl esterase 3	NA	NA	NA	NA	unchange	0.21534	-0.636527	0.666875	unchange
17MV76	17MV76.2	catalytic LigB subunit of aromatic ring-opening dioxygenase family; IPR004183 (Extradiol ring-cleavage dioxygenase, class III enzyme, subunit B), IPR014436 (Extradiol aromatic ring-opening dioxygenase, DODA type); GO:0006725 (cellular aromatic compound metabolic process), GO:0008198 (ferrous iron binding), GO:0008270 (zinc ion binding), GO:0016491 (oxidoreductase activity), GO:0055114 (oxidation-…	0.671	0.25876	-0.575615	0.587103	unchange	7.15167e-15	1.40896	14.1456	unchange
17PZW3	17PZW3.1	translocon-associated protein beta (TRAPB) family protein; IPR008856 (Translocon-associated protein subunit beta); GO:0005783 (endoplasmic reticulum), GO:0016021 (integral component of membrane)	1.162	0.22544	0.21661	0.646969	unchange	0.000128188	0.650843	3.89215	unchange
17XFIN	17XFIN.1	phenazine biosynthesis PhzC/PhzF family protein; IPR003719 (Phenazine biosynthesis PhzF protein); GO:0003824 (catalytic activity), GO:0009058 (biosynthetic process)	1.657	0.075099	0.728574	1.12437	unchange	1.60055e-15	1.43819	14.7957	unchange
17ZCGM	17ZCGM.2	isochorismatase hydrolase family protein; IPR000868 (Isochorismatase-like); GO:0003824 (catalytic activity), GO:0008152 (metabolic process)	0.594	0.0165388	-0.751465	1.7815	unchange	0.32474	-0.200268	0.488465	unchange
180UYH	180UYH.1	Hyaluronan / mRNA binding family; IPR006861 (Hyaluronan/mRNA-binding protein), IPR019084 (Stm1, N-terminal)	0.887	0.035983	-0.172994	1.4439	unchange	0.289077	-0.183523	0.538986	unchange
181IYB	181IYB.1	Heavy metal transport/detoxification superfamily protein; IPR006121 (Heavy metal-associated domain, HMA); GO:0030001 (metal ion transport), GO:0046872 (metal ion binding)	0.751	0.29958	-0.413115	0.523487	unchange	7.10605e-11	0.924292	10.1484	unchange
187MEP	187MEP.1	sieve element occlusion protein; IPR027942 (Sieve element occlusion, N-terminal), IPR027944 (Sieve element occlusion, C-terminal)	0.254	0.0037439	-1.9771	2.42668	down	2.44715e-06	-1.9283	5.61134	unchange	down-unchange
18AW2L	18AW2L.2	WD repeat-containing protein 3-like [Glycine max]; IPR009917 (Steroid receptor RNA activator-protein/coat protein complex II, Sec31), IPR015943 (WD40/YVTN repeat-like-containing domain); GO:0005515 (protein binding)	NA	NA	NA	NA	unchange	0.920101	0.0228248	0.0361644	unchange
18GXDP	18GXDP.1	proline--tRNA ligase-like [Glycine max]; IPR002316 (Proline-tRNA ligase, class IIa), IPR017449 (Prolyl-tRNA synthetase, class II); GO:0000166 (nucleotide binding), GO:0004812 (aminoacyl-tRNA ligase activity), GO:0004827 (proline-tRNA ligase activity), GO:0005524 (ATP binding), GO:0005737 (cytoplasm), GO:0006418 (tRNA aminoacylation for protein translation), GO:0006433 (prolyl-tRNA aminoacylation)	0.561	0.0085447	-0.833927	2.0683	unchange	0.703707	-0.108513	0.152608	unchange
18JCSN	18JCSN.1	sucrose synthase 6; IPR012820 (Sucrose synthase, plant/cyanobacteria); GO:0005985 (sucrose metabolic process), GO:0009058 (biosynthetic process), GO:0016157 (sucrose synthase activity)	NA	NA	NA	NA	unchange	0.168748	-0.417247	0.772762	unchange
18NJDF	18NJDF.1	plasma membrane intrinsic protein 1B; IPR000425 (Major intrinsic protein), IPR023271 (Aquaporin-like); GO:0005215 (transporter activity), GO:0006810 (transport), GO:0016020 (membrane)	0.249	NA	-2.00578	NA	unchange	1.01935e-19	-1.62711	18.9917	unchange
18T4MA	18T4MA.1	protein FAM63B-like isoform X1 [Glycine max]; IPR007518 (Protein of unknown function DUF544)	NA	NA	NA	NA	unchange	0.506102	-0.15266	0.295762	unchange
1944SK	1944SK.3	23kDa polypeptide of the oxygen evolving complex of photosystem II n=5 Tax=Sonneratia RepID=A9XNJ0_9MYRT; IPR002683 (Photosystem II PsbP, oxygen evolving complex); GO:0005509 (calcium ion binding), GO:0009523 (photosystem II), GO:0009654 (photosystem II oxygen evolving complex), GO:0015979 (photosynthesis), GO:0019898 (extrinsic component of membrane)	0.233	4.6249e-06	-2.1016	5.3349	down	8.09264e-43	-1.96491	42.0919	unchange	down-unchange
1944SK	1944SK.1	23kDa polypeptide of the oxygen evolving complex of photosystem II n=5 Tax=Sonneratia RepID=A9XNJ0_9MYRT; IPR002683 (Photosystem II PsbP, oxygen evolving complex); GO:0005509 (calcium ion binding), GO:0009523 (photosystem II), GO:0009654 (photosystem II oxygen evolving complex), GO:0015979 (photosynthesis), GO:0019898 (extrinsic component of membrane)	NA	NA	NA	NA	unchange	8.09264e-43	-1.96491	42.0919	unchange
19AV4I	19AV4I.1	dynamin-like 3; IPR000375 (Dynamin central domain), IPR001401 (Dynamin, GTPase domain), IPR011993 (Pleckstrin homology-like domain), IPR020850 (GTPase effector domain, GED), IPR022812 (Dynamin superfamily), IPR027417 (P-loop containing nucleoside triphosphate hydrolase); GO:0003924 (GTPase activity), GO:0005525 (GTP binding)	NA	NA	NA	NA	unchange	1.06886e-07	0.758476	6.97108	unchange
19AV4Q	19AV4Q.1	Uncharacterised conserved protein UCP015417, vWA; IPR011205 (Uncharacterised conserved protein UCP015417, vWA), IPR024553 (Domain of unknown function DUF2828)	NA	NA	NA	NA	unchange	6.70662e-13	1.47311	12.1735	unchange
19GFYA	19GFYA.1	Plastid-lipid associated protein PAP / fibrillin family protein; IPR006843 (Plastid lipid-associated protein/fibrillin conserved domain), IPR019825 (Legume lectin, beta chain, Mn/Ca-binding site); GO:0005198 (structural molecule activity), GO:0009507 (chloroplast)	NA	NA	NA	NA	unchange	0.0826823	-0.437781	1.08259	unchange
19HZ0U	19HZ0U.1	serine acetyltransferase; IPR000767 (Disease resistance protein), IPR001611 (Leucine-rich repeat), IPR011004 (Trimeric LpxA-like), IPR027417 (P-loop containing nucleoside triphosphate hydrolase); GO:0005515 (protein binding), GO:0005737 (cytoplasm), GO:0006535 (cysteine biosynthetic process from serine), GO:0006952 (defense response), GO:0009001 (serine O-acetyltransferase activity), GO:0043531 (…	NA	NA	NA	NA	unchange	0.598422	-0.365319	0.222992	unchange
19JUXV	19JUXV.1	ATP-citrate synthase (ATP-citrate (Pro-S-)-lyase) n=2 Tax=Nautiliaceae RepID=B9L917_NAUPA; IPR002020 (Citrate synthase-like), IPR005810 (Succinyl-CoA ligase, alpha subunit), IPR016040 (NAD(P)-binding domain), IPR016102 (Succinyl-CoA synthetase-like); GO:0003824 (catalytic activity), GO:0003878 (ATP citrate synthase activity), GO:0004775 (succinate-CoA ligase (ADP-forming) activity), GO:0008152 (m…	1.754	9.8388e-07	0.810649	6.00706	unchange	1.49983e-34	1.72626	33.824	unchange
19LA55	19LA55.1	blue copper protein-like [Glycine max]; IPR008972 (Cupredoxin); GO:0005507 (copper ion binding), GO:0009055 (electron carrier activity)	NA	NA	NA	NA	unchange	1.39311e-07	-1.75131	6.85601	unchange
19P32S	19P32S.1	L-type lectin-domain containing receptor kinase IX.1-like [Glycine max]; IPR008985 (Concanavalin A-like lectin/glucanases superfamily), IPR013320 (Concanavalin A-like lectin/glucanase, subgroup), IPR016363 (Lectin); GO:0030246 (carbohydrate binding)	0.7	0.00158388	-0.514573	2.80028	unchange	0.00105836	1.11676	2.97537	unchange
19RIMK	19RIMK.1	ubiquitin carboxyl-terminal hydrolase; IPR009060 (UBA-like), IPR013083 (Zinc finger, RING/FYVE/PHD-type), IPR016652 (Ubiquitinyl hydrolase), IPR028889 (Ubiquitin carboxyl-terminal hydrolase-like domain); GO:0005515 (protein binding), GO:0006511 (ubiquitin-dependent protein catabolic process), GO:0008242 (omega peptidase activity), GO:0008270 (zinc ion binding)	0.955	0.148277	-0.0664274	0.828926	unchange	0.996562	-0.0011981	0.00149583	unchange
1AX7R1	1AX7R1.1	nucleotide binding; nucleic acid binding; IPR012677 (Nucleotide-binding, alpha-beta plait), IPR024888 (U1 small nuclear ribonucleoprotein A/U2 small nuclear ribonucleoprotein B''); GO:0000166 (nucleotide binding), GO:0003676 (nucleic acid binding), GO:0017069 (snRNA binding)	NA	NA	NA	NA	unchange	0.318859	0.226946	0.496401	unchange
1B1F65	1B1F65.1	basic leucine zipper and W2 domain-containing protein 2-like [Glycine max]; IPR016024 (Armadillo-type fold); GO:0005488 (binding), GO:0005515 (protein binding)	0.938	0.5966	-0.0923402	0.224317	unchange	0.0218803	0.359966	1.65995	unchange
1B4KK2	1B4KK2.1	chalcone synthase [Glycine max]; IPR011141 (Polyketide synthase, type III), IPR016039 (Thiolase-like); GO:0003824 (catalytic activity), GO:0008152 (metabolic process), GO:0009058 (biosynthetic process)	NA	NA	NA	NA	unchange	4.22749e-16	4.94612	15.3739	up	unchange-up
1B9Y88	1B9Y88.1	XH/XS domain-containing protein; IPR005379 (Uncharacterised domain XH), IPR005380 (XS domain), IPR005381 (Zinc finger-XS domain); GO:0031047 (gene silencing by RNA)	0.713	0.065078	-0.488026	1.18657	unchange	0.225967	-0.217423	0.645954	unchange
1BHT4U	1BHT4U.1	acyl-coenzyme A thioesterase-like protein; IPR006683 (Thioesterase superfamily)	2.976	NA	1.57337	NA	unchange	0.00876087	0.80181	2.05745	unchange
1BJ025	1BJ025.1	Expressed protein n=1 Tax=Oryza sativa subsp. japonica RepID=Q10M11_ORYSJ; IPR000772 (Ricin B lectin domain)	0.72	NA	-0.473931	NA	unchange	0.86834	-0.0389836	0.0613104	unchange
1BQ3FB	1BQ3FB.1	serine/threonine protein phosphatase 2A; IPR004843 (Phosphoesterase domain); GO:0016787 (hydrolase activity)	1.183	NA	0.24245	NA	unchange	4.67315e-07	0.821489	6.33039	unchange
1BRL89	1BRL89.1	uncharacterized tRNA-binding protein C30C2.04-like [Glycine max]; IPR010987 (Glutathione S-transferase, C-terminal-like), IPR012340 (Nucleic acid-binding, OB-fold); GO:0000049 (tRNA binding)	1.107	0.20898	0.146655	0.679895	unchange	0.829085	0.0617336	0.081401	unchange
1BZV33	1BZV33.1	nudix hydrolase homolog 3; IPR015797 (NUDIX hydrolase domain-like); GO:0016787 (hydrolase activity)	0.934	0.075925	-0.0985055	1.11962	unchange	0.247371	0.205508	0.606652	unchange
1CH3A3	1CH3A3.1	ADP-ribosylation factor 1; IPR003579 (Small GTPase superfamily, Rab type), IPR005225 (Small GTP-binding protein domain), IPR006689 (Small GTPase superfamily, ARF/SAR type), IPR027417 (P-loop containing nucleoside triphosphate hydrolase); GO:0005525 (GTP binding), GO:0005622 (intracellular), GO:0006886 (intracellular protein transport), GO:0007264 (small GTPase mediated signal transduction), GO:00…	NA	NA	NA	NA	unchange	0.00161115	-0.51183	2.79286	unchange
1CW7CI	1CW7CI.2	Octicosapeptide/Phox/Bem1p (PB1) domain-containing protein / tetratricopeptide repeat (TPR)-containing protein; IPR000270 (Phox/Bem1p), IPR011990 (Tetratricopeptide-like helical); GO:0005515 (protein binding)	1.055	0.7007	0.077243	0.154468	unchange	0.000743394	0.535958	3.12878	unchange
1D0QNK	1D0QNK.1	regulation of nuclear pre-mRNA domain-containing protein 1A-like isoform X2 [Glycine max]; IPR006569 (CID domain), IPR008942 (ENTH/VHS)	NA	NA	NA	NA	unchange	0.103137	-0.401463	0.986585	unchange
1D22H7	1D22H7.1	probable nucleolar protein 5-2-like [Glycine max]; IPR002687 (Nop domain), IPR012974 (NOP5, N-terminal), IPR012976 (NOSIC)	NA	NA	NA	NA	unchange	0.142784	0.255506	0.845321	unchange
1DVI41	1DVI41.1	folylpolyglutamate synthase; IPR001645 (Folylpolyglutamate synthetase), IPR015943 (WD40/YVTN repeat-like-containing domain); GO:0004326 (tetrahydrofolylpolyglutamate synthase activity), GO:0005515 (protein binding), GO:0005524 (ATP binding), GO:0009058 (biosynthetic process), GO:0009396 (folic acid-containing compound biosynthetic process), GO:0016874 (ligase activity)	0.892	NA	-0.164884	NA	unchange	0.981536	0.0079888	0.00809376	unchange
1DZ6TK	1DZ6TK.1	methyl esterase 1	1.662	2.1114e-05	0.73292	4.67543	unchange	0.0275656	0.357389	1.55963	unchange
1E00SW	1E00SW.2	Smr (small MutS-related) domain protein; IPR002625 (Smr protein/MutS2 C-terminal), IPR013899 (Domain of unknown function DUF1771)	NA	NA	NA	NA	unchange	0.447607	0.135151	0.349103	unchange
1E0YQ2	1E0YQ2.1	alpha-mannosidase 1; IPR001382 (Glycoside hydrolase, family 47); GO:0005509 (calcium ion binding), GO:0016020 (membrane)	NA	NA	NA	NA	unchange	0.992206	0.00902381	0.00339824	unchange
1EDB5Y	1EDB5Y.1	cytospin-A-like isoform X3 [Glycine max]	1.53	0.0094594	0.613532	2.02414	unchange	0.364313	-0.160443	0.438526	unchange
1EJ222	1EJ222.1	uncharacterized protein LOC102663882 [Glycine max]	NA	NA	NA	NA	unchange	0.00778683	-0.761224	2.10864	unchange
1EP8UK	1EP8UK.1	Pathogenesis-related thaumatin superfamily protein; IPR001938 (Thaumatin)	NA	NA	NA	NA	unchange	0	7.60737	Inf	up	unchange-up
1EZN5T	1EZN5T.1	signal recognition particle receptor subunit beta; IPR019009 (Signal recognition particle receptor, beta subunit), IPR024156 (Small GTPase superfamily, ARF type), IPR027417 (P-loop containing nucleoside triphosphate hydrolase); GO:0005525 (GTP binding), GO:0005622 (intracellular), GO:0007264 (small GTPase mediated signal transduction)	0.777	0.41912	-0.364013	0.377662	unchange	0.719889	0.122695	0.142735	unchange
1FB51V	1FB51V.1	sucrose-phosphatase 1; IPR006379 (HAD-superfamily hydrolase, subfamily IIB), IPR013679 (Sucrose-6-phosphate phosphohydrolase C-terminal), IPR023214 (HAD-like domain); GO:0000287 (magnesium ion binding), GO:0003824 (catalytic activity), GO:0005986 (sucrose biosynthetic process), GO:0008152 (metabolic process), GO:0016791 (phosphatase activity), GO:0050307 (sucrose-phosphate phosphatase activity)	NA	NA	NA	NA	unchange	0.540059	0.135422	0.267559	unchange
1FC84E	1FC84E.1	1-(5-phosphoribosyl)-5-[(5- phosphoribosylamino)methylideneamino] imidazole-4-carboxamide isomerase, chloroplastic-like isoform X1 [Glycine max]; IPR006062 (Histidine biosynthesis), IPR011858 (Phosphoribosylformimino-5-aminoimidazole carboxamide ribotide isomerase, eukaryotic), IPR013785 (Aldolase-type TIM barrel); GO:0000105 (histidine biosynthetic process), GO:0003824 (catalytic activity), GO:0…	NA	NA	NA	NA	unchange	0.906657	0.0627057	0.042557	unchange
1FPN7V	1FPN7V.1	methionine gamma-lyase; IPR000277 (Cys/Met metabolism, pyridoxal phosphate-dependent enzyme), IPR015424 (Pyridoxal phosphate-dependent transferase); GO:0003824 (catalytic activity), GO:0030170 (pyridoxal phosphate binding)	NA	NA	NA	NA	unchange	1.05635e-28	2.65124	27.9762	up	unchange-up
1FV09I	1FV09I.1	Calcium-binding EF hand family protein; IPR000261 (EPS15 homology (EH)), IPR011992 (EF-hand domain pair); GO:0005509 (calcium ion binding), GO:0005515 (protein binding)	NA	NA	NA	NA	unchange	0.257825	0.219536	0.588675	unchange
1GCN3K	1GCN3K.1	hypothetical protein	NA	NA	NA	NA	unchange	0.660206	0.133892	0.180321	unchange
1H4ABR	1H4ABR.3	CCR4-NOT transcription complex subunit 3-like [Glycine max]; IPR012270 (CCR4-NOT complex, subunit 3/ 5); GO:0005634 (nucleus)	NA	NA	NA	NA	unchange	0.293595	-0.217169	0.532251	unchange
1H4CIU	1H4CIU.1	serine/arginine repetitive matrix protein 2-like [Glycine max]; IPR013170 (mRNA splicing factor, Cwf21)	NA	NA	NA	NA	unchange	0.823582	0.0482715	0.084293	unchange
1H9F4R	1H9F4R.1	Sec14p-like phosphatidylinositol transfer family protein; IPR001251 (CRAL-TRIO domain), IPR009038 (GOLD), IPR011074 (CRAL/TRIO, N-terminal domain); GO:0006810 (transport), GO:0016021 (integral component of membrane)	0.552	1.784e-06	-0.85726	5.74861	unchange	0.556828	-0.146566	0.254279	unchange
1HI77Q	1HI77Q.1	2-oxoglutarate (2OG) and Fe(II)-dependent oxygenase superfamily protein; IPR005123 (Oxoglutarate/iron-dependent dioxygenase), IPR026992 (Non-haem dioxygenase N-terminal domain), IPR027443 (Isopenicillin N synthase-like); GO:0016491 (oxidoreductase activity), GO:0055114 (oxidation-reduction process)	9.399	NA	3.23251	NA	unchange	6.31687e-86	2.99942	85.1995	up	unchange-up
1HS322	1HS322.1	basic 7S globulin-like [Glycine max]; IPR001461 (Aspartic peptidase), IPR021109 (Aspartic peptidase domain); GO:0004190 (aspartic-type endopeptidase activity), GO:0006508 (proteolysis)	0.44	NA	-1.18442	NA	unchange	2.81498e-07	2.55144	6.55052	up	unchange-up
1HU4YV	1HU4YV.1	catalase 2; IPR002226 (Catalase haem-binding site), IPR010582 (Catalase immune-responsive domain), IPR011614 (Catalase core domain), IPR018028 (Catalase, mono-functional, haem-containing), IPR020835 (Catalase-like domain), IPR024708 (Catalase active site); GO:0004096 (catalase activity), GO:0006979 (response to oxidative stress), GO:0020037 (heme binding), GO:0055114 (oxidation-reduction process)	NA	NA	NA	NA	unchange	0.0350107	-0.671353	1.4558	unchange
1I70XP	1I70XP.1	phosphoglucan phosphatase LSF1; IPR000340 (Dual specificity phosphatase, catalytic domain), IPR001478 (PDZ domain), IPR014756 (Immunoglobulin E-set), IPR020422 (Dual specificity phosphatase, subgroup, catalytic domain); GO:0005515 (protein binding), GO:0006470 (protein dephosphorylation), GO:0008138 (protein tyrosine/serine/threonine phosphatase activity)	0.96	0.4916	-0.0588937	0.308388	unchange	0.500378	0.220566	0.300702	unchange
1I7GZ6	1I7GZ6.1	glutamate synthase 1; IPR000583 (Class II glutamine amidotransferase domain), IPR002489 (Glutamate synthase, alpha subunit, C-terminal), IPR013785 (Aldolase-type TIM barrel), IPR017932 (Glutamine amidotransferase type 2 domain); GO:0003824 (catalytic activity), GO:0006537 (glutamate biosynthetic process), GO:0006807 (nitrogen compound metabolic process), GO:0008152 (metabolic process), GO:0015930…	0.612	8.2512e-07	-0.708396	6.08348	unchange	0.015573	-0.3729	1.80763	unchange
1IB7AW	1IB7AW.3	ATP-dependent zinc metalloprotease FTSH protein; IPR000642 (Peptidase M41), IPR027417 (P-loop containing nucleoside triphosphate hydrolase); GO:0000166 (nucleotide binding), GO:0004222 (metalloendopeptidase activity), GO:0005524 (ATP binding), GO:0006508 (proteolysis), GO:0017111 (nucleoside-triphosphatase activity)	0.758	NA	-0.39973	NA	unchange	0.723209	-0.0885698	0.140736	unchange
1IN98U	1IN98U.2	isoflavone reductase-like protein-like [Glycine max]; IPR008030 (NmrA-like), IPR016040 (NAD(P)-binding domain), IPR027417 (P-loop containing nucleoside triphosphate hydrolase)	NA	NA	NA	NA	unchange	7.76274e-50	4.63261	49.11	up	unchange-up
1IW9Y2	1IW9Y2.1	plasma membrane H+-ATPase; IPR001757 (Cation-transporting P-type ATPase), IPR023214 (HAD-like domain), IPR023298 (P-type ATPase, transmembrane domain); GO:0000166 (nucleotide binding), GO:0006200 (ATP catabolic process), GO:0006754 (ATP biosynthetic process), GO:0006812 (cation transport), GO:0016021 (integral component of membrane), GO:0016887 (ATPase activity), GO:0019829 (cation-transporting A…	0.884	0.23208	-0.177882	0.634362	unchange	8.7375e-108	3.53282	107.059	up	unchange-up
1J64TJ	1J64TJ.1	kunitz trypsin inhibitor 1; IPR002160 (Proteinase inhibitor I3, Kunitz legume); GO:0004866 (endopeptidase inhibitor activity)	9.981	NA	3.31918	NA	unchange	1.6078e-265	8.29249	264.794	up	unchange-up
1JKV8J	1JKV8J.1	triosephosphate isomerase; IPR000652 (Triosephosphate isomerase), IPR013785 (Aldolase-type TIM barrel); GO:0003824 (catalytic activity), GO:0004807 (triose-phosphate isomerase activity), GO:0006096 (glycolysis), GO:0008152 (metabolic process)	0.965	0.46574	-0.0513992	0.331856	unchange	2.47073e-05	0.62302	4.60717	unchange
1JMX4I	1JMX4I.1	sirohydrochlorin ferrochelatase B; IPR002762 (Cobalamin (vitamin B12) biosynthesis CbiX); GO:0009236 (cobalamin biosynthetic process), GO:0016829 (lyase activity), GO:0046872 (metal ion binding)	0.759	0.00076392	-0.397828	3.11695	unchange	2.00536e-05	-0.815116	4.69781	unchange
1JP5NC	1JP5NC.1	RNA-binding KH domain-containing protein; IPR004087 (K Homology domain); GO:0003723 (RNA binding)	1.015	0.74526	0.0214797	0.127692	unchange	0.0703075	-0.290499	1.153	unchange
1JUP22	1JUP22.1	ADP,ATP carrier protein 1, mitochondrial [Glycine max]; IPR002067 (Mitochondrial carrier protein), IPR023395 (Mitochondrial carrier domain); GO:0005215 (transporter activity), GO:0005743 (mitochondrial inner membrane), GO:0006810 (transport), GO:0055085 (transmembrane transport)	NA	NA	NA	NA	unchange	3.07364e-51	6.20827	50.5123	up	unchange-up
1KQ3UY	1KQ3UY.1	acyl-activating enzyme 17; IPR000873 (AMP-dependent synthetase/ligase), IPR025110 (AMP-binding enzyme C-terminal domain); GO:0003824 (catalytic activity), GO:0008152 (metabolic process)	0.986	0.82232	-0.0203404	0.0849591	unchange	0.749335	-0.0677178	0.125324	unchange
GX4Q6M	GX4Q6M.1	disease-resistance response protein; IPR000916 (Bet v I domain), IPR023393 (START-like domain), IPR024949 (Bet v I type allergen); GO:0006952 (defense response), GO:0009607 (response to biotic stimulus)	61.5	2.1922e-05	5.94251	4.65912	up	6.37438e-18	5.18639	17.1956	up	up-up
1L5FHK	1L5FHK.1	sugar porter (SP) family MFS transporter; IPR005828 (General substrate transporter), IPR016196 (Major facilitator superfamily domain, general substrate transporter); GO:0005215 (transporter activity), GO:0006810 (transport), GO:0016020 (membrane), GO:0016021 (integral component of membrane), GO:0022857 (transmembrane transporter activity), GO:0022891 (substrate-specific transmembrane transporter …	1.339	0.088715	0.421156	1.052	unchange	0.159194	0.257861	0.798074	unchange
1L601T	1L601T.1	ENTH/VHS/GAT family protein; IPR004152 (GAT), IPR008942 (ENTH/VHS); GO:0005622 (intracellular), GO:0006886 (intracellular protein transport)	1.468	0.0130196	0.553852	1.8854	unchange	0.012993	0.38275	1.88629	unchange
1L70FA	1L70FA.1	Eukaryotic aspartyl protease family protein; IPR001461 (Aspartic peptidase), IPR021109 (Aspartic peptidase domain); GO:0004190 (aspartic-type endopeptidase activity), GO:0006508 (proteolysis)	NA	NA	NA	NA	unchange	0.807057	-0.0685483	0.0930958	unchange
1L9BHC	1L9BHC.1	NAD(P)-binding Rossmann-fold superfamily protein; IPR002347 (Glucose/ribitol dehydrogenase); GO:0008152 (metabolic process), GO:0016491 (oxidoreductase activity)	1.751	0.020122	0.808179	1.69633	unchange	0.315038	0.201094	0.501637	unchange
1LRU74	1LRU74.1	alcohol dehydrogenase 1; IPR002085 (Alcohol dehydrogenase superfamily, zinc-type), IPR011032 (GroES (chaperonin 10)-like), IPR013149 (Alcohol dehydrogenase, C-terminal), IPR016040 (NAD(P)-binding domain); GO:0008270 (zinc ion binding), GO:0016491 (oxidoreductase activity), GO:0055114 (oxidation-reduction process)	0.728	NA	-0.45799	NA	unchange	0.224558	0.297522	0.648671	unchange
1M4GHK	1M4GHK.1	DNA-binding protein, putative; IPR004483 (DNA helicase, putative), IPR026853 (DNA-binding protein SMUBP-2), IPR027417 (P-loop containing nucleoside triphosphate hydrolase); GO:0000166 (nucleotide binding), GO:0003677 (DNA binding), GO:0005524 (ATP binding), GO:0017111 (nucleoside-triphosphatase activity), GO:0043141 (ATP-dependent 5'-3' DNA helicase activity)	0.459	NA	-1.12343	NA	unchange	0.0970666	-0.412039	1.01293	unchange
1N0TT5	1N0TT5.1	cytochrome c-2; IPR002327 (Cytochrome c, class IA/ IB), IPR009056 (Cytochrome c-like domain); GO:0005506 (iron ion binding), GO:0009055 (electron carrier activity), GO:0020037 (heme binding)	NA	NA	NA	NA	unchange	3.39778e-13	1.94159	12.4688	unchange
1N2067	1N2067.1	DYNAMIN-like 1E; IPR000375 (Dynamin central domain), IPR001401 (Dynamin, GTPase domain), IPR020850 (GTPase effector domain, GED), IPR022812 (Dynamin superfamily), IPR027417 (P-loop containing nucleoside triphosphate hydrolase); GO:0003924 (GTPase activity), GO:0005525 (GTP binding)	NA	NA	NA	NA	unchange	5.13817e-23	1.4821	22.2892	unchange
1N90UZ	1N90UZ.1	ADP-ribosylation factor 1; IPR003579 (Small GTPase superfamily, Rab type), IPR005225 (Small GTP-binding protein domain), IPR006689 (Small GTPase superfamily, ARF/SAR type), IPR027417 (P-loop containing nucleoside triphosphate hydrolase); GO:0005525 (GTP binding), GO:0005622 (intracellular), GO:0006886 (intracellular protein transport), GO:0007264 (small GTPase mediated signal transduction), GO:00…	NA	NA	NA	NA	unchange	0.949348	0.0280693	0.0225744	unchange
1NB5KJ	1NB5KJ.1	FkbM family methyltransferase; IPR006342 (Methyltransferase FkbM)	NA	NA	NA	NA	unchange	0.159753	-0.430452	0.796552	unchange
1NMA8N	1NMA8N.1	alpha-1,4-glucan-protein synthase [UDP-forming]-like protein; IPR004901 (Reversibly glycosylated polypeptide family); GO:0016866 (intramolecular transferase activity), GO:0030244 (cellulose biosynthetic process)	0.759	0.0013439	-0.397828	2.87163	unchange	0.000232607	0.598249	3.63338	unchange
1NY0MW	1NY0MW.1	Subunit of Retromer complex n=1 Tax=Volvox carteri RepID=D8U9T4_VOLCA; IPR005378 (Vacuolar protein sorting-associated protein 35, Vps35); GO:0015031 (protein transport), GO:0030904 (retromer complex)	0.681	NA	-0.554273	NA	unchange	0.31065	0.1935	0.507729	unchange
1NY3A5	1NY3A5.1	COP9 signalosome complex subunit 8; IPR011991 (Winged helix-turn-helix DNA-binding domain)	0.997	NA	-0.00433459	NA	unchange	0.679893	0.137249	0.167559	unchange
1P4JCB	1P4JCB.1	citrate-binding protein-like [Glycine max]; IPR008985 (Concanavalin A-like lectin/glucanases superfamily), IPR013320 (Concanavalin A-like lectin/glucanase, subgroup)	NA	NA	NA	NA	unchange	5.77154e-32	4.09593	31.2387	up	unchange-up
1PFK72	1PFK72.2	neutral alpha-glucosidase; IPR000322 (Glycoside hydrolase, family 31), IPR011013 (Galactose mutarotase-like domain), IPR013785 (Aldolase-type TIM barrel); GO:0003824 (catalytic activity), GO:0005975 (carbohydrate metabolic process), GO:0030246 (carbohydrate binding)	NA	NA	NA	NA	unchange	2.02622e-17	2.15424	16.6933	up	unchange-up
1PW7ZW	1PW7ZW.1	Glutathione S-transferase family protein; IPR010987 (Glutathione S-transferase, C-terminal-like), IPR012336 (Thioredoxin-like fold); GO:0005515 (protein binding)	NA	NA	NA	NA	unchange	8.63835e-30	2.39615	29.0636	up	unchange-up
1Q05D2	1Q05D2.1	cellulose synthase like E1; IPR005150 (Cellulose synthase); GO:0016020 (membrane), GO:0016760 (cellulose synthase (UDP-forming) activity), GO:0030244 (cellulose biosynthetic process)	0.599	NA	-0.739372	NA	unchange	0.238613	0.307388	0.622305	unchange
1Q0CCS	1Q0CCS.1	Unknown protein; IPR011009 (Protein kinase-like domain)	NA	NA	NA	NA	unchange	0.907278	-0.0240873	0.0422594	unchange
1QL5BR	1QL5BR.1	heat shock protein STI-like isoform X1 [Glycine max]; IPR006636 (Heat shock chaperonin-binding), IPR011990 (Tetratricopeptide-like helical); GO:0005515 (protein binding)	0.916	0.6841	-0.12658	0.16488	unchange	0.199588	-0.234607	0.699865	unchange
1RV5TE	1RV5TE.1	sucrose transporter 4; IPR005828 (General substrate transporter), IPR005989 (Sucrose/H+ symporter, plant); GO:0005887 (integral component of plasma membrane), GO:0008515 (sucrose transmembrane transporter activity), GO:0015770 (sucrose transport), GO:0016021 (integral component of membrane), GO:0022857 (transmembrane transporter activity), GO:0055085 (transmembrane transport)	1.043	NA	0.0607392	NA	unchange	2.05896e-07	0.744157	6.68635	unchange
1S4SY2	1S4SY2.3	SufS subfamily cysteine desulfurase; IPR010970 (Cysteine desulfurase, SufS), IPR015424 (Pyridoxal phosphate-dependent transferase); GO:0003824 (catalytic activity), GO:0006534 (cysteine metabolic process), GO:0008152 (metabolic process), GO:0030170 (pyridoxal phosphate binding), GO:0031071 (cysteine desulfurase activity)	NA	NA	NA	NA	unchange	0.0463561	-0.46308	1.33389	unchange
1SA9RR	1SA9RR.1	tetratricopeptide repeat protein 4 homolog isoform X2 [Glycine max]; IPR011990 (Tetratricopeptide-like helical); GO:0005515 (protein binding)	NA	NA	NA	NA	unchange	0.341186	0.891682	0.467008	unchange
1SB772	1SB772.1	sterol 3-beta-glucosyltransferase UGT80A2-like isoform X2 [Glycine max]; IPR002213 (UDP-glucuronosyl/UDP-glucosyltransferase), IPR004276 (Glycosyl transferase, family 28), IPR025749 (Sphingomyelin synthase-like domain); GO:0005975 (carbohydrate metabolic process), GO:0008152 (metabolic process), GO:0030259 (lipid glycosylation)	NA	NA	NA	NA	unchange	0.562798	-0.140402	0.249647	unchange
1SN9CK	1SN9CK.1	syntaxin, putative; IPR010989 (t-SNARE); GO:0005515 (protein binding), GO:0016020 (membrane), GO:0016192 (vesicle-mediated transport)	NA	NA	NA	NA	unchange	0.0327206	-0.497817	1.48518	unchange
1T0QE3	1T0QE3.1	phosphofructokinase 3; IPR000023 (Phosphofructokinase domain), IPR012004 (Pyrophosphate-dependent phosphofructokinase TP0108), IPR022953 (Phosphofructokinase); GO:0003872 (6-phosphofructokinase activity), GO:0005524 (ATP binding), GO:0005945 (6-phosphofructokinase complex), GO:0006002 (fructose 6-phosphate metabolic process), GO:0006096 (glycolysis)	2.681	2.3122e-06	1.42277	5.63597	up	1.28921e-25	1.52034	24.8897	unchange	up-unchange
1T3PYK	1T3PYK.1	glutathione synthetase 2; IPR005615 (Glutathione synthase, eukaryotic), IPR016185 (Pre-ATP-grasp domain); GO:0004363 (glutathione synthase activity), GO:0005524 (ATP binding), GO:0006750 (glutathione biosynthetic process), GO:0016874 (ligase activity)	1.088	0.167455	0.121679	0.776102	unchange	0.0936673	0.309505	1.02841	unchange
1T462X	1T462X.1	cellulose synthase like E1; IPR005150 (Cellulose synthase); GO:0016020 (membrane), GO:0016760 (cellulose synthase (UDP-forming) activity), GO:0030244 (cellulose biosynthetic process)	NA	NA	NA	NA	unchange	0.735796	-0.0884383	0.133243	unchange
1T55P5	1T55P5.1	kunitz trypsin inhibitor 1; IPR002160 (Proteinase inhibitor I3, Kunitz legume); GO:0004866 (endopeptidase inhibitor activity)	7.353	NA	2.87833	NA	unchange	1.22446e-88	3.29678	87.9121	up	unchange-up
1TG9FP	1TG9FP.1	aspartyl/glutamyl-tRNA(Asn/Gln) amidotransferase subunit B; IPR017959 (Aspartyl/glutamyl-tRNA(Asn/Gln) amidotransferase, subunit B /E); GO:0016874 (ligase activity)	NA	NA	NA	NA	unchange	0.173901	-0.367519	0.759699	unchange
1TT2GW	1TT2GW.1	dynamin-like 3; IPR000375 (Dynamin central domain), IPR001401 (Dynamin, GTPase domain), IPR011993 (Pleckstrin homology-like domain), IPR020850 (GTPase effector domain, GED), IPR022812 (Dynamin superfamily), IPR027417 (P-loop containing nucleoside triphosphate hydrolase); GO:0003924 (GTPase activity), GO:0005525 (GTP binding)	1.495	0.0039448	0.580145	2.40398	unchange	1.44605e-06	0.693245	5.83982	unchange
1TW5Y7	1TW5Y7.1	actin-binding calponin-like (CH) domain protein; IPR001715 (Calponin homology domain), IPR011992 (EF-hand domain pair); GO:0003779 (actin binding), GO:0005509 (calcium ion binding), GO:0005515 (protein binding)	1.125	0.043679	0.169925	1.35973	unchange	1.01304e-06	0.930836	5.99437	unchange
1TZ75T	1TZ75T.2	two pore calcium channel protein, putative; IPR005821 (Ion transport domain), IPR011992 (EF-hand domain pair), IPR027359 (Voltage-dependent channel, four helix bundle domain), IPR028800 (Two pore calcium channel protein 1, plants); GO:0000325 (plant-type vacuole), GO:0005216 (ion channel activity), GO:0005245 (voltage-gated calcium channel activity), GO:0005509 (calcium ion binding), GO:0006811 (…	1.116	NA	0.158337	NA	unchange	0.152709	0.24349	0.816134	unchange
1UCA9V	1UCA9V.1	Disease resistance-responsive (dirigent-like protein) family protein; IPR004265 (Plant disease resistance response protein)	NA	NA	NA	NA	unchange	0.728902	0.216424	0.137331	unchange
1UP6DU	1UP6DU.1	uncharacterized protein At2g24330-like isoform X1 [Glycine max]; IPR019273 (Domain of unknown function DUF2296)	NA	NA	NA	NA	unchange	0.617014	-0.117602	0.209705	unchange
1UR2FN	1UR2FN.1	transferring glycosyl group transferase	NA	NA	NA	NA	unchange	0.67367	0.140604	0.171553	unchange
1UU3TQ	1UU3TQ.1	60S ribosomal protein L18-3; IPR000039 (Ribosomal protein L18e), IPR021131 (Ribosomal protein L18e/L15P); GO:0003735 (structural constituent of ribosome), GO:0005622 (intracellular), GO:0005840 (ribosome), GO:0006412 (translation)	1.099	0.155078	0.136191	0.80945	unchange	0.032902	0.336003	1.48278	unchange
1UV8VN	1UV8VN.1	dentin sialophosphoprotein-like isoform X1 [Glycine max]; IPR008507 (Protein of unknown function DUF789)	NA	NA	NA	NA	unchange	0.301065	-0.255058	0.52134	unchange
1V18ID	1V18ID.1	Flavin-binding monooxygenase family protein; IPR012143 (Dimethylaniline monooxygenase, N-oxide-forming); GO:0050660 (flavin adenine dinucleotide binding), GO:0050661 (NADP binding), GO:0055114 (oxidation-reduction process)	NA	NA	NA	NA	unchange	0.676321	-0.115758	0.169847	unchange
1V1Y36	1V1Y36.4	CCR4-NOT transcription complex subunit 1-like isoform X1 [Glycine max]; IPR007196 (CCR4-Not complex component, Not1, C-terminal), IPR024557 (CCR4-Not complex, Not1 subunit, domain of unknown function DUF3819)	1.652	NA	0.724214	NA	unchange	0.0482013	-0.31548	1.31694	unchange
1V29TX	1V29TX.1	transcription initiation factor TFIID subunit 10; IPR003923 (Transcription initiation factor TFIID, 23-30kDa subunit); GO:0005634 (nucleus)	NA	NA	NA	NA	unchange	0.230407	0.34389	0.637505	unchange
1V9TKU	1V9TKU.1	RNA-binding KH domain-containing protein; IPR004087 (K Homology domain); GO:0003723 (RNA binding)	1.018	NA	0.0257376	NA	unchange	0.966522	-0.0141191	0.0147883	unchange
1VUI6H	1VUI6H.1	bis(5-adenosyl)-triphosphatase-like protein; IPR001310 (Histidine triad (HIT) protein), IPR011146 (HIT-like domain); GO:0003824 (catalytic activity)	NA	NA	NA	NA	unchange	9.81425e-17	3.78392	16.0081	up	unchange-up
Y9G6RS	Y9G6RS.1	isoflavone reductase homolog [Glycine max]; IPR008030 (NmrA-like), IPR016040 (NAD(P)-binding domain)	75.923	5.2719e-08	6.24647	7.27803	up	4.8029e-183	4.84673	182.318	up	up-up
1W477Y	1W477Y.1	delta-1-pyrroline-5-carboxylate synthetase; IPR001057 (Glutamate/acetylglutamate kinase), IPR016161 (Aldehyde/histidinol dehydrogenase); GO:0004349 (glutamate 5-kinase activity), GO:0005737 (cytoplasm), GO:0006561 (proline biosynthetic process), GO:0008152 (metabolic process), GO:0016491 (oxidoreductase activity), GO:0055114 (oxidation-reduction process)	NA	NA	NA	NA	unchange	0.044728	-0.316927	1.34942	unchange
1W7ASM	1W7ASM.1	uncharacterized protein LOC100778620 isoform X1 [Glycine max]	NA	NA	NA	NA	unchange	0.292248	0.406411	0.534248	unchange
1W7KJJ	1W7KJJ.3	RNA-binding protein; IPR002344 (Lupus La protein), IPR011991 (Winged helix-turn-helix DNA-binding domain), IPR012677 (Nucleotide-binding, alpha-beta plait); GO:0000166 (nucleotide binding), GO:0003676 (nucleic acid binding), GO:0003723 (RNA binding), GO:0005634 (nucleus), GO:0006396 (RNA processing), GO:0030529 (ribonucleoprotein complex)	0.493	NA	-1.02034	NA	unchange	0.971722	0.00808408	0.0124581	unchange
1WQ6G8	1WQ6G8.3	WD repeat-containing protein 5-like [Glycine max]; IPR015943 (WD40/YVTN repeat-like-containing domain), IPR020472 (G-protein beta WD-40 repeat), IPR022052 (Histone-binding protein RBBP4, N-terminal); GO:0005515 (protein binding)	1.212	0.26478	0.27739	0.577115	unchange	0.670577	-0.103172	0.173551	unchange
JSZ7GP	JSZ7GP.1	isoflavone reductase-like [Glycine max]; IPR008030 (NmrA-like), IPR016040 (NAD(P)-binding domain)	74.949	9.3608e-08	6.22784	7.02869	up	5.2795e-202	4.81767	201.277	up	up-up
1WZ43C	1WZ43C.1	63 kDa inner membrane family protein; IPR001708 (Membrane insertase OXA1/ALB3/YidC), IPR028055 (Membrane insertase YidC/Oxa1, C-terminal); GO:0016021 (integral component of membrane), GO:0051205 (protein insertion into membrane)	1.05	NA	0.0703893	NA	unchange	0.480379	-0.157121	0.318416	unchange
1X31DU	1X31DU.1	1-aminocyclopropane-1-carboxylate oxidase 5-like [Glycine max]; IPR005123 (Oxoglutarate/iron-dependent dioxygenase), IPR026992 (Non-haem dioxygenase N-terminal domain), IPR027443 (Isopenicillin N synthase-like); GO:0016491 (oxidoreductase activity), GO:0055114 (oxidation-reduction process)	NA	NA	NA	NA	unchange	2.68821e-05	-1.28692	4.57054	unchange
1XIG7Z	1XIG7Z.1	carbamoyl-phosphate synthase large chain; IPR006275 (Carbamoyl-phosphate synthase, large subunit), IPR011607 (Methylglyoxal synthase-like domain), IPR011761 (ATP-grasp fold), IPR016185 (Pre-ATP-grasp domain); GO:0003824 (catalytic activity), GO:0005524 (ATP binding), GO:0006807 (nitrogen compound metabolic process), GO:0008152 (metabolic process), GO:0046872 (metal ion binding)	1.151	NA	0.202888	NA	unchange	0.667277	-0.110797	0.175694	unchange
1Y8741	1Y8741.1	Ribosomal protein L6 family protein; IPR000915 (60S ribosomal protein L6E), IPR005568 (Ribosomal protein L6, N-terminal), IPR008991 (Translation protein SH3-like domain); GO:0003735 (structural constituent of ribosome), GO:0005622 (intracellular), GO:0005840 (ribosome), GO:0006412 (translation)	1.007	NA	0.0100637	NA	unchange	0.64331	0.0934895	0.191579	unchange
1YSK8M	1YSK8M.1	beta-galactosidase 8; IPR000922 (D-galactoside/L-rhamnose binding SUEL lectin domain), IPR001944 (Glycoside hydrolase, family 35), IPR017853 (Glycoside hydrolase, superfamily); GO:0005975 (carbohydrate metabolic process), GO:0030246 (carbohydrate binding)	NA	NA	NA	NA	unchange	0.000121443	1.28922	3.91563	unchange
1YUA0M	1YUA0M.1	Mitochondrial transcription termination factor family protein; IPR003690 (Mitochodrial transcription termination factor-related)	NA	NA	NA	NA	unchange	0.853601	0.0573007	0.0687449	unchange
1Z1C0T	1Z1C0T.1	evolutionarily conserved C-terminal region 2; IPR007275 (YTH domain)	NA	NA	NA	NA	unchange	0.0665507	0.329802	1.17685	unchange
1Z5YUN	1Z5YUN.1	beta-ureidopropionase; IPR003010 (Carbon-nitrogen hydrolase); GO:0006807 (nitrogen compound metabolic process)	0.991	0.66644	-0.013043	0.176239	unchange	0.00968929	0.471756	2.01371	unchange
1Z7M3S	1Z7M3S.3	Peptidase M, neutral zinc metallopeptidase, zinc-binding site n=3 Tax=Nitrosococcus RepID=Q3JBI4_NITOC; IPR001930 (Peptidase M1, alanine aminopeptidase/leukotriene A4 hydrolase), IPR024601 (Peptidase M1, alanyl aminopeptidase, C-terminal); GO:0006508 (proteolysis), GO:0008237 (metallopeptidase activity), GO:0008270 (zinc ion binding)	1.305	0.0084249	0.38405	2.07444	unchange	0.537457	0.113985	0.269657	unchange
20061H	20061H.1	ascorbate peroxidase 3; IPR010255 (Haem peroxidase); GO:0004601 (peroxidase activity), GO:0006979 (response to oxidative stress), GO:0020037 (heme binding), GO:0055114 (oxidation-reduction process)	1.555	0.0145553	0.636915	1.83698	unchange	2.67619e-15	1.16655	14.5725	unchange
2022SK	2022SK.2	WHEP-TRS and Aminoacyl-tRNA synthetase and Anticodon-binding and Prolyl-tRNA synthetase domain containing protein n=2 Tax=Haemonchus contortus RepID=U6P182_HAECO; IPR002035 (von Willebrand factor, type A), IPR002316 (Proline-tRNA ligase, class IIa), IPR006895 (Zinc finger, Sec23/Sec24-type), IPR006896 (Sec23/Sec24, trunk domain), IPR006900 (Sec23/Sec24, helical domain), IPR012990 (Sec23/Sec24 bet…	1.017	0.45478	0.0243197	0.342199	unchange	0.429626	0.140771	0.366909	unchange
203Q7N	203Q7N.1	TGACG-sequence-specific DNA-binding protein TGA-2.1 isoform X1 [Glycine max]; IPR004827 (Basic-leucine zipper domain); GO:0003700 (sequence-specific DNA binding transcription factor activity), GO:0043565 (sequence-specific DNA binding)	NA	NA	NA	NA	unchange	0.00554976	-0.508202	2.25573	unchange
204G50	204G50.1	UDP-Glycosyltransferase superfamily protein; IPR002213 (UDP-glucuronosyl/UDP-glucosyltransferase); GO:0008152 (metabolic process)	NA	NA	NA	NA	unchange	0.0093844	-1.4894	2.02759	unchange
2070PF	2070PF.1	Mitochondrial import receptor subunit TOM20 n=2 Tax=Solanum RepID=TOM20_SOLTU; IPR010547 (Plant specific mitochondrial import receptor subunit TOM20); GO:0005515 (protein binding), GO:0005742 (mitochondrial outer membrane translocase complex), GO:0045040 (protein import into mitochondrial outer membrane)	0.701	NA	-0.512514	NA	unchange	0.733495	0.089963	0.134603	unchange
20DV7G	20DV7G.1	apyrase 2; IPR000407 (Nucleoside phosphatase GDA1/CD39); GO:0016787 (hydrolase activity)	0.676	0.12468	-0.564905	0.904203	unchange	7.28536e-16	-1.2285	15.1375	unchange
20IV4T	20IV4T.1	kunitz trypsin inhibitor 1; IPR002160 (Proteinase inhibitor I3, Kunitz legume); GO:0004866 (endopeptidase inhibitor activity)	NA	NA	NA	NA	unchange	4.08784e-83	8.09142	82.3885	up	unchange-up
20LE50	20LE50.2	ATP-binding/protein serine/threonine kinase [Glycine max]; IPR011009 (Protein kinase-like domain), IPR013320 (Concanavalin A-like lectin/glucanase, subgroup), IPR021720 (Malectin); GO:0004672 (protein kinase activity), GO:0004674 (protein serine/threonine kinase activity), GO:0005524 (ATP binding), GO:0006468 (protein phosphorylation)	0.987	NA	-0.018878	NA	unchange	0.00164705	0.517869	2.78329	unchange
20VKS9	20VKS9.1	Unknown protein	NA	NA	NA	NA	unchange	0.818942	-0.080098	0.0867469	unchange
20WV1M	20WV1M.2	NAD(P)-binding Rossmann-fold superfamily protein; IPR002347 (Glucose/ribitol dehydrogenase); GO:0008152 (metabolic process), GO:0016491 (oxidoreductase activity)	NA	NA	NA	NA	unchange	0.309702	-0.369164	0.509056	unchange
21IKS3	21IKS3.1	serine carboxypeptidase-like 50; IPR001563 (Peptidase S10, serine carboxypeptidase); GO:0004185 (serine-type carboxypeptidase activity), GO:0006508 (proteolysis)	1.043	0.71482	0.0607392	0.145803	unchange	0.861754	-0.0687065	0.0646166	unchange
21KZ6L	21KZ6L.2	coatomer subunit alpha-2-like [Glycine max]; IPR016391 (Coatomer alpha subunit); GO:0005198 (structural molecule activity), GO:0005515 (protein binding), GO:0006886 (intracellular protein transport), GO:0016192 (vesicle-mediated transport), GO:0030117 (membrane coat), GO:0030126 (COPI vesicle coat)	NA	NA	NA	NA	unchange	0.717915	0.101155	0.143927	unchange
21LKMJ	21LKMJ.1	transcription initiation factor TFIID subunit 5-like isoform X1 [Glycine max]; IPR006594 (LisH dimerisation motif), IPR007582 (TFIID subunit, WD40-associated region), IPR015943 (WD40/YVTN repeat-like-containing domain), IPR020472 (G-protein beta WD-40 repeat); GO:0005515 (protein binding), GO:0005634 (nucleus)	NA	NA	NA	NA	unchange	0.750051	0.0724542	0.124909	unchange
2251QZ	2251QZ.2	nuclear pore complex protein nup54-like [Glycine max]; IPR024864 (Nucleoporin Nup54/Nup57/Nup44), IPR025712 (Nucleoporin Nup54, alpha-helical domain); GO:0005643 (nuclear pore)	0.902	0.68124	-0.148801	0.1667	unchange	0.490596	-0.250075	0.309276	unchange
228PAQ	228PAQ.1	purple acid phosphatase 27; IPR004843 (Phosphoesterase domain), IPR008963 (Purple acid phosphatase-like, N-terminal), IPR025733 (Iron/zinc purple acid phosphatase-like C-terminal domain); GO:0003993 (acid phosphatase activity), GO:0016787 (hydrolase activity), GO:0046872 (metal ion binding)	0.792	0.039659	-0.336428	1.40166	unchange	0.506412	-0.212607	0.295496	unchange
228WZM	228WZM.1	O-fucosyltransferase family protein; IPR019378 (GDP-fucose protein O-fucosyltransferase)	NA	NA	NA	NA	unchange	0.869137	-0.048152	0.0609116	unchange
22FU97	22FU97.1	TCP family transcription factor; IPR005333 (Transcription factor, TCP)	NA	NA	NA	NA	unchange	0.000844849	-0.522202	3.07322	unchange
22IVZ0	22IVZ0.1	gibberellin 20 oxidase 2-like [Glycine max]; IPR002283 (Isopenicillin N synthase), IPR026992 (Non-haem dioxygenase N-terminal domain), IPR027443 (Isopenicillin N synthase-like); GO:0005506 (iron ion binding), GO:0016491 (oxidoreductase activity), GO:0055114 (oxidation-reduction process)	NA	NA	NA	NA	unchange	1.12148e-18	-2.9013	17.9502	down	unchange-down
22LF0C	22LF0C.1	myosin-like protein	1.089	NA	0.123004	NA	unchange	0.268891	-0.258042	0.570424	unchange
0BML12	0BML12.1	aldo/keto reductase family oxidoreductase; IPR001395 (Aldo/keto reductase), IPR023210 (NADP-dependent oxidoreductase domain); GO:0016491 (oxidoreductase activity), GO:0055114 (oxidation-reduction process)	132.356	0.0054798	7.04828	2.26124	up	4.8996e-196	4.74667	195.31	up	up-up
22VPXE	22VPXE.1	heparanase-like protein 1-like isoform X2 [Glycine max]; IPR005199 (Glycoside hydrolase, family 79); GO:0005975 (carbohydrate metabolic process), GO:0016020 (membrane)	0.563	0.00157925	-0.828793	2.80155	unchange	0.030452	-0.663399	1.51638	unchange
22W300	22W300.3	Regulator of chromosome condensation (RCC1) family protein; IPR009091 (Regulator of chromosome condensation 1/beta-lactamase-inhibitor protein II)	NA	NA	NA	NA	unchange	0.411367	-0.153156	0.385771	unchange
230XUM	230XUM.1	RNA-binding protein 1-like [Glycine max]; IPR012677 (Nucleotide-binding, alpha-beta plait); GO:0000166 (nucleotide binding), GO:0003676 (nucleic acid binding)	1.007	NA	0.0100637	NA	unchange	0.00761293	0.583674	2.11845	unchange
237GY1	237GY1.1	Cytochrome P450 superfamily protein; IPR001128 (Cytochrome P450); GO:0005506 (iron ion binding), GO:0020037 (heme binding), GO:0055114 (oxidation-reduction process)	NA	NA	NA	NA	unchange	1.94142e-05	-0.949136	4.71188	unchange
238UV6	238UV6.1	signal recognition particle subunit SRP72-like [Glycine max]; IPR011990 (Tetratricopeptide-like helical), IPR013699 (Signal recognition particle, SRP72 subunit, RNA-binding), IPR026270 (Signal recognition particle, SRP72 subunit); GO:0005515 (protein binding), GO:0006614 (SRP-dependent cotranslational protein targeting to membrane), GO:0008312 (7S RNA binding), GO:0048500 (signal recognition part…	NA	NA	NA	NA	unchange	0.440614	-0.32939	0.355941	unchange
23AQDA	23AQDA.2	phosphoglucomutase; IPR005841 (Alpha-D-phosphohexomutase superfamily); GO:0000287 (magnesium ion binding), GO:0005975 (carbohydrate metabolic process)	NA	NA	NA	NA	unchange	0.0071762	-0.593352	2.14411	unchange
23E1K9	23E1K9.1	FKBP-like peptidyl-prolyl cis-trans isomerase family protein; IPR001179 (Peptidyl-prolyl cis-trans isomerase, FKBP-type, domain), IPR011990 (Tetratricopeptide-like helical), IPR023566 (Peptidyl-prolyl cis-trans isomerase, FKBP-type); GO:0005515 (protein binding), GO:0006457 (protein folding)	NA	NA	NA	NA	unchange	0.486302	0.152738	0.313094	unchange
23FIWR	23FIWR.1	Chaperone DnaJ-domain superfamily protein; IPR001623 (DnaJ domain)	NA	NA	NA	NA	unchange	0.0381944	0.39143	1.418	unchange
23H0YW	23H0YW.1	riboflavin biosynthesis protein RibD; IPR004794 (Riboflavin biosynthesis protein RibD), IPR024072 (Dihydrofolate reductase-like domain); GO:0003824 (catalytic activity), GO:0008270 (zinc ion binding), GO:0008835 (diaminohydroxyphosphoribosylaminopyrimidine deaminase activity), GO:0009231 (riboflavin biosynthetic process), GO:0016787 (hydrolase activity), GO:0055114 (oxidation-reduction process)	0.847	0.177175	-0.239566	0.751598	unchange	0.0667272	-0.74667	1.1757	unchange
23M4YM	23M4YM.3	lysine-tRNA ligase-like protein; IPR018150 (Aminoacyl-tRNA synthetase, class II (D/K/N)-like); GO:0000166 (nucleotide binding), GO:0003676 (nucleic acid binding), GO:0004812 (aminoacyl-tRNA ligase activity), GO:0004824 (lysine-tRNA ligase activity), GO:0005524 (ATP binding), GO:0005737 (cytoplasm), GO:0006418 (tRNA aminoacylation for protein translation), GO:0006430 (lysyl-tRNA aminoacylation)	NA	NA	NA	NA	unchange	0.946933	0.0166867	0.0236807	unchange
23PCL8	23PCL8.1	Protein kinase superfamily protein; IPR011009 (Protein kinase-like domain), IPR013320 (Concanavalin A-like lectin/glucanase, subgroup); GO:0004672 (protein kinase activity), GO:0004674 (protein serine/threonine kinase activity), GO:0005524 (ATP binding), GO:0006468 (protein phosphorylation)	0.634	0.000176006	-0.657445	3.75447	unchange	0.0155722	0.441637	1.80765	unchange
23PF6N	23PF6N.2	serine hydroxymethyltransferase 2; IPR001085 (Serine hydroxymethyltransferase), IPR015424 (Pyridoxal phosphate-dependent transferase); GO:0003824 (catalytic activity), GO:0004372 (glycine hydroxymethyltransferase activity), GO:0006544 (glycine metabolic process), GO:0006563 (L-serine metabolic process), GO:0030170 (pyridoxal phosphate binding)	0.751	0.067484	-0.413115	1.1708	unchange	0.185981	-0.421381	0.730532	unchange
23T474	23T474.1	Ribosomal protein L10 family protein; IPR001790 (Ribosomal protein L10/acidic P0); GO:0005622 (intracellular), GO:0042254 (ribosome biogenesis)	NA	NA	NA	NA	unchange	7.87407e-05	-1.03111	4.1038	unchange
246C9P	246C9P.1	thylakoid membrane phosphoprotein 14 kDa protein; IPR025564 (Cyanobacterial aminoacyl-tRNA synthetase, CAAD domain)	1.101	0.0099761	0.138814	2.00104	unchange	0.0813452	0.364645	1.08967	unchange
247CUK	247CUK.2	protein TIC 40, chloroplastic-like [Glycine max]; IPR006636 (Heat shock chaperonin-binding)	1.082	0.165404	0.1137	0.781454	unchange	0.36188	0.184026	0.441435	unchange
24C55C	24C55C.1	pyruvate dehydrogenase E1 beta; IPR005475 (Transketolase-like, pyrimidine-binding domain), IPR005476 (Transketolase, C-terminal), IPR009014 (Transketolase, C-terminal/Pyruvate-ferredoxin oxidoreductase, domain II); GO:0003824 (catalytic activity), GO:0008152 (metabolic process)	0.871	NA	-0.199255	NA	unchange	0.277237	-0.230388	0.557148	unchange
24ECRJ	24ECRJ.2	alkaline/neutral invertase; IPR008928 (Six-hairpin glycosidase-like), IPR024746 (Glycosyl hydrolase family 100); GO:0003824 (catalytic activity), GO:0033926 (glycopeptide alpha-N-acetylgalactosaminidase activity)	NA	NA	NA	NA	unchange	0.000120147	0.590117	3.92029	unchange
24MIBH	24MIBH.1	farnesyl diphosphate synthase 1; IPR000092 (Polyprenyl synthetase); GO:0008299 (isoprenoid biosynthetic process)	0.43	NA	-1.21759	NA	unchange	0.00380662	0.649425	2.41946	unchange
24YPNN	24YPNN.2	isoflavone reductase-like protein-like [Glycine max]; IPR008030 (NmrA-like), IPR016040 (NAD(P)-binding domain)	NA	NA	NA	NA	unchange	0.860059	-0.108503	0.0654716	unchange
24ZAAH	24ZAAH.1	Ribosomal protein L4/L1 family; IPR002136 (Ribosomal protein L4/L1e), IPR023574 (Ribosomal protein L4 domain), IPR025755 (60S ribosomal protein L4, C-terminal domain); GO:0003735 (structural constituent of ribosome), GO:0005840 (ribosome), GO:0006412 (translation)	1.084	0.28692	0.116365	0.542239	unchange	0.510793	0.121414	0.291755	unchange
24ZDA8	24ZDA8.2	ankyrin repeat-containing 2B; IPR020683 (Ankyrin repeat-containing domain); GO:0005515 (protein binding)	0.956	0.42818	-0.0649175	0.368374	unchange	0.821129	-0.0460206	0.0855889	unchange
2517Z7	2517Z7.1	Catalytic/ hydrolase n=7 Tax=Camelineae RepID=Q682E0_ARATH; IPR006992 (Amidohydrolase 2); GO:0003824 (catalytic activity), GO:0008152 (metabolic process)	NA	NA	NA	NA	unchange	0.000329772	-0.941376	3.48179	unchange
25DMGV	25DMGV.1	NRAMP metal ion transporter 2; IPR001046 (Natural resistance-associated macrophage like); GO:0005215 (transporter activity), GO:0006810 (transport), GO:0016020 (membrane)	33.347	NA	5.05949	NA	unchange	5.08656e-20	1.27922	19.2936	unchange
261ZZU	261ZZU.2	protein IQ-DOMAIN 32-like isoform X2 [Glycine max]; IPR000048 (IQ motif, EF-hand binding site), IPR025064 (Domain of unknown function DUF4005), IPR027417 (P-loop containing nucleoside triphosphate hydrolase); GO:0005515 (protein binding)	NA	NA	NA	NA	unchange	0.00122199	-0.592395	2.91293	unchange
265AFI	265AFI.2	ChaC-like family protein; IPR006840 (ChaC-like protein), IPR013024 (Butirosin biosynthesis, BtrG-like)	0.725	NA	-0.463947	NA	unchange	0.438913	0.279133	0.357621	unchange
26BATJ	26BATJ.1	Ferredoxin-NADP reductase family protein n=2 Tax=Populus RepID=B9GG14_POPTR; IPR001433 (Oxidoreductase FAD/NAD(P)-binding), IPR015701 (Ferredoxin--NADP reductase), IPR017938 (Riboflavin synthase-like beta-barrel); GO:0016491 (oxidoreductase activity), GO:0055114 (oxidation-reduction process)	1.334	0.0167404	0.415759	1.77623	unchange	1.41146e-37	2.05919	36.8503	up	unchange-up
26CUCK	26CUCK.1	appr-1-p processing enzyme family protein; IPR002589 (Macro domain)	1.033	0.65478	0.0468403	0.183905	unchange	0.334875	0.213321	0.475117	unchange
26GYPH	26GYPH.1	probable methyltransferase PMT13-like [Glycine max]; IPR004159 (Putative S-adenosyl-L-methionine-dependent methyltransferase); GO:0008168 (methyltransferase activity)	NA	NA	NA	NA	unchange	0.382407	0.192096	0.417474	unchange
26IG8H	26IG8H.1	LAG1 longevity assurance homolog 3; IPR016439 (Longevity assurance, LAG1/LAC1); GO:0016021 (integral component of membrane)	NA	NA	NA	NA	unchange	0.532476	0.144257	0.2737	unchange
26JD8R	26JD8R.1	enoyl-CoA hydratase/isomerase family protein; IPR001753 (Crotonase superfamily); GO:0003824 (catalytic activity), GO:0008152 (metabolic process)	1.716	NA	0.77905	NA	unchange	0.03295	0.403553	1.48214	unchange
26JPZN	26JPZN.1	Pentapeptide repeat-containing protein; IPR001646 (Pentapeptide repeat)	NA	NA	NA	NA	unchange	0.00402643	-0.986827	2.39508	unchange
26KJHP	26KJHP.1	adenylate cyclase; IPR023577 (CYTH-like domain)	1.005	0.93462	0.0071955	0.0293649	unchange	0.799878	0.0674095	0.0969764	unchange
26LP8U	26LP8U.1	glutamate-1-semialdehyde 2,1-aminomutase 2; IPR005814 (Aminotransferase class-III), IPR015424 (Pyridoxal phosphate-dependent transferase); GO:0003824 (catalytic activity), GO:0008483 (transaminase activity), GO:0030170 (pyridoxal phosphate binding), GO:0033014 (tetrapyrrole biosynthetic process)	NA	NA	NA	NA	unchange	0.0462876	-0.419193	1.33453	unchange
275XDC	275XDC.1	TatD related DNase; IPR001130 (TatD family)	NA	NA	NA	NA	unchange	0.0158737	0.567401	1.79932	unchange
27CGVJ	27CGVJ.2	starch synthase 2; IPR011835 (Glycogen/starch synthase, ADP-glucose type); GO:0009011 (starch synthase activity), GO:0009058 (biosynthetic process), GO:0009250 (glucan biosynthetic process)	0.837	0.00136081	-0.2567	2.8662	unchange	0.0217803	-0.396707	1.66194	unchange
27DD66	27DD66.1	ATP-dependent zinc metalloprotease FTSH protein; IPR000642 (Peptidase M41), IPR027417 (P-loop containing nucleoside triphosphate hydrolase); GO:0000166 (nucleotide binding), GO:0004222 (metalloendopeptidase activity), GO:0005524 (ATP binding), GO:0006508 (proteolysis), GO:0017111 (nucleoside-triphosphatase activity)	1.238	NA	0.308011	NA	unchange	0.0339871	-0.370814	1.46869	unchange
27LGD1	27LGD1.1	PAR1 protein; IPR009489 (PAR1)	NA	NA	NA	NA	unchange	4.4013e-254	5.97379	253.356	up	unchange-up
27RLCF	27RLCF.1	Cytochrome P450 superfamily protein; IPR001128 (Cytochrome P450); GO:0005506 (iron ion binding), GO:0020037 (heme binding), GO:0055114 (oxidation-reduction process)	NA	NA	NA	NA	unchange	1.05556e-05	-0.735128	4.97652	unchange
27SX2S	27SX2S.1	signal recognition particle receptor subunit beta; IPR019009 (Signal recognition particle receptor, beta subunit), IPR027417 (P-loop containing nucleoside triphosphate hydrolase)	NA	NA	NA	NA	unchange	0.828106	-0.0591514	0.0819142	unchange
289CQF	289CQF.1	3'-5' exonuclease domain-containing protein / K homology domain-containing protein / KH domain-containing protein; IPR004087 (K Homology domain), IPR012337 (Ribonuclease H-like domain); GO:0003676 (nucleic acid binding), GO:0003723 (RNA binding), GO:0006139 (nucleobase-containing compound metabolic process), GO:0008408 (3'-5' exonuclease activity)	0.916	NA	-0.12658	NA	unchange	0.858733	0.056518	0.0661418	unchange
28D0BA	28D0BA.1	serpin-ZX-like protein; IPR000215 (Serpin family), IPR023795 (Serpin, conserved site), IPR023796 (Serpin domain); GO:0005615 (extracellular space)	1.134	0.107316	0.181421	0.969336	unchange	0.948347	-0.0241987	0.0230326	unchange
28E30R	28E30R.1	HISTIDINE TRIAD NUCLEOTIDE-BINDING 2; IPR001310 (Histidine triad (HIT) protein), IPR011146 (HIT-like domain); GO:0003824 (catalytic activity)	NA	NA	NA	NA	unchange	0.382163	-0.246218	0.417751	unchange
28F6NF	28F6NF.1	aldo/keto reductase family oxidoreductase; IPR001395 (Aldo/keto reductase), IPR023210 (NADP-dependent oxidoreductase domain); GO:0016491 (oxidoreductase activity), GO:0055114 (oxidation-reduction process)	NA	NA	NA	NA	unchange	4.9293e-204	4.84927	203.307	up	unchange-up
28MAAX	28MAAX.1	CLP protease proteolytic subunit 1; IPR023562 (Clp protease proteolytic subunit /Translocation-enhancing protein TepA); GO:0004252 (serine-type endopeptidase activity), GO:0006508 (proteolysis)	0.833	0.040922	-0.263612	1.38804	unchange	0.0633404	-0.325176	1.19832	unchange
28N5NC	28N5NC.1	Bifunctional orotate phosphoribosyltransferase/orotidine 5'-phosphate decarboxylase n=1 Tax=Blattabacterium sp. (Mastotermes darwiniensis) str. MADAR RepID=G7SPT8_9FLAO; IPR000836 (Phosphoribosyltransferase domain), IPR013785 (Aldolase-type TIM barrel), IPR014732 (Orotidine 5'-phosphate decarboxylase), IPR023031 (Orotate phosphoribosyltransferase); GO:0003824 (catalytic activity), GO:0004588 (oro…	NA	NA	NA	NA	unchange	0.489959	-0.18827	0.30984	unchange
28TKL1	28TKL1.2	aspartate aminotransferase; IPR015424 (Pyridoxal phosphate-dependent transferase); GO:0003824 (catalytic activity), GO:0009058 (biosynthetic process), GO:0030170 (pyridoxal phosphate binding)	NA	NA	NA	NA	unchange	1.25558e-56	3.88312	55.9012	up	unchange-up
28TKL1	28TKL1.1	aspartate aminotransferase; IPR015424 (Pyridoxal phosphate-dependent transferase); GO:0003824 (catalytic activity), GO:0009058 (biosynthetic process), GO:0030170 (pyridoxal phosphate binding)	NA	NA	NA	NA	unchange	1.25558e-56	3.88312	55.9012	up	unchange-up
28ZGNX	28ZGNX.1	conserved oligomeric Golgi complex subunit 2-like [Glycine max]; IPR009316 (COG complex component, COG2), IPR024602 (Conserved oligomeric Golgi complex, subunit 2, N-terminal), IPR024603 (COG complex component, COG2, C-terminal); GO:0007030 (Golgi organization), GO:0015031 (protein transport), GO:0016020 (membrane)	0.955	0.7856	-0.0664274	0.104799	unchange	0.739606	0.07819	0.131	unchange
290HVK	290HVK.1	5-methyltetrahydropteroyltriglutamate--homocysteine methyltransferase n=2 Tax=Alcaligenes RepID=M5J2G5_9BURK; IPR006276 (Cobalamin-independent methionine synthase); GO:0003871 (5-methyltetrahydropteroyltriglutamate-homocysteine S-methyltransferase activity), GO:0008270 (zinc ion binding), GO:0008652 (cellular amino acid biosynthetic process), GO:0009086 (methionine biosynthetic process)	0.514	0.0189814	-0.96016	1.72167	unchange	1.31676e-09	-1.85118	8.88049	unchange
291MZ5	291MZ5.1	receptor-like kinase; IPR001611 (Leucine-rich repeat), IPR013210 (Leucine-rich repeat-containing N-terminal, type 2); GO:0005515 (protein binding)	0.44	0.00092494	-1.18442	3.03389	down	0.00017177	-0.718202	3.76505	unchange	down-unchange
29BL0G	29BL0G.1	protein ROOT HAIR DEFECTIVE 3 homolog 2-like [Glycine max]; IPR008803 (RHD3/Sey1), IPR027417 (P-loop containing nucleoside triphosphate hydrolase)	1.035	NA	0.0496308	NA	unchange	0.363199	-0.16543	0.439856	unchange
29C4GT	29C4GT.1	vesicle-associated membrane protein 725; IPR001388 (Synaptobrevin), IPR011012 (Longin-like domain); GO:0006810 (transport), GO:0016021 (integral component of membrane), GO:0016192 (vesicle-mediated transport)	0.982	0.7258	-0.0262051	0.139183	unchange	0.00907234	-0.430015	2.04228	unchange
29JE2Z	29JE2Z.2	Protein kinase superfamily protein; IPR002912 (ACT domain), IPR011009 (Protein kinase-like domain); GO:0004672 (protein kinase activity), GO:0004674 (protein serine/threonine kinase activity), GO:0005524 (ATP binding), GO:0006468 (protein phosphorylation), GO:0008152 (metabolic process), GO:0016597 (amino acid binding)	NA	NA	NA	NA	unchange	0.850954	0.136249	0.0700937	unchange
29QZWB	29QZWB.2	seryl-tRNA synthetase / serine--tRNA ligase; IPR002317 (Serine-tRNA ligase, type1); GO:0000166 (nucleotide binding), GO:0004812 (aminoacyl-tRNA ligase activity), GO:0004828 (serine-tRNA ligase activity), GO:0005524 (ATP binding), GO:0005737 (cytoplasm), GO:0006418 (tRNA aminoacylation for protein translation), GO:0006434 (seryl-tRNA aminoacylation)	1.01	0.793	0.0143553	0.100727	unchange	0.299543	0.235059	0.52354	unchange
29ZW60	29ZW60.1	expressed protein localized to the inner membrane of the chloroplast.	NA	NA	NA	NA	unchange	0.228563	0.242992	0.640994	unchange
2A1XYJ	2A1XYJ.1	biotin synthase-like [Glycine max]; IPR002684 (Biotin synthase/Biotin biosynthesis bifunctional protein BioAB), IPR007197 (Radical SAM), IPR013785 (Aldolase-type TIM barrel); GO:0003824 (catalytic activity), GO:0004076 (biotin synthase activity), GO:0009102 (biotin biosynthetic process), GO:0051536 (iron-sulfur cluster binding)	1.154	0.2242	0.206643	0.649364	unchange	0.28002	0.213484	0.552811	unchange
2A3E3X	2A3E3X.1	beta glucosidase 11; IPR001360 (Glycoside hydrolase, family 1), IPR017853 (Glycoside hydrolase, superfamily); GO:0005975 (carbohydrate metabolic process)	NA	NA	NA	NA	unchange	0.00163186	3.04212	2.78732	unchange
2AV6EE	2AV6EE.3	dynamin-like protein; IPR000375 (Dynamin central domain), IPR001401 (Dynamin, GTPase domain), IPR020850 (GTPase effector domain, GED), IPR022812 (Dynamin superfamily), IPR027417 (P-loop containing nucleoside triphosphate hydrolase); GO:0003924 (GTPase activity), GO:0005525 (GTP binding)	1.062	0.29052	0.0867838	0.536824	unchange	3.23294e-07	0.731725	6.4904	unchange
2B31R0	2B31R0.1	protein YLS7-like [Glycine max]; IPR025846 (PMR5 N-terminal domain), IPR026057 (PC-Esterase)	NA	NA	NA	NA	unchange	0.0118571	-0.584472	1.92602	unchange
2BC2K1	2BC2K1.1	vesicle associated protein; IPR016763 (Vesicle-associated membrane protein); GO:0005198 (structural molecule activity)	NA	NA	NA	NA	unchange	0.580724	-0.117572	0.23603	unchange
2BWG0B	2BWG0B.1	strictosidine synthase-like 3; IPR011042 (Six-bladed beta-propeller, TolB-like); GO:0009058 (biosynthetic process), GO:0016844 (strictosidine synthase activity)	1.161	0.08618	0.215368	1.06459	unchange	1.07009e-06	0.869594	5.97058	unchange
2BY1CI	2BY1CI.1	unknown protein; FUNCTIONS IN: molecular_function unknown; INVOLVED IN: biological_process unknown; LOCATED IN: chloroplast, chloroplast stroma; EXPRESSED IN: 22 plant structures; EXPRESSED DURING: 14 growth stages; Has 94 Blast hits to 94 proteins in 35 species: Archae - 6; Bacteria - 10; Metazoa - 21; Fungi - 2; Plants - 48; Viruses - 0; Other Eukaryotes - 7 (source: NCBI BLink).	0.45	NA	-1.152	NA	unchange	1.12332e-05	-1.1701	4.9495	unchange
2BYT27	2BYT27.1	heat shock protein 70; IPR013126 (Heat shock protein 70 family); GO:0005524 (ATP binding), GO:0006457 (protein folding), GO:0051082 (unfolded protein binding)	NA	NA	NA	NA	unchange	0.186473	-0.261424	0.729384	unchange
2C1SEX	2C1SEX.1	tRNA wybutosine-synthesizing protein 1 homolog isoform 2 [Glycine max]	NA	NA	NA	NA	unchange	0.23853	-0.211153	0.622456	unchange
2C7VYD	2C7VYD.1	ABCC subfamily ATP-binding cassette protein n=4 Tax=Vitis vinifera RepID=R9QT20_VITVI; IPR011527 (ABC transporter type 1, transmembrane domain), IPR027417 (P-loop containing nucleoside triphosphate hydrolase); GO:0000166 (nucleotide binding), GO:0005524 (ATP binding), GO:0006810 (transport), GO:0016021 (integral component of membrane), GO:0016887 (ATPase activity), GO:0017111 (nucleoside-triphosp…	NA	NA	NA	NA	unchange	0.908572	-0.0366959	0.0416405	unchange
2C8XNL	2C8XNL.1	Protein phosphatase 2C family protein; IPR001932 (Protein phosphatase 2C (PP2C)-like domain), IPR015655 (Protein phosphatase 2C); GO:0003824 (catalytic activity)	NA	NA	NA	NA	unchange	2.42447e-10	0.955151	9.61538	unchange
2CFU61	2CFU61.1	Peroxidase superfamily protein; IPR010255 (Haem peroxidase); GO:0004601 (peroxidase activity), GO:0006979 (response to oxidative stress), GO:0020037 (heme binding), GO:0055114 (oxidation-reduction process)	NA	NA	NA	NA	unchange	5.051e-257	5.72333	256.297	up	unchange-up
2CK2M8	2CK2M8.1	Nucleoporin, Nup133/Nup155-like; IPR007187 (Nucleoporin, Nup133/Nup155-like, C-terminal), IPR014908 (Nucleoporin, Nup133/Nup155-like, N-terminal)	0.729	NA	-0.456009	NA	unchange	0.202565	-0.288538	0.693435	unchange
2D2WCL	2D2WCL.1	RNA-binding protein 1-like [Glycine max]; IPR012677 (Nucleotide-binding, alpha-beta plait); GO:0000166 (nucleotide binding), GO:0003676 (nucleic acid binding)	0.998	0.98766	-0.00288828	0.00539253	unchange	0.470206	-0.132878	0.327712	unchange
2EH2S8	2EH2S8.1	glutamyl-tRNA(Gln) amidotransferase subunit C, chloroplastic/mitochondrial-like isoform X1 [Glycine max]; IPR003837 (Aspartyl/glutamyl-tRNA(Asn/Gln) amidotransferase, C subunit); GO:0006450 (regulation of translational fidelity)	NA	NA	NA	NA	unchange	0.27024	-0.417733	0.568251	unchange
2F1JWB	2F1JWB.1	putative indole-3-acetic acid-amido synthetase GH3.9; IPR004993 (GH3 auxin-responsive promoter), IPR005135 (Endonuclease/exonuclease/phosphatase)	NA	NA	NA	NA	unchange	2.56702e-10	1.46887	9.59057	unchange
2F8MA2	2F8MA2.1	60S ribosomal protein L15-1-like [Glycine max]; IPR000439 (Ribosomal protein L15e); GO:0003735 (structural constituent of ribosome), GO:0005622 (intracellular), GO:0005840 (ribosome), GO:0006412 (translation)	NA	NA	NA	NA	unchange	0.761765	0.0657093	0.118179	unchange
2FF2JF	2FF2JF.1	ZIP zinc/iron transport family protein; IPR003689 (Zinc/iron permease); GO:0005385 (zinc ion transmembrane transporter activity), GO:0016020 (membrane), GO:0016021 (integral component of membrane), GO:0030001 (metal ion transport), GO:0046873 (metal ion transmembrane transporter activity), GO:0055085 (transmembrane transport), GO:0071577 (zinc ion transmembrane transport)	NA	NA	NA	NA	unchange	0.0130518	0.386089	1.88433	unchange
2FK0GQ	2FK0GQ.1	uncharacterized protein LOC100787145 isoform X9 [Glycine max]; IPR002934 (Nucleotidyl transferase domain); GO:0016779 (nucleotidyltransferase activity)	NA	NA	NA	NA	unchange	0.0146988	-0.399849	1.83272	unchange
2G23RK	2G23RK.1	isocitrate dehydrogenase V; IPR001804 (Isocitrate and isopropylmalate dehydrogenases family), IPR024084 (Isopropylmalate dehydrogenase-like domain); GO:0000287 (magnesium ion binding), GO:0004449 (isocitrate dehydrogenase (NAD+) activity), GO:0006099 (tricarboxylic acid cycle), GO:0051287 (NAD binding), GO:0055114 (oxidation-reduction process)	NA	NA	NA	NA	unchange	0.000204312	0.698516	3.68971	unchange
2G56ZD	2G56ZD.1	Glutathione S-transferase family protein; IPR010987 (Glutathione S-transferase, C-terminal-like), IPR012336 (Thioredoxin-like fold); GO:0005515 (protein binding)	NA	NA	NA	NA	unchange	4.56597e-29	20	28.3405	up	unchange-up
2GB72X	2GB72X.1	30S ribosomal protein, putative; IPR003489 (Ribosomal protein S30Ae/sigma 54 modulation protein); GO:0044238 (primary metabolic process)	0.51	NA	-0.971431	NA	unchange	4.49273e-15	-1.39811	14.3475	unchange
2GC3QC	2GC3QC.3	SUMO-activating enzyme 2; IPR016040 (NAD(P)-binding domain), IPR023280 (Ubiquitin-like 1 activating enzyme, catalytic cysteine domain), IPR028077 (Ubiquitin/SUMO-activating enzyme ubiquitin-like domain); GO:0003824 (catalytic activity), GO:0005524 (ATP binding), GO:0006464 (cellular protein modification process), GO:0008641 (small protein activating enzyme activity)	NA	NA	NA	NA	unchange	0.698378	0.0969643	0.155909	unchange
2GDU51	2GDU51.1	chalcone-flavanone isomerase family protein; IPR016087 (Chalcone isomerase); GO:0009813 (flavonoid biosynthetic process), GO:0016872 (intramolecular lyase activity), GO:0045430 (chalcone isomerase activity)	NA	NA	NA	NA	unchange	5.9414e-169	4.43466	168.226	up	unchange-up
2GFV1T	2GFV1T.1	Carbamoyl-phosphate synthase small chain n=2 Tax=Glaciecola RepID=K6Z365_9ALTE; IPR002474 (Carbamoyl-phosphate synthase, small subunit N-terminal domain)	NA	NA	NA	NA	unchange	0.255167	-0.204685	0.593176	unchange
2GQ0W5	2GQ0W5.1	Cu/Zn-superoxide dismutase copper chaperone; IPR001424 (Superoxide dismutase, copper/zinc binding domain), IPR006121 (Heavy metal-associated domain, HMA), IPR024134 (Superoxide dismutase (Cu/Zn) / superoxide dismutase copper chaperone); GO:0006801 (superoxide metabolic process), GO:0030001 (metal ion transport), GO:0046872 (metal ion binding), GO:0055114 (oxidation-reduction process)	1.542	0.023437	0.624803	1.6301	unchange	0.848517	0.0575082	0.0713394	unchange
2H46NI	2H46NI.2	NAD(P)-binding Rossmann-fold superfamily protein; IPR002347 (Glucose/ribitol dehydrogenase); GO:0008152 (metabolic process), GO:0016491 (oxidoreductase activity)	0.567	NA	-0.818579	NA	unchange	0.021982	-0.559355	1.65793	unchange
2HNW91	2HNW91.1	ATP-dependent chaperone ClpB; IPR001229 (Mannose-binding lectin), IPR001270 (ClpA/B family), IPR019489 (Clp ATPase, C-terminal), IPR027417 (P-loop containing nucleoside triphosphate hydrolase); GO:0000166 (nucleotide binding), GO:0005524 (ATP binding), GO:0017111 (nucleoside-triphosphatase activity)	NA	NA	NA	NA	unchange	1.37629e-55	3.11631	54.8613	up	unchange-up
2HQS5R	2HQS5R.1	protein-l-isoaspartate methyltransferase 1; IPR000682 (Protein-L-isoaspartate(D-aspartate) O-methyltransferase); GO:0004719 (protein-L-isoaspartate (D-aspartate) O-methyltransferase activity), GO:0006464 (cellular protein modification process)	NA	NA	NA	NA	unchange	0.37458	-0.224966	0.426455	unchange
2I1I1C	2I1I1C.1	ATP synthase delta-subunit gene; IPR000711 (ATPase, F1 complex, OSCP/delta subunit), IPR026015 (F1F0 ATP synthase OSCP/delta subunit, N-terminal domain); GO:0015986 (ATP synthesis coupled proton transport), GO:0016020 (membrane)	0.343	0.00031993	-1.54372	3.49495	down	0.00781672	-1.2452	2.10698	unchange	down-unchange
2I1ZFA	2I1ZFA.1	SWIB/MDM2 domain superfamily protein; IPR003121 (SWIB/MDM2 domain); GO:0005515 (protein binding)	NA	NA	NA	NA	unchange	0.146465	-0.466417	0.834267	unchange
2IE6SV	2IE6SV.1	disease resistance family protein / LRR family protein; IPR002182 (NB-ARC); GO:0043531 (ADP binding)	NA	NA	NA	NA	unchange	0.0914167	-0.759137	1.03897	unchange
X2DMBM	X2DMBM.2	4-hydroxy-3-methylbut-2-enyl diphosphate synthase; IPR004588 (4-hydroxy-3-methylbut-2-en-1-yl diphosphate synthase, bacterial-type); GO:0005506 (iron ion binding), GO:0008299 (isoprenoid biosynthetic process), GO:0016114 (terpenoid biosynthetic process), GO:0046429 (4-hydroxy-3-methylbut-2-en-1-yl diphosphate synthase activity), GO:0055114 (oxidation-reduction process)	3.175	9.6899e-08	1.66676	7.01368	up	7.3772e-194	4.68508	193.132	up	up-up
2J20F7	2J20F7.3	Haloacid dehalogenase-like hydrolase (HAD) superfamily protein; IPR023214 (HAD-like domain)	NA	NA	NA	NA	unchange	0.790198	-0.102209	0.102264	unchange
2KKI49	2KKI49.1	Cytochrome C1 family; IPR002326 (Cytochrome c1), IPR015353 (Rubisco LSMT, substrate-binding domain); GO:0005506 (iron ion binding), GO:0009055 (electron carrier activity), GO:0020037 (heme binding)	0.683	0.0104156	-0.550043	1.98232	unchange	0.0611126	-0.344091	1.21387	unchange
2KR8AX	2KR8AX.1	Glutaredoxin family protein; IPR012336 (Thioredoxin-like fold); GO:0009055 (electron carrier activity), GO:0015035 (protein disulfide oxidoreductase activity), GO:0045454 (cell redox homeostasis)	1.456	2.4679e-05	0.54201	4.60767	unchange	0.477525	-0.137024	0.321004	unchange
2KV8GB	2KV8GB.1	1-deoxy-D-xylulose 5-phosphate reductoisomerase; IPR003821 (1-deoxy-D-xylulose 5-phosphate reductoisomerase), IPR016040 (NAD(P)-binding domain), IPR026877 (DXP reductoisomerase C-terminal domain); GO:0005515 (protein binding), GO:0008299 (isoprenoid biosynthetic process), GO:0030604 (1-deoxy-D-xylulose-5-phosphate reductoisomerase activity), GO:0046872 (metal ion binding), GO:0055114 (oxidation-r…	1.983	0.00024092	0.987685	3.61813	unchange	4.69468e-38	1.8129	37.3284	unchange
2L0JPK	2L0JPK.1	Zinc-binding dehydrogenase family protein; IPR002085 (Alcohol dehydrogenase superfamily, zinc-type), IPR002347 (Glucose/ribitol dehydrogenase), IPR020843 (Polyketide synthase, enoylreductase); GO:0008152 (metabolic process), GO:0008270 (zinc ion binding), GO:0016491 (oxidoreductase activity), GO:0055114 (oxidation-reduction process)	NA	NA	NA	NA	unchange	0.379362	0.159908	0.420946	unchange
2L27AA	2L27AA.2	glutathione peroxidase 1; IPR000889 (Glutathione peroxidase), IPR004324 (Biopterin transport-related protein BT1), IPR012336 (Thioredoxin-like fold), IPR016196 (Major facilitator superfamily domain, general substrate transporter); GO:0004602 (glutathione peroxidase activity), GO:0006979 (response to oxidative stress), GO:0055114 (oxidation-reduction process)	NA	NA	NA	NA	unchange	8.17046e-07	0.907035	6.08775	unchange
2L480B	2L480B.2	cytosolic Fe-S cluster assembly factor NUBP1-like protein; IPR019591 (ATPase-like, ParA/MinD), IPR025723 (Anion-transporting ATPase-like domain), IPR027417 (P-loop containing nucleoside triphosphate hydrolase); GO:0005524 (ATP binding), GO:0016226 (iron-sulfur cluster assembly), GO:0051536 (iron-sulfur cluster binding)	0.981	NA	-0.027675	NA	unchange	0.766402	-0.0695058	0.115544	unchange
2L6AT5	2L6AT5.2	Cellular nucleic acid-binding protein n=2 Tax=Verticillium RepID=C9S6J1_VERA1; IPR001878 (Zinc finger, CCHC-type); GO:0003676 (nucleic acid binding), GO:0008270 (zinc ion binding)	NA	NA	NA	NA	unchange	0.658618	-0.0880774	0.181366	unchange
2L7D1S	2L7D1S.1	dehydroascorbate reductase 1; IPR010987 (Glutathione S-transferase, C-terminal-like), IPR012336 (Thioredoxin-like fold); GO:0005515 (protein binding)	NA	NA	NA	NA	unchange	0.122832	-0.576427	0.910688	unchange
2L9WSA	2L9WSA.1	heat shock protein 70; IPR013126 (Heat shock protein 70 family)	0.963	0.23188	-0.0543923	0.634737	unchange	0.0118018	-0.447936	1.92805	unchange
2LDC6J	2LDC6J.1	UDP-glycosyltransferase 74 F1; IPR002213 (UDP-glucuronosyl/UDP-glucosyltransferase); GO:0008152 (metabolic process)	NA	NA	NA	NA	unchange	0.353847	0.195592	0.451184	unchange
2LE04G	2LE04G.2	asparagine synthetase 3; IPR000583 (Class II glutamine amidotransferase domain), IPR006426 (Asparagine synthase, glutamine-hydrolyzing), IPR017932 (Glutamine amidotransferase type 2 domain); GO:0004066 (asparagine synthase (glutamine-hydrolyzing) activity), GO:0006529 (asparagine biosynthetic process), GO:0008152 (metabolic process)	0.949	0.82926	-0.07552	0.0813093	unchange	0.00482805	1.0243	2.31623	unchange
2M0S5R	2M0S5R.2	Oligopeptidase A. Metallo peptidase. MEROPS family M03A n=3 Tax=Synechococcus RepID=Q3AYD1_SYNS9; IPR001567 (Peptidase M3A/M3B), IPR024077 (Neurolysin/Thimet oligopeptidase, domain 2), IPR024079 (Metallopeptidase, catalytic domain), IPR024080 (Neurolysin/Thimet oligopeptidase, N-terminal); GO:0004222 (metalloendopeptidase activity), GO:0006508 (proteolysis), GO:0008237 (metallopeptidase activity)	1.119	0.0043623	0.16221	2.36028	unchange	5.39967e-06	0.707122	5.26763	unchange
2M3042	2M3042.1	Nucleotide-diphospho-sugar transferase family protein; IPR003388 (Reticulon), IPR005069 (Nucleotide-diphospho-sugar transferase)	NA	NA	NA	NA	unchange	0.0640751	0.431507	1.19331	unchange
2MX35J	2MX35J.4	Ubiquitin ligase SCF complex subunit cullin n=1 Tax=Chlamydomonas reinhardtii RepID=A8I7H0_CHLRE; IPR001373 (Cullin, N-terminal), IPR011991 (Winged helix-turn-helix DNA-binding domain); GO:0006511 (ubiquitin-dependent protein catabolic process), GO:0031461 (cullin-RING ubiquitin ligase complex), GO:0031625 (ubiquitin protein ligase binding)	0.837	0.38048	-0.2567	0.419668	unchange	0.983347	-0.00916836	0.00729306	unchange
2N5SYE	2N5SYE.1	putative lactoylglutathione lyase-like isoform X1 [Glycine max]; IPR004360 (Glyoxalase/fosfomycin resistance/dioxygenase domain), IPR004361 (Glyoxalase I); GO:0004462 (lactoylglutathione lyase activity), GO:0046872 (metal ion binding)	NA	NA	NA	NA	unchange	0.90096	0.0281945	0.0452944	unchange
2NS234	2NS234.3	Inositol-pentakisphosphate 2-kinase family protein; IPR009286 (Inositol-pentakisphosphate 2-kinase); GO:0005524 (ATP binding), GO:0035299 (inositol pentakisphosphate 2-kinase activity)	NA	NA	NA	NA	unchange	0.930153	0.0269531	0.0314456	unchange
2P4BKG	2P4BKG.1	ribose-phosphate pyrophosphokinase; IPR005946 (Ribose-phosphate diphosphokinase); GO:0000287 (magnesium ion binding), GO:0004749 (ribose phosphate diphosphokinase activity), GO:0009156 (ribonucleoside monophosphate biosynthetic process), GO:0009165 (nucleotide biosynthetic process), GO:0044249 (cellular biosynthetic process)	1.097	0.22668	0.133564	0.644587	unchange	0.496067	-0.159486	0.30446	unchange
2PL4QG	2PL4QG.1	winged-helix DNA-binding transcription factor family protein; IPR005819 (Histone H5); GO:0000786 (nucleosome), GO:0003677 (DNA binding), GO:0005634 (nucleus), GO:0006334 (nucleosome assembly)	NA	NA	NA	NA	unchange	0.581007	0.112141	0.235819	unchange
2PPB1V	2PPB1V.1	6-phosphogluconolactonase 2; IPR006148 (Glucosamine/galactosamine-6-phosphate isomerase); GO:0005975 (carbohydrate metabolic process), GO:0006098 (pentose-phosphate shunt), GO:0017057 (6-phosphogluconolactonase activity)	0.716	0.20352	-0.481969	0.691393	unchange	0.000465873	0.68805	3.33173	unchange
2PR50U	2PR50U.2	filament-like plant protein 4-like isoform X2 [Glycine max]; IPR008587 (Filament-like plant protein)	NA	NA	NA	NA	unchange	1.00316e-05	-0.859519	4.99863	unchange
2Q187C	2Q187C.1	ataxin-3 homolog isoform X1 [Glycine max]; IPR006155 (Machado-Joseph disease protein MJD); GO:0008242 (omega peptidase activity)	1.073	NA	0.10165	NA	unchange	0.0605236	0.412679	1.21808	unchange
2Q2DTK	2Q2DTK.2	protein phosphatase 1 regulatory subunit 7; IPR001611 (Leucine-rich repeat), IPR003591 (Leucine-rich repeat, typical subtype), IPR025875 (Leucine rich repeat 4); GO:0005515 (protein binding)	0.95	0.51106	-0.0740006	0.291528	unchange	0.310818	0.203497	0.507493	unchange
2Q8IWK	2Q8IWK.1	GC-rich sequence DNA-binding factor-like protein with Tuftelin interacting domain; IPR000467 (G-patch domain), IPR022159 (Tuftelin interacting protein N-terminal), IPR022783 (GC-rich sequence DNA-binding factor domain); GO:0003676 (nucleic acid binding), GO:0003677 (DNA binding), GO:0005634 (nucleus)	NA	NA	NA	NA	unchange	0.681211	-0.635251	0.166719	unchange
2QEA81	2QEA81.2	prolyl 4-hydroxylase subunit alpha-1 [Glycine max]; IPR006620 (Prolyl 4-hydroxylase, alpha subunit); GO:0005506 (iron ion binding), GO:0031418 (L-ascorbic acid binding), GO:0055114 (oxidation-reduction process)	NA	NA	NA	NA	unchange	8.15191e-14	1.47105	13.0887	unchange
2QK23Q	2QK23Q.2	aspartate aminotransferase 3; IPR000796 (Aspartate/other aminotransferase), IPR015424 (Pyridoxal phosphate-dependent transferase); GO:0003824 (catalytic activity), GO:0006520 (cellular amino acid metabolic process), GO:0008483 (transaminase activity), GO:0009058 (biosynthetic process), GO:0030170 (pyridoxal phosphate binding)	NA	NA	NA	NA	unchange	3.67107e-09	0.838931	8.43521	unchange
2R861R	2R861R.1	expansin-like B1; IPR007117 (Expansin, cellulose-binding-like domain), IPR009009 (RlpA-like double-psi beta-barrel domain)	6.401	NA	2.6783	NA	unchange	8.5714e-163	4.78986	162.067	up	unchange-up
2RH035	2RH035.1	beta-galactosidase-like [Glycine max]; IPR006101 (Glycoside hydrolase, family 2), IPR008979 (Galactose-binding domain-like), IPR011013 (Galactose mutarotase-like domain), IPR013812 (Glycoside hydrolase, family 2/20, immunoglobulin-like beta-sandwich domain), IPR017853 (Glycoside hydrolase, superfamily), IPR023230 (Glycoside hydrolase, family 2, conserved site), IPR023232 (Glycoside hydrolase, fam…	0.778	0.0106985	-0.362158	1.97068	unchange	0.87954	0.0325915	0.0557443	unchange
2RTQ1W	2RTQ1W.1	COP9 signalosome complex subunit-like protein; IPR000717 (Proteasome component (PCI) domain); GO:0005515 (protein binding)	1.502	0.081976	0.586885	1.08631	unchange	0.33632	0.192588	0.473247	unchange
2RU0FH	2RU0FH.1	ferredoxin-related	0.297	0.00167595	-1.75147	2.77574	down	0.000477288	-1.75791	3.32122	unchange	down-unchange
2S25M9	2S25M9.1	trafficking protein particle complex subunit-like protein; IPR011990 (Tetratricopeptide-like helical), IPR012880 (Domain of unknown function DUF1683, C-terminal), IPR021773 (Foie gras liver health family 1); GO:0005515 (protein binding)	0.906	0.105937	-0.142417	0.974952	unchange	0.480166	-0.171528	0.318609	unchange
2S6U7G	2S6U7G.1	FYVE zinc finger protein; IPR013083 (Zinc finger, RING/FYVE/PHD-type), IPR020683 (Ankyrin repeat-containing domain); GO:0005515 (protein binding), GO:0046872 (metal ion binding)	1.028	NA	0.0398403	NA	unchange	0.23865	0.281272	0.622239	unchange
2SL2GJ	2SL2GJ.1	ribosomal protein L5; IPR005484 (Ribosomal protein L18/L5), IPR025607 (Ribosomal protein L5 eukaryotic/L18 archaeal, C-terminal); GO:0003735 (structural constituent of ribosome), GO:0005622 (intracellular), GO:0005840 (ribosome), GO:0006412 (translation), GO:0008097 (5S rRNA binding)	1.287	0.00152163	0.364012	2.81769	unchange	0.000558092	0.509612	3.25329	unchange
2T4A42	2T4A42.4	Calmodulin-binding protein; IPR012416 (Calmodulin binding protein-like)	0.738	0.005601	-0.438307	2.25173	unchange	8.368e-07	0.730301	6.07738	unchange
2TSU5I	2TSU5I.1	AP-3 complex subunit delta-like isoform X5 [Glycine max]; IPR016024 (Armadillo-type fold), IPR017105 (Adaptor protein complex AP-3, delta subunit); GO:0005488 (binding), GO:0005794 (Golgi apparatus), GO:0006886 (intracellular protein transport), GO:0008565 (protein transporter activity), GO:0015031 (protein transport), GO:0016192 (vesicle-mediated transport), GO:0030117 (membrane coat)	NA	NA	NA	NA	unchange	0.745944	0.0794178	0.127294	unchange
2TW5YI	2TW5YI.1	squamous cell carcinoma antigen recognized by T-cells 3-like [Glycine max]; IPR008669 (LSM-interacting domain), IPR011990 (Tetratricopeptide-like helical), IPR012677 (Nucleotide-binding, alpha-beta plait); GO:0000166 (nucleotide binding), GO:0003676 (nucleic acid binding), GO:0005515 (protein binding), GO:0005622 (intracellular), GO:0006396 (RNA processing)	1.113	0.53284	0.154454	0.273403	unchange	0.701053	-0.0976171	0.154249	unchange
2U24C8	2U24C8.1	Peroxidase superfamily protein; IPR010255 (Haem peroxidase); GO:0004601 (peroxidase activity), GO:0006979 (response to oxidative stress), GO:0020037 (heme binding), GO:0055114 (oxidation-reduction process)	0.763	0.00143619	-0.390245	2.84279	unchange	0.156049	-0.524801	0.80674	unchange
2UET99	2UET99.3	meiotically up-regulated protein 71-like protein; IPR002761 (DUF71 domain), IPR013813 (Endoribonuclease L-PSP/chorismate mutase-like)	1.202	0.61836	0.265437	0.208759	unchange	0.613386	0.0959294	0.212266	unchange
2ULK6I	2ULK6I.2	Related to C3HC4 zinc-binding integral peroxisomal membrane protein n=1 Tax=Claviceps purpurea (strain 20.1) RepID=M1WIL3_CLAP2; IPR006845 (Pex, N-terminal), IPR013083 (Zinc finger, RING/FYVE/PHD-type), IPR025654 (Peroxisome biogenesis factor 10); GO:0005515 (protein binding), GO:0005779 (integral component of peroxisomal membrane), GO:0007031 (peroxisome organization), GO:0008270 (zinc ion bindi…	NA	NA	NA	NA	unchange	0.543136	-0.207082	0.265091	unchange
2UU2CT	2UU2CT.2	annexin 8; IPR001464 (Annexin); GO:0005509 (calcium ion binding), GO:0005544 (calcium-dependent phospholipid binding)	2.132	NA	1.09221	NA	unchange	0.848148	-0.0510318	0.0715285	unchange
2UY3HI	2UY3HI.1	histidine-tRNA ligase; IPR004516 (Histidine-tRNA ligase/ATP phosphoribosyltransferase regulatory subunit); GO:0004812 (aminoacyl-tRNA ligase activity), GO:0004821 (histidine-tRNA ligase activity), GO:0005524 (ATP binding), GO:0005737 (cytoplasm), GO:0006418 (tRNA aminoacylation for protein translation), GO:0006427 (histidyl-tRNA aminoacylation)	1.457	NA	0.543001	NA	unchange	0.822876	-0.0584149	0.0846657	unchange
2UYT9T	2UYT9T.1	thioredoxin domain-containing protein 9 homolog; IPR012336 (Thioredoxin-like fold); GO:0045454 (cell redox homeostasis)	0.881	0.5887	-0.182786	0.230106	unchange	0.260279	0.380729	0.584561	unchange
2V5SL7	2V5SL7.1	ankyrin repeat-containing protein At5g02620-like isoform X2 [Glycine max]; IPR020683 (Ankyrin repeat-containing domain), IPR026961 (PGG domain); GO:0005515 (protein binding)	NA	NA	NA	NA	unchange	3.85656e-05	0.682175	4.4138	unchange
2V8KIQ	2V8KIQ.2	meiotically up-regulated protein 71-like protein; IPR002761 (DUF71 domain), IPR006175 (YjgF/Yer057p/UK114 family), IPR013813 (Endoribonuclease L-PSP/chorismate mutase-like)	NA	NA	NA	NA	unchange	0.314134	-0.198695	0.502885	unchange
2VF8XD	2VF8XD.1	arginase; IPR006035 (Ureohydrolase), IPR023696 (Ureohydrolase domain); GO:0046872 (metal ion binding)	1.18	0.24762	0.238787	0.606214	unchange	0.422752	-0.180863	0.373914	unchange
2VGK54	2VGK54.1	probable pectinesterase/pectinesterase inhibitor 7-like [Glycine max]; IPR006501 (Pectinesterase inhibitor domain), IPR011050 (Pectin lyase fold/virulence factor); GO:0004857 (enzyme inhibitor activity), GO:0005618 (cell wall), GO:0030599 (pectinesterase activity), GO:0042545 (cell wall modification)	NA	NA	NA	NA	unchange	1.42326e-59	4.90309	58.8467	up	unchange-up
2VHL38	2VHL38.2	Bifunctional dihydroflavonol 4-reductase/flavanone 4-reductase isoform 1 n=2 Tax=Theobroma cacao RepID=UPI00042B2159; IPR005344 (Uncharacterised protein family UPF0121); GO:0016021 (integral component of membrane)	NA	NA	NA	NA	unchange	0.611084	0.144056	0.213899	unchange
2VK8SM	2VK8SM.1	Plant protein of unknown function (DUF946); IPR009291 (Vacuolar protein sorting-associated protein 62)	0.785	NA	-0.349235	NA	unchange	0.000862425	-0.824218	3.06428	unchange
2W1XFU	2W1XFU.1	protochlorophyllide oxidoreductase A; IPR002347 (Glucose/ribitol dehydrogenase); GO:0008152 (metabolic process), GO:0016491 (oxidoreductase activity), GO:0016630 (protochlorophyllide reductase activity), GO:0055114 (oxidation-reduction process)	0.274	4.9422e-06	-1.86775	5.30608	down	2.73055e-32	-1.82545	31.5637	unchange	down-unchange
2WG9BE	2WG9BE.1	membrane protein type I, putative	NA	NA	NA	NA	unchange	0.185116	0.228512	0.732555	unchange
2WN1K3	2WN1K3.1	Copper amine oxidase family protein; IPR000269 (Copper amine oxidase); GO:0005507 (copper ion binding), GO:0008131 (primary amine oxidase activity), GO:0009308 (amine metabolic process), GO:0048038 (quinone binding), GO:0055114 (oxidation-reduction process)	NA	NA	NA	NA	unchange	0.155405	-0.371859	0.808536	unchange
2WQF85	2WQF85.1	UBX domain-containing protein; IPR001012 (UBX), IPR003903 (Ubiquitin interacting motif), IPR009060 (UBA-like); GO:0005515 (protein binding)	1.98	0.00027923	0.9855	3.55404	unchange	1.21427e-06	0.777666	5.91568	unchange
2WV311	2WV311.2	alcohol dehydrogenase 1; IPR002085 (Alcohol dehydrogenase superfamily, zinc-type), IPR011032 (GroES (chaperonin 10)-like), IPR013149 (Alcohol dehydrogenase, C-terminal), IPR016040 (NAD(P)-binding domain); GO:0008270 (zinc ion binding), GO:0016491 (oxidoreductase activity), GO:0055114 (oxidation-reduction process)	NA	NA	NA	NA	unchange	0.737678	-0.0806631	0.132133	unchange
2X25WT	2X25WT.1	probable dolichyl pyrophosphate Man9GlcNAc2 alpha-1,3-glucosyltransferase-like [Glycine max]; IPR004856 (Glycosyl transferase, ALG6/ALG8), IPR004895 (Prenylated rab acceptor PRA1); GO:0005789 (endoplasmic reticulum membrane)	NA	NA	NA	NA	unchange	0.7193	0.0911785	0.14309	unchange
2X8VUU	2X8VUU.1	hydroxyacylglutathione hydrolase; IPR017782 (Hydroxyacylglutathione hydrolase); GO:0004416 (hydroxyacylglutathione hydrolase activity), GO:0006750 (glutathione biosynthetic process), GO:0008270 (zinc ion binding), GO:0016787 (hydrolase activity)	1.233	0.152921	0.302173	0.815533	unchange	0.131183	0.337453	0.882121	unchange
2XA8QH	2XA8QH.2	heme binding; IPR019020 (Cytochrome c-552/DMSO reductase-like, haem-binding domain); GO:0020037 (heme binding)	1.675	NA	0.744161	NA	unchange	4.17617e-24	1.66199	23.3792	unchange
2XG0SD	2XG0SD.1	NADPH-cytochrome P450 family 2 reductase; IPR001094 (Flavodoxin), IPR023173 (NADPH-cytochrome p450 reductase, FAD-binding, alpha-helical domain-3); GO:0003958 (NADPH-hemoprotein reductase activity), GO:0005506 (iron ion binding), GO:0010181 (FMN binding), GO:0016491 (oxidoreductase activity), GO:0055114 (oxidation-reduction process)	NA	NA	NA	NA	unchange	1.584e-99	3.09816	98.8002	up	unchange-up
2XH6EA	2XH6EA.2	general regulatory factor 9; IPR000308 (14-3-3 protein), IPR023409 (14-3-3 protein, conserved site), IPR023410 (14-3-3 domain); GO:0019904 (protein domain specific binding)	1.355	0.00152356	0.438293	2.81714	unchange	1.23345e-06	0.720151	5.90888	unchange
2XQ2YI	2XQ2YI.1	homocysteine methyltransferase 2; IPR003726 (Homocysteine S-methyltransferase); GO:0008898 (homocysteine S-methyltransferase activity)	0.803	0.0113152	-0.316528	1.94634	unchange	0.185795	0.289691	0.730965	unchange
2XQ85E	2XQ85E.1	nucleotide binding; nucleic acid binding; IPR012677 (Nucleotide-binding, alpha-beta plait), IPR024888 (U1 small nuclear ribonucleoprotein A/U2 small nuclear ribonucleoprotein B''); GO:0000166 (nucleotide binding), GO:0003676 (nucleic acid binding), GO:0017069 (snRNA binding)	0.863	0.33532	-0.212568	0.474541	unchange	0.649085	-0.0914426	0.187698	unchange
2XRJ77	2XRJ77.1	uncharacterized protein LOC100782051 isoform X6 [Glycine max]	1.173	NA	0.230203	NA	unchange	0.273385	0.399129	0.563225	unchange
2XYE8R	2XYE8R.1	beta-fructofuranosidase; cell wall invertase I; fructosidase; IPR001362 (Glycoside hydrolase, family 32), IPR008985 (Concanavalin A-like lectin/glucanases superfamily), IPR023296 (Glycosyl hydrolase, five-bladed beta-propellor domain); GO:0005975 (carbohydrate metabolic process)	NA	NA	NA	NA	unchange	4.39706e-44	3.88489	43.3568	up	unchange-up
2YH6BX	2YH6BX.1	N-carbamoylputrescine amidase-like [Glycine max]; IPR013763 (Cyclin-like), IPR017755 (N-carbamoylputrescine amidase); GO:0006596 (polyamine biosynthetic process), GO:0006807 (nitrogen compound metabolic process), GO:0050126 (N-carbamoylputrescine amidase activity)	0.854	0.3612	-0.227692	0.442252	unchange	0.812074	0.0583642	0.0904044	unchange
2Z1PYU	2Z1PYU.1	Ribosomal protein L27 family protein; IPR001684 (Ribosomal protein L27); GO:0003735 (structural constituent of ribosome), GO:0005622 (intracellular), GO:0005840 (ribosome), GO:0006412 (translation)	NA	NA	NA	NA	unchange	0.254898	0.247841	0.593633	unchange
2Z58NA	2Z58NA.1	basic 7S globulin [Glycine max]; IPR001461 (Aspartic peptidase), IPR021109 (Aspartic peptidase domain); GO:0004190 (aspartic-type endopeptidase activity), GO:0006508 (proteolysis)	1.725	0.00047577	0.786596	3.3226	unchange	6.5325e-197	4.73635	196.185	up	unchange-up
2Z77FC	2Z77FC.1	HMG-Y-related protein A-like [Glycine max]; IPR011991 (Winged helix-turn-helix DNA-binding domain), IPR020478 (AT hook-like); GO:0000785 (chromatin), GO:0000786 (nucleosome), GO:0003677 (DNA binding), GO:0005634 (nucleus), GO:0006334 (nucleosome assembly)	NA	NA	NA	NA	unchange	0.000713	-0.558597	3.14691	unchange
2ZBI42	2ZBI42.1	Sulfate/thiosulfate import ATP-binding protein cysA, putative n=1 Tax=Ricinus communis RepID=B9SV28_RICCO; IPR027417 (P-loop containing nucleoside triphosphate hydrolase); GO:0000166 (nucleotide binding), GO:0005524 (ATP binding), GO:0016887 (ATPase activity), GO:0017111 (nucleoside-triphosphatase activity)	NA	NA	NA	NA	unchange	0.0160658	-0.777144	1.7941	unchange
2ZDN53	2ZDN53.1	calcium-transporting ATPase, putative; IPR001757 (Cation-transporting P-type ATPase), IPR023214 (HAD-like domain), IPR023298 (P-type ATPase, transmembrane domain); GO:0000166 (nucleotide binding), GO:0005388 (calcium-transporting ATPase activity), GO:0006812 (cation transport), GO:0006816 (calcium ion transport), GO:0016021 (integral component of membrane), GO:0019829 (cation-transporting ATPase …	NA	NA	NA	NA	unchange	0.815096	0.0612287	0.0887915	unchange
2ZJI0H	2ZJI0H.1	ENTH/VHS/GAT family protein; IPR004152 (GAT), IPR008942 (ENTH/VHS); GO:0005622 (intracellular), GO:0006886 (intracellular protein transport)	1.065	NA	0.0908534	NA	unchange	0.989895	-0.00643917	0.00441098	unchange
303ZYM	303ZYM.1	chalcone synthase [Glycine max]; IPR011141 (Polyketide synthase, type III), IPR016039 (Thiolase-like); GO:0003824 (catalytic activity), GO:0008152 (metabolic process), GO:0009058 (biosynthetic process)	NA	NA	NA	NA	unchange	1.2632e-135	5.26872	134.899	up	unchange-up
1WY37S	1WY37S.1	Cytochrome P450 superfamily protein; IPR001128 (Cytochrome P450); GO:0005506 (iron ion binding), GO:0020037 (heme binding), GO:0055114 (oxidation-reduction process)	73.074	0.0038167	6.19129	2.41831	up	5.2312e-171	4.43524	170.281	up	up-up
305BSH	305BSH.2	Phosphoesterase DHHA1 n=3 Tax=Acidovorax RepID=F0Q459_ACIAP	NA	NA	NA	NA	unchange	0.749313	0.131375	0.125337	unchange
305IG9	305IG9.1	Pentatricopeptide repeat (PPR-like) superfamily protein; IPR002885 (Pentatricopeptide repeat), IPR011990 (Tetratricopeptide-like helical); GO:0005515 (protein binding)	0.944	0.5251	-0.0831412	0.279758	unchange	0.0345361	0.567409	1.46173	unchange
309XKB	309XKB.1	transmembrane 9 superfamily member 4-like [Glycine max]; IPR004240 (Nonaspanin (TM9SF)), IPR016196 (Major facilitator superfamily domain, general substrate transporter); GO:0016021 (integral component of membrane)	1.333	0.020997	0.414677	1.67784	unchange	8.10226e-12	0.962547	11.0914	unchange
30A6BG	30A6BG.1	23kDa polypeptide of the oxygen evolving complex of photosystem II n=5 Tax=Sonneratia RepID=A9XNJ0_9MYRT; IPR002683 (Photosystem II PsbP, oxygen evolving complex); GO:0005509 (calcium ion binding), GO:0009523 (photosystem II), GO:0009654 (photosystem II oxygen evolving complex), GO:0015979 (photosynthesis), GO:0019898 (extrinsic component of membrane)	NA	NA	NA	NA	unchange	1.06739e-35	-1.78588	34.9717	unchange
30UV9I	30UV9I.2	Essential protein Yae1, N-terminal; IPR019191 (Essential protein Yae1, N-terminal)	0.986	NA	-0.0203404	NA	unchange	0.536736	-0.239779	0.27024	unchange
312JJI	312JJI.1	Co-chaperone GrpE family protein; IPR000740 (GrpE nucleotide exchange factor); GO:0000774 (adenyl-nucleotide exchange factor activity), GO:0006457 (protein folding), GO:0042803 (protein homodimerization activity), GO:0051087 (chaperone binding)	0.974	0.45216	-0.0380063	0.344708	unchange	1	0.00252635	0	unchange
318AHN	318AHN.1	DEAD-box ATP-dependent RNA helicase; IPR001650 (Helicase, C-terminal), IPR014001 (Helicase, superfamily 1/2, ATP-binding domain), IPR014014 (RNA helicase, DEAD-box type, Q motif), IPR027417 (P-loop containing nucleoside triphosphate hydrolase); GO:0003676 (nucleic acid binding), GO:0004386 (helicase activity), GO:0005524 (ATP binding), GO:0008026 (ATP-dependent helicase activity)	NA	NA	NA	NA	unchange	0.966873	0.0169616	0.0146305	unchange
318LIA	318LIA.1	glucan endo-1,3-beta-glucosidase 2-like [Glycine max]; IPR000490 (Glycoside hydrolase, family 17), IPR012946 (X8), IPR017853 (Glycoside hydrolase, superfamily); GO:0005975 (carbohydrate metabolic process)	NA	NA	NA	NA	unchange	0.21937	-0.419686	0.658822	unchange
31BYXQ	31BYXQ.1	ZIP metal ion transporter family; IPR003689 (Zinc/iron permease); GO:0016020 (membrane), GO:0030001 (metal ion transport), GO:0046873 (metal ion transmembrane transporter activity), GO:0055085 (transmembrane transport)	0.816	NA	-0.293359	NA	unchange	0.706031	-0.10833	0.151176	unchange
31EZX1	31EZX1.1	UDP-Glycosyltransferase superfamily protein; IPR002213 (UDP-glucuronosyl/UDP-glucosyltransferase); GO:0008152 (metabolic process)	3.935	6.2472e-05	1.97636	4.20431	up	1.89782e-08	1.11326	7.72174	unchange	up-unchange
31N1MT	31N1MT.2	lecithin:cholesterol acyltransferase 3; IPR003386 (Lecithin:cholesterol/phospholipid:diacylglycerol acyltransferase); GO:0006629 (lipid metabolic process), GO:0008374 (O-acyltransferase activity)	NA	NA	NA	NA	unchange	1.02735e-05	0.950867	4.98828	unchange
31U4BG	31U4BG.1	Adenine nucleotide alpha hydrolases-like superfamily protein; IPR006015 (Universal stress protein A); GO:0006950 (response to stress)	0.879	0.0130449	-0.186065	1.88456	unchange	0.23021	0.258964	0.637876	unchange
31UC9J	31UC9J.2	plant/mmn10-180 protein	NA	NA	NA	NA	unchange	0.613882	0.15042	0.211915	unchange
31YFLV	31YFLV.1	Coatomer, alpha subunit; IPR016391 (Coatomer alpha subunit); GO:0005198 (structural molecule activity), GO:0005515 (protein binding), GO:0006886 (intracellular protein transport), GO:0016192 (vesicle-mediated transport), GO:0030117 (membrane coat), GO:0030126 (COPI vesicle coat)	0.803	0.00123669	-0.316528	2.90774	unchange	0.878374	-0.033259	0.0563208	unchange
31ZIBY	31ZIBY.1	RNA-binding protein 1; IPR012677 (Nucleotide-binding, alpha-beta plait); GO:0000166 (nucleotide binding), GO:0003676 (nucleic acid binding)	NA	NA	NA	NA	unchange	0.0927531	0.517113	1.03267	unchange
321WPP	321WPP.2	Inositol monophosphatase family protein; IPR000760 (Inositol monophosphatase), IPR013878 (Mo25-like); GO:0005488 (binding), GO:0046854 (phosphatidylinositol phosphorylation)	0.872	0.2991	-0.1976	0.524184	unchange	2.09406e-06	0.782673	5.67901	unchange
3266FY	3266FY.2	serine carboxypeptidase-like 33; IPR001563 (Peptidase S10, serine carboxypeptidase); GO:0004185 (serine-type carboxypeptidase activity), GO:0006508 (proteolysis)	1.062	0.49822	0.0867838	0.302579	unchange	0.995943	-0.000568377	0.00176544	unchange
32A9M8	32A9M8.2	pyridoxal kinase; IPR004625 (Pyridoxal phosphate (active vitamin B6) biosynthesis, pyridoxal kinase), IPR013749 (Phosphomethylpyrimidine kinase type-1); GO:0008478 (pyridoxal kinase activity), GO:0009443 (pyridoxal 5'-phosphate salvage)	NA	NA	NA	NA	unchange	0.148363	-0.455077	0.828674	unchange
32CFE9	32CFE9.1	2-oxoglutarate (2OG) and Fe(II)-dependent oxygenase superfamily protein; IPR002283 (Isopenicillin N synthase), IPR026992 (Non-haem dioxygenase N-terminal domain), IPR027443 (Isopenicillin N synthase-like); GO:0005506 (iron ion binding), GO:0016491 (oxidoreductase activity), GO:0055114 (oxidation-reduction process)	NA	NA	NA	NA	unchange	2.42651e-07	-0.737294	6.61502	unchange
32JQZQ	32JQZQ.1	TLD-domain containing nucleolar protein; IPR006571 (TLDc)	0.845	0.45266	-0.242977	0.344228	unchange	0.0707066	-0.353226	1.15054	unchange
32P3WE	32P3WE.1	threonine dehydratase biosynthetic protein; IPR001721 (ACT-like domain), IPR001926 (Tryptophan synthase beta subunit-like PLP-dependent enzymes superfamily), IPR005787 (Threonine dehydratase, biosynthetic); GO:0004794 (L-threonine ammonia-lyase activity), GO:0006520 (cellular amino acid metabolic process), GO:0009097 (isoleucine biosynthetic process), GO:0030170 (pyridoxal phosphate binding)	1.27	0.0054603	0.344828	2.26278	unchange	0.334739	-1.21261	0.475293	unchange
32PFVB	32PFVB.1	Apoptosis inhibitory protein 5 (API5); IPR008383 (Apoptosis inhibitory 5); GO:0005488 (binding)	1.028	0.58762	0.0398403	0.230903	unchange	0.0665096	0.332964	1.17712	unchange
32QG6C	32QG6C.1	Pectate lyase family protein; IPR011050 (Pectin lyase fold/virulence factor), IPR018082 (AmbAllergen)	0.927	NA	-0.109359	NA	unchange	0.012931	0.646996	1.88837	unchange
32UYYJ	32UYYJ.1	Ribosomal protein L4/L1 family; IPR002136 (Ribosomal protein L4/L1e), IPR023574 (Ribosomal protein L4 domain), IPR025755 (60S ribosomal protein L4, C-terminal domain); GO:0003735 (structural constituent of ribosome), GO:0005840 (ribosome), GO:0006412 (translation)	NA	NA	NA	NA	unchange	0.130086	0.263018	0.88577	unchange
32VGA6	32VGA6.1	Galactose-binding protein; IPR008979 (Galactose-binding domain-like), IPR012919 (Sad1/UNC-like, C-terminal)	0.587	NA	-0.768568	NA	unchange	0.122049	0.347484	0.913464	unchange
QPL1HC	QPL1HC.1	O-methyltransferase family protein; IPR016461 (Caffeate O-methyltransferase (COMT) family); GO:0008168 (methyltransferase activity), GO:0008171 (O-methyltransferase activity), GO:0046983 (protein dimerization activity)	138.535	0.0027774	7.11411	2.55636	up	4.132e-174	4.41778	173.384	up	up-up
32YSVZ	32YSVZ.1	Optic atrophy 3 protein (OPA3); IPR010754 (Optic atrophy 3-like)	0.777	NA	-0.364013	NA	unchange	0.0999718	0.522431	1.00012	unchange
32ZMRL	32ZMRL.2	unknown protein	NA	NA	NA	NA	unchange	0.1458	-0.32592	0.836242	unchange
333C3Q	333C3Q.1	caffeoyl-CoA 3-O-methyltransferase; IPR002935 (O-methyltransferase, family 3); GO:0008171 (O-methyltransferase activity)	0.337	2.1037e-06	-1.56918	5.67702	down	8.31362e-14	-1.36638	13.0802	unchange	down-unchange
33B581	33B581.2	mRNA-decapping enzyme; IPR007722 (mRNA decapping protein 2, Box A), IPR015797 (NUDIX hydrolase domain-like); GO:0003723 (RNA binding), GO:0016787 (hydrolase activity), GO:0030145 (manganese ion binding)	NA	NA	NA	NA	unchange	0.0288229	0.482959	1.54026	unchange
33UQPP	33UQPP.2	heme oxygenase-like, multi-helical protein; IPR016084 (Haem oxygenase-like, multi-helical), IPR023214 (HAD-like domain)	1.123	0.140998	0.167358	0.850787	unchange	7.05106e-05	0.69485	4.15175	unchange
33VMBZ	33VMBZ.1	early nodulin-related; IPR005050 (Early nodulin 93 ENOD93 protein)	NA	NA	NA	NA	unchange	0.00413908	0.699425	2.3831	unchange
347JW8	347JW8.1	arginine/serine-rich-splicing factor RSP31-like isoform X2 [Glycine max]; IPR012677 (Nucleotide-binding, alpha-beta plait); GO:0000166 (nucleotide binding), GO:0003676 (nucleic acid binding)	0.81	NA	-0.304006	NA	unchange	0.748486	0.097086	0.125816	unchange
34CRUF	34CRUF.1	Glutathione S-transferase family protein; IPR010987 (Glutathione S-transferase, C-terminal-like), IPR012336 (Thioredoxin-like fold); GO:0005515 (protein binding)	3.283	NA	1.71501	NA	unchange	2.19885e-72	3.78467	71.6578	up	unchange-up
34DY78	34DY78.1	ATP binding; leucine-tRNA ligases; aminoacyl-tRNA ligases; nucleotide binding; ATP binding; aminoacyl-tRNA ligases; IPR009080 (Aminoacyl-tRNA synthetase, class 1a, anticodon-binding), IPR015413 (Methionyl/Leucyl tRNA synthetase); GO:0000166 (nucleotide binding), GO:0002161 (aminoacyl-tRNA editing activity), GO:0004812 (aminoacyl-tRNA ligase activity), GO:0004823 (leucine-tRNA ligase activity), GO…	NA	NA	NA	NA	unchange	0.106963	-0.358123	0.970768	unchange
34H52E	34H52E.1	mannose-1-phosphate guanyltransferase; IPR001451 (Bacterial transferase hexapeptide repeat), IPR005835 (Nucleotidyl transferase); GO:0009058 (biosynthetic process), GO:0016779 (nucleotidyltransferase activity)	0.869	0.0052973	-0.202572	2.27595	unchange	0.809456	0.074661	0.0918065	unchange
34K6GT	34K6GT.1	carboxymethylenebutenolidase homolog [Glycine max]; IPR002925 (Dienelactone hydrolase); GO:0016787 (hydrolase activity)	0.869	0.04406	-0.202572	1.35596	unchange	0.0584852	-0.311405	1.23295	unchange
34KTSL	34KTSL.1	translocase of chloroplast 159, chloroplastic-like [Glycine max]; IPR005690 (Chloroplast protein import component Toc86/159), IPR024283 (Domain of unknown function DUF3406, chloroplast translocase), IPR027417 (P-loop containing nucleoside triphosphate hydrolase); GO:0005525 (GTP binding)	1.063	0.61124	0.0881416	0.213788	unchange	1.6217e-08	-0.850339	7.79003	unchange
34YIIN	34YIIN.2	ATP-dependent zinc metalloprotease FTSH protein; IPR000642 (Peptidase M41), IPR027417 (P-loop containing nucleoside triphosphate hydrolase); GO:0000166 (nucleotide binding), GO:0004222 (metalloendopeptidase activity), GO:0005524 (ATP binding), GO:0006508 (proteolysis), GO:0017111 (nucleoside-triphosphatase activity)	0.911	NA	-0.134477	NA	unchange	0.057018	-0.309149	1.24399	unchange
34YUZ5	34YUZ5.1	UDP-glucuronic acid decarboxylase 1; IPR001509 (NAD-dependent epimerase/dehydratase), IPR016040 (NAD(P)-binding domain); GO:0003824 (catalytic activity), GO:0044237 (cellular metabolic process), GO:0050662 (coenzyme binding)	0.802	NA	-0.318326	NA	unchange	0.981265	0.00996945	0.00821367	unchange
3516XA	3516XA.1	serine/threonine protein phosphatase 2A; IPR004843 (Phosphoesterase domain); GO:0016787 (hydrolase activity)	0.874	NA	-0.194295	NA	unchange	0.225634	-0.270269	0.646595	unchange
354T1Y	354T1Y.1	probable tyrosine--tRNA ligase, mitochondrial-like [Glycine max]; IPR002305 (Aminoacyl-tRNA synthetase, class Ic); GO:0000166 (nucleotide binding), GO:0003723 (RNA binding), GO:0004812 (aminoacyl-tRNA ligase activity), GO:0004831 (tyrosine-tRNA ligase activity), GO:0005524 (ATP binding), GO:0005737 (cytoplasm), GO:0006418 (tRNA aminoacylation for protein translation), GO:0006437 (tyrosyl-tRNA ami…	0.945	NA	-0.0816138	NA	unchange	0.104445	-0.487882	0.981112	unchange
35IWU0	35IWU0.1	probable pectinesterase/pectinesterase inhibitor 41-like [Glycine max]; IPR006501 (Pectinesterase inhibitor domain), IPR011050 (Pectin lyase fold/virulence factor); GO:0004857 (enzyme inhibitor activity), GO:0005618 (cell wall), GO:0030599 (pectinesterase activity), GO:0042545 (cell wall modification)	NA	NA	NA	NA	unchange	2.7876e-117	3.79715	116.555	up	unchange-up
35MH8V	35MH8V.2	signal recognition particle subunit SRP72-like [Glycine max]; IPR011990 (Tetratricopeptide-like helical), IPR013699 (Signal recognition particle, SRP72 subunit, RNA-binding), IPR026270 (Signal recognition particle, SRP72 subunit); GO:0005515 (protein binding), GO:0006614 (SRP-dependent cotranslational protein targeting to membrane), GO:0008312 (7S RNA binding), GO:0048500 (signal recognition part…	NA	NA	NA	NA	unchange	0.412141	0.211816	0.384954	unchange
35PLQF	35PLQF.2	UPF0587 C1orf123-like protein; IPR008584 (Protein of unknown function DUF866, eukaryotic)	0.966	NA	-0.0499049	NA	unchange	0.859306	0.0450538	0.0658519	unchange
35X8AA	35X8AA.1	4-coumarate:CoA ligase 2; IPR000873 (AMP-dependent synthetase/ligase); GO:0003824 (catalytic activity), GO:0008152 (metabolic process)	1.725	NA	0.786596	NA	unchange	0.762897	0.0598335	0.117534	unchange
35XI12	35XI12.2	Protein kinase superfamily protein; IPR011009 (Protein kinase-like domain), IPR013320 (Concanavalin A-like lectin/glucanase, subgroup), IPR018392 (LysM domain); GO:0004672 (protein kinase activity), GO:0004674 (protein serine/threonine kinase activity), GO:0005524 (ATP binding), GO:0006468 (protein phosphorylation), GO:0016998 (cell wall macromolecule catabolic process)	NA	NA	NA	NA	unchange	9.91637e-34	1.69836	33.0036	unchange
365DAM	365DAM.1	FAD-binding Berberine family protein; IPR012951 (Berberine/berberine-like), IPR016166 (FAD-binding, type 2); GO:0003824 (catalytic activity), GO:0008762 (UDP-N-acetylmuramate dehydrogenase activity), GO:0016491 (oxidoreductase activity), GO:0050660 (flavin adenine dinucleotide binding), GO:0055114 (oxidation-reduction process)	0.649	0.0089648	-0.62371	2.04746	unchange	0.272812	-0.735379	0.564137	unchange
36F1KB	36F1KB.1	mercaptopyruvate sulfurtransferase 1; IPR001763 (Rhodanese-like domain); GO:0004792 (thiosulfate sulfurtransferase activity)	1.097	0.049476	0.133564	1.30561	unchange	0.322508	0.179685	0.491459	unchange
36GALV	36GALV.1	peroxisomal targeting signal 1 receptor; IPR011990 (Tetratricopeptide-like helical), IPR024111 (Peroxisomal targeting signal 1 receptor family); GO:0005515 (protein binding)	NA	NA	NA	NA	unchange	0.864456	-0.0440407	0.0632572	unchange
36JCD8	36JCD8.1	L-galactono-1,4-lactone dehydrogenase; IPR007173 (D-arabinono-1,4-lactone oxidase), IPR010029 (Galactonolactone dehydrogenase), IPR016166 (FAD-binding, type 2); GO:0003824 (catalytic activity), GO:0008762 (UDP-N-acetylmuramate dehydrogenase activity), GO:0016020 (membrane), GO:0016491 (oxidoreductase activity), GO:0016633 (galactonolactone dehydrogenase activity), GO:0050660 (flavin adenine dinuc…	1.079	0.122296	0.109695	0.912588	unchange	0.814886	0.0636914	0.0889032	unchange
36MNWU	36MNWU.2	cinnamoyl coa reductase 1; IPR001509 (NAD-dependent epimerase/dehydratase), IPR016040 (NAD(P)-binding domain); GO:0003824 (catalytic activity), GO:0044237 (cellular metabolic process), GO:0050662 (coenzyme binding)	0.691	NA	-0.533242	NA	unchange	0.0159233	-0.594243	1.79797	unchange
36QZ6D	36QZ6D.1	FAD-binding Berberine family protein; IPR012951 (Berberine/berberine-like), IPR016166 (FAD-binding, type 2); GO:0003824 (catalytic activity), GO:0008762 (UDP-N-acetylmuramate dehydrogenase activity), GO:0016491 (oxidoreductase activity), GO:0050660 (flavin adenine dinucleotide binding), GO:0055114 (oxidation-reduction process)	NA	NA	NA	NA	unchange	2.1019e-235	7.66277	234.677	up	unchange-up
36STHL	36STHL.1	basic 7S globulin-like [Glycine max]; IPR001461 (Aspartic peptidase), IPR021109 (Aspartic peptidase domain); GO:0004190 (aspartic-type endopeptidase activity), GO:0006508 (proteolysis)	1.071	NA	0.0989585	NA	unchange	5.27405e-21	2.01689	20.2779	up	unchange-up
36ZVTJ	36ZVTJ.1	arogenate dehydratase 2; IPR001086 (Prephenate dehydratase), IPR002912 (ACT domain); GO:0004664 (prephenate dehydratase activity), GO:0008152 (metabolic process), GO:0009094 (L-phenylalanine biosynthetic process), GO:0016597 (amino acid binding)	0.882	0.076517	-0.181149	1.11624	unchange	0.227905	-0.296772	0.642246	unchange
370AXC	370AXC.1	Cytochrome P450 superfamily protein; IPR001128 (Cytochrome P450); GO:0005506 (iron ion binding), GO:0020037 (heme binding), GO:0055114 (oxidation-reduction process)	NA	NA	NA	NA	unchange	4.39687e-10	1.28557	9.35686	unchange
37N44H	37N44H.1	paladin-like isoform X1 [Glycine max]	0.962	0.54126	-0.0558912	0.266594	unchange	3.06464e-08	0.798811	7.51362	unchange
37P1GN	37P1GN.2	ABC transporter family protein (ATP-binding component); IPR011527 (ABC transporter type 1, transmembrane domain), IPR027417 (P-loop containing nucleoside triphosphate hydrolase); GO:0000166 (nucleotide binding), GO:0005524 (ATP binding), GO:0006810 (transport), GO:0016021 (integral component of membrane), GO:0016887 (ATPase activity), GO:0017111 (nucleoside-triphosphatase activity), GO:0055085 (t…	NA	NA	NA	NA	unchange	6.8674e-154	4.05113	153.163	up	unchange-up
3828X0	3828X0.1	uncharacterized protein LOC100797786 [Glycine max]	NA	NA	NA	NA	unchange	0.00074863	0.848599	3.12573	unchange
38CFQ6	38CFQ6.1	villin-1-like isoform X2 [Glycine max]; IPR003128 (Villin headpiece), IPR007122 (Villin/Gelsolin); GO:0003779 (actin binding), GO:0007010 (cytoskeleton organization)	1.171	0.2024	0.227741	0.693789	unchange	0.253772	0.211168	0.595557	unchange
38E3HW	38E3HW.1	CBS domain-containing protein CBSCBSPB1-like isoform X4 [Glycine max]; IPR000270 (Phox/Bem1p), IPR000644 (CBS domain); GO:0005515 (protein binding), GO:0030554 (adenyl nucleotide binding)	0.835	NA	-0.260152	NA	unchange	0.306315	0.201389	0.513831	unchange
38NIYD	38NIYD.1	unknown protein; FUNCTIONS IN: molecular_function unknown; INVOLVED IN: biological_process unknown; EXPRESSED IN: 24 plant structures; EXPRESSED DURING: 14 growth stages	NA	NA	NA	NA	unchange	0.657144	0.105848	0.182339	unchange
38SPRB	38SPRB.1	tRNA (adenine(58)-N(1))-methyltransferase catalytic subunit trmt61a-like isoform X2 [Glycine max]; IPR014816 (tRNA (1-methyladenosine) methyltransferase catalytic subunit Gcd14); GO:0016429 (tRNA (adenine-N1-)-methyltransferase activity), GO:0030488 (tRNA methylation), GO:0031515 (tRNA (m1A) methyltransferase complex)	NA	NA	NA	NA	unchange	0.154995	0.523653	0.809684	unchange
38YHDK	38YHDK.1	ATP-dependent chaperone ClpB; IPR001270 (ClpA/B family), IPR004176 (Clp, N-terminal), IPR019489 (Clp ATPase, C-terminal), IPR023150 (Double Clp-N motif), IPR027417 (P-loop containing nucleoside triphosphate hydrolase), IPR028299 (ClpA/B, conserved site 2); GO:0000166 (nucleotide binding), GO:0005524 (ATP binding), GO:0017111 (nucleoside-triphosphatase activity), GO:0019538 (protein metabolic proc…	0.686	0.0063787	-0.54372	2.19527	unchange	4.62656e-15	-1.13927	14.3347	unchange
391TM2	391TM2.2	methylthioadenosine nucleosidase 1; IPR018017 (Nucleoside phosphorylase); GO:0003824 (catalytic activity), GO:0009116 (nucleoside metabolic process)	0.936	0.0179157	-0.0954196	1.74677	unchange	0.835976	-0.043115	0.077806	unchange
392IT2	392IT2.1	Dolichyl-diphosphooligosaccharide--protein glycosyltransferase subunit STT3 n=7 Tax=Pooideae RepID=M8BTQ5_AEGTA; IPR003674 (Oligosaccharyl transferase, STT3 subunit); GO:0004576 (oligosaccharyl transferase activity), GO:0006486 (protein glycosylation), GO:0016020 (membrane)	0.854	0.074737	-0.227692	1.12646	unchange	0.093077	0.300107	1.03116	unchange
397MFZ	397MFZ.1	cleft lip and palate transmembrane protein; IPR008429 (Cleft lip and palate transmembrane 1)	0.899	NA	-0.153607	NA	unchange	0.191541	-0.218774	0.717739	unchange
39HZ5K	39HZ5K.1	lipid-binding serum glycoprotein family protein; IPR017943 (Bactericidal permeability-increasing protein, alpha/beta domain); GO:0008289 (lipid binding)	0.657	0.00164199	-0.606035	2.78463	unchange	0.270072	-0.336973	0.56852	unchange
39JBYW	39JBYW.1	uncharacterized protein LOC100801248 isoform X2 [Glycine max]; IPR025640 (Domain of unknown function DUF4339)	NA	NA	NA	NA	unchange	0.0184625	-0.616829	1.73371	unchange
39JKIG	39JKIG.1	protein MEI2-like 2-like isoform X2 [Glycine max]; IPR007201 (RNA recognition motif 2), IPR012677 (Nucleotide-binding, alpha-beta plait); GO:0000166 (nucleotide binding), GO:0003676 (nucleic acid binding)	NA	NA	NA	NA	unchange	8.06363e-06	-0.669275	5.09347	unchange
39LB0I	39LB0I.1	Uncharacterized protein family (UPF0016); IPR001727 (Uncharacterised protein family UPF0016); GO:0016020 (membrane)	NA	NA	NA	NA	unchange	0.206268	-0.355798	0.685569	unchange
39QM8U	39QM8U.4	uncharacterized protein LOC100785469 isoform X5 [Glycine max]	NA	NA	NA	NA	unchange	0.860761	-0.0624613	0.0651175	unchange
39SMC6	39SMC6.1	3-oxoacyl-[acyl-carrier-protein] synthase II, chloroplastic-like isoform X2 [Glycine max]; IPR017568 (3-oxoacyl-[acyl-carrier-protein] synthase 2), IPR020841 (Polyketide synthase, beta-ketoacyl synthase domain); GO:0003824 (catalytic activity), GO:0006633 (fatty acid biosynthetic process), GO:0008152 (metabolic process)	0.838	0.087037	-0.254978	1.0603	unchange	0.598004	-0.119138	0.223296	unchange
39ZWNP	39ZWNP.1	cysteine-rich receptor-like protein kinase 42-like [Glycine max]; IPR002902 (Gnk2-homologous domain)	NA	NA	NA	NA	unchange	0.0888708	-0.640724	1.05124	unchange
3A78DL	3A78DL.1	uncharacterized protein LOC100781521 isoform X3 [Glycine max]; IPR007934 (Alpha-L-arabinofuranosidase B), IPR012878 (Protein of unknown function DUF1680); GO:0003824 (catalytic activity), GO:0046373 (L-arabinose metabolic process), GO:0046556 (alpha-N-arabinofuranosidase activity)	0.885	0.0122226	-0.176251	1.91284	unchange	0.347882	0.164627	0.458568	unchange
3AG2SN	3AG2SN.1	Pyrimidine 2 isoform 1 n=2 Tax=Theobroma cacao RepID=UPI00042B16A6; IPR011778 (Hydantoinase/dihydropyrimidinase); GO:0005737 (cytoplasm), GO:0006208 (pyrimidine nucleobase catabolic process)	1.053	0.31844	0.0745054	0.496972	unchange	0.324698	0.188951	0.48852	unchange
3AM325	3AM325.1	calcium-dependent protein kinase 4; IPR011009 (Protein kinase-like domain), IPR011992 (EF-hand domain pair); GO:0004672 (protein kinase activity), GO:0004674 (protein serine/threonine kinase activity), GO:0005509 (calcium ion binding), GO:0005524 (ATP binding), GO:0006468 (protein phosphorylation)	NA	NA	NA	NA	unchange	0.00521301	1.11475	2.28291	unchange
3AX6CG	3AX6CG.1	ATP binding; leucine-tRNA ligases; aminoacyl-tRNA ligases; nucleotide binding; ATP binding; aminoacyl-tRNA ligases; IPR004493 (Leucyl-tRNA synthetase, class Ia, archaeal/eukaryotic cytosolic), IPR009080 (Aminoacyl-tRNA synthetase, class 1a, anticodon-binding); GO:0000166 (nucleotide binding), GO:0002161 (aminoacyl-tRNA editing activity), GO:0004812 (aminoacyl-tRNA ligase activity), GO:0004823 (le…	1.057	0.48776	0.0799754	0.311794	unchange	0.690442	0.0798005	0.160873	unchange
LMW9QY	LMW9QY.1	2-oxoglutarate (2OG) and Fe(II)-dependent oxygenase superfamily protein; IPR005123 (Oxoglutarate/iron-dependent dioxygenase), IPR026992 (Non-haem dioxygenase N-terminal domain), IPR027443 (Isopenicillin N synthase-like); GO:0016491 (oxidoreductase activity), GO:0055114 (oxidation-reduction process)	21.556	1.3834e-07	4.43002	6.85905	up	9.3949e-152	4.3823	151.027	up	up-up
3BDP96	3BDP96.1	Xyloglucan endotransglucosylase/hydrolase family protein; IPR008264 (Beta-glucanase), IPR008985 (Concanavalin A-like lectin/glucanases superfamily), IPR016455 (Xyloglucan endotransglucosylase/hydrolase); GO:0005618 (cell wall), GO:0005975 (carbohydrate metabolic process), GO:0006073 (cellular glucan metabolic process), GO:0016762 (xyloglucan:xyloglucosyl transferase activity), GO:0048046 (apoplas…	NA	NA	NA	NA	unchange	5.25263e-46	2.05893	45.2796	up	unchange-up
3BKB6J	3BKB6J.2	GTP-binding nuclear protein Ran-3-like [Glycine max]; IPR001806 (Small GTPase superfamily), IPR002041 (Ran GTPase), IPR005225 (Small GTP-binding protein domain), IPR024156 (Small GTPase superfamily, ARF type), IPR027417 (P-loop containing nucleoside triphosphate hydrolase); GO:0003924 (GTPase activity), GO:0005525 (GTP binding), GO:0005622 (intracellular), GO:0006184 (GTP catabolic process), GO:0…	NA	NA	NA	NA	unchange	3.61406e-06	-2.25824	5.442	down	unchange-down
3BMJ16	3BMJ16.1	Calcium-binding EF-hand family protein; IPR011992 (EF-hand domain pair); GO:0005509 (calcium ion binding)	0.774	NA	-0.369595	NA	unchange	0.673658	0.103588	0.171561	unchange
3BP915	3BP915.1	proteasome subunit beta type-7-A protein; IPR001353 (Proteasome, subunit alpha/beta), IPR004613 (Ribonuclease J), IPR009057 (Homeodomain-like); GO:0003677 (DNA binding), GO:0003723 (RNA binding), GO:0004175 (endopeptidase activity), GO:0004298 (threonine-type endopeptidase activity), GO:0005839 (proteasome core complex), GO:0016787 (hydrolase activity), GO:0046872 (metal ion binding), GO:0051603 …	0.961	0.6087	-0.0573917	0.215597	unchange	0.161729	0.239617	0.791211	unchange
3BY6RX	3BY6RX.1	Calcium-binding EF hand family protein; IPR000261 (EPS15 homology (EH)), IPR011992 (EF-hand domain pair); GO:0005509 (calcium ion binding), GO:0005515 (protein binding)	0.918	0.50218	-0.123434	0.299141	unchange	0.372002	-0.233258	0.429455	unchange
3C2BWJ	3C2BWJ.1	MLP-like protein 43; IPR000916 (Bet v I domain), IPR023393 (START-like domain); GO:0006952 (defense response), GO:0009607 (response to biotic stimulus)	0.792	0.00087812	-0.336428	3.05645	unchange	0.0224366	-0.378774	1.64904	unchange
3C89HC	3C89HC.1	Inosine-uridine preferring nucleoside hydrolase family protein; IPR001910 (Inosine/uridine-preferring nucleoside hydrolase domain), IPR023186 (Inosine/uridine-preferring nucleoside hydrolase)	1.551	NA	0.633199	NA	unchange	0.092721	0.274046	1.03282	unchange
3CBA4J	3CBA4J.3	Protein phosphatase 2C family protein; IPR001932 (Protein phosphatase 2C (PP2C)-like domain), IPR015655 (Protein phosphatase 2C); GO:0003824 (catalytic activity), GO:0004722 (protein serine/threonine phosphatase activity), GO:0006470 (protein dephosphorylation)	NA	NA	NA	NA	unchange	0.599316	0.108399	0.222344	unchange
3CBS5R	3CBS5R.1	aldehyde dehydrogenase family 2 member C4-like [Glycine max]; IPR016161 (Aldehyde/histidinol dehydrogenase); GO:0008152 (metabolic process), GO:0016491 (oxidoreductase activity), GO:0055114 (oxidation-reduction process)	1.13	0.0020369	0.176323	2.69103	unchange	1.52614e-06	0.691302	5.81641	unchange
3CP25B	3CP25B.1	sulfotransferase 4B; IPR000863 (Sulfotransferase domain), IPR027417 (P-loop containing nucleoside triphosphate hydrolase); GO:0008146 (sulfotransferase activity)	NA	NA	NA	NA	unchange	7.90706e-13	-1.9486	12.102	unchange
3CRQ59	3CRQ59.1	subtilisin-like serine protease 2; IPR015500 (Peptidase S8, subtilisin-related), IPR023828 (Peptidase S8, subtilisin, Ser-active site); GO:0004252 (serine-type endopeptidase activity), GO:0006508 (proteolysis), GO:0042802 (identical protein binding), GO:0043086 (negative regulation of catalytic activity)	1.12	NA	0.163499	NA	unchange	0.342672	-0.16853	0.465122	unchange
3CX1XJ	3CX1XJ.1	RNA-binding protein 1; IPR012677 (Nucleotide-binding, alpha-beta plait); GO:0000166 (nucleotide binding), GO:0003676 (nucleic acid binding)	0.975	NA	-0.0365259	NA	unchange	0.000677479	-0.511888	3.1691	unchange
3D1CEA	3D1CEA.2	MLP-like protein 43; IPR000916 (Bet v I domain), IPR023393 (START-like domain); GO:0006952 (defense response), GO:0009607 (response to biotic stimulus)	NA	NA	NA	NA	unchange	1.52422e-06	-3.44409	5.81695	down	unchange-down
3D346W	3D346W.1	26S proteasome non-ATPase regulatory subunit 5; IPR016024 (Armadillo-type fold), IPR019538 (26S proteasome non-ATPase regulatory subunit 5); GO:0005488 (binding), GO:0044183 (protein binding involved in protein folding)	1.114	NA	0.155749	NA	unchange	0.285624	0.231933	0.544205	unchange
3DBG0K	3DBG0K.1	malate dehydrogenase; IPR001557 (L-lactate/malate dehydrogenase); GO:0003824 (catalytic activity), GO:0005975 (carbohydrate metabolic process), GO:0006108 (malate metabolic process), GO:0016491 (oxidoreductase activity), GO:0016615 (malate dehydrogenase activity), GO:0030060 (L-malate dehydrogenase activity), GO:0044262 (cellular carbohydrate metabolic process), GO:0055114 (oxidation-reduction pr…	0.885	0.037618	-0.176251	1.4246	unchange	2.19739e-05	-0.694671	4.65809	unchange
3DM8EN	3DM8EN.1	asparagine-tRNA ligase; IPR009068 (S15/NS1, RNA-binding), IPR018150 (Aminoacyl-tRNA synthetase, class II (D/K/N)-like); GO:0000166 (nucleotide binding), GO:0003676 (nucleic acid binding), GO:0004812 (aminoacyl-tRNA ligase activity), GO:0004816 (asparagine-tRNA ligase activity), GO:0005524 (ATP binding), GO:0005737 (cytoplasm), GO:0006418 (tRNA aminoacylation for protein translation), GO:0006421 (…	NA	NA	NA	NA	unchange	0.864586	-0.0466349	0.063192	unchange
3DT0RH	3DT0RH.1	fatty acid amide hydrolase-like [Glycine max]; IPR000120 (Amidase), IPR023631 (Amidase signature domain)	0.956	0.66316	-0.0649175	0.178382	unchange	0.934641	-0.0225104	0.0293551	unchange
3ECK1U	3ECK1U.1	eukaryotic translation initiation factor 1A-like protein; IPR001253 (Translation initiation factor 1A (eIF-1A)); GO:0003723 (RNA binding), GO:0003743 (translation initiation factor activity), GO:0006413 (translational initiation)	1.322	0.091943	0.402722	1.03648	unchange	0.324371	0.173044	0.488958	unchange
3ELA68	3ELA68.1	E3 UFM1-protein ligase-like protein; IPR018611 (E3 UFM1-protein ligase 1)	0.846	0.40716	-0.24127	0.390235	unchange	0.204079	-0.238874	0.690201	unchange
3ELD6T	3ELD6T.1	DEAD-box ATP-dependent RNA helicase-like protein; IPR001650 (Helicase, C-terminal), IPR014001 (Helicase, superfamily 1/2, ATP-binding domain), IPR014014 (RNA helicase, DEAD-box type, Q motif), IPR027417 (P-loop containing nucleoside triphosphate hydrolase); GO:0003676 (nucleic acid binding), GO:0004386 (helicase activity), GO:0005524 (ATP binding), GO:0008026 (ATP-dependent helicase activity)	0.911	0.029503	-0.134477	1.53013	unchange	0.337804	0.17445	0.471335	unchange
3FQW2E	3FQW2E.1	GTP binding Elongation factor Tu family protein; IPR000640 (Translation elongation factor EFG, V domain), IPR000795 (Elongation factor, GTP-binding domain), IPR009000 (Translation protein, beta-barrel domain), IPR009022 (Elongation factor G, III-V domain), IPR020568 (Ribosomal protein S5 domain 2-type fold), IPR027417 (P-loop containing nucleoside triphosphate hydrolase); GO:0003924 (GTPase activ…	1.095	NA	0.130931	NA	unchange	0.781267	0.0636365	0.1072	unchange
3G454N	3G454N.2	beta-galactosidase 17; IPR001944 (Glycoside hydrolase, family 35), IPR017853 (Glycoside hydrolase, superfamily); GO:0005975 (carbohydrate metabolic process)	0.652	4.2468e-06	-0.617056	5.37194	unchange	0.0687279	0.369024	1.16287	unchange
3G6XIY	3G6XIY.1	signal peptide peptidase-like 2-like [Glycine max]; IPR000425 (Major intrinsic protein), IPR003137 (Protease-associated domain, PA), IPR006639 (Presenilin/signal peptide peptidase), IPR023271 (Aquaporin-like); GO:0004190 (aspartic-type endopeptidase activity), GO:0005215 (transporter activity), GO:0006810 (transport), GO:0016020 (membrane), GO:0016021 (integral component of membrane)	NA	NA	NA	NA	unchange	0.130973	0.245426	0.882817	unchange
3GHL6G	3GHL6G.1	Cytochrome P450 superfamily protein; IPR001128 (Cytochrome P450); GO:0005506 (iron ion binding), GO:0020037 (heme binding), GO:0055114 (oxidation-reduction process)	NA	NA	NA	NA	unchange	3.3961e-148	4.47521	147.469	up	unchange-up
3GIS1C	3GIS1C.1	FMP32; IPR024461 (Protein of unknown function DUF1640)	NA	NA	NA	NA	unchange	0.0403692	0.417871	1.39395	unchange
3GP07U	3GP07U.1	ATP-binding ABC transporter; IPR027417 (P-loop containing nucleoside triphosphate hydrolase); GO:0000166 (nucleotide binding), GO:0005524 (ATP binding), GO:0016887 (ATPase activity), GO:0017111 (nucleoside-triphosphatase activity)	NA	NA	NA	NA	unchange	0.000695838	0.535521	3.15749	unchange
3HMA08	3HMA08.2	serine/threonine protein phosphatase 2A; IPR004843 (Phosphoesterase domain); GO:0016787 (hydrolase activity)	0.89	0.090219	-0.168123	1.0447	unchange	1.02734e-05	-0.642653	4.98829	unchange
3I1ZSD	3I1ZSD.1	aspartate aminotransferase; IPR015424 (Pyridoxal phosphate-dependent transferase); GO:0003824 (catalytic activity), GO:0009058 (biosynthetic process), GO:0030170 (pyridoxal phosphate binding)	1.44	0.00046076	0.526069	3.33653	unchange	0.23296	0.225829	0.632719	unchange
3I6JR3	3I6JR3.1	Golgi transport complex protein-related; IPR019465 (Conserved oligomeric Golgi complex subunit 5); GO:0006891 (intra-Golgi vesicle-mediated transport), GO:0017119 (Golgi transport complex)	0.902	0.133579	-0.148801	0.874262	unchange	0.94194	-0.020718	0.0259768	unchange
3II979	3II979.1	WD repeat-containing protein 61-like [Glycine max]; IPR015943 (WD40/YVTN repeat-like-containing domain), IPR020472 (G-protein beta WD-40 repeat); GO:0005515 (protein binding)	NA	NA	NA	NA	unchange	0.992501	-0.0114497	0.00326926	unchange
3J1H0B	3J1H0B.2	phosphotransferases, alcohol group as acceptor; binding; inositol or phosphatidylinositol kinases; IPR003152 (PIK-related kinase, FATC), IPR009076 (Rapamycin-binding domain), IPR011009 (Protein kinase-like domain), IPR014009 (PIK-related kinase), IPR016024 (Armadillo-type fold), IPR024585 (Domain of unknown function DUF3385, target of rapamycin protein), IPR026683 (Serine/threonine-protein kinase…	NA	NA	NA	NA	unchange	0.0183926	-0.365794	1.73536	unchange
3J4V9H	3J4V9H.1	trafficking protein particle complex subunit-like protein; IPR021773 (Foie gras liver health family 1), IPR022233 (TRAPP II complex, TRAPPC10)	0.821	0.0158166	-0.284546	1.80089	unchange	0.677342	0.0862139	0.169192	unchange
3J71J7	3J71J7.1	SUN domain-containing protein 1-like isoform X3 [Glycine max]; IPR012919 (Sad1/UNC-like, C-terminal)	0.774	0.0020373	-0.369595	2.69095	unchange	0.404449	-0.195495	0.393136	unchange
3JC75E	3JC75E.1	UDP-Glycosyltransferase superfamily protein; IPR002213 (UDP-glucuronosyl/UDP-glucosyltransferase); GO:0008152 (metabolic process)	NA	NA	NA	NA	unchange	1.81989e-93	5.52695	92.74	up	unchange-up
3JCR0V	3JCR0V.1	peroxidase 2; IPR010255 (Haem peroxidase); GO:0004601 (peroxidase activity), GO:0006979 (response to oxidative stress), GO:0020037 (heme binding), GO:0055114 (oxidation-reduction process)	NA	NA	NA	NA	unchange	4.60857e-37	6.17596	36.3364	up	unchange-up
3JQR8Y	3JQR8Y.1	phosphoglucan, water dikinase, chloroplastic-like isoform X2 [Glycine max]; IPR013783 (Immunoglobulin-like fold), IPR013784 (Carbohydrate-binding-like fold), IPR015902 (Glycoside hydrolase, family 13); GO:0003824 (catalytic activity), GO:0030246 (carbohydrate binding), GO:2001070 (starch binding)	0.629	NA	-0.668868	NA	unchange	0.000950239	-0.903307	3.02217	unchange
3JQT0K	3JQT0K.1	UDP-glycosyltransferase 74 F1; IPR002213 (UDP-glucuronosyl/UDP-glucosyltransferase); GO:0008152 (metabolic process)	0.968	0.89234	-0.046921	0.0494696	unchange	0.152026	-0.302888	0.818083	unchange
3K2WNH	3K2WNH.1	Chitinase family protein; IPR016283 (Glycoside hydrolase, family 19), IPR023346 (Lysozyme-like domain); GO:0004568 (chitinase activity), GO:0005975 (carbohydrate metabolic process), GO:0006032 (chitin catabolic process), GO:0008061 (chitin binding), GO:0016998 (cell wall macromolecule catabolic process)	NA	NA	NA	NA	unchange	1.0675e-292	6.30378	291.972	up	unchange-up
3KGV08	3KGV08.1	ubiquitin-protein ligase 1; IPR000569 (HECT), IPR003903 (Ubiquitin interacting motif), IPR009060 (UBA-like), IPR010309 (E3 ubiquitin ligase, domain of unknown function DUF908), IPR016024 (Armadillo-type fold), IPR025527 (Domain of unknown function DUF4414); GO:0004842 (ubiquitin-protein ligase activity), GO:0005488 (binding), GO:0005515 (protein binding)	1.122	0.079078	0.166073	1.10194	unchange	0.746632	-0.107592	0.126894	unchange
3KU04F	3KU04F.1	chaperone protein dnaJ-related; IPR001305 (Heat shock protein DnaJ, cysteine-rich domain); GO:0031072 (heat shock protein binding), GO:0051082 (unfolded protein binding)	1.55	0.00025731	0.632268	3.58954	unchange	5.66768e-05	0.626187	4.24659	unchange
3LP6X8	3LP6X8.1	FAD-binding Berberine family protein; IPR012951 (Berberine/berberine-like), IPR016166 (FAD-binding, type 2); GO:0003824 (catalytic activity), GO:0008762 (UDP-N-acetylmuramate dehydrogenase activity), GO:0016491 (oxidoreductase activity), GO:0050660 (flavin adenine dinucleotide binding), GO:0055114 (oxidation-reduction process)	0.355	NA	-1.49411	NA	unchange	0.000942899	-1.49978	3.02553	unchange
3M1BNC	3M1BNC.1	aldo/keto reductase family oxidoreductase; IPR001395 (Aldo/keto reductase), IPR023210 (NADP-dependent oxidoreductase domain); GO:0016491 (oxidoreductase activity), GO:0055114 (oxidation-reduction process)	1.731	0.00026474	0.791606	3.57718	unchange	0.000104829	0.583679	3.97952	unchange
3M7PWZ	3M7PWZ.1	general regulatory factor 9; IPR000308 (14-3-3 protein), IPR023409 (14-3-3 protein, conserved site), IPR023410 (14-3-3 domain); GO:0019904 (protein domain specific binding)	1.084	0.093681	0.116365	1.02835	unchange	0.25536	0.195232	0.592847	unchange
3M80B2	3M80B2.1	Alkyl hydroperoxide reductase/ Thiol specific antioxidant/ Mal allergen n=2 Tax=Cyanothece RepID=B7K6B1_CYAP8; IPR012336 (Thioredoxin-like fold); GO:0016209 (antioxidant activity), GO:0016491 (oxidoreductase activity), GO:0055114 (oxidation-reduction process)	0.668	6.1754e-05	-0.58208	4.20933	unchange	0.618792	-0.16115	0.208455	unchange
3M8WGZ	3M8WGZ.1	tubulin beta chain 2; IPR000217 (Tubulin), IPR023123 (Tubulin, C-terminal); GO:0003924 (GTPase activity), GO:0005200 (structural constituent of cytoskeleton), GO:0005525 (GTP binding), GO:0005874 (microtubule), GO:0006184 (GTP catabolic process), GO:0007017 (microtubule-based process), GO:0043234 (protein complex), GO:0051258 (protein polymerization)	0.446	0.000102896	-1.16488	3.9876	down	2.16911e-18	-1.31834	17.6637	unchange	down-unchange
3MB22H	3MB22H.1	UDP-glycosyltransferase 74 F1; IPR002213 (UDP-glucuronosyl/UDP-glucosyltransferase); GO:0008152 (metabolic process)	NA	NA	NA	NA	unchange	0.0176014	0.777578	1.75445	unchange
3MHK8M	3MHK8M.1	D-3-phosphoglycerate dehydrogenase; IPR006236 (D-3-phosphoglycerate dehydrogenase), IPR015878 (S-adenosyl-L-homocysteine hydrolase, NAD binding domain), IPR016040 (NAD(P)-binding domain); GO:0004617 (phosphoglycerate dehydrogenase activity), GO:0006564 (L-serine biosynthetic process), GO:0008152 (metabolic process), GO:0016597 (amino acid binding), GO:0048037 (cofactor binding), GO:0051287 (NAD b…	0.622	NA	-0.685014	NA	unchange	0.197401	-0.278649	0.704652	unchange
3ML67S	3ML67S.1	serine/threonine-protein kinase SRK2A-like [Glycine max]; IPR011009 (Protein kinase-like domain); GO:0004672 (protein kinase activity), GO:0004674 (protein serine/threonine kinase activity), GO:0005524 (ATP binding), GO:0006468 (protein phosphorylation)	1.008	0.7484	0.0114956	0.125866	unchange	0.901828	-0.0291734	0.0448764	unchange
3N4E8I	3N4E8I.1	zinc ion binding; nucleic acid binding; IPR001841 (Zinc finger, RING-type), IPR015880 (Zinc finger, C2H2-like); GO:0005515 (protein binding), GO:0008270 (zinc ion binding)	NA	NA	NA	NA	unchange	0.0355665	0.365866	1.44896	unchange
3NFK48	3NFK48.2	receptor-like protein kinase 4; IPR001611 (Leucine-rich repeat), IPR011009 (Protein kinase-like domain), IPR013210 (Leucine-rich repeat-containing N-terminal, type 2), IPR013320 (Concanavalin A-like lectin/glucanase, subgroup), IPR025875 (Leucine rich repeat 4); GO:0004672 (protein kinase activity), GO:0004674 (protein serine/threonine kinase activity), GO:0005515 (protein binding), GO:0005524 (A…	1.065	0.6702	0.0908534	0.173796	unchange	7.46858e-07	1.0112	6.12676	unchange
3NY0MJ	3NY0MJ.1	Translation elongation factor EF1B, gamma chain; IPR001662 (Translation elongation factor EF1B, gamma chain, conserved), IPR010987 (Glutathione S-transferase, C-terminal-like), IPR012336 (Thioredoxin-like fold); GO:0003746 (translation elongation factor activity), GO:0005515 (protein binding), GO:0005853 (eukaryotic translation elongation factor 1 complex), GO:0006414 (translational elongation)	1.265	0.181745	0.339137	0.740538	unchange	0.246858	0.196551	0.607553	unchange
3P2HKF	3P2HKF.1	Exostosin family protein; IPR004263 (Exostosin-like)	0.887	NA	-0.172994	NA	unchange	0.0088511	0.488697	2.053	unchange
3P38HT	3P38HT.1	3-hydroxyisobutyrate dehydrogenase; IPR008927 (6-phosphogluconate dehydrogenase, C-terminal-like), IPR015815 (Hydroxy monocarboxylic acid anion dehydrogenase, HIBADH-type), IPR016040 (NAD(P)-binding domain); GO:0004616 (phosphogluconate dehydrogenase (decarboxylating) activity), GO:0006098 (pentose-phosphate shunt), GO:0006573 (valine metabolic process), GO:0008442 (3-hydroxyisobutyrate dehydroge…	1.366	NA	0.449957	NA	unchange	0.753185	-0.097387	0.123098	unchange
3PG13R	3PG13R.1	N6-adenosine-methyltransferase MT-A70-like protein; IPR007757 (MT-A70-like); GO:0006139 (nucleobase-containing compound metabolic process), GO:0008168 (methyltransferase activity)	NA	NA	NA	NA	unchange	0.182945	0.282702	0.737679	unchange
3PGZ0K	3PGZ0K.1	Dihydroneopterin aldolase; IPR006157 (Dihydroneopterin aldolase/epimerase domain); GO:0004150 (dihydroneopterin aldolase activity), GO:0006760 (folic acid-containing compound metabolic process)	NA	NA	NA	NA	unchange	0.100443	0.775203	0.99808	unchange
3PI56D	3PI56D.5	WD repeat-containing protein 43-like isoform X1 [Glycine max]; IPR007148 (Small-subunit processome, Utp12), IPR011047 (Quinonprotein alcohol dehydrogenase-like superfamily), IPR015943 (WD40/YVTN repeat-like-containing domain); GO:0005515 (protein binding)	NA	NA	NA	NA	unchange	0.979657	0.00887415	0.00892609	unchange
3PZ9K2	3PZ9K2.1	malate dehydrogenase; IPR001557 (L-lactate/malate dehydrogenase); GO:0003824 (catalytic activity), GO:0005975 (carbohydrate metabolic process), GO:0006108 (malate metabolic process), GO:0016491 (oxidoreductase activity), GO:0016615 (malate dehydrogenase activity), GO:0030060 (L-malate dehydrogenase activity), GO:0044262 (cellular carbohydrate metabolic process), GO:0055114 (oxidation-reduction pr…	1.141	0.5689	0.190299	0.244964	unchange	0.000502237	0.540095	3.29909	unchange
3QT14C	3QT14C.1	FASCICLIN-like arabinogalactan-protein 11; IPR000782 (FAS1 domain)	0.723	NA	-0.467932	NA	unchange	0.0416269	-0.871324	1.38063	unchange
3R4EAX	3R4EAX.2	Ubiquitin-protein ligase, PUB59 n=2 Tax=Selaginella moellendorffii RepID=D8R7B2_SELML; IPR013083 (Zinc finger, RING/FYVE/PHD-type), IPR013915 (Pre-mRNA-splicing factor 19), IPR015943 (WD40/YVTN repeat-like-containing domain); GO:0000151 (ubiquitin ligase complex), GO:0004842 (ubiquitin-protein ligase activity), GO:0005515 (protein binding), GO:0016567 (protein ubiquitination)	NA	NA	NA	NA	unchange	0.986557	0.00497079	0.00587795	unchange
3R4QA9	3R4QA9.1	ketol-acid reductoisomerase; IPR013023 (Acetohydroxy acid isomeroreductase), IPR016040 (NAD(P)-binding domain); GO:0004455 (ketol-acid reductoisomerase activity), GO:0008652 (cellular amino acid biosynthetic process), GO:0009082 (branched-chain amino acid biosynthetic process), GO:0016491 (oxidoreductase activity), GO:0050662 (coenzyme binding), GO:0055114 (oxidation-reduction process)	1.089	0.08658	0.123004	1.06258	unchange	0.284945	-0.187397	0.545239	unchange
3R6I6F	3R6I6F.4	Transducin/WD40 repeat-like superfamily protein; IPR015943 (WD40/YVTN repeat-like-containing domain); GO:0005515 (protein binding)	NA	NA	NA	NA	unchange	0.932575	0.0324572	0.0303163	unchange
3RNG04	3RNG04.1	exportin-7-B-like isoform X1 [Glycine max]; IPR016024 (Armadillo-type fold); GO:0005488 (binding)	1.141	0.23152	0.190299	0.635411	unchange	0.50363	-0.122853	0.297888	unchange
3RXG3F	3RXG3F.1	N(6)-adenine-specific DNA methyltransferase; IPR019369 (DNA methylase, N-6 adenine-specific, eukaryotic); GO:0003676 (nucleic acid binding), GO:0008168 (methyltransferase activity), GO:0032259 (methylation)	NA	NA	NA	NA	unchange	0.33632	0.303562	0.473247	unchange
3RY0PX	3RY0PX.1	nudix hydrolase homolog 15; IPR015797 (NUDIX hydrolase domain-like); GO:0016787 (hydrolase activity)	1.06	NA	0.0840643	NA	unchange	0.0592281	0.534979	1.22747	unchange
3RZB0U	3RZB0U.1	Adaptor protein complex AP-1, gamma subunit; IPR013041 (Coatomer/clathrin adaptor appendage, Ig-like subdomain), IPR016024 (Armadillo-type fold), IPR017107 (Adaptor protein complex AP-1, gamma subunit); GO:0005488 (binding), GO:0005794 (Golgi apparatus), GO:0006886 (intracellular protein transport), GO:0008565 (protein transporter activity), GO:0015031 (protein transport), GO:0016192 (vesicle-med…	0.824	0.29594	-0.279284	0.528796	unchange	0.530675	0.130403	0.275172	unchange
3S4WCE	3S4WCE.1	3-deoxy-7-phosphoheptulonate synthase (Phospho-2-dehydro-3-deoxyheptonate aldolase) n=163 Tax=Pseudomonas RepID=F2K9C2_PSEBN; IPR002480 (DAHP synthetase, class II); GO:0003849 (3-deoxy-7-phosphoheptulonate synthase activity), GO:0009073 (aromatic amino acid family biosynthetic process)	NA	NA	NA	NA	unchange	9.9534e-133	3.71072	132.002	up	unchange-up
3SD0G7	3SD0G7.1	receptor-like protein kinase 2; IPR011009 (Protein kinase-like domain), IPR013210 (Leucine-rich repeat-containing N-terminal, type 2), IPR013320 (Concanavalin A-like lectin/glucanase, subgroup); GO:0004672 (protein kinase activity), GO:0005524 (ATP binding), GO:0006468 (protein phosphorylation)	2.008	NA	1.00576	NA	unchange	4.40729e-20	1.28286	19.3558	unchange
3SGI17	3SGI17.1	Pentatricopeptide repeat (PPR) superfamily protein; IPR002885 (Pentatricopeptide repeat), IPR007493 (Protein of unknown function DUF538), IPR011990 (Tetratricopeptide-like helical); GO:0005515 (protein binding)	1.003	NA	0.00432161	NA	unchange	0.123237	-0.33639	0.909261	unchange
3SQE68	3SQE68.1	probable 2-oxoglutarate/Fe(II)-dependent dioxygenase-like [Glycine max]; IPR002283 (Isopenicillin N synthase), IPR026992 (Non-haem dioxygenase N-terminal domain), IPR027443 (Isopenicillin N synthase-like); GO:0005506 (iron ion binding), GO:0016491 (oxidoreductase activity), GO:0055114 (oxidation-reduction process)	NA	NA	NA	NA	unchange	0.719889	-0.129407	0.142735	unchange
3T33KS	3T33KS.1	actin-11; IPR000146 (Fructose-1,6-bisphosphatase class 1/Sedoheputulose-1,7-bisphosphatase), IPR004000 (Actin-related protein); GO:0005975 (carbohydrate metabolic process), GO:0042578 (phosphoric ester hydrolase activity)	NA	NA	NA	NA	unchange	3.78979e-14	1.06118	13.4214	unchange
3T7HHY	3T7HHY.1	heat shock protein 70; IPR013126 (Heat shock protein 70 family); GO:0005524 (ATP binding), GO:0006457 (protein folding), GO:0051082 (unfolded protein binding)	NA	NA	NA	NA	unchange	2.03592e-07	-0.773546	6.69124	unchange
3T823C	3T823C.1	Unknown protein	0.55	NA	-0.862496	NA	unchange	0.327828	-0.223774	0.484354	unchange
3TVW9H	3TVW9H.1	plastid developmental protein DAG, putative	1.582	NA	0.66175	NA	unchange	0.0213144	-0.375914	1.67133	unchange
3U4A0B	3U4A0B.1	annexin 5; IPR001464 (Annexin); GO:0005509 (calcium ion binding), GO:0005544 (calcium-dependent phospholipid binding)	NA	NA	NA	NA	unchange	0.0421565	-0.499575	1.37514	unchange
3U687E	3U687E.1	golgi-to-ER traffic-like protein; IPR007317 (Uncharacterised protein family UPF0363)	1.301	0.0044442	0.379621	2.35221	unchange	0.166474	0.363369	0.778654	unchange
3U9JDY	3U9JDY.2	calcium-transporting ATPase, putative; IPR001757 (Cation-transporting P-type ATPase), IPR004014 (Cation-transporting P-type ATPase, N-terminal), IPR023214 (HAD-like domain), IPR023298 (P-type ATPase, transmembrane domain); GO:0000166 (nucleotide binding), GO:0006812 (cation transport), GO:0016021 (integral component of membrane), GO:0019829 (cation-transporting ATPase activity), GO:0046872 (metal…	NA	NA	NA	NA	unchange	0.408167	-0.234556	0.389162	unchange
3UD8ME	3UD8ME.1	uncharacterized protein LOC100305520 isoform X2 [Glycine max]	0.788	0.125941	-0.343732	0.899833	unchange	0.283673	0.184772	0.547182	unchange
3UI9Y2	3UI9Y2.2	peroxisomal (S)-2-hydroxy-acid oxidase GLO1; IPR012133 (Alpha-hydroxy acid dehydrogenase, FMN-dependent), IPR013785 (Aldolase-type TIM barrel); GO:0003824 (catalytic activity), GO:0010181 (FMN binding), GO:0016491 (oxidoreductase activity), GO:0055114 (oxidation-reduction process)	0.883	NA	-0.179515	NA	unchange	0.00296418	0.468491	2.52809	unchange
3UM0RM	3UM0RM.2	alpha/beta hydrolase family protein; IPR026555 (KAT8 regulatory NSL complex subunit 3/Testis-expressed sequence 30 protein)	NA	NA	NA	NA	unchange	0.00225386	-0.937359	2.64707	unchange
3UY4XW	3UY4XW.1	zinc ion binding; nucleic acid binding; IPR001841 (Zinc finger, RING-type), IPR015880 (Zinc finger, C2H2-like); GO:0005515 (protein binding), GO:0008270 (zinc ion binding)	1.24	NA	0.31034	NA	unchange	0.0251012	0.38714	1.60031	unchange
3V0HJR	3V0HJR.1	Class I glutamine amidotransferase-like superfamily protein; IPR006287 (DJ-1)	1.159	0.0067596	0.212881	2.17008	unchange	0.365141	0.176712	0.437539	unchange
3VB9ND	3VB9ND.2	autophagy-related protein 18a-like [Glycine max]; IPR015943 (WD40/YVTN repeat-like-containing domain); GO:0005515 (protein binding)	0.634	NA	-0.657445	NA	unchange	0.439436	0.180815	0.357104	unchange
3VR7C0	3VR7C0.1	glucan endo-1,3-beta-glucosidase 8-like [Glycine max]; IPR000490 (Glycoside hydrolase, family 17), IPR012946 (X8), IPR017853 (Glycoside hydrolase, superfamily); GO:0005975 (carbohydrate metabolic process)	0.645	0.06546	-0.632629	1.18402	unchange	0.380088	0.237025	0.420115	unchange
3W4LSS	3W4LSS.1	dihydrolipoyllysine-residue acetyltransferase component 2 of pyruvate dehydrogenase complex, mitochondrial-like isoform X1 [Glycine max]; IPR006257 (Dihydrolipoyllysine-residue acetyltransferase component of pyruvate dehydrogenase complex), IPR023213 (Chloramphenicol acetyltransferase-like domain); GO:0004742 (dihydrolipoyllysine-residue acetyltransferase activity), GO:0006090 (pyruvate metabolic…	1.288	0.0028164	0.365133	2.55031	unchange	0.000344149	0.616362	3.46325	unchange
3W57F5	3W57F5.1	Vesicle transport protein SEC22 n=1 Tax=Rhodosporidium toruloides (strain NP11) RepID=M7XPL5_RHOT1; IPR001388 (Synaptobrevin), IPR011012 (Longin-like domain); GO:0006810 (transport), GO:0016021 (integral component of membrane), GO:0016192 (vesicle-mediated transport)	0.864	0.101163	-0.210897	0.994978	unchange	0.79254	0.0650441	0.100979	unchange
3WGP8R	3WGP8R.1	V-type proton ATPase subunit E-like isoform X1 [Glycine max]; IPR002842 (ATPase, V1/A1 complex, subunit E); GO:0015991 (ATP hydrolysis coupled proton transport)	1.05	0.7009	0.0703893	0.154344	unchange	0.878795	-0.0322187	0.0561123	unchange
3WH5A3	3WH5A3.1	chalcone synthase [Glycine max]; IPR011141 (Polyketide synthase, type III), IPR016039 (Thiolase-like); GO:0003824 (catalytic activity), GO:0008152 (metabolic process), GO:0009058 (biosynthetic process)	NA	NA	NA	NA	unchange	2.4932e-282	6.12318	281.603	up	unchange-up
3WPS4P	3WPS4P.1	adenylate kinase family protein; IPR000850 (Adenylate kinase/UMP-CMP kinase), IPR027417 (P-loop containing nucleoside triphosphate hydrolase); GO:0005524 (ATP binding), GO:0006139 (nucleobase-containing compound metabolic process), GO:0019201 (nucleotide kinase activity), GO:0019205 (nucleobase-containing compound kinase activity), GO:0046939 (nucleotide phosphorylation)	NA	NA	NA	NA	unchange	0.0816367	0.633464	1.08811	unchange
3X0BKP	3X0BKP.1	ATP-binding ABC transporter; IPR011527 (ABC transporter type 1, transmembrane domain), IPR027417 (P-loop containing nucleoside triphosphate hydrolase); GO:0000166 (nucleotide binding), GO:0005524 (ATP binding), GO:0006810 (transport), GO:0016021 (integral component of membrane), GO:0016887 (ATPase activity), GO:0017111 (nucleoside-triphosphatase activity), GO:0055085 (transmembrane transport)	NA	NA	NA	NA	unchange	2.0862e-103	3.17688	102.681	up	unchange-up
3X8NRX	3X8NRX.1	heat shock protein 70; IPR013126 (Heat shock protein 70 family)	NA	NA	NA	NA	unchange	0.229616	-0.238644	0.638998	unchange
3X9B1A	3X9B1A.1	4-hydroxy-3-methylbut-2-enyl diphosphate reductase; IPR003451 (LytB protein); GO:0055114 (oxidation-reduction process)	3.426	0.038219	1.77653	1.41772	up	5.95973e-37	1.78724	36.2248	unchange	up-unchange
3XUX0K	3XUX0K.1	homoserine kinase; IPR000870 (Homoserine kinase), IPR020568 (Ribosomal protein S5 domain 2-type fold); GO:0004413 (homoserine kinase activity), GO:0005524 (ATP binding), GO:0006566 (threonine metabolic process)	0.979	0.80788	-0.0306192	0.0926531	unchange	0.733257	0.367946	0.134744	unchange
3Y478Z	3Y478Z.1	RAN GTPase activating protein 1; IPR003590 (Leucine-rich repeat, ribonuclease inhibitor subtype), IPR025265 (WPP domain)	1.039	0.74434	0.0551957	0.128229	unchange	0.554463	-0.141452	0.256128	unchange
3YB7R6	3YB7R6.2	DNA-directed RNA polymerase subunit beta; IPR007080 (RNA polymerase Rpb1, domain 1), IPR007214 (YbaK/aminoacyl-tRNA synthetase-associated domain); GO:0002161 (aminoacyl-tRNA editing activity), GO:0003677 (DNA binding), GO:0003899 (DNA-directed RNA polymerase activity)	0.877	0.0163385	-0.189351	1.78679	unchange	0.325754	0.196892	0.48711	unchange
3YC2HT	3YC2HT.2	phosphoenolpyruvate carboxylase 4; IPR021135 (Phosphoenolpyruvate carboxylase); GO:0003824 (catalytic activity), GO:0006099 (tricarboxylic acid cycle), GO:0008964 (phosphoenolpyruvate carboxylase activity), GO:0015977 (carbon fixation)	0.517	NA	-0.951764	NA	unchange	2.13828e-10	-0.947161	9.66994	unchange
3YWF5K	3YWF5K.1	unknown protein; FUNCTIONS IN: molecular_function unknown; INVOLVED IN: biological_process unknown; LOCATED IN: cellular_component unknown; EXPRESSED IN: 24 plant structures; EXPRESSED DURING: 13 growth stages	NA	NA	NA	NA	unchange	0.668443	0.0958622	0.174936	unchange
3Z4TCL	3Z4TCL.3	chalcone synthase [Glycine max]; IPR011141 (Polyketide synthase, type III), IPR016039 (Thiolase-like); GO:0003824 (catalytic activity), GO:0008152 (metabolic process), GO:0009058 (biosynthetic process)	NA	NA	NA	NA	unchange	1.7532e-227	5.41737	226.756	up	unchange-up
3Z7WCZ	3Z7WCZ.1	phosphoribosylaminoimidazole-succinocarboxamide synthase; IPR001636 (Phosphoribosylaminoimidazole-succinocarboxamide synthase); GO:0004639 (phosphoribosylaminoimidazolesuccinocarboxamide synthase activity), GO:0005524 (ATP binding), GO:0006164 (purine nucleotide biosynthetic process)	0.99	0.59024	-0.0144996	0.228971	unchange	0.934993	-0.0207333	0.0291915	unchange
3ZDQ4J	3ZDQ4J.1	lipid transfer protein; IPR016140 (Bifunctional inhibitor/plant lipid transfer protein/seed storage helical domain)	NA	NA	NA	NA	unchange	1.24842e-22	-3.84804	21.9036	down	unchange-down
3ZI6V8	3ZI6V8.1	protein FAM192A-like [Glycine max]; IPR019331 (NEFA-interacting nuclear protein NIP30, N-terminal)	1.178	0.195364	0.23634	0.709155	unchange	0.644527	-0.143022	0.190759	unchange
408I3G	408I3G.2	intermembrane space import and assembly protein; IPR010625 (CHCH)	NA	NA	NA	NA	unchange	0.000324797	1.27837	3.48839	unchange
40FSM2	40FSM2.3	glucan endo-1,3-beta-glucosidase 4-like [Glycine max]; IPR000490 (Glycoside hydrolase, family 17), IPR012946 (X8), IPR017853 (Glycoside hydrolase, superfamily); GO:0005975 (carbohydrate metabolic process)	1.474	NA	0.559737	NA	unchange	0.0822145	0.419853	1.08505	unchange
40HSEN	40HSEN.1	inositol-tetrakisphosphate 1-kinase 4-like isoform X1 [Glycine max]; IPR008656 (Inositol-tetrakisphosphate 1-kinase); GO:0000287 (magnesium ion binding), GO:0005524 (ATP binding), GO:0005622 (intracellular), GO:0032957 (inositol trisphosphate metabolic process), GO:0047325 (inositol tetrakisphosphate 1-kinase activity)	0.625	0.021637	-0.678072	1.6648	unchange	0.997073	0.00130019	0.0012731	unchange
40LNQG	40LNQG.1	4-hydroxy-tetrahydrodipicolinate synthase; IPR002220 (DapA-like), IPR013785 (Aldolase-type TIM barrel); GO:0003824 (catalytic activity), GO:0008152 (metabolic process), GO:0008840 (4-hydroxy-tetrahydrodipicolinate synthase), GO:0009089 (lysine biosynthetic process via diaminopimelate), GO:0016829 (lyase activity)	1.265	0.20468	0.339137	0.688925	unchange	0.00465768	0.690274	2.33183	unchange
40M9N2	40M9N2.1	Protein phosphatase 2A regulatory B subunit family protein; IPR002554 (Protein phosphatase 2A, regulatory B subunit, B56), IPR016024 (Armadillo-type fold); GO:0000159 (protein phosphatase type 2A complex), GO:0005488 (binding), GO:0007165 (signal transduction), GO:0008601 (protein phosphatase type 2A regulator activity)	NA	NA	NA	NA	unchange	2.30203e-14	1.12682	13.6379	unchange
40T6WH	40T6WH.1	cytoplasmic-like aconitate hydratase; IPR015937 (Aconitase/isopropylmalate dehydratase); GO:0008152 (metabolic process)	1.059	0.45018	0.0827026	0.346614	unchange	0.0687808	0.305745	1.16253	unchange
40Y6RI	40Y6RI.1	ATP-dependent Clp protease ATP-binding subunit; IPR001270 (ClpA/B family), IPR001943 (UVR domain), IPR004176 (Clp, N-terminal), IPR019489 (Clp ATPase, C-terminal), IPR023150 (Double Clp-N motif), IPR027417 (P-loop containing nucleoside triphosphate hydrolase), IPR028299 (ClpA/B, conserved site 2); GO:0000166 (nucleotide binding), GO:0005515 (protein binding), GO:0005524 (ATP binding), GO:0017111 …	0.832	0.0087012	-0.265345	2.06042	unchange	0.376043	1.59548	0.424763	unchange
4105RR	4105RR.5	phosphatidylserine decarboxylase 2; IPR000008 (C2 domain), IPR003817 (Phosphatidylserine decarboxylase-related), IPR011992 (EF-hand domain pair); GO:0004609 (phosphatidylserine decarboxylase activity), GO:0005509 (calcium ion binding), GO:0005515 (protein binding), GO:0008654 (phospholipid biosynthetic process)	1.013	0.93626	0.0186342	0.0286035	unchange	1.73382e-06	0.839695	5.761	unchange
410EYA	410EYA.2	receptor kinase 1; IPR002902 (Gnk2-homologous domain), IPR011009 (Protein kinase-like domain), IPR013320 (Concanavalin A-like lectin/glucanase, subgroup); GO:0004672 (protein kinase activity), GO:0004674 (protein serine/threonine kinase activity), GO:0005524 (ATP binding), GO:0006468 (protein phosphorylation)	NA	NA	NA	NA	unchange	0.0290955	0.485731	1.53617	unchange
415NE5	415NE5.1	exocyst complex component sec15B; IPR007225 (Exocyst complex subunit Sec15-like); GO:0000145 (exocyst), GO:0006904 (vesicle docking involved in exocytosis)	1.024	0.56808	0.0342157	0.245591	unchange	1.11421e-05	0.748484	4.95303	unchange
416KLQ	416KLQ.1	porphobilinogen deaminase; IPR000860 (Tetrapyrrole biosynthesis, hydroxymethylbilane synthase); GO:0004418 (hydroxymethylbilane synthase activity), GO:0018160 (peptidyl-pyrromethane cofactor linkage), GO:0033014 (tetrapyrrole biosynthetic process)	NA	NA	NA	NA	unchange	0.272576	-0.347043	0.564512	unchange
45XZWW	45XZWW.1	receptor lectin kinase; IPR008985 (Concanavalin A-like lectin/glucanases superfamily), IPR013320 (Concanavalin A-like lectin/glucanase, subgroup), IPR016363 (Lectin); GO:0030246 (carbohydrate binding)	4.367	0.000144185	2.12664	3.84108	up	1.8894e-169	4.29215	168.724	up	up-up
418MG4	418MG4.1	pre-rRNA-processing protein TSR2; IPR019398 (Pre-rRNA-processing protein TSR2)	NA	NA	NA	NA	unchange	0.360212	0.368846	0.443442	unchange
41AL06	41AL06.1	eukaryotic translation initiation factor 2 (eIF-2) family protein; IPR005225 (Small GTP-binding protein domain), IPR009000 (Translation protein, beta-barrel domain), IPR015760 (Translation initiation factor IF- 2), IPR023115 (Translation initiation factor IF- 2, domain 3), IPR027417 (P-loop containing nucleoside triphosphate hydrolase); GO:0003924 (GTPase activity), GO:0005525 (GTP binding)	NA	NA	NA	NA	unchange	0.03839	0.330654	1.41578	unchange
41CPL5	41CPL5.2	lysosomal beta glucosidase-like isoform X1 [Glycine max]; IPR002772 (Glycoside hydrolase family 3 C-terminal domain), IPR017853 (Glycoside hydrolase, superfamily), IPR026892 (Glycoside hydrolase family 3); GO:0005975 (carbohydrate metabolic process)	NA	NA	NA	NA	unchange	8.69204e-12	1.7377	11.0609	unchange
41KAT0	41KAT0.1	Ribose 5-phosphate isomerase B n=3 Tax=Clostridium RepID=A0Q307_CLONN; IPR003500 (Sugar-phosphate isomerase, RpiB/LacA/LacB family), IPR012100 (DNA-damage-repair/toleration protein, DRT102), IPR014710 (RmlC-like jelly roll fold); GO:0005975 (carbohydrate metabolic process), GO:0016853 (isomerase activity)	0.719	1.57645e-05	-0.475936	4.80232	unchange	5.29581e-06	-0.753854	5.27607	unchange
41MGIJ	41MGIJ.1	synaptotagmin-5-like [Glycine max]; IPR000008 (C2 domain); GO:0005515 (protein binding)	NA	NA	NA	NA	unchange	1.34338e-34	1.93694	33.8718	unchange
41WA94	41WA94.1	proteasome subunit alpha type-6-A protein; IPR000426 (Proteasome alpha-subunit, N-terminal domain), IPR001353 (Proteasome, subunit alpha/beta); GO:0004175 (endopeptidase activity), GO:0004298 (threonine-type endopeptidase activity), GO:0005839 (proteasome core complex), GO:0006511 (ubiquitin-dependent protein catabolic process), GO:0051603 (proteolysis involved in cellular protein catabolic proce…	NA	NA	NA	NA	unchange	0.0124178	0.473016	1.90595	unchange
424QFW	424QFW.1	beta glucosidase 13; IPR001360 (Glycoside hydrolase, family 1), IPR017853 (Glycoside hydrolase, superfamily); GO:0005975 (carbohydrate metabolic process)	0.439	NA	-1.18771	NA	unchange	0.00473908	-0.826981	2.32431	unchange
L4CNUE	L4CNUE.1	beta glucosidase 46; IPR001360 (Glycoside hydrolase, family 1), IPR017853 (Glycoside hydrolase, superfamily); GO:0005975 (carbohydrate metabolic process)	16.294	0.0002401	4.02627	3.61961	up	8.2231e-130	4.25198	129.085	up	up-up
42J6NL	42J6NL.1	PENTATRICOPEPTIDE REPEAT 596; IPR002885 (Pentatricopeptide repeat), IPR011990 (Tetratricopeptide-like helical); GO:0005515 (protein binding)	0.942	NA	-0.086201	NA	unchange	0.503652	0.182938	0.297869	unchange
42YDET	42YDET.2	NADP-dependent alkenal double bond reductase; IPR002085 (Alcohol dehydrogenase superfamily, zinc-type), IPR016040 (NAD(P)-binding domain), IPR020843 (Polyketide synthase, enoylreductase); GO:0008270 (zinc ion binding), GO:0016491 (oxidoreductase activity), GO:0055114 (oxidation-reduction process)	NA	NA	NA	NA	unchange	0.00191771	-0.657838	2.71722	unchange
438HD4	438HD4.1	Aluminium induced protein with YGL and LRDR motifs; IPR024286 (Domain of unknown function DUF3700)	1.038	NA	0.0538064	NA	unchange	0.493536	0.131717	0.306681	unchange
43YBTN	43YBTN.1	benzyl alcohol O-benzoyltransferase-like [Glycine max]; IPR003480 (Transferase), IPR023213 (Chloramphenicol acetyltransferase-like domain)	0.533	0.000124936	-0.907793	3.90331	unchange	0.809119	0.0935585	0.0919876	unchange
43ZW0S	43ZW0S.1	Potassium transporter family protein; IPR003855 (K+ potassium transporter); GO:0015079 (potassium ion transmembrane transporter activity), GO:0016020 (membrane), GO:0071805 (potassium ion transmembrane transport)	0.669	0.0155242	-0.579922	1.80899	unchange	0.00700423	-0.411058	2.15464	unchange
44HGP5	44HGP5.1	probable 2-oxoglutarate/Fe(II)-dependent dioxygenase-like [Glycine max]; IPR005123 (Oxoglutarate/iron-dependent dioxygenase), IPR026992 (Non-haem dioxygenase N-terminal domain), IPR027443 (Isopenicillin N synthase-like); GO:0016491 (oxidoreductase activity), GO:0055114 (oxidation-reduction process)	NA	NA	NA	NA	unchange	0.00747538	-0.605837	2.12637	unchange
44LNHN	44LNHN.1	Peroxidase superfamily protein; IPR010255 (Haem peroxidase); GO:0004601 (peroxidase activity), GO:0006979 (response to oxidative stress), GO:0020037 (heme binding), GO:0055114 (oxidation-reduction process)	1.661	0.000180479	0.732052	3.74357	unchange	6.4812e-165	4.22286	164.188	up	unchange-up
44LVMI	44LVMI.2	DYNAMIN-like 1C; IPR000375 (Dynamin central domain), IPR001401 (Dynamin, GTPase domain), IPR020850 (GTPase effector domain, GED), IPR022812 (Dynamin superfamily), IPR027417 (P-loop containing nucleoside triphosphate hydrolase); GO:0003924 (GTPase activity), GO:0005525 (GTP binding)	0.629	0.00028367	-0.668868	3.54719	unchange	1	-0.00377791	0	unchange
44LXWI	44LXWI.1	RNA-binding protein; IPR002344 (Lupus La protein), IPR009818 (Ataxin-2, C-terminal), IPR011991 (Winged helix-turn-helix DNA-binding domain), IPR012677 (Nucleotide-binding, alpha-beta plait); GO:0000166 (nucleotide binding), GO:0003676 (nucleic acid binding), GO:0003723 (RNA binding), GO:0005634 (nucleus), GO:0006396 (RNA processing), GO:0030529 (ribonucleoprotein complex)	1.438	NA	0.524064	NA	unchange	0.0955243	-0.278526	1.01989	unchange
44QEU2	44QEU2.1	sodium/calcium exchanger family protein / calcium-binding EF hand family protein; IPR004837 (Sodium/calcium exchanger membrane region), IPR011992 (EF-hand domain pair); GO:0005509 (calcium ion binding), GO:0016021 (integral component of membrane), GO:0055085 (transmembrane transport)	0.844	0.0173786	-0.244685	1.75999	unchange	0.000330042	0.568735	3.48143	unchange
44TKHA	44TKHA.1	nucleosome assembly protein 1; 3; IPR000307 (Ribosomal protein S16), IPR002164 (Nucleosome assembly protein (NAP)), IPR023803 (Ribosomal protein S16 domain); GO:0003735 (structural constituent of ribosome), GO:0005622 (intracellular), GO:0005634 (nucleus), GO:0005840 (ribosome), GO:0006334 (nucleosome assembly), GO:0006412 (translation)	0.569	0.00062474	-0.813499	3.2043	unchange	0.0350297	-0.333812	1.45556	unchange
44UVG6	44UVG6.1	GDSL-like lipase/acylhydrolase; IPR001087 (Lipase, GDSL); GO:0006629 (lipid metabolic process), GO:0016787 (hydrolase activity)	NA	NA	NA	NA	unchange	0.0125138	0.738501	1.90261	unchange
44VHKN	44VHKN.2	E3 ubiquitin-protein ligase RGLG2-like isoform X6 [Glycine max]; IPR002035 (von Willebrand factor, type A), IPR010734 (Copine), IPR013083 (Zinc finger, RING/FYVE/PHD-type); GO:0005515 (protein binding), GO:0008270 (zinc ion binding)	NA	NA	NA	NA	unchange	7.67118e-08	1.01344	7.11514	unchange
44W6WI	44W6WI.1	dephospho-CoA kinase family; IPR001977 (Dephospho-CoA kinase), IPR027417 (P-loop containing nucleoside triphosphate hydrolase); GO:0004140 (dephospho-CoA kinase activity), GO:0005524 (ATP binding), GO:0015937 (coenzyme A biosynthetic process)	0.83	NA	-0.268817	NA	unchange	0.0430686	0.55293	1.36584	unchange
44XN4P	44XN4P.1	UDP-sulfoquinovose synthase; IPR001509 (NAD-dependent epimerase/dehydratase), IPR016040 (NAD(P)-binding domain); GO:0003824 (catalytic activity), GO:0044237 (cellular metabolic process), GO:0050662 (coenzyme binding)	0.813	0.0098822	-0.298673	2.00515	unchange	0.621095	-0.170235	0.206842	unchange
44Z8U5	44Z8U5.3	plant/MEB5-like protein	NA	NA	NA	NA	unchange	0.512153	0.157632	0.2906	unchange
44ZHZL	44ZHZL.2	elongation factor 1-beta; IPR010987 (Glutathione S-transferase, C-terminal-like), IPR014717 (Translation elongation factor EF1B/ribosomal protein S6); GO:0003746 (translation elongation factor activity), GO:0005853 (eukaryotic translation elongation factor 1 complex), GO:0006414 (translational elongation)	1.665	NA	0.735522	NA	unchange	0.107438	-0.263771	0.968841	unchange
456ZGV	456ZGV.1	O-methyltransferase family protein; IPR016461 (Caffeate O-methyltransferase (COMT) family); GO:0008168 (methyltransferase activity), GO:0008171 (O-methyltransferase activity), GO:0046983 (protein dimerization activity)	NA	NA	NA	NA	unchange	2.17029e-16	1.28183	15.6635	unchange
4585DL	4585DL.1	Pheophorbide a oxygenase family protein with Rieske domain; IPR013626 (Pheophorbide a oxygenase), IPR017941 (Rieske [2Fe-2S] iron-sulphur domain); GO:0010277 (chlorophyllide a oxygenase [overall] activity), GO:0016491 (oxidoreductase activity), GO:0055114 (oxidation-reduction process)	1.338	0.020498	0.420078	1.68829	unchange	0.84741	0.0477988	0.0719066	unchange
45ESD9	45ESD9.1	DEAD-box ATP-dependent RNA helicase-like protein; IPR001650 (Helicase, C-terminal), IPR014001 (Helicase, superfamily 1/2, ATP-binding domain), IPR014014 (RNA helicase, DEAD-box type, Q motif), IPR027417 (P-loop containing nucleoside triphosphate hydrolase); GO:0003676 (nucleic acid binding), GO:0004386 (helicase activity), GO:0005524 (ATP binding), GO:0008026 (ATP-dependent helicase activity)	1.208	0.0094395	0.27262	2.02505	unchange	0.614475	0.100154	0.211496	unchange
45GZWB	45GZWB.2	aspartate kinase-homoserine dehydrogenase ii; IPR001341 (Aspartate kinase domain), IPR001342 (Homoserine dehydrogenase, catalytic), IPR005106 (Aspartate/homoserine dehydrogenase, NAD-binding), IPR016040 (NAD(P)-binding domain); GO:0004072 (aspartate kinase activity), GO:0006520 (cellular amino acid metabolic process), GO:0008152 (metabolic process), GO:0008652 (cellular amino acid biosynthetic pr…	NA	NA	NA	NA	unchange	0.00210769	-0.563782	2.67619	unchange
45I9WG	45I9WG.1	homolog of nucleolar protein NOP56; IPR002687 (Nop domain), IPR012974 (NOP5, N-terminal), IPR012976 (NOSIC)	1.71	0.044143	0.773996	1.35514	unchange	0.129897	-0.253655	0.886402	unchange
45MNV2	45MNV2.1	electron transfer flavoprotein subunit alpha; IPR001308 (Electron transfer flavoprotein, alpha subunit); GO:0009055 (electron carrier activity), GO:0050660 (flavin adenine dinucleotide binding)	1.052	0.2596	0.0731347	0.585695	unchange	0.115009	0.350967	0.939268	unchange
45MQKA	45MQKA.1	D-3-phosphoglycerate dehydrogenase; IPR006236 (D-3-phosphoglycerate dehydrogenase), IPR015878 (S-adenosyl-L-homocysteine hydrolase, NAD binding domain), IPR016040 (NAD(P)-binding domain); GO:0004617 (phosphoglycerate dehydrogenase activity), GO:0006564 (L-serine biosynthetic process), GO:0008152 (metabolic process), GO:0016597 (amino acid binding), GO:0048037 (cofactor binding), GO:0051287 (NAD b…	0.875	0.068624	-0.192645	1.16352	unchange	0.538243	0.146459	0.269022	unchange
JU6U3Y	JU6U3Y.1	disease-resistance response protein; IPR000916 (Bet v I domain), IPR023393 (START-like domain), IPR024949 (Bet v I type allergen); GO:0006952 (defense response), GO:0009607 (response to biotic stimulus)	19.761	2.2184e-05	4.30458	4.65396	up	5.344e-137	4.12637	136.272	up	up-up
45YXM3	45YXM3.1	external alternative NAD(P)H-ubiquinone oxidoreductase B2, mitochondrial-like isoform X2 [Glycine max]; IPR011992 (EF-hand domain pair), IPR013027 (FAD-dependent pyridine nucleotide-disulphide oxidoreductase), IPR023753 (Pyridine nucleotide-disulphide oxidoreductase, FAD/NAD(P)-binding domain); GO:0005509 (calcium ion binding), GO:0016491 (oxidoreductase activity), GO:0050660 (flavin adenine dinu…	2.708	NA	1.43723	NA	unchange	6.21624e-12	1.59167	11.2065	unchange
45ZUWH	45ZUWH.3	acetyl-CoA carboxylase, carboxyl transferase, alpha subunit; IPR001095 (Acetyl-CoA carboxylase, alpha subunit), IPR011763 (Acetyl-coenzyme A carboxyltransferase, C-terminal); GO:0003989 (acetyl-CoA carboxylase activity), GO:0006633 (fatty acid biosynthetic process), GO:0009317 (acetyl-CoA carboxylase complex), GO:0016874 (ligase activity)	0.917	0.117896	-0.125006	0.928501	unchange	0.546018	0.122201	0.262793	unchange
460FH3	460FH3.2	GTP-binding nuclear protein Ran-3 [Glycine max]; IPR001806 (Small GTPase superfamily), IPR002041 (Ran GTPase), IPR005225 (Small GTP-binding protein domain), IPR027417 (P-loop containing nucleoside triphosphate hydrolase); GO:0003924 (GTPase activity), GO:0005525 (GTP binding), GO:0005622 (intracellular), GO:0006184 (GTP catabolic process), GO:0006886 (intracellular protein transport), GO:0006913 …	1.527	0.00120273	0.6107	2.91983	unchange	4.40823e-14	1.14	13.3557	unchange
466BBY	466BBY.1	CBS domain-containing protein CBSX1, chloroplastic [Glycine max]; IPR000644 (CBS domain); GO:0030554 (adenyl nucleotide binding)	NA	NA	NA	NA	unchange	0.0160422	-0.431389	1.79474	unchange
46B1EJ	46B1EJ.2	26S proteasome non-ATPase regulatory subunit-like protein; IPR001478 (PDZ domain); GO:0005515 (protein binding)	0.961	0.62082	-0.0573917	0.207034	unchange	0.425551	0.223582	0.371048	unchange
46S9P8	46S9P8.1	ENTH/VHS/GAT family protein; IPR004152 (GAT), IPR008942 (ENTH/VHS); GO:0005622 (intracellular), GO:0006886 (intracellular protein transport)	0.982	0.83456	-0.0262051	0.0785424	unchange	0.88061	0.0316863	0.0552166	unchange
46T9HD	46T9HD.1	3-deoxy-manno-octulosonate cytidylyltransferase; IPR003329 (Acylneuraminate cytidylyltransferase); GO:0005737 (cytoplasm), GO:0008690 (3-deoxy-manno-octulosonate cytidylyltransferase activity), GO:0009103 (lipopolysaccharide biosynthetic process)	1.034	0.76526	0.0482362	0.116191	unchange	0.00317998	-0.844504	2.49758	unchange
46W8J9	46W8J9.1	Protein kinase superfamily protein; IPR011009 (Protein kinase-like domain); GO:0004672 (protein kinase activity), GO:0004674 (protein serine/threonine kinase activity), GO:0005524 (ATP binding), GO:0006468 (protein phosphorylation)	NA	NA	NA	NA	unchange	0.177543	0.269757	0.750698	unchange
5A3JDR	5A3JDR.1	12-oxophytodienoate reductase 2; IPR013785 (Aldolase-type TIM barrel); GO:0003824 (catalytic activity), GO:0010181 (FMN binding), GO:0016491 (oxidoreductase activity), GO:0055114 (oxidation-reduction process)	2.051	0.00108317	1.03633	2.9653	up	1.4563e-142	4.02897	141.837	up	up-up
478ZG4	478ZG4.2	Nucleic acid binding and Aminoacyl-tRNA synthetase domain containing protein n=2 Tax=Haemonchus contortus RepID=U6PNE0_HAECO; IPR018150 (Aminoacyl-tRNA synthetase, class II (D/K/N)-like); GO:0000166 (nucleotide binding), GO:0003676 (nucleic acid binding), GO:0004812 (aminoacyl-tRNA ligase activity), GO:0004815 (aspartate-tRNA ligase activity), GO:0005524 (ATP binding), GO:0005737 (cytoplasm), GO:…	NA	NA	NA	NA	unchange	0.0962262	0.313964	1.01671	unchange
47CT68	47CT68.1	50S ribosomal protein L18; IPR005484 (Ribosomal protein L18/L5); GO:0003735 (structural constituent of ribosome), GO:0005622 (intracellular), GO:0005840 (ribosome), GO:0006412 (translation)	NA	NA	NA	NA	unchange	0.444668	-0.242267	0.351964	unchange
47PCZJ	47PCZJ.2	annexin 2; IPR001464 (Annexin); GO:0005509 (calcium ion binding), GO:0005544 (calcium-dependent phospholipid binding)	0.847	0.000102954	-0.239566	3.98736	unchange	7.53991e-08	1.28248	7.12263	unchange
47PMEA	47PMEA.1	transportin 1; IPR016024 (Armadillo-type fold); GO:0005488 (binding), GO:0005515 (protein binding), GO:0006886 (intracellular protein transport), GO:0008536 (Ran GTPase binding)	NA	NA	NA	NA	unchange	0.348036	-0.17367	0.458376	unchange
47TY4I	47TY4I.1	ER lumen protein retaining receptor family protein; IPR000133 (ER lumen protein retaining receptor); GO:0006621 (protein retention in ER lumen), GO:0016021 (integral component of membrane), GO:0046923 (ER retention sequence binding)	0.868	0.33862	-0.204233	0.470287	unchange	0.0617674	0.349225	1.20924	unchange
47ZJQ3	47ZJQ3.1	Major facilitator superfamily protein; IPR008509 (Protein of unknown function DUF791), IPR016196 (Major facilitator superfamily domain, general substrate transporter)	NA	NA	NA	NA	unchange	2.50793e-08	0.844271	7.60068	unchange
486F8V	486F8V.1	60S ribosomal protein L10 [Glycine max]; IPR001197 (Ribosomal protein L10e), IPR016180 (Ribosomal protein L10e/L16); GO:0003735 (structural constituent of ribosome), GO:0005622 (intracellular), GO:0005840 (ribosome), GO:0006412 (translation)	1.142	NA	0.191563	NA	unchange	0.00208121	-0.516571	2.68168	unchange
489DAS	489DAS.1	hexokinase 3; IPR001312 (Hexokinase); GO:0004396 (hexokinase activity), GO:0005524 (ATP binding), GO:0005975 (carbohydrate metabolic process), GO:0006096 (glycolysis)	0.672	0.094304	-0.573467	1.02547	unchange	0.762477	-0.103407	0.117773	unchange
48A5Q0	48A5Q0.1	glucan endo-1,3-beta-glucosidase 3-like [Glycine max]; IPR000490 (Glycoside hydrolase, family 17), IPR012946 (X8), IPR017853 (Glycoside hydrolase, superfamily); GO:0005975 (carbohydrate metabolic process)	0.894	NA	-0.161653	NA	unchange	0.00324828	0.496296	2.48835	unchange
48D0S2	48D0S2.1	subtilisin-like serine protease 2; IPR015500 (Peptidase S8, subtilisin-related); GO:0004252 (serine-type endopeptidase activity), GO:0006508 (proteolysis), GO:0042802 (identical protein binding), GO:0043086 (negative regulation of catalytic activity)	NA	NA	NA	NA	unchange	0.649108	0.237522	0.187683	unchange
48KEPM	48KEPM.1	beta-xylosidase 3; IPR002772 (Glycoside hydrolase family 3 C-terminal domain), IPR017853 (Glycoside hydrolase, superfamily), IPR026891 (Fibronectin type III-like domain), IPR026892 (Glycoside hydrolase family 3); GO:0005975 (carbohydrate metabolic process)	0.456	4.4512e-09	-1.13289	8.35152	down	0.016038	-0.70727	1.79485	unchange	down-unchange
48QDBJ	48QDBJ.1	stromal cell-derived factor-like protein; IPR016093 (MIR motif), IPR027005 (Glycosyltransferase 39 like); GO:0016020 (membrane)	NA	NA	NA	NA	unchange	3.25848e-05	0.727614	4.48698	unchange
48W8D3	48W8D3.1	protein MEI2-like 2-like isoform X3 [Glycine max]; IPR007201 (RNA recognition motif 2), IPR012677 (Nucleotide-binding, alpha-beta plait); GO:0000166 (nucleotide binding), GO:0003676 (nucleic acid binding)	0.99	0.94814	-0.0144996	0.0231275	unchange	0.365	-0.183056	0.437707	unchange
48ZDZ7	48ZDZ7.1	Protein phosphatase 2C family protein; IPR001932 (Protein phosphatase 2C (PP2C)-like domain), IPR015655 (Protein phosphatase 2C); GO:0003824 (catalytic activity)	NA	NA	NA	NA	unchange	0.000210647	0.719327	3.67644	unchange
4908EN	4908EN.1	asparagine-tRNA ligase; IPR009068 (S15/NS1, RNA-binding), IPR018150 (Aminoacyl-tRNA synthetase, class II (D/K/N)-like); GO:0000166 (nucleotide binding), GO:0003676 (nucleic acid binding), GO:0004812 (aminoacyl-tRNA ligase activity), GO:0004816 (asparagine-tRNA ligase activity), GO:0005524 (ATP binding), GO:0005737 (cytoplasm), GO:0006418 (tRNA aminoacylation for protein translation), GO:0006421 (…	0.885	0.116943	-0.176251	0.932026	unchange	0.603696	-0.11603	0.219182	unchange
4929ND	4929ND.3	protein YLS7-like [Glycine max]; IPR025846 (PMR5 N-terminal domain), IPR026057 (PC-Esterase)	1.397	0.062218	0.482332	1.20608	unchange	6.07634e-08	1.29651	7.21636	unchange
492HD2	492HD2.1	uncharacterized protein LOC100812171 isoform X9 [Glycine max]; IPR008395 (Agenet-like domain), IPR014002 (Tudor-like, plant)	0.871	0.0190575	-0.199255	1.71993	unchange	0.297925	-0.266894	0.525893	unchange
493FII	493FII.1	cellulose synthase like E1; IPR005150 (Cellulose synthase); GO:0016020 (membrane), GO:0016760 (cellulose synthase (UDP-forming) activity), GO:0030244 (cellulose biosynthetic process)	NA	NA	NA	NA	unchange	0.705729	0.0813615	0.151362	unchange
496WES	496WES.1	syntaxin of plants 51; IPR000727 (Target SNARE coiled-coil domain); GO:0005515 (protein binding)	1.226	0.0088398	0.293959	2.05356	unchange	0.0206733	0.40067	1.68459	unchange
49I11A	49I11A.1	peroxidase 2; IPR010255 (Haem peroxidase); GO:0004601 (peroxidase activity), GO:0006979 (response to oxidative stress), GO:0020037 (heme binding), GO:0055114 (oxidation-reduction process)	2.937	NA	1.55434	NA	unchange	1.96988e-35	1.79758	34.7056	unchange
49JIZL	49JIZL.1	peroxisomal membrane protein PEX14-like isoform X1 [Glycine max]	NA	NA	NA	NA	unchange	0.872543	-0.0343715	0.059213	unchange
ZFC78D	ZFC78D.1	FAD-binding Berberine family protein; IPR012951 (Berberine/berberine-like), IPR016166 (FAD-binding, type 2); GO:0003824 (catalytic activity), GO:0008762 (UDP-N-acetylmuramate dehydrogenase activity), GO:0016491 (oxidoreductase activity), GO:0050660 (flavin adenine dinucleotide binding), GO:0055114 (oxidation-reduction process)	2.291	1.72081e-05	1.19598	4.76427	up	2.0856e-127	3.96671	126.681	up	up-up
49TA12	49TA12.1	methyl-CpG-binding domain-containing protein 13-like [Glycine max]; IPR016177 (DNA-binding domain); GO:0003677 (DNA binding), GO:0005634 (nucleus)	0.907	0.61308	-0.140826	0.212483	unchange	0.773515	-0.0587659	0.111531	unchange
49ZYT6	49ZYT6.1	photosystem II oxygen-evolving enhancer protein; IPR002628 (Photosystem II PsbO, manganese-stabilising), IPR011250 (Outer membrane protein/outer membrane enzyme PagP , beta-barrel); GO:0005509 (calcium ion binding), GO:0009279 (cell outer membrane), GO:0009523 (photosystem II), GO:0009654 (photosystem II oxygen evolving complex), GO:0015979 (photosynthesis), GO:0016021 (integral component of memb…	NA	NA	NA	NA	unchange	1.01112e-44	-2.98388	43.9952	down	unchange-down
4A4JE9	4A4JE9.1	Pentatricopeptide repeat (PPR) superfamily protein; IPR002885 (Pentatricopeptide repeat)	1.087	0.1878	0.120352	0.726304	unchange	0.258556	-0.297314	0.587445	unchange
4AF6N1	4AF6N1.1	lactoylglutathione lyase-like protein; IPR004360 (Glyoxalase/fosfomycin resistance/dioxygenase domain), IPR004361 (Glyoxalase I); GO:0004462 (lactoylglutathione lyase activity), GO:0046872 (metal ion binding)	0.918	0.140176	-0.123434	0.853326	unchange	0.000494498	-0.53715	3.30584	unchange
4AYI8M	4AYI8M.1	aspartyl aminopeptidase-like protein, putative; IPR000209 (Peptidase S8/S53 domain), IPR001948 (Peptidase M18), IPR023358 (Peptidase M18, domain 2); GO:0004177 (aminopeptidase activity), GO:0004252 (serine-type endopeptidase activity), GO:0006508 (proteolysis), GO:0008270 (zinc ion binding)	0.89	0.081555	-0.168123	1.08855	unchange	0.638282	0.104837	0.194987	unchange
4B5N4V	4B5N4V.1	Transducin/WD40 repeat-like superfamily protein; IPR015943 (WD40/YVTN repeat-like-containing domain); GO:0005515 (protein binding)	0.914	0.163721	-0.129734	0.785896	unchange	0.547552	0.15881	0.261575	unchange
4BL4Y4	4BL4Y4.1	26S protease regulatory subunit 6A homolog [Glycine max]; IPR005937 (26S proteasome subunit P45), IPR027417 (P-loop containing nucleoside triphosphate hydrolase); GO:0000166 (nucleotide binding), GO:0005524 (ATP binding), GO:0005737 (cytoplasm), GO:0016787 (hydrolase activity), GO:0017111 (nucleoside-triphosphatase activity), GO:0030163 (protein catabolic process)	NA	NA	NA	NA	unchange	0.815326	0.0527651	0.0886688	unchange
4BR56W	4BR56W.1	AMP deaminase-like [Glycine max]; IPR006329 (AMP deaminase); GO:0003876 (AMP deaminase activity), GO:0006188 (IMP biosynthetic process), GO:0009168 (purine ribonucleoside monophosphate biosynthetic process), GO:0019239 (deaminase activity)	2.168	NA	1.11636	NA	unchange	0.0685664	-0.303605	1.16389	unchange
4D3FVT	4D3FVT.1	sieve element occlusion protein; IPR012336 (Thioredoxin-like fold), IPR027942 (Sieve element occlusion, N-terminal), IPR027944 (Sieve element occlusion, C-terminal)	0.757	0.003103	-0.401635	2.50822	unchange	0.776203	-0.18726	0.110025	unchange
4DJY3R	4DJY3R.1	Unknown protein; IPR003496 (ABA/WDS induced protein); GO:0006950 (response to stress)	0.695	0.0022419	-0.524915	2.64938	unchange	1.77474e-07	-0.768759	6.75087	unchange
4DPV3H	4DPV3H.1	Ripening related protein family; IPR009009 (RlpA-like double-psi beta-barrel domain)	NA	NA	NA	NA	unchange	2.33852e-20	4.34741	19.6311	up	unchange-up
4DUV6V	4DUV6V.1	alanine:glyoxylate aminotransferase 3; IPR005814 (Aminotransferase class-III), IPR015424 (Pyridoxal phosphate-dependent transferase); GO:0003824 (catalytic activity), GO:0008483 (transaminase activity), GO:0030170 (pyridoxal phosphate binding)	1.163	0.084664	0.217851	1.0723	unchange	4.24613e-08	-0.78154	7.37201	unchange
4E8AG2	4E8AG2.1	mitochondrial processing peptidase alpha subunit; IPR011249 (Metalloenzyme, LuxS/M16 peptidase-like); GO:0003824 (catalytic activity), GO:0004222 (metalloendopeptidase activity), GO:0006508 (proteolysis), GO:0046872 (metal ion binding)	1.11	0.3777	0.15056	0.422853	unchange	0.179492	0.240077	0.745954	unchange
4F14CM	4F14CM.1	ADP-ribosylation factor family protein; IPR003579 (Small GTPase superfamily, Rab type), IPR005225 (Small GTP-binding protein domain), IPR006689 (Small GTPase superfamily, ARF/SAR type), IPR027417 (P-loop containing nucleoside triphosphate hydrolase); GO:0005525 (GTP binding), GO:0005622 (intracellular), GO:0006886 (intracellular protein transport), GO:0007264 (small GTPase mediated signal transdu…	NA	NA	NA	NA	unchange	0.11627	0.373786	0.934533	unchange
4FD105	4FD105.2	dentin sialophosphoprotein-like isoform X3 [Glycine max]	1.122	NA	0.166073	NA	unchange	0.0769474	-0.339987	1.11381	unchange
4FT00Z	4FT00Z.1	protein SGT1 homolog isoform X2 [Glycine max]; IPR007699 (SGS), IPR008978 (HSP20-like chaperone), IPR011990 (Tetratricopeptide-like helical); GO:0005515 (protein binding)	2.074	NA	1.05242	NA	unchange	2.39112e-08	0.802703	7.6214	unchange
4FW00R	4FW00R.1	T-complex protein 1 subunit gamma-like [Glycine max]; IPR002423 (Chaperonin Cpn60/TCP-1), IPR027409 (GroEL-like apical domain), IPR027410 (TCP-1-like chaperonin intermediate domain), IPR027413 (GroEL-like equatorial domain); GO:0005524 (ATP binding), GO:0006457 (protein folding), GO:0044267 (cellular protein metabolic process), GO:0051082 (unfolded protein binding)	0.957	0.28438	-0.0634092	0.546101	unchange	0.676465	-0.0887862	0.169755	unchange
4FY7U3	4FY7U3.1	Abscisic stress-ripening protein 1 n=5 Tax=Triticeae RepID=M8ANA5_TRIUA; IPR003496 (ABA/WDS induced protein); GO:0006950 (response to stress)	NA	NA	NA	NA	unchange	8.1498e-196	5.11775	195.089	up	unchange-up
4G1GU7	4G1GU7.2	Protein kinase superfamily protein; IPR011009 (Protein kinase-like domain); GO:0004672 (protein kinase activity), GO:0004674 (protein serine/threonine kinase activity), GO:0005524 (ATP binding), GO:0006468 (protein phosphorylation)	0.996	0.92054	-0.00578235	0.0359573	unchange	0.00255166	0.469302	2.59318	unchange
4G3XR6	4G3XR6.1	phosphoenolpyruvate carboxylase 1; IPR021135 (Phosphoenolpyruvate carboxylase); GO:0003824 (catalytic activity), GO:0006099 (tricarboxylic acid cycle), GO:0008964 (phosphoenolpyruvate carboxylase activity), GO:0015977 (carbon fixation)	0.902	0.62582	-0.148801	0.203551	unchange	0.00657181	-0.493491	2.18232	unchange
4G73DJ	4G73DJ.1	ubiquitin family protein; IPR009060 (UBA-like), IPR015496 (Ubiquilin); GO:0005515 (protein binding)	1.331	NA	0.412511	NA	unchange	0.81551	0.0454382	0.0885708	unchange
4GQ7KG	4GQ7KG.1	glucose-6-phosphate dehydrogenase 4; IPR001282 (Glucose-6-phosphate dehydrogenase); GO:0004345 (glucose-6-phosphate dehydrogenase activity), GO:0006006 (glucose metabolic process), GO:0050661 (NADP binding), GO:0055114 (oxidation-reduction process)	0.824	0.0068179	-0.279284	2.16635	unchange	0.0557128	0.348618	1.25404	unchange
4GQZ4H	4GQZ4H.1	lysosomal beta glucosidase-like isoform X4 [Glycine max]; IPR002772 (Glycoside hydrolase family 3 C-terminal domain), IPR017853 (Glycoside hydrolase, superfamily), IPR026892 (Glycoside hydrolase family 3); GO:0005975 (carbohydrate metabolic process)	NA	NA	NA	NA	unchange	3.48852e-35	2.44684	34.4574	up	unchange-up
4H9MWH	4H9MWH.1	kunitz trypsin inhibitor 1; IPR002160 (Proteinase inhibitor I3, Kunitz legume); GO:0004866 (endopeptidase inhibitor activity)	1.252	0.102398	0.324235	0.989709	unchange	2.50071e-28	1.68083	27.6019	unchange
4HSV53	4HSV53.1	sorting and assembly machinery component 50 homolog [Glycine max]; IPR000184 (Bacterial surface antigen (D15)), IPR010827 (Surface antigen variable number); GO:0019867 (outer membrane)	0.923	0.04954	-0.115597	1.30504	unchange	0.927288	0.0367388	0.0327856	unchange
4HU4LR	4HU4LR.1	glucose-6-phosphate isomerase; IPR001672 (Phosphoglucose isomerase (PGI)); GO:0004347 (glucose-6-phosphate isomerase activity), GO:0006094 (gluconeogenesis), GO:0006096 (glycolysis)	NA	NA	NA	NA	unchange	3.16067e-07	0.779638	6.50022	unchange
4I2CMT	4I2CMT.1	Metal-dependent protein hydrolase; IPR003226 (Metal-dependent protein hydrolase)	NA	NA	NA	NA	unchange	0.550374	-0.178582	0.259342	unchange
4I2UMQ	4I2UMQ.1	subtilisin-like serine protease 2; IPR015500 (Peptidase S8, subtilisin-related), IPR023828 (Peptidase S8, subtilisin, Ser-active site); GO:0004252 (serine-type endopeptidase activity), GO:0006508 (proteolysis), GO:0042802 (identical protein binding), GO:0043086 (negative regulation of catalytic activity)	NA	NA	NA	NA	unchange	2.00586e-20	-1.4636	19.6977	unchange
4IBX4Q	4IBX4Q.1	chalcone synthase [Glycine max]; IPR011141 (Polyketide synthase, type III), IPR016039 (Thiolase-like); GO:0003824 (catalytic activity), GO:0008152 (metabolic process), GO:0009058 (biosynthetic process)	NA	NA	NA	NA	unchange	6.81625e-22	5.96315	21.1665	up	unchange-up
4J2USK	4J2USK.1	methyl esterase 3	NA	NA	NA	NA	unchange	1.2266e-36	2.81771	35.9113	up	unchange-up
4JD467	4JD467.2	TMPIT-like protein; IPR012926 (TMPIT-like); GO:0016021 (integral component of membrane)	1.304	NA	0.382944	NA	unchange	0.0560972	0.351649	1.25106	unchange
4JT818	4JT818.1	splicing factor 3B subunit-like protein; IPR004871 (Cleavage/polyadenylation specificity factor, A subunit, C-terminal), IPR015943 (WD40/YVTN repeat-like-containing domain); GO:0003676 (nucleic acid binding), GO:0005515 (protein binding), GO:0005634 (nucleus)	1.152	0.078881	0.204141	1.10303	unchange	0.0668969	-0.340967	1.17459	unchange
4K2B5E	4K2B5E.1	NADP-malic enzyme 4; IPR016040 (NAD(P)-binding domain)	NA	NA	NA	NA	unchange	0.306558	0.341915	0.513487	unchange
4KJ373	4KJ373.2	40S ribosomal protein S24-2; IPR001976 (Ribosomal protein S24e), IPR012677 (Nucleotide-binding, alpha-beta plait); GO:0000166 (nucleotide binding), GO:0003735 (structural constituent of ribosome), GO:0005622 (intracellular), GO:0005840 (ribosome), GO:0006412 (translation)	NA	NA	NA	NA	unchange	0.252834	0.25242	0.597165	unchange
4KXQ87	4KXQ87.1	cyclic nucleotide-gated channel 15; IPR014710 (RmlC-like jelly roll fold)	NA	NA	NA	NA	unchange	3.88896e-12	-1.23499	11.4102	unchange
4LB3M6	4LB3M6.1	serine/arginine-rich splicing factor 33-like isoform X2 [Glycine max]; IPR012677 (Nucleotide-binding, alpha-beta plait); GO:0000166 (nucleotide binding), GO:0003676 (nucleic acid binding)	NA	NA	NA	NA	unchange	0.18403	0.244103	0.735112	unchange
4LC8LU	4LC8LU.1	ArsA arsenite transporter, ATP-binding, 1-like protein n=2 Tax=Boreoeutheria RepID=S9XI72_9CETA; IPR016300 (Arsenical pump ATPase, ArsA/GET3), IPR025723 (Anion-transporting ATPase-like domain), IPR027417 (P-loop containing nucleoside triphosphate hydrolase); GO:0005524 (ATP binding), GO:0016887 (ATPase activity)	0.807	0.036703	-0.309359	1.4353	unchange	0.772862	0.0856209	0.111898	unchange
4LD1Z3	4LD1Z3.1	Pentatricopeptide repeat (PPR) superfamily protein; IPR002885 (Pentatricopeptide repeat), IPR011990 (Tetratricopeptide-like helical); GO:0005515 (protein binding)	1.253	0.087664	0.325386	1.05718	unchange	0.164668	0.322116	0.78339	unchange
4MRL1E	4MRL1E.1	UTP-glucose-1-phosphate uridylyltransferase; IPR002618 (UTP--glucose-1-phosphate uridylyltransferase); GO:0008152 (metabolic process), GO:0016779 (nucleotidyltransferase activity)	NA	NA	NA	NA	unchange	0.450827	-0.138588	0.34599	unchange
4MV4X2	4MV4X2.1	d-2-hydroxyglutarate dehydrogenase, mitochondrial-like [Glycine max]; IPR016164 (FAD-linked oxidase-like, C-terminal), IPR016166 (FAD-binding, type 2); GO:0003824 (catalytic activity), GO:0008762 (UDP-N-acetylmuramate dehydrogenase activity), GO:0016491 (oxidoreductase activity), GO:0050660 (flavin adenine dinucleotide binding), GO:0055114 (oxidation-reduction process)	0.857	NA	-0.222633	NA	unchange	0.980224	-0.0155594	0.00867475	unchange
4N0TPQ	4N0TPQ.1	succinate dehydrogenase 1-1; IPR014006 (Succinate dehydrogenase/fumarate reductase, flavoprotein subunit), IPR015939 (Fumarate reductase/succinate dehydrogenase flavoprotein-like, C-terminal), IPR027477 (Succinate dehydrogenase/fumarate reductase flavoprotein, catalytic domain); GO:0006099 (tricarboxylic acid cycle), GO:0016491 (oxidoreductase activity), GO:0022900 (electron transport chain), GO:…	NA	NA	NA	NA	unchange	0.150178	0.24009	0.823393	unchange
4N1DCM	4N1DCM.1	UDP-Glycosyltransferase superfamily protein; IPR002213 (UDP-glucuronosyl/UDP-glucosyltransferase); GO:0008152 (metabolic process)	0.68	0.0044648	-0.556393	2.3502	unchange	0.0282399	-0.852603	1.54914	unchange
4N5DEN	4N5DEN.1	Serine/threonine-protein phosphatase 2A 55 kDa regulatory subunit B n=3 Tax=Oryza RepID=J3L1L9_ORYBR; IPR000009 (Protein phosphatase 2A, regulatory subunit PR55), IPR015943 (WD40/YVTN repeat-like-containing domain); GO:0000159 (protein phosphatase type 2A complex), GO:0005515 (protein binding), GO:0007165 (signal transduction), GO:0008601 (protein phosphatase type 2A regulator activity)	0.778	0.177862	-0.362158	0.749917	unchange	0.0280557	0.37175	1.55198	unchange
4N6YKT	4N6YKT.1	single-stranded DNA-binding protein; IPR000424 (Primosome PriB/single-strand DNA-binding); GO:0003697 (single-stranded DNA binding), GO:0006260 (DNA replication)	NA	NA	NA	NA	unchange	0.408148	-0.257689	0.389182	unchange
4N8NIC	4N8NIC.1	arginine--tRNA ligase, cytoplasmic-like [Glycine max]; IPR001278 (Arginine-tRNA ligase, class Ia); GO:0000166 (nucleotide binding), GO:0004812 (aminoacyl-tRNA ligase activity), GO:0004814 (arginine-tRNA ligase activity), GO:0005524 (ATP binding), GO:0005737 (cytoplasm), GO:0006418 (tRNA aminoacylation for protein translation), GO:0006420 (arginyl-tRNA aminoacylation)	1.272	NA	0.347099	NA	unchange	0.320685	0.197743	0.493922	unchange
4NAC8Z	4NAC8Z.1	riboflavin biosynthesis protein, putative; IPR000422 (3,4-dihydroxy-2-butanone 4-phosphate synthase, RibB), IPR000926 (GTP cyclohydrolase II, RibA), IPR005633 (Ribosomal protein L23/L25, N-terminal), IPR013025 (Ribosomal protein L25/L23), IPR016299 (Riboflavin biosynthesis protein RibBA); GO:0000166 (nucleotide binding), GO:0003735 (structural constituent of ribosome), GO:0003935 (GTP cyclohydrol…	1.105	0.32602	0.144046	0.486756	unchange	0.0476131	0.318637	1.32227	unchange
4NKX68	4NKX68.3	U4/U6 X U5 tri-snRNP complex subunit Prp31 n=1 Tax=Schizosaccharomyces japonicus (strain yFS275 / FY16936) RepID=B6K725_SCHJY; IPR002687 (Nop domain), IPR012976 (NOSIC), IPR027105 (U4/U6 small nuclear ribonucleoprotein Prp31); GO:0000244 (spliceosomal tri-snRNP complex assembly), GO:0046540 (U4/U6 x U5 tri-snRNP complex)	1.156	NA	0.209141	NA	unchange	0.981495	0.00799549	0.00811203	unchange
4P1H1K	4P1H1K.1	RNA-binding protein 1; IPR012677 (Nucleotide-binding, alpha-beta plait); GO:0000166 (nucleotide binding), GO:0003676 (nucleic acid binding)	NA	NA	NA	NA	unchange	0.968735	0.0115831	0.0137951	unchange
4P5PRD	4P5PRD.1	RNA-binding protein 24-like [Glycine max]; IPR012677 (Nucleotide-binding, alpha-beta plait); GO:0000166 (nucleotide binding), GO:0003676 (nucleic acid binding)	0.964	0.74474	-0.0528949	0.127995	unchange	0.494771	-0.173241	0.305596	unchange
4PIV4R	4PIV4R.1	splicing factor 3B subunit 3-like isoform X2 [Glycine max]; IPR004871 (Cleavage/polyadenylation specificity factor, A subunit, C-terminal); GO:0003676 (nucleic acid binding), GO:0005634 (nucleus)	NA	NA	NA	NA	unchange	0.131992	-0.357555	0.879451	unchange
4PL1ZQ	4PL1ZQ.1	actin 1; IPR004000 (Actin-related protein)	0.885	NA	-0.176251	NA	unchange	2.25159e-08	1.2983	7.64751	unchange
4PNZ6Y	4PNZ6Y.1	UDP-Glycosyltransferase superfamily protein; IPR002213 (UDP-glucuronosyl/UDP-glucosyltransferase); GO:0008152 (metabolic process)	0.359	0.0058023	-1.47794	2.2364	down	0.903695	0.0934977	0.0439782	unchange	down-unchange
4PQU0W	4PQU0W.1	nuclear transport factor 2B; IPR002075 (Nuclear transport factor 2); GO:0005622 (intracellular), GO:0006810 (transport)	1.637	NA	0.711054	NA	unchange	0.118207	0.284474	0.927356	unchange
4PTH1W	4PTH1W.1	1,2-dihydroxy-3-keto-5-methylthiopentene dioxygenase; IPR004313 (Acireductone dioxygenase ARD family); GO:0010309 (acireductone dioxygenase [iron(II)-requiring] activity), GO:0016491 (oxidoreductase activity), GO:0019509 (L-methionine salvage from methylthioadenosine), GO:0055114 (oxidation-reduction process)	NA	NA	NA	NA	unchange	0.517987	0.118734	0.285681	unchange
4Q9CQT	4Q9CQT.1	Glutathione S-transferase, C-terminal-like; Translation elongation factor EF1B/ribosomal protein S6; IPR010987 (Glutathione S-transferase, C-terminal-like), IPR014717 (Translation elongation factor EF1B/ribosomal protein S6); GO:0003746 (translation elongation factor activity), GO:0005853 (eukaryotic translation elongation factor 1 complex), GO:0006414 (translational elongation)	0.974	0.43658	-0.0380063	0.359936	unchange	0.193118	-0.234204	0.714178	unchange
4R282L	4R282L.1	acyl-CoA synthetase 5; IPR000873 (AMP-dependent synthetase/ligase), IPR025110 (AMP-binding enzyme C-terminal domain); GO:0003824 (catalytic activity), GO:0008152 (metabolic process)	2.505	2.9018e-06	1.32481	5.53733	up	6.45815e-22	1.34349	21.1899	unchange	up-unchange
4R5RT5	4R5RT5.1	P-loop containing nucleoside triphosphate hydrolases superfamily protein; IPR027417 (P-loop containing nucleoside triphosphate hydrolase); GO:0000166 (nucleotide binding), GO:0005524 (ATP binding), GO:0017111 (nucleoside-triphosphatase activity)	2.305	NA	1.20477	NA	unchange	2.19509e-23	1.58412	22.6585	unchange
4R9DEN	4R9DEN.3	myosin-11-like [Glycine max]; IPR019448 (EEIG1/EHBP1 N-terminal domain)	NA	NA	NA	NA	unchange	0.869853	0.0446116	0.0605542	unchange
4RN51I	4RN51I.1	UPF0678 fatty acid-binding protein-like protein; IPR011038 (Calycin-like), IPR014878 (Domain of unknown function DUF1794)	0.876	NA	-0.190997	NA	unchange	0.0728523	-0.405458	1.13756	unchange
4RYA37	4RYA37.1	uncharacterized protein LOC100815968 [Glycine max]; IPR006936 (Domain of unknown function DUF640)	NA	NA	NA	NA	unchange	1.97339e-06	-0.80063	5.70479	unchange
4S3PH7	4S3PH7.1	importin subunit beta-like protein; IPR016024 (Armadillo-type fold), IPR027140 (Importin subunit beta); GO:0005488 (binding), GO:0006886 (intracellular protein transport), GO:0006913 (nucleocytoplasmic transport), GO:0008536 (Ran GTPase binding), GO:0008565 (protein transporter activity)	1.093	0.26916	0.128293	0.569989	unchange	0.928827	0.0196113	0.0320652	unchange
4SGX54	4SGX54.1	zinc-binding alcohol dehydrogenase family protein; IPR002085 (Alcohol dehydrogenase superfamily, zinc-type), IPR016040 (NAD(P)-binding domain), IPR020843 (Polyketide synthase, enoylreductase); GO:0008270 (zinc ion binding), GO:0016491 (oxidoreductase activity), GO:0055114 (oxidation-reduction process)	1.59	0.00061644	0.669027	3.21011	unchange	0.038526	0.330888	1.41425	unchange
4SZ21F	4SZ21F.1	glutaredoxin 4; IPR004480 (Monothiol glutaredoxin-related), IPR012336 (Thioredoxin-like fold); GO:0009055 (electron carrier activity), GO:0015035 (protein disulfide oxidoreductase activity), GO:0045454 (cell redox homeostasis)	NA	NA	NA	NA	unchange	0.841567	-0.0476925	0.0749112	unchange
6S81H9	6S81H9.1	kunitz trypsin inhibitor 1; IPR002160 (Proteinase inhibitor I3, Kunitz legume); GO:0004866 (endopeptidase inhibitor activity)	25.79	0.0065199	4.68874	2.18576	up	3.24748e-15	3.9426	14.4885	up	up-up
4T5ENZ	4T5ENZ.1	myosin 1; IPR000048 (IQ motif, EF-hand binding site), IPR001609 (Myosin head, motor domain), IPR002710 (Dilute), IPR004009 (Myosin, N-terminal, SH3-like), IPR027417 (P-loop containing nucleoside triphosphate hydrolase); GO:0003774 (motor activity), GO:0005515 (protein binding), GO:0005524 (ATP binding), GO:0016459 (myosin complex)	NA	NA	NA	NA	unchange	0.00900844	-0.495896	2.04535	unchange
4UA9LN	4UA9LN.1	Ribosomal protein L19e family protein; IPR000196 (Ribosomal protein L19/L19e domain), IPR023638 (Ribosomal protein L19/L19e conserved site), IPR027547 (Ribosomal protein L19/L19e); GO:0003735 (structural constituent of ribosome), GO:0005622 (intracellular), GO:0005840 (ribosome), GO:0006412 (translation)	1.04	0.31992	0.0565835	0.494959	unchange	0.0141441	0.383426	1.84943	unchange
4UQ2XQ	4UQ2XQ.1	Glutathione S-transferase family protein; IPR010987 (Glutathione S-transferase, C-terminal-like), IPR012336 (Thioredoxin-like fold); GO:0005515 (protein binding)	NA	NA	NA	NA	unchange	9.95204e-40	3.49317	39.0021	up	unchange-up
4UW9RQ	4UW9RQ.1	molybdopterin biosynthesis CNX1 protein / molybdenum cofactor biosynthesis enzyme CNX1 (CNX1); IPR001453 (Molybdopterin binding domain), IPR005110 (MoeA, N-terminal and linker domain), IPR005111 (MoeA, C-terminal, domain IV); GO:0006777 (Mo-molybdopterin cofactor biosynthetic process), GO:0032324 (molybdopterin cofactor biosynthetic process)	1.5	0.00069744	0.584963	3.15649	unchange	0.77366	-0.0995261	0.11145	unchange
4VA7BX	4VA7BX.1	Unknown protein; IPR010800 (Glycine rich protein)	NA	NA	NA	NA	unchange	4.4689e-149	-4.52962	148.35	down	unchange-down
4VFV1G	4VFV1G.1	GMP synthase (glutamine-hydrolyzing), putative / glutamine amidotransferase, putative; IPR001674 (GMP synthase, C-terminal), IPR004739 (GMP synthase, N-terminal), IPR017926 (Glutamine amidotransferase), IPR022955 (GMP synthase); GO:0003922 (GMP synthase (glutamine-hydrolyzing) activity), GO:0004066 (asparagine synthase (glutamine-hydrolyzing) activity), GO:0005524 (ATP binding), GO:0006164 (purin…	1.09	0.123538	0.124328	0.908199	unchange	0.836879	-0.056628	0.0773373	unchange
4VY1XX	4VY1XX.1	Plastid-lipid associated protein PAP / fibrillin family protein; IPR006843 (Plastid lipid-associated protein/fibrillin conserved domain); GO:0005198 (structural molecule activity), GO:0009507 (chloroplast)	1.206	0.0147161	0.27023	1.83221	unchange	1.01875e-09	0.921841	8.99193	unchange
4VZ14Z	4VZ14Z.1	sucrose synthase 4; IPR012820 (Sucrose synthase, plant/cyanobacteria); GO:0005985 (sucrose metabolic process), GO:0009058 (biosynthetic process), GO:0016157 (sucrose synthase activity)	14.111	0.0007438	3.81875	3.12854	up	2.43674e-10	0.893832	9.61319	unchange	up-unchange
4VZ1PT	4VZ1PT.1	Cytochrome P450 superfamily protein; IPR001128 (Cytochrome P450); GO:0005506 (iron ion binding), GO:0020037 (heme binding), GO:0055114 (oxidation-reduction process)	NA	NA	NA	NA	unchange	0.0782778	0.413109	1.10636	unchange
4VZL46	4VZL46.1	Dihydrolipoyllysine-residue succinyltransferase component of 2-oxoglutarate dehydrogenase complex n=3 Tax=Papilionoideae RepID=G7K3L9_MEDTR; IPR006255 (Dihydrolipoamide succinyltransferase), IPR023213 (Chloramphenicol acetyltransferase-like domain); GO:0004149 (dihydrolipoyllysine-residue succinyltransferase activity), GO:0006099 (tricarboxylic acid cycle), GO:0008152 (metabolic process), GO:0045…	1.005	NA	0.0071955	NA	unchange	0.478872	-0.249651	0.31978	unchange
4W8SKF	4W8SKF.1	voltage-gated potassium channel subunit beta; IPR001395 (Aldo/keto reductase), IPR023210 (NADP-dependent oxidoreductase domain)	0.927	0.114517	-0.109359	0.94113	unchange	0.42337	0.154406	0.37328	unchange
4WDU0A	4WDU0A.1	DNA-directed RNA polymerase IV subunit 1-like [Glycine max]; IPR015801 (Copper amine oxidase, N2/N3-terminal), IPR021602 (Protein of unknown function DUF3223); GO:0005507 (copper ion binding), GO:0009308 (amine metabolic process), GO:0048038 (quinone binding)	NA	NA	NA	NA	unchange	0.144541	-0.410091	0.84001	unchange
4WKV82	4WKV82.1	calcium sensing receptor; IPR001763 (Rhodanese-like domain)	0.378	NA	-1.40354	NA	unchange	0.0656095	0.558558	1.18303	unchange
4WT42H	4WT42H.2	poly(ADP-ribose) glycohydrolase 2; IPR007724 (Poly(ADP-ribose) glycohydrolase); GO:0004649 (poly(ADP-ribose) glycohydrolase activity), GO:0005975 (carbohydrate metabolic process)	0.947	NA	-0.0785637	NA	unchange	0.657325	0.127381	0.18222	unchange
4X1L65	4X1L65.2	Succinate dehydrogenase assembly factor 2 n=6 Tax=Camelineae RepID=F4KBT8_ARATH; IPR005631 (Flavinator of succinate dehydrogenase)	1.024	NA	0.0342157	NA	unchange	0.28486	-0.204019	0.545369	unchange
4X1WS6	4X1WS6.1	dihydrolipoyllysine-residue acetyltransferase component 1 of pyruvate dehydrogenase complex, mitochondrial-like isoform X1 [Glycine max]; IPR006257 (Dihydrolipoyllysine-residue acetyltransferase component of pyruvate dehydrogenase complex), IPR023213 (Chloramphenicol acetyltransferase-like domain); GO:0004742 (dihydrolipoyllysine-residue acetyltransferase activity), GO:0006090 (pyruvate metabolic…	1.562	2.2521e-05	0.643394	4.64741	unchange	0.000228243	0.71555	3.6416	unchange
4X2PFC	4X2PFC.1	ribose-phosphate pyrophosphokinase	NA	NA	NA	NA	unchange	0.778974	0.12466	0.108477	unchange
4X3ZEJ	4X3ZEJ.1	probable galactinol--sucrose galactosyltransferase 2-like isoform X1 [Glycine max]; IPR008811 (Glycosyl hydrolases 36), IPR013785 (Aldolase-type TIM barrel); GO:0003824 (catalytic activity)	1.1	NA	0.137504	NA	unchange	8.06985e-05	0.598103	4.09313	unchange
4XJ09G	4XJ09G.1	starch synthase 3; IPR005085 (Carbohydrate binding module family 25), IPR011835 (Glycogen/starch synthase, ADP-glucose type); GO:0009011 (starch synthase activity), GO:0009058 (biosynthetic process), GO:0009250 (glucan biosynthetic process), GO:2001070 (starch binding)	0.649	0.00129599	-0.62371	2.8874	unchange	0.000550057	-0.637589	3.25959	unchange
4XM3SI	4XM3SI.1	RGPR-related; IPR024340 (Sec16, central conserved domain), IPR024880 (COPII coat assembly protein, Sec16); GO:0048208 (COPII vesicle coating)	1.3	0.26294	0.378512	0.580143	unchange	0.822381	-0.0461943	0.0849272	unchange
4XP552	4XP552.1	Octicosapeptide/Phox/Bem1p (PB1) domain-containing protein / tetratricopeptide repeat (TPR)-containing protein; IPR000270 (Phox/Bem1p), IPR011990 (Tetratricopeptide-like helical); GO:0005515 (protein binding)	NA	NA	NA	NA	unchange	4.83978e-18	1.33705	17.3152	unchange
4XPF6M	4XPF6M.1	Eukaryotic aspartyl protease family protein; IPR001461 (Aspartic peptidase), IPR021109 (Aspartic peptidase domain); GO:0004190 (aspartic-type endopeptidase activity), GO:0006508 (proteolysis)	0.988	0.83834	-0.0174171	0.0765798	unchange	0.00297293	-0.470537	2.52681	unchange
4XXP0Y	4XXP0Y.1	Stress responsive A/B Barrel Domain; IPR011008 (Dimeric alpha-beta barrel)	0.42	0.0146382	-1.25154	1.83451	down	1.5568e-15	-1.51434	14.8078	unchange	down-unchange
4XY4NZ	4XY4NZ.1	serine/threonine protein phosphatase 2A; IPR004843 (Phosphoesterase domain); GO:0016787 (hydrolase activity)	1.116	0.111878	0.158337	0.951255	unchange	0.0674853	0.306569	1.17079	unchange
4Y2508	4Y2508.1	beta-amylase 1; IPR001554 (Glycoside hydrolase, family 14), IPR017853 (Glycoside hydrolase, superfamily); GO:0000272 (polysaccharide catabolic process), GO:0005975 (carbohydrate metabolic process), GO:0016161 (beta-amylase activity)	NA	NA	NA	NA	unchange	7.77038e-30	1.58676	29.1096	unchange
4Y3JNF	4Y3JNF.1	cytoplasmic membrane protein; IPR018639 (Domain of unknown function DUF2062)	NA	NA	NA	NA	unchange	0.304524	0.217942	0.516378	unchange
4Y6QEN	4Y6QEN.1	alcohol dehydrogenase 1; IPR002085 (Alcohol dehydrogenase superfamily, zinc-type), IPR016040 (NAD(P)-binding domain), IPR020843 (Polyketide synthase, enoylreductase); GO:0008270 (zinc ion binding), GO:0016491 (oxidoreductase activity), GO:0055114 (oxidation-reduction process)	4.917	NA	2.29778	NA	unchange	3.4506e-150	4.56065	149.462	up	unchange-up
4YHK81	4YHK81.1	probable 2-oxoglutarate/Fe(II)-dependent dioxygenase-like [Glycine max]; IPR002283 (Isopenicillin N synthase), IPR026992 (Non-haem dioxygenase N-terminal domain), IPR027443 (Isopenicillin N synthase-like); GO:0005506 (iron ion binding), GO:0016491 (oxidoreductase activity), GO:0055114 (oxidation-reduction process)	0.991	NA	-0.013043	NA	unchange	0.455889	-0.228076	0.341141	unchange
4YP1G2	4YP1G2.1	Peroxidase superfamily protein; IPR010255 (Haem peroxidase); GO:0004601 (peroxidase activity), GO:0006979 (response to oxidative stress), GO:0020037 (heme binding), GO:0055114 (oxidation-reduction process)	NA	NA	NA	NA	unchange	7.29148e-05	1.09201	4.13718	unchange
4YP8RP	4YP8RP.1	BNR/Asp-box repeat family protein; IPR011040 (Sialidases)	0.668	0.5453	-0.58208	0.263365	unchange	0.000799202	0.77444	3.09734	unchange
4Z06T4	4Z06T4.1	stress up-regulated Nod 19 protein; IPR011692 (Stress up-regulated Nod 19)	NA	NA	NA	NA	unchange	6.19199e-97	5.74218	96.2082	up	unchange-up
4Z3ULS	4Z3ULS.1	peroxisomal adenine nucleotide carrier 1; IPR018108 (Mitochondrial substrate/solute carrier), IPR023395 (Mitochondrial carrier domain)	NA	NA	NA	NA	unchange	0.836305	-0.0577211	0.0776351	unchange
4Z5CAK	4Z5CAK.1	NADP-dependent alkenal double bond reductase; IPR002085 (Alcohol dehydrogenase superfamily, zinc-type), IPR016040 (NAD(P)-binding domain), IPR020843 (Polyketide synthase, enoylreductase); GO:0008270 (zinc ion binding), GO:0016491 (oxidoreductase activity), GO:0055114 (oxidation-reduction process)	0.858	0.0138039	-0.22095	1.86	unchange	0.00362557	-0.544538	2.44062	unchange
4Z5MSS	4Z5MSS.1	villin-3-like isoform X3 [Glycine max]; IPR003128 (Villin headpiece), IPR007122 (Villin/Gelsolin); GO:0003779 (actin binding), GO:0007010 (cytoskeleton organization)	0.751	0.00044327	-0.413115	3.35333	unchange	0.242719	-0.198765	0.614896	unchange
4Z93EL	4Z93EL.1	Adenine nucleotide alpha hydrolases-like superfamily protein; IPR006015 (Universal stress protein A); GO:0006950 (response to stress)	0.419	3.3199e-06	-1.25498	5.47887	down	0.0914035	-0.282966	1.03904	unchange	down-unchange
4ZN4QC	4ZN4QC.1	protein notum homolog isoform X2 [Glycine max]; IPR004963 (Protein notum homologue)	0.372	1.8106e-06	-1.42663	5.74218	down	0.0226114	0.41043	1.64567	unchange	down-unchange
4ZP1HR	4ZP1HR.1	pfkB-like carbohydrate kinase family protein; IPR002139 (Ribokinase); GO:0004747 (ribokinase activity), GO:0006014 (D-ribose metabolic process)	3.789	0.0104182	1.92182	1.98221	up	2.00501e-18	1.52063	17.6979	unchange	up-unchange
4ZRU7U	4ZRU7U.2	trans-2-enoyl-CoA reductase; IPR001104 (3-oxo-5-alpha-steroid 4-dehydrogenase, C-terminal); GO:0005737 (cytoplasm), GO:0006629 (lipid metabolic process), GO:0016021 (integral component of membrane)	NA	NA	NA	NA	unchange	0.240024	-0.263063	0.619745	unchange
4ZTL4S	4ZTL4S.1	THO complex subunit 4-like isoform X1 [Glycine max]; IPR012677 (Nucleotide-binding, alpha-beta plait); GO:0000166 (nucleotide binding), GO:0003676 (nucleic acid binding)	NA	NA	NA	NA	unchange	0.17246	-0.253804	0.763311	unchange
4ZYX81	4ZYX81.1	lactoylglutathione lyase family protein / glyoxalase I family protein; IPR004360 (Glyoxalase/fosfomycin resistance/dioxygenase domain), IPR004361 (Glyoxalase I); GO:0004462 (lactoylglutathione lyase activity), GO:0046872 (metal ion binding)	NA	NA	NA	NA	unchange	0.82612	0.0605377	0.0829571	unchange
501GHP	501GHP.1	unknown protein; Has 29 Blast hits to 29 proteins in 10 species: Archae - 0; Bacteria - 0; Metazoa - 0; Fungi - 0; Plants - 29; Viruses - 0; Other Eukaryotes - 0 (source: NCBI BLink).	1.03	NA	0.0426443	NA	unchange	0.923342	-0.0704372	0.0346372	unchange
503TH3	503TH3.2	ubiquitin-protein ligase, cullin 4; IPR001373 (Cullin, N-terminal), IPR011991 (Winged helix-turn-helix DNA-binding domain); GO:0006511 (ubiquitin-dependent protein catabolic process), GO:0031461 (cullin-RING ubiquitin ligase complex), GO:0031625 (ubiquitin protein ligase binding)	NA	NA	NA	NA	unchange	0.951337	-0.0189812	0.0216658	unchange
50GMPE	50GMPE.2	TCP-1/cpn60 chaperonin family protein; IPR002423 (Chaperonin Cpn60/TCP-1), IPR027409 (GroEL-like apical domain), IPR027413 (GroEL-like equatorial domain); GO:0005524 (ATP binding), GO:0005737 (cytoplasm), GO:0006457 (protein folding), GO:0042026 (protein refolding), GO:0044267 (cellular protein metabolic process)	0.958	NA	-0.0619024	NA	unchange	2.97918e-09	-0.960388	8.5259	unchange
50HBEA	50HBEA.1	unknown protein; FUNCTIONS IN: molecular_function unknown; INVOLVED IN: biological_process unknown; LOCATED IN: endomembrane system; EXPRESSED IN: male gametophyte, pollen tube; EXPRESSED DURING: M germinated pollen stage	NA	NA	NA	NA	unchange	0.019466	0.456257	1.71072	unchange
50L6WD	50L6WD.1	tryptophan synthase beta chain; IPR023026 (Tryptophan synthase beta chain/beta chain-like); GO:0000162 (tryptophan biosynthetic process), GO:0004834 (tryptophan synthase activity), GO:0006568 (tryptophan metabolic process), GO:0030170 (pyridoxal phosphate binding)	1.268	0.0063448	0.342555	2.19758	unchange	0.0289096	0.534509	1.53896	unchange
50MGD9	50MGD9.1	Haloacid dehalogenase-like hydrolase, putative n=1 Tax=Synechococcus sp. PCC 7335 RepID=B4WLE0_9SYNE; IPR023214 (HAD-like domain)	1.064	0.47332	0.0894982	0.324845	unchange	0.142776	0.439257	0.845344	unchange
50NG3N	50NG3N.1	SEC1 family transport protein SLY1-like [Glycine max]; IPR001619 (Sec1-like protein), IPR027482 (Sec1-like, domain 2); GO:0006904 (vesicle docking involved in exocytosis), GO:0016192 (vesicle-mediated transport)	1.059	0.33852	0.0827026	0.470416	unchange	1.81791e-08	0.873758	7.74043	unchange
50NPJN	50NPJN.1	auxilin-related protein 2-like isoform X2 [Glycine max]; IPR001623 (DnaJ domain)	NA	NA	NA	NA	unchange	0.058542	0.311605	1.23253	unchange
510VWF	510VWF.1	cytochrome c-2; IPR002327 (Cytochrome c, class IA/ IB), IPR009056 (Cytochrome c-like domain); GO:0005506 (iron ion binding), GO:0009055 (electron carrier activity), GO:0020037 (heme binding)	NA	NA	NA	NA	unchange	1.0958e-17	2.07386	16.9603	up	unchange-up
515IAB	515IAB.1	Signal peptidase subunit; IPR007653 (Signal peptidase 22kDa subunit); GO:0005787 (signal peptidase complex), GO:0006465 (signal peptide processing), GO:0008233 (peptidase activity), GO:0016021 (integral component of membrane)	0.944	NA	-0.0831412	NA	unchange	0.911443	0.0454902	0.0402703	unchange
51F4P8	51F4P8.1	GYF domain-containing protein; IPR003169 (GYF); GO:0005515 (protein binding)	1.213	0.042518	0.27858	1.37143	unchange	0.958994	0.0120518	0.0181842	unchange
51INSQ	51INSQ.1	BSD domain-containing protein; IPR005607 (BSD)	0.832	NA	-0.265345	NA	unchange	0.117487	0.307292	0.930011	unchange
51KNRK	51KNRK.1	Agmatine deiminase n=1 Tax=Pseudomonas sp. (strain M1) RepID=W5; IPR007466 (Peptidyl-arginine deiminase, Porphyromonas-type); GO:0004668 (protein-arginine deiminase activity), GO:0009446 (putrescine biosynthetic process), GO:0047632 (agmatine deiminase activity)	NA	NA	NA	NA	unchange	0.326983	-0.294615	0.485475	unchange
51QFY3	51QFY3.1	Haloacid dehalogenase-like hydrolase (HAD) superfamily protein; IPR006439 (HAD hydrolase, subfamily IA), IPR023214 (HAD-like domain); GO:0008152 (metabolic process), GO:0016787 (hydrolase activity)	NA	NA	NA	NA	unchange	8.66831e-13	3.31058	12.0621	up	unchange-up
51RIH8	51RIH8.1	phosphomannomutase; IPR006379 (HAD-superfamily hydrolase, subfamily IIB), IPR023214 (HAD-like domain); GO:0003824 (catalytic activity), GO:0004615 (phosphomannomutase activity), GO:0005737 (cytoplasm), GO:0008152 (metabolic process), GO:0019307 (mannose biosynthetic process)	0.674	0.0017806	-0.56918	2.74943	unchange	0.974298	0.0219407	0.0113081	unchange
51RKDV	51RKDV.2	LRR and NB-ARC domain disease resistance protein; IPR000767 (Disease resistance protein), IPR027417 (P-loop containing nucleoside triphosphate hydrolase); GO:0006952 (defense response), GO:0043531 (ADP binding)	NA	NA	NA	NA	unchange	0.0111502	0.568999	1.95272	unchange
51UVQ0	51UVQ0.1	aldo/keto reductase family oxidoreductase; IPR001395 (Aldo/keto reductase), IPR023210 (NADP-dependent oxidoreductase domain); GO:0016491 (oxidoreductase activity), GO:0055114 (oxidation-reduction process)	NA	NA	NA	NA	unchange	2.90881e-70	6.00072	69.5363	up	unchange-up
51XJUZ	51XJUZ.1	26S proteasome regulatory complex component; IPR016024 (Armadillo-type fold), IPR016642 (26S proteasome regulatory complex, non-ATPase subcomplex, Rpn2/Psmd1 subunit); GO:0000502 (proteasome complex), GO:0005488 (binding), GO:0030234 (enzyme regulator activity), GO:0042176 (regulation of protein catabolic process)	0.949	0.057258	-0.07552	1.24216	unchange	0.634636	-0.0917858	0.197475	unchange
52K398	52K398.1	Isoform 3 of Erlin-2 n=1 Tax=Homo sapiens RepID=O94905-3; IPR001107 (Band 7 protein)	0.778	0.028696	-0.362158	1.54218	unchange	0.839455	-0.0670241	0.0760024	unchange
52KDTF	52KDTF.1	alpha-glucan water dikinase; IPR002192 (Pyruvate phosphate dikinase, PEP/pyruvate-binding), IPR013816 (ATP-grasp fold, subdomain 2); GO:0003824 (catalytic activity), GO:0005524 (ATP binding), GO:0016301 (kinase activity), GO:0016310 (phosphorylation)	1.07	0.079458	0.0976108	1.09986	unchange	0.990237	0.00461429	0.00426082	unchange
52U0T8	52U0T8.1	3-hydroxyisobutyryl-CoA hydrolase-like protein	2.367	0.0075582	1.24306	2.12158	up	0.000127013	0.784277	3.89615	unchange	up-unchange
YH7XEC	YH7XEC.1	glyceraldehyde-3-phosphate dehydrogenase C2; IPR020831 (Glyceraldehyde/Erythrose phosphate dehydrogenase family); GO:0006006 (glucose metabolic process), GO:0050661 (NADP binding), GO:0051287 (NAD binding), GO:0055114 (oxidation-reduction process)	10.152	0.000176249	3.34369	3.75387	up	1.8391e-135	3.85695	134.735	up	up-up
53FINS	53FINS.2	sucrose synthase 4; IPR012820 (Sucrose synthase, plant/cyanobacteria); GO:0005985 (sucrose metabolic process), GO:0009058 (biosynthetic process), GO:0016157 (sucrose synthase activity)	2.357	6.1412e-07	1.23695	6.21175	up	0.66549	-0.0910199	0.176859	unchange	up-unchange
53I6EC	53I6EC.1	nitrilase-like protein 1; IPR003010 (Carbon-nitrogen hydrolase); GO:0006807 (nitrogen compound metabolic process)	1.183	0.34232	0.24245	0.465568	unchange	0.100823	0.409316	0.996441	unchange
53KNFG	53KNFG.3	VIN3-like protein 1-like isoform X5 [Glycine max]; IPR013783 (Immunoglobulin-like fold); GO:0005515 (protein binding)	0.495	2.2781e-05	-1.0145	4.64243	down	0.000107315	-0.604062	3.96934	unchange	down-unchange
53PIFC	53PIFC.2	vesicle-associated membrane protein 727; IPR001388 (Synaptobrevin), IPR011012 (Longin-like domain); GO:0006810 (transport), GO:0016021 (integral component of membrane), GO:0016192 (vesicle-mediated transport)	1.15	NA	0.201634	NA	unchange	0.201601	0.230173	0.695507	unchange
53XZTF	53XZTF.1	Pyruvate kinase family protein; IPR001697 (Pyruvate kinase); GO:0000287 (magnesium ion binding), GO:0003824 (catalytic activity), GO:0004743 (pyruvate kinase activity), GO:0006096 (glycolysis), GO:0030955 (potassium ion binding)	0.833	0.052758	-0.263612	1.27771	unchange	0.000108377	-0.718521	3.96506	unchange
541GKY	541GKY.1	subtilisin-like serine protease 2; IPR009020 (Proteinase inhibitor, propeptide), IPR015500 (Peptidase S8, subtilisin-related), IPR023828 (Peptidase S8, subtilisin, Ser-active site); GO:0004252 (serine-type endopeptidase activity), GO:0006508 (proteolysis), GO:0042802 (identical protein binding), GO:0043086 (negative regulation of catalytic activity)	NA	NA	NA	NA	unchange	0.0186932	-0.362249	1.72832	unchange
54SFA6	54SFA6.1	gamma subunit of Mt ATP synthase; IPR000131 (ATPase, F1 complex, gamma subunit), IPR023632 (ATPase, F1 complex, gamma subunit conserved site), IPR023633 (ATPase, F1 complex, gamma subunit domain); GO:0015986 (ATP synthesis coupled proton transport)	NA	NA	NA	NA	unchange	0.000483515	0.540569	3.31559	unchange
54YKSM	54YKSM.2	choline kinase 1; IPR011009 (Protein kinase-like domain)	0.941	0.53194	-0.0877334	0.274137	unchange	0.0612789	-0.513389	1.21269	unchange
555DAI	555DAI.1	poly(A) binding protein 8; IPR012677 (Nucleotide-binding, alpha-beta plait); GO:0000166 (nucleotide binding), GO:0003676 (nucleic acid binding)	1.356	NA	0.439357	NA	unchange	0.410163	-0.147018	0.387044	unchange
555M2B	555M2B.1	O-methyltransferase 1; IPR016461 (Caffeate O-methyltransferase (COMT) family); GO:0008168 (methyltransferase activity), GO:0008171 (O-methyltransferase activity), GO:0046983 (protein dimerization activity)	NA	NA	NA	NA	unchange	7.65706e-07	0.718933	6.11594	unchange
556YNA	556YNA.1	nicotinate phosphoribosyltransferase 2; IPR002638 (Quinolinate phosphoribosyl transferase, C-terminal), IPR007229 (Nicotinate phosphoribosyltransferase family); GO:0004514 (nicotinate-nucleotide diphosphorylase (carboxylating) activity), GO:0004516 (nicotinate phosphoribosyltransferase activity), GO:0009435 (NAD biosynthetic process), GO:0019358 (nicotinate nucleotide salvage)	1.055	0.35338	0.077243	0.451758	unchange	0.00215815	0.506615	2.66592	unchange
5590XE	5590XE.2	protein FLX-like 3-like isoform X1 [Glycine max]	1.537	NA	0.620117	NA	unchange	5.36233e-07	0.9173	6.27065	unchange
55M78P	55M78P.1	neutral alpha-glucosidase; IPR000322 (Glycoside hydrolase, family 31), IPR011013 (Galactose mutarotase-like domain); GO:0003824 (catalytic activity), GO:0005975 (carbohydrate metabolic process), GO:0030246 (carbohydrate binding)	NA	NA	NA	NA	unchange	0.849539	-0.0433039	0.0708166	unchange
55PVYA	55PVYA.1	GTP-binding nuclear protein Ran-3 [Glycine max]; IPR001806 (Small GTPase superfamily), IPR002041 (Ran GTPase), IPR005225 (Small GTP-binding protein domain), IPR027417 (P-loop containing nucleoside triphosphate hydrolase); GO:0003924 (GTPase activity), GO:0005525 (GTP binding), GO:0005622 (intracellular), GO:0006184 (GTP catabolic process), GO:0006886 (intracellular protein transport), GO:0006913 …	1.361	NA	0.444667	NA	unchange	0.729092	0.0691363	0.137217	unchange
55ZT83	55ZT83.1	mucin-19-like isoform X3 [Glycine max]; IPR009060 (UBA-like), IPR009719 (Protein of unknown function DUF1296, plant); GO:0005515 (protein binding)	NA	NA	NA	NA	unchange	0.624156	0.0994248	0.204707	unchange
562L79	562L79.1	N-carbamoyl-L-amino acid hydrolase (L-carbamoylase) n=3 Tax=Campylobacter RepID=A7H181_CAMC5; IPR002933 (Peptidase M20); GO:0008152 (metabolic process), GO:0016787 (hydrolase activity)	1.109	0.178578	0.149259	0.748172	unchange	0.577289	-0.108201	0.238607	unchange
566SHA	566SHA.1	signal recognition particle receptor subunit beta; IPR019009 (Signal recognition particle receptor, beta subunit), IPR027417 (P-loop containing nucleoside triphosphate hydrolase)	NA	NA	NA	NA	unchange	0.874144	0.0397174	0.0584169	unchange
5678GR	5678GR.1	alpha-galactosidase; IPR000111 (Glycoside hydrolase, clan GH-D), IPR013780 (Glycosyl hydrolase, family 13, all-beta); GO:0003824 (catalytic activity), GO:0005975 (carbohydrate metabolic process)	0.374	NA	-1.41889	NA	unchange	0.0539112	0.529612	1.26832	unchange
568RE3	568RE3.1	ubiquinone biosynthesis protein COQ9; IPR012762 (Ubiquinone biosynthesis protein COQ9); GO:0006744 (ubiquinone biosynthetic process)	1.076	0.61574	0.105678	0.210603	unchange	0.81237	0.0743645	0.0902462	unchange
56AVCI	56AVCI.1	like COV 1; IPR007462 (Protein of unknown function DUF502)	NA	NA	NA	NA	unchange	0.0535051	-0.416238	1.2716	unchange
56CBQX	56CBQX.2	Regulator of chromosome condensation (RCC1) family protein; IPR009091 (Regulator of chromosome condensation 1/beta-lactamase-inhibitor protein II)	1.51	0.0041195	0.594549	2.38516	unchange	8.5641e-21	2.03018	20.0673	up	unchange-up
56F275	56F275.2	protein VAC14 homolog [Glycine max]; IPR016024 (Armadillo-type fold), IPR021841 (Vacuolar protein 14 C-terminal Fig4-binding domain), IPR026825 (Vacuole morphology and inheritance protein 14); GO:0005488 (binding)	0.823	NA	-0.281036	NA	unchange	0.00439873	0.433468	2.35667	unchange
56K58S	56K58S.1	Protein of unknown function, DUF538; IPR007493 (Protein of unknown function DUF538)	NA	NA	NA	NA	unchange	3.17625e-30	2.64922	29.4981	up	unchange-up
56KYQ9	56KYQ9.1	tRNA (cytosine(34)-C(5))-methyltransferase-like protein; IPR001678 (Bacterial Fmu (Sun)/eukaryotic nucleolar NOL1/Nop2p), IPR023267 (RNA (C5-cytosine) methyltransferase); GO:0003723 (RNA binding), GO:0008168 (methyltransferase activity), GO:0016428 (tRNA (cytosine-5-)-methyltransferase activity)	NA	NA	NA	NA	unchange	0.551469	0.112864	0.258479	unchange
56PS60	56PS60.1	subtilisin-like serine protease 2; IPR015500 (Peptidase S8, subtilisin-related), IPR023828 (Peptidase S8, subtilisin, Ser-active site); GO:0004252 (serine-type endopeptidase activity), GO:0006508 (proteolysis), GO:0042802 (identical protein binding), GO:0043086 (negative regulation of catalytic activity)	NA	NA	NA	NA	unchange	0.495955	-0.246273	0.304558	unchange
56UDE7	56UDE7.2	alanine-tRNA ligases; nucleic acid binding; ligases, forming aminoacyl-tRNA and related compounds; nucleotide binding; ATP binding; IPR002318 (Alanine-tRNA ligase, class IIc), IPR009000 (Translation protein, beta-barrel domain); GO:0000166 (nucleotide binding), GO:0003676 (nucleic acid binding), GO:0004813 (alanine-tRNA ligase activity), GO:0005524 (ATP binding), GO:0005737 (cytoplasm), GO:000641…	1.027	0.48716	0.0384362	0.312328	unchange	0.324706	0.170953	0.488509	unchange
56UX32	56UX32.1	Ribosomal protein S24e family protein	1.051	0.56998	0.0717627	0.24414	unchange	0.851015	0.0850559	0.0700628	unchange
56W2G2	56W2G2.1	tubulin alpha-4 chain; IPR000217 (Tubulin), IPR023123 (Tubulin, C-terminal); GO:0003924 (GTPase activity), GO:0005200 (structural constituent of cytoskeleton), GO:0005525 (GTP binding), GO:0005874 (microtubule), GO:0006184 (GTP catabolic process), GO:0007017 (microtubule-based process), GO:0043234 (protein complex), GO:0051258 (protein polymerization)	2.12	NA	1.08406	NA	unchange	0.000714324	-0.513707	3.1461	unchange
56X5WL	56X5WL.2	ATP binding / kinase/ protein serine / threonine kinase n=3 Tax=Vitis vinifera RepID=C5DB47_VITVI; IPR001611 (Leucine-rich repeat), IPR011009 (Protein kinase-like domain), IPR013320 (Concanavalin A-like lectin/glucanase, subgroup), IPR025875 (Leucine rich repeat 4); GO:0004672 (protein kinase activity), GO:0004674 (protein serine/threonine kinase activity), GO:0005515 (protein binding), GO:000552…	NA	NA	NA	NA	unchange	2.80093e-19	1.26279	18.5527	unchange
56Z8NU	56Z8NU.1	uridine kinase-like 2; IPR000764 (Uridine kinase), IPR026008 (Uridine kinase-like protein), IPR027417 (P-loop containing nucleoside triphosphate hydrolase); GO:0004849 (uridine kinase activity), GO:0005524 (ATP binding), GO:0008152 (metabolic process), GO:0016301 (kinase activity)	1.34	0.051944	0.422233	1.28446	unchange	0.323803	0.177738	0.489719	unchange
573ERA	573ERA.1	RNA-binding (RRM/RBD/RNP motifs) family protein; IPR012677 (Nucleotide-binding, alpha-beta plait), IPR025715 (Friend of PRMT1 duplication); GO:0000166 (nucleotide binding), GO:0003676 (nucleic acid binding)	NA	NA	NA	NA	unchange	0.225895	0.214946	0.646093	unchange
573L1D	573L1D.1	U-box domain-containing protein 14-like [Glycine max]; IPR016024 (Armadillo-type fold); GO:0005488 (binding), GO:0005515 (protein binding)	NA	NA	NA	NA	unchange	0.0679458	-0.507528	1.16784	unchange
574DNA	574DNA.3	hydroxymethylglutaryl-CoA lyase; IPR013785 (Aldolase-type TIM barrel), IPR027167 (Hydroxymethylglutaryl-CoA lyase); GO:0003824 (catalytic activity), GO:0004419 (hydroxymethylglutaryl-CoA lyase activity)	NA	NA	NA	NA	unchange	0.165895	-0.2742	0.780167	unchange
577AC6	577AC6.2	GPN-loop GTPase 3 homolog isoform X2 [Glycine max]; IPR004130 (Uncharacterised protein family, ATP binding), IPR027417 (P-loop containing nucleoside triphosphate hydrolase); GO:0000166 (nucleotide binding)	1.283	NA	0.359521	NA	unchange	0.529867	-0.165877	0.275833	unchange
57A972	57A972.1	Chalcone-flavanone isomerase family protein; IPR016087 (Chalcone isomerase); GO:0009813 (flavonoid biosynthetic process), GO:0016872 (intramolecular lyase activity), GO:0045430 (chalcone isomerase activity)	NA	NA	NA	NA	unchange	0.182644	-0.574966	0.738394	unchange
57HDGX	57HDGX.2	O-methyltransferase 1; IPR016461 (Caffeate O-methyltransferase (COMT) family); GO:0008168 (methyltransferase activity), GO:0008171 (O-methyltransferase activity), GO:0046983 (protein dimerization activity)	NA	NA	NA	NA	unchange	5.0053e-142	4.98725	141.301	up	unchange-up
57KEBM	57KEBM.1	Cytochrome P450 superfamily protein; IPR001128 (Cytochrome P450); GO:0005506 (iron ion binding), GO:0020037 (heme binding), GO:0055114 (oxidation-reduction process)	NA	NA	NA	NA	unchange	3.64911e-09	-1.38197	8.43781	unchange
57P81C	57P81C.1	seed maturation PM36-like protein; IPR016084 (Haem oxygenase-like, multi-helical)	1.192	0.03916	0.253384	1.40716	unchange	0.0596738	0.432996	1.22422	unchange
57RHWF	57RHWF.1	Peptide methionine sulfoxide reductase family protein; IPR002569 (Peptide methionine sulphoxide reductase MsrA), IPR028427 (Peptide methionine sulfoxide reductase); GO:0006979 (response to oxidative stress), GO:0008113 (peptide-methionine (S)-S-oxide reductase activity), GO:0030091 (protein repair), GO:0055114 (oxidation-reduction process)	1.277	0.0119033	0.352759	1.92433	unchange	0.0134104	0.576151	1.87256	unchange
57RIKC	57RIKC.1	histidinol phosphate aminotransferase 1; IPR005861 (Histidinol-phosphate aminotransferase family), IPR015424 (Pyridoxal phosphate-dependent transferase); GO:0000105 (histidine biosynthetic process), GO:0003824 (catalytic activity), GO:0004400 (histidinol-phosphate transaminase activity), GO:0009058 (biosynthetic process), GO:0030170 (pyridoxal phosphate binding)	0.988	0.84932	-0.0174171	0.0709286	unchange	0.647447	0.138172	0.188796	unchange
57UCU4	57UCU4.1	RNA 3-terminal phosphate cyclase-like protein, putative; IPR000228 (RNA 3'-terminal phosphate cyclase); GO:0003824 (catalytic activity), GO:0005730 (nucleolus), GO:0006396 (RNA processing), GO:0042254 (ribosome biogenesis)	NA	NA	NA	NA	unchange	0.712211	-0.125923	0.147391	unchange
57V2RC	57V2RC.1	NADH dehydrogenase [ubiquinone] complex I, assembly factor 7 [Glycine max]; IPR003788 (Putative S-adenosyl-L-methionine-dependent methyltransferase MidA)	1.812	0.0027039	0.857583	2.56801	unchange	0.324946	0.305637	0.488189	unchange
57ZPJQ	57ZPJQ.2	2-oxoisovalerate dehydrogenase subunit alpha; IPR001017 (Dehydrogenase, E1 component); GO:0008152 (metabolic process)	NA	NA	NA	NA	unchange	0.502672	-0.169149	0.298715	unchange
581AXD	581AXD.3	SIT4 phosphatase-associated family protein; IPR007587 (SIT4 phosphatase-associated protein family), IPR016024 (Armadillo-type fold); GO:0005488 (binding)	1.174	NA	0.231432	NA	unchange	0.361472	0.198032	0.441925	unchange
58CB50	58CB50.1	probable trans-2-enoyl-CoA reductase, mitochondrial-like [Glycine max]; IPR002085 (Alcohol dehydrogenase superfamily, zinc-type), IPR016040 (NAD(P)-binding domain), IPR020843 (Polyketide synthase, enoylreductase); GO:0008270 (zinc ion binding), GO:0016491 (oxidoreductase activity), GO:0055114 (oxidation-reduction process)	0.775	0.038522	-0.367732	1.41429	unchange	0.000424936	-0.762052	3.37168	unchange
58PDLX	58PDLX.1	general regulatory factor 8; IPR000308 (14-3-3 protein), IPR023409 (14-3-3 protein, conserved site), IPR023410 (14-3-3 domain); GO:0019904 (protein domain specific binding)	0.662	1.57509e-05	-0.595097	4.80269	unchange	0.51484	-0.11786	0.288328	unchange
58WDF9	58WDF9.2	serine carboxypeptidase-like 48; IPR001563 (Peptidase S10, serine carboxypeptidase); GO:0004185 (serine-type carboxypeptidase activity), GO:0006508 (proteolysis)	NA	NA	NA	NA	unchange	5.24705e-19	1.29167	18.2801	unchange
58WU6G	58WU6G.1	Adenine nucleotide alpha hydrolases-like superfamily protein; IPR006015 (Universal stress protein A); GO:0006950 (response to stress)	NA	NA	NA	NA	unchange	0.963405	-0.0132428	0.0161913	unchange
58XGVW	58XGVW.1	Miro (Mitochondrial Rho) protein (GTPase/ calcium ion binding) n=1 Tax=Galdieria sulphuraria RepID=M2XSJ9_GALSU; IPR001806 (Small GTPase superfamily), IPR011992 (EF-hand domain pair), IPR027417 (P-loop containing nucleoside triphosphate hydrolase); GO:0003924 (GTPase activity), GO:0005509 (calcium ion binding), GO:0005525 (GTP binding), GO:0005622 (intracellular), GO:0005741 (mitochondrial outer …	1.203	0.00039699	0.266637	3.40122	unchange	0.886339	0.0291661	0.0524003	unchange
5932D5	5932D5.1	Pectate lyase family protein; IPR011050 (Pectin lyase fold/virulence factor), IPR018082 (AmbAllergen)	NA	NA	NA	NA	unchange	1.21898e-15	-3.18682	14.914	down	unchange-down
594WWL	594WWL.1	NAD(P)-binding Rossmann-fold superfamily protein; IPR006139 (D-isomer specific 2-hydroxyacid dehydrogenase, catalytic domain), IPR016040 (NAD(P)-binding domain); GO:0008152 (metabolic process), GO:0048037 (cofactor binding), GO:0051287 (NAD binding), GO:0055114 (oxidation-reduction process)	NA	NA	NA	NA	unchange	0.284102	0.380614	0.546526	unchange
59DMFX	59DMFX.1	SURP and G-patch domain-containing protein 1-like protein-like isoform X4 [Glycine max]; IPR000061 (SWAP/Surp), IPR000467 (G-patch domain); GO:0003676 (nucleic acid binding), GO:0003723 (RNA binding), GO:0006396 (RNA processing)	NA	NA	NA	NA	unchange	0.634705	0.097968	0.197428	unchange
59G37Z	59G37Z.1	ATP binding protein, putative n=1 Tax=Ricinus communis RepID=B9SHL9_RICCO; IPR011009 (Protein kinase-like domain), IPR016024 (Armadillo-type fold); GO:0004672 (protein kinase activity), GO:0005488 (binding), GO:0005524 (ATP binding), GO:0006468 (protein phosphorylation)	1.539	NA	0.621993	NA	unchange	0.397695	0.162821	0.40045	unchange
59HWIF	59HWIF.1	proteasome inhibitor-related; IPR021625 (Fbxo7/PI31 domain)	0.935	0.44466	-0.0969617	0.351972	unchange	0.7578	0.0773489	0.120446	unchange
59KA91	59KA91.1	ribulose bisphosphate carboxylase/oxygenase activase; IPR027417 (P-loop containing nucleoside triphosphate hydrolase); GO:0005524 (ATP binding)	NA	NA	NA	NA	unchange	5.38571e-24	-2.66576	23.2688	down	unchange-down
59MIJM	59MIJM.2	calreticulin 3; IPR001580 (Calreticulin/calnexin), IPR008985 (Concanavalin A-like lectin/glucanases superfamily); GO:0005509 (calcium ion binding), GO:0005515 (protein binding), GO:0005783 (endoplasmic reticulum), GO:0006457 (protein folding), GO:0051082 (unfolded protein binding)	0.694	0.000139861	-0.526992	3.8543	unchange	0.827202	-0.05375	0.0823883	unchange
59QKRW	59QKRW.1	Protein kinase superfamily protein; IPR011009 (Protein kinase-like domain); GO:0004672 (protein kinase activity), GO:0004674 (protein serine/threonine kinase activity), GO:0005524 (ATP binding), GO:0006468 (protein phosphorylation)	NA	NA	NA	NA	unchange	0.35758	0.176012	0.446627	unchange
59SDUF	59SDUF.1	betaine aldehyde dehydrogenase; IPR016161 (Aldehyde/histidinol dehydrogenase); GO:0008152 (metabolic process), GO:0016491 (oxidoreductase activity), GO:0055114 (oxidation-reduction process)	0.911	0.0069435	-0.134477	2.15842	unchange	0.160636	0.273545	0.794157	unchange
59U9MN	59U9MN.1	Caleosin-related family protein; IPR007736 (Caleosin)	0.634	0.0042364	-0.657445	2.373	unchange	0.952901	0.0389563	0.0209524	unchange
59X69N	59X69N.1	deoxyhypusine hydroxylase; IPR016024 (Armadillo-type fold), IPR027517 (Deoxyhypusine hydroxylase); GO:0005488 (binding), GO:0008612 (peptidyl-lysine modification to hypusine), GO:0019135 (deoxyhypusine monooxygenase activity)	NA	NA	NA	NA	unchange	6.58638e-37	-20	36.1814	down	unchange-down
59XBIZ	59XBIZ.1	Fe-S protein assembly co-chaperone HscB; IPR004640 (Co-chaperone Hsc20); GO:0006457 (protein folding), GO:0051087 (chaperone binding), GO:0051259 (protein oligomerization)	1.598	NA	0.676267	NA	unchange	0.0030399	0.907294	2.51714	unchange
59ZEFF	59ZEFF.1	protein SEC13 homolog [Glycine max]; IPR015943 (WD40/YVTN repeat-like-containing domain), IPR020472 (G-protein beta WD-40 repeat); GO:0005515 (protein binding)	1.134	0.084015	0.181421	1.07564	unchange	0.000911303	0.606807	3.04034	unchange
5A22SW	5A22SW.1	Nuclear pore localisation protein NPL4; IPR000626 (Ubiquitin domain), IPR007717 (Nuclear pore localisation protein NPL4), IPR024682 (Nuclear pore localisation protein Npl4, ubiquitin-like domain); GO:0005515 (protein binding)	NA	NA	NA	NA	unchange	0.0940573	0.288317	1.02661	unchange
4721MN	4721MN.1	disease-resistance response protein; IPR000916 (Bet v I domain), IPR023393 (START-like domain), IPR024949 (Bet v I type allergen); GO:0006952 (defense response), GO:0009607 (response to biotic stimulus)	7.497	0.00041933	2.90631	3.37744	up	2.00356e-05	3.82017	4.6982	up	up-up
5A5R3G	5A5R3G.1	Peptide chain release factor 2; IPR004374 (Peptide chain release factor 2), IPR014720 (Double-stranded RNA-binding domain); GO:0003747 (translation release factor activity), GO:0005737 (cytoplasm), GO:0006415 (translational termination)	NA	NA	NA	NA	unchange	0.237243	-0.338462	0.624806	unchange
5A64T9	5A64T9.3	tubulin beta chain 2; IPR000217 (Tubulin), IPR023123 (Tubulin, C-terminal); GO:0003924 (GTPase activity), GO:0005200 (structural constituent of cytoskeleton), GO:0005525 (GTP binding), GO:0005874 (microtubule), GO:0006184 (GTP catabolic process), GO:0007017 (microtubule-based process), GO:0043234 (protein complex), GO:0051258 (protein polymerization)	NA	NA	NA	NA	unchange	6.2508e-10	-1.02144	9.20406	unchange
5A657L	5A657L.1	ALG-2 interacting protein X-like [Glycine max]; IPR004328 (BRO1 domain)	0.951	NA	-0.0724828	NA	unchange	0.802552	-0.0518656	0.0955271	unchange
5AH4BP	5AH4BP.1	Glutathione S-transferase family protein; IPR010987 (Glutathione S-transferase, C-terminal-like), IPR012336 (Thioredoxin-like fold); GO:0005515 (protein binding)	0.973	0.4971	-0.0394883	0.303556	unchange	1.09548e-07	0.760545	6.9604	unchange
5B5G66	5B5G66.2	F-box/LRR protein; IPR006553 (Leucine-rich repeat, cysteine-containing subtype)	NA	NA	NA	NA	unchange	0.992799	0.0110382	0.00313877	unchange
5B7TYX	5B7TYX.1	macrophage erythroblast attacher-like protein; IPR006594 (LisH dimerisation motif), IPR006595 (CTLH, C-terminal LisH motif), IPR013083 (Zinc finger, RING/FYVE/PHD-type), IPR013144 (CRA domain), IPR024964 (CTLH/CRA C-terminal to LisH motif domain), IPR027370 (RING-type zinc-finger, LisH dimerisation motif); GO:0005515 (protein binding)	NA	NA	NA	NA	unchange	0.621095	0.109527	0.206842	unchange
5BFV3F	5BFV3F.1	rhodanese-related sulfurtransferase; IPR001763 (Rhodanese-like domain)	NA	NA	NA	NA	unchange	0.22001	-0.990276	0.657558	unchange
5C6TR6	5C6TR6.1	putative indole-3-acetic acid-amido synthetase GH3.9; IPR004993 (GH3 auxin-responsive promoter)	NA	NA	NA	NA	unchange	0.0197647	-0.436274	1.70411	unchange
5CG709	5CG709.1	purple acid phosphatase 18; IPR004843 (Phosphoesterase domain), IPR008963 (Purple acid phosphatase-like, N-terminal), IPR025733 (Iron/zinc purple acid phosphatase-like C-terminal domain); GO:0003993 (acid phosphatase activity), GO:0016787 (hydrolase activity), GO:0046872 (metal ion binding)	NA	NA	NA	NA	unchange	0.196297	-0.24316	0.707087	unchange
5D0YLS	5D0YLS.1	epoxide hydrolase; IPR000639 (Epoxide hydrolase-like); GO:0003824 (catalytic activity)	NA	NA	NA	NA	unchange	0.0116903	-0.716945	1.93218	unchange
5D1K5R	5D1K5R.2	D-lactate dehydrogenase (cytochrome); IPR016164 (FAD-linked oxidase-like, C-terminal), IPR016166 (FAD-binding, type 2); GO:0003824 (catalytic activity), GO:0008762 (UDP-N-acetylmuramate dehydrogenase activity), GO:0016491 (oxidoreductase activity), GO:0050660 (flavin adenine dinucleotide binding), GO:0055114 (oxidation-reduction process)	1.109	0.61608	0.149259	0.210363	unchange	0.698123	0.114328	0.156068	unchange
5D48CG	5D48CG.1	6-phosphogluconolactonase 2; IPR006148 (Glucosamine/galactosamine-6-phosphate isomerase); GO:0005975 (carbohydrate metabolic process), GO:0006098 (pentose-phosphate shunt), GO:0017057 (6-phosphogluconolactonase activity)	0.754	NA	-0.407364	NA	unchange	0.453293	-0.314709	0.343621	unchange
5D60HD	5D60HD.2	RNA-binding protein mde7-like [Glycine max]; IPR012677 (Nucleotide-binding, alpha-beta plait); GO:0000166 (nucleotide binding), GO:0003676 (nucleic acid binding)	1.765	NA	0.819668	NA	unchange	0.467031	-0.143702	0.330654	unchange
5D638A	5D638A.1	Histidyl-tRNA synthetase 1; IPR001106 (Aromatic amino acid lyase), IPR004516 (Histidine-tRNA ligase/ATP phosphoribosyltransferase regulatory subunit), IPR008948 (L-Aspartase-like); GO:0003824 (catalytic activity), GO:0004812 (aminoacyl-tRNA ligase activity), GO:0004821 (histidine-tRNA ligase activity), GO:0005524 (ATP binding), GO:0005737 (cytoplasm), GO:0006418 (tRNA aminoacylation for protein t…	0.619	NA	-0.691989	NA	unchange	0.810397	0.0593577	0.0913019	unchange
5D9CQE	5D9CQE.1	O-methyltransferase 1; IPR016461 (Caffeate O-methyltransferase (COMT) family); GO:0008168 (methyltransferase activity), GO:0008171 (O-methyltransferase activity), GO:0046983 (protein dimerization activity)	NA	NA	NA	NA	unchange	2.4092e-130	4.05095	129.618	up	unchange-up
5DM86W	5DM86W.2	Protein kinase superfamily protein; IPR011009 (Protein kinase-like domain); GO:0004672 (protein kinase activity), GO:0005524 (ATP binding), GO:0006468 (protein phosphorylation)	0.969	NA	-0.0454314	NA	unchange	0.594927	-0.121649	0.225537	unchange
5DSF6M	5DSF6M.1	alpha-L-arabinofuranosidase 1; IPR008979 (Galactose-binding domain-like), IPR010720 (Alpha-L-arabinofuranosidase, C-terminal), IPR017853 (Glycoside hydrolase, superfamily); GO:0046373 (L-arabinose metabolic process), GO:0046556 (alpha-N-arabinofuranosidase activity)	NA	NA	NA	NA	unchange	0.765856	0.0641991	0.115853	unchange
5E142I	5E142I.1	M28 Zn-peptidase nicastrin; IPR008710 (Nicastrin); GO:0016021 (integral component of membrane), GO:0016485 (protein processing)	0.957	NA	-0.0634092	NA	unchange	0.998565	0.000504262	0.000623707	unchange
5E7A70	5E7A70.1	Winged-helix DNA-binding transcription factor family protein, putative isoform 1 n=2 Tax=Theobroma cacao RepID=UPI00042B60CA; IPR005819 (Histone H5), IPR020478 (AT hook-like); GO:0000786 (nucleosome), GO:0003677 (DNA binding), GO:0005634 (nucleus), GO:0006334 (nucleosome assembly)	0.759	0.0048985	-0.397828	2.30994	unchange	0.0377647	-0.346813	1.42291	unchange
5EG1XI	5EG1XI.1	lysosomal alpha-mannosidase-like [Glycine max]; IPR011013 (Galactose mutarotase-like domain), IPR011330 (Glycoside hydrolase/deacetylase, beta/alpha-barrel), IPR013780 (Glycosyl hydrolase, family 13, all-beta), IPR015341 (Glycoside hydrolase, family 38, central domain); GO:0003824 (catalytic activity), GO:0004559 (alpha-mannosidase activity), GO:0005975 (carbohydrate metabolic process), GO:000601…	0.808	0.0056394	-0.307573	2.24877	unchange	0.840221	0.0548522	0.0756062	unchange
5EYH1D	5EYH1D.1	plasma membrane intrinsic protein 2; IPR000425 (Major intrinsic protein), IPR023271 (Aquaporin-like); GO:0005215 (transporter activity), GO:0006810 (transport), GO:0016020 (membrane)	0.362	0.039297	-1.46594	1.40564	down	2.98558e-15	-1.14191	14.525	unchange	down-unchange
5F286G	5F286G.1	ras GTPase-activating protein-binding protein 2-like isoform X1 [Glycine max]; IPR002075 (Nuclear transport factor 2), IPR012677 (Nucleotide-binding, alpha-beta plait); GO:0000166 (nucleotide binding), GO:0003676 (nucleic acid binding), GO:0005622 (intracellular), GO:0006810 (transport)	NA	NA	NA	NA	unchange	0.361153	-0.206974	0.442308	unchange
5F4UJS	5F4UJS.1	glutaredoxin 4; IPR004480 (Monothiol glutaredoxin-related), IPR012336 (Thioredoxin-like fold); GO:0009055 (electron carrier activity), GO:0015035 (protein disulfide oxidoreductase activity), GO:0045454 (cell redox homeostasis)	0.793	0.21478	-0.334607	0.668006	unchange	0.684911	0.121279	0.164366	unchange
5F6EYN	5F6EYN.1	BES1/BZR1 homolog protein 4-like [Glycine max]; IPR008540 (BZR1, transcriptional repressor)	NA	NA	NA	NA	unchange	3.20825e-27	1.75528	26.4937	unchange
5FS3JW	5FS3JW.1	ATP-binding/protein serine/threonine kinase [Glycine max]; IPR011009 (Protein kinase-like domain); GO:0004672 (protein kinase activity), GO:0004674 (protein serine/threonine kinase activity), GO:0005524 (ATP binding), GO:0006468 (protein phosphorylation)	0.942	NA	-0.086201	NA	unchange	0.204414	0.240875	0.689489	unchange
5G0V08	5G0V08.1	magnesium-protoporphyrin IX methyltransferase; IPR007848 (Methyltransferase small domain), IPR010251 (Magnesium-protoporphyrin IX methyltransferase); GO:0008168 (methyltransferase activity), GO:0015995 (chlorophyll biosynthetic process), GO:0046406 (magnesium protoporphyrin IX methyltransferase activity)	NA	NA	NA	NA	unchange	2.80262e-05	-1.09347	4.55244	unchange
5G499W	5G499W.1	uncharacterized protein LOC100791001 isoform X4 [Glycine max]; IPR009515 (Protein of unknown function DUF1138)	0.821	0.062297	-0.284546	1.20553	unchange	0.687779	0.0860155	0.162551	unchange
5G5TDX	5G5TDX.1	oxidoreductase, zinc-binding dehydrogenase family protein; IPR002085 (Alcohol dehydrogenase superfamily, zinc-type), IPR016040 (NAD(P)-binding domain), IPR020843 (Polyketide synthase, enoylreductase); GO:0008270 (zinc ion binding), GO:0016491 (oxidoreductase activity), GO:0055114 (oxidation-reduction process)	1.18	0.050284	0.238787	1.29857	unchange	0.447607	0.167815	0.349103	unchange
5G68FD	5G68FD.1	probable protein phosphatase 2C 55 isoform X3 [Glycine max]; IPR001932 (Protein phosphatase 2C (PP2C)-like domain); GO:0003824 (catalytic activity)	NA	NA	NA	NA	unchange	1.02167e-06	-0.9874	5.99069	unchange
5GPW5B	5GPW5B.1	Transketolase; IPR005478 (Transketolase, bacterial-like), IPR009014 (Transketolase, C-terminal/Pyruvate-ferredoxin oxidoreductase, domain II); GO:0003824 (catalytic activity), GO:0004802 (transketolase activity), GO:0008152 (metabolic process)	0.541	2.2263e-05	-0.8863	4.65242	unchange	3.67643e-19	-1.27509	18.4346	unchange
CY60UM	CY60UM.1	3-deoxy-7-phosphoheptulonate synthase (Phospho-2-dehydro-3-deoxyheptonate aldolase) n=163 Tax=Pseudomonas RepID=F2K9C2_PSEBN; IPR002480 (DAHP synthetase, class II); GO:0003849 (3-deoxy-7-phosphoheptulonate synthase activity), GO:0009073 (aromatic amino acid family biosynthetic process)	4.64	3.8485e-05	2.21412	4.41471	up	2.2877e-136	3.74392	135.641	up	up-up
5HMM9E	5HMM9E.1	nucleotide binding; nucleic acid binding; RNA binding; IPR006515 (Polyadenylate binding protein, human types 1, 2, 3, 4), IPR012677 (Nucleotide-binding, alpha-beta plait); GO:0000166 (nucleotide binding), GO:0003676 (nucleic acid binding), GO:0003723 (RNA binding)	1.009	0.87456	0.0129262	0.0582104	unchange	0.0296875	-0.429999	1.52743	unchange
5HN39H	5HN39H.1	nascent polypeptide-associated complex subunit alpha-like protein 3; IPR016641 (Nascent polypeptide-associated complex subunit alpha); GO:0005515 (protein binding)	1.004	0.88486	0.00575927	0.0531254	unchange	0.465886	0.143915	0.33172	unchange
5HS8E4	5HS8E4.1	thioredoxin-dependent peroxidase 1; IPR012336 (Thioredoxin-like fold); GO:0016491 (oxidoreductase activity)	1.346	NA	0.428678	NA	unchange	0.261028	0.480722	0.583313	unchange
5HY1FK	5HY1FK.1	ubiquitin-associated/TS-N domain protein; IPR007599 (Derlin), IPR009060 (UBA-like), IPR022764 (Peptidase S54, rhomboid domain); GO:0004252 (serine-type endopeptidase activity), GO:0005515 (protein binding), GO:0016021 (integral component of membrane)	NA	NA	NA	NA	unchange	0.150565	0.337316	0.822275	unchange
5I1IFA	5I1IFA.1	Class I glutamine amidotransferase-like superfamily protein; IPR006287 (DJ-1)	NA	NA	NA	NA	unchange	0.119672	0.292248	0.922008	unchange
5I6DN4	5I6DN4.1	ascorbate peroxidase 4; IPR010255 (Haem peroxidase); GO:0004601 (peroxidase activity), GO:0006979 (response to oxidative stress), GO:0020037 (heme binding), GO:0055114 (oxidation-reduction process)	NA	NA	NA	NA	unchange	5.49796e-07	-1.95688	6.2598	unchange
5I9I5Q	5I9I5Q.1	putative ion channel POLLUX-like 2-like isoform X2 [Glycine max]; IPR010420 (CASTOR/POLLUX/SYM8 ion channels)	NA	NA	NA	NA	unchange	3.08101e-06	-0.925569	5.51131	unchange
5I9T0U	5I9T0U.1	spermidine hydroxycinnamoyl transferase-like [Glycine max]; IPR003480 (Transferase), IPR023213 (Chloramphenicol acetyltransferase-like domain)	0.892	NA	-0.164884	NA	unchange	0.000369266	-1.42963	3.43266	unchange
5IPV2R	5IPV2R.1	Signal recognition particle, SRP54 subunit protein; IPR022941 (Signal recognition particle, SRP54 subunit), IPR027417 (P-loop containing nucleoside triphosphate hydrolase); GO:0000166 (nucleotide binding), GO:0003924 (GTPase activity), GO:0005525 (GTP binding), GO:0006614 (SRP-dependent cotranslational protein targeting to membrane), GO:0008312 (7S RNA binding), GO:0017111 (nucleoside-triphosphat…	0.901	0.040042	-0.150401	1.39748	unchange	0.443148	0.170715	0.353451	unchange
5JA4PA	5JA4PA.1	vesicle associated protein; IPR016763 (Vesicle-associated membrane protein); GO:0005198 (structural molecule activity)	0.894	0.166181	-0.161653	0.779419	unchange	0.620013	-0.185651	0.207599	unchange
5JAI4A	5JAI4A.1	serine/threonine phosphatase 7; IPR004843 (Phosphoesterase domain); GO:0016787 (hydrolase activity)	NA	NA	NA	NA	unchange	0.809	-0.0646654	0.0920513	unchange
5JB048	5JB048.1	double-stranded RNA-binding motif protein; IPR000999 (Ribonuclease III domain), IPR003100 (Argonaute/Dicer protein, PAZ domain), IPR014720 (Double-stranded RNA-binding domain); GO:0003723 (RNA binding), GO:0004525 (ribonuclease III activity), GO:0005515 (protein binding), GO:0006396 (RNA processing)	NA	NA	NA	NA	unchange	4.8142e-18	1.32223	17.3175	unchange
5JBS04	5JBS04.3	DHHC-type zinc finger family protein; IPR001594 (Zinc finger, DHHC-type, palmitoyltransferase); GO:0008270 (zinc ion binding)	NA	NA	NA	NA	unchange	0.500674	0.17375	0.300445	unchange
5JP303	5JP303.2	DEAD-box ATP-dependent RNA helicase-like protein; IPR001650 (Helicase, C-terminal), IPR014001 (Helicase, superfamily 1/2, ATP-binding domain), IPR014014 (RNA helicase, DEAD-box type, Q motif), IPR027417 (P-loop containing nucleoside triphosphate hydrolase); GO:0003676 (nucleic acid binding), GO:0004386 (helicase activity), GO:0005524 (ATP binding), GO:0008026 (ATP-dependent helicase activity)	NA	NA	NA	NA	unchange	0.812079	0.0585771	0.0904016	unchange
5JU8JU	5JU8JU.1	Deoxyribodipyrimidine photo-lyase (DNA photolyase) (Photoreactivating enzyme) n=1 Tax=Phaeospirillum molischianum DSM 120 RepID=H8FVZ1_PHAMO; IPR002081 (Cryptochrome/DNA photolyase, class 1); GO:0003913 (DNA photolyase activity), GO:0006281 (DNA repair)	0.883	0.50366	-0.179515	0.297863	unchange	9.05428e-06	-0.640204	5.04315	unchange
5JWJ0V	5JWJ0V.1	stress up-regulated Nod 19 protein; IPR011692 (Stress up-regulated Nod 19)	NA	NA	NA	NA	unchange	0.751986	-0.120167	0.12379	unchange
5K1Z4H	5K1Z4H.2	peptidyl-prolyl cis-trans isomerase E-like protein; IPR012677 (Nucleotide-binding, alpha-beta plait); GO:0000166 (nucleotide binding), GO:0003676 (nucleic acid binding)	0.957	0.52098	-0.0634092	0.283179	unchange	0.194716	0.315354	0.710598	unchange
5K3X9F	5K3X9F.1	Late embryogenesis abundant protein; IPR004864 (Late embryogenesis abundant protein, LEA-14), IPR013783 (Immunoglobulin-like fold); GO:0009269 (response to desiccation)	NA	NA	NA	NA	unchange	3.2354e-07	1.36835	6.49007	unchange
5KWE5R	5KWE5R.1	Oxidoreductase, zinc-binding dehydrogenase family protein; IPR002085 (Alcohol dehydrogenase superfamily, zinc-type), IPR016040 (NAD(P)-binding domain), IPR020843 (Polyketide synthase, enoylreductase); GO:0008270 (zinc ion binding), GO:0016491 (oxidoreductase activity), GO:0055114 (oxidation-reduction process)	0.734	0.036904	-0.446148	1.43293	unchange	0.717968	-0.0712717	0.143895	unchange
5KYB4B	5KYB4B.1	1,2-dihydroxy-3-keto-5-methylthiopentene dioxygenase; IPR004313 (Acireductone dioxygenase ARD family); GO:0010309 (acireductone dioxygenase [iron(II)-requiring] activity), GO:0016491 (oxidoreductase activity), GO:0019509 (L-methionine salvage from methylthioadenosine), GO:0055114 (oxidation-reduction process)	0.79	0.00107979	-0.340075	2.96666	unchange	0.00132879	0.765774	2.87654	unchange
5L02ZS	5L02ZS.1	plasma membrane intrinsic protein 2; 4; IPR000425 (Major intrinsic protein), IPR023271 (Aquaporin-like); GO:0005215 (transporter activity), GO:0006810 (transport), GO:0016020 (membrane)	NA	NA	NA	NA	unchange	0.000615688	-0.570081	3.21064	unchange
5L4YH4	5L4YH4.1	Hyaluronan / mRNA binding family; IPR006861 (Hyaluronan/mRNA-binding protein), IPR019084 (Stm1, N-terminal)	1.115	0.22932	0.157044	0.639558	unchange	0.917498	-0.0259899	0.0373947	unchange
5L85H8	5L85H8.2	heat shock protein STI-like isoform X1 [Glycine max]; IPR006636 (Heat shock chaperonin-binding), IPR011990 (Tetratricopeptide-like helical); GO:0005515 (protein binding)	1.279	0.0061751	0.355016	2.20936	unchange	0.0476131	-0.31221	1.32227	unchange
5LD4S6	5LD4S6.1	RING-H2 finger protein [Glycine max]; IPR013083 (Zinc finger, RING/FYVE/PHD-type); GO:0005515 (protein binding), GO:0008270 (zinc ion binding)	0.881	NA	-0.182786	NA	unchange	0.575986	-0.114497	0.239588	unchange
5LHA9P	5LHA9P.2	actin-related protein 2/3 complex subunit 1B; IPR017383 (ARP2/3 complex, 41kDa subunit (p41-arc)); GO:0003779 (actin binding), GO:0005515 (protein binding), GO:0005856 (cytoskeleton), GO:0030833 (regulation of actin filament polymerization)	NA	NA	NA	NA	unchange	0.460799	-0.18041	0.336489	unchange
5M1SBB	5M1SBB.2	protein phosphatase 1 regulatory subunit 7; IPR001611 (Leucine-rich repeat), IPR003591 (Leucine-rich repeat, typical subtype), IPR025875 (Leucine rich repeat 4); GO:0005515 (protein binding)	NA	NA	NA	NA	unchange	0.135579	0.282701	0.867807	unchange
5M9DV1	5M9DV1.1	26S protease regulatory subunit 7-like [Glycine max]; IPR005937 (26S proteasome subunit P45), IPR027417 (P-loop containing nucleoside triphosphate hydrolase); GO:0000166 (nucleotide binding), GO:0005524 (ATP binding), GO:0005737 (cytoplasm), GO:0016787 (hydrolase activity), GO:0017111 (nucleoside-triphosphatase activity), GO:0030163 (protein catabolic process)	1.063	0.30048	0.0881416	0.522184	unchange	0.760521	0.0628413	0.118889	unchange
5N3GR0	5N3GR0.1	isocitrate dehydrogenase V; IPR001804 (Isocitrate and isopropylmalate dehydrogenases family), IPR024084 (Isopropylmalate dehydrogenase-like domain); GO:0000287 (magnesium ion binding), GO:0004449 (isocitrate dehydrogenase (NAD+) activity), GO:0006099 (tricarboxylic acid cycle), GO:0051287 (NAD binding), GO:0055114 (oxidation-reduction process)	1.125	0.0180842	0.169925	1.7427	unchange	0.0266148	0.540147	1.57488	unchange
5N4DPF	5N4DPF.1	Phosphoglycerate mutase family protein; IPR013078 (Histidine phosphatase superfamily, clade-1)	0.867	0.2624	-0.205896	0.581036	unchange	0.286272	-0.240317	0.543221	unchange
5N4VNG	5N4VNG.2	CBS domain-containing protein CBSCBSPB1-like isoform X1 [Glycine max]; IPR000644 (CBS domain); GO:0030554 (adenyl nucleotide binding)	0.678	0.0020952	-0.560643	2.67877	unchange	7.47648e-06	-0.65622	5.1263	unchange
5N7T8C	5N7T8C.1	GATA type zinc finger transcription factor family protein; IPR001781 (Zinc finger, LIM-type); GO:0008270 (zinc ion binding)	0.931	NA	-0.103147	NA	unchange	0.0843272	-0.310361	1.07403	unchange
5NE8AH	5NE8AH.1	CCR4-NOT transcription complex subunit 1-like isoform X1 [Glycine max]; IPR007196 (CCR4-Not complex component, Not1, C-terminal), IPR024557 (CCR4-Not complex, Not1 subunit, domain of unknown function DUF3819)	1.157	0.159483	0.210389	0.797286	unchange	0.168501	-0.258067	0.773397	unchange
5NG4EY	5NG4EY.1	gamma-tocopherol methyltransferase; IPR013216 (Methyltransferase type 11), IPR025774 (Tocopherol O-methyltransferase); GO:0008152 (metabolic process), GO:0008168 (methyltransferase activity)	NA	NA	NA	NA	unchange	0.720957	-0.258636	0.142091	unchange
5NK7V3	5NK7V3.3	mevalonate kinase; IPR006206 (Mevalonate/galactokinase); GO:0004496 (mevalonate kinase activity), GO:0005524 (ATP binding), GO:0005737 (cytoplasm), GO:0008152 (metabolic process), GO:0008299 (isoprenoid biosynthetic process), GO:0016301 (kinase activity)	0.773	0.031836	-0.37146	1.49708	unchange	0.330092	-0.396723	0.481365	unchange
5PBU8Q	5PBU8Q.1	Peroxidase superfamily protein; IPR010255 (Haem peroxidase); GO:0004601 (peroxidase activity), GO:0006979 (response to oxidative stress), GO:0020037 (heme binding), GO:0055114 (oxidation-reduction process)	NA	NA	NA	NA	unchange	2.51625e-07	0.74049	6.59925	unchange
5PE0GF	5PE0GF.1	Mevalonate/galactokinase family protein; IPR006206 (Mevalonate/galactokinase); GO:0004335 (galactokinase activity), GO:0005524 (ATP binding), GO:0005737 (cytoplasm), GO:0006012 (galactose metabolic process), GO:0008152 (metabolic process), GO:0016301 (kinase activity), GO:0046835 (carbohydrate phosphorylation)	0.729	NA	-0.456009	NA	unchange	0.477354	0.165427	0.321159	unchange
5PGU74	5PGU74.2	glyceraldehyde-3-phosphate dehydrogenase C2; IPR020831 (Glyceraldehyde/Erythrose phosphate dehydrogenase family); GO:0006006 (glucose metabolic process), GO:0050661 (NADP binding), GO:0051287 (NAD binding), GO:0055114 (oxidation-reduction process)	NA	NA	NA	NA	unchange	0.517167	0.134396	0.286369	unchange
5Q6HTF	5Q6HTF.2	Thioredoxin superfamily protein; IPR011990 (Tetratricopeptide-like helical), IPR012336 (Thioredoxin-like fold); GO:0005515 (protein binding), GO:0045454 (cell redox homeostasis)	0.751	NA	-0.413115	NA	unchange	0.838357	-0.0473867	0.0765712	unchange
5Q7AHD	5Q7AHD.1	Translation initiation factor SUI1 family protein; IPR005873 (Density-regulated protein DRP1); GO:0003743 (translation initiation factor activity), GO:0006413 (translational initiation)	NA	NA	NA	NA	unchange	0.430399	-0.171343	0.366128	unchange
5QD0EV	5QD0EV.1	ATP-binding/protein serine/threonine kinase [Glycine max]; IPR011009 (Protein kinase-like domain), IPR013320 (Concanavalin A-like lectin/glucanase, subgroup); GO:0004672 (protein kinase activity), GO:0004674 (protein serine/threonine kinase activity), GO:0005524 (ATP binding), GO:0006468 (protein phosphorylation)	2.183	NA	1.12631	NA	unchange	7.29006e-39	2.28543	38.1373	up	unchange-up
5QT5LS	5QT5LS.1	jasmonic acid carboxyl methyltransferase; IPR005299 (SAM dependent carboxyl methyltransferase); GO:0008168 (methyltransferase activity)	0.939	0.51584	-0.0908029	0.287485	unchange	0.0156019	0.434358	1.80682	unchange
5QW7B0	5QW7B0.1	thioredoxin domain-containing protein 9 homolog; IPR012336 (Thioredoxin-like fold)	NA	NA	NA	NA	unchange	0.35632	0.300856	0.44816	unchange
5QY6DW	5QY6DW.1	non-specific phospholipase C6; IPR007312 (Phosphoesterase)	NA	NA	NA	NA	unchange	0.263684	-0.288101	0.578916	unchange
5QZF0A	5QZF0A.1	2-oxoglutarate (2OG) and Fe(II)-dependent oxygenase superfamily protein; IPR002283 (Isopenicillin N synthase), IPR026992 (Non-haem dioxygenase N-terminal domain), IPR027443 (Isopenicillin N synthase-like); GO:0005506 (iron ion binding), GO:0016491 (oxidoreductase activity), GO:0055114 (oxidation-reduction process)	NA	NA	NA	NA	unchange	0.050619	0.309379	1.29569	unchange
5R3I64	5R3I64.1	hypothetical protein	NA	NA	NA	NA	unchange	0.622358	-0.229262	0.205959	unchange
5R56VN	5R56VN.2	acetyl-CoA carboxylase biotin carboxylase subunit; IPR000089 (Biotin/lipoyl attachment), IPR011761 (ATP-grasp fold), IPR011764 (Biotin carboxylation domain), IPR016185 (Pre-ATP-grasp domain); GO:0003824 (catalytic activity), GO:0004075 (biotin carboxylase activity), GO:0005524 (ATP binding), GO:0008152 (metabolic process), GO:0016874 (ligase activity), GO:0046872 (metal ion binding)	0.757	0.161216	-0.401635	0.792592	unchange	0.772833	-0.0682679	0.111915	unchange
5RAP3T	5RAP3T.1	pre-mRNA-processing factor 17-like isoform X1 [Glycine max]; IPR000313 (PWWP domain), IPR012677 (Nucleotide-binding, alpha-beta plait), IPR015943 (WD40/YVTN repeat-like-containing domain); GO:0000166 (nucleotide binding), GO:0005515 (protein binding)	0.714	0.067477	-0.486004	1.17084	unchange	0.469717	-0.253741	0.328164	unchange
5RC8JY	5RC8JY.2	TIP41-like family protein; IPR007303 (TIP41-like protein)	1.126	0.128544	0.171207	0.890948	unchange	0.31031	0.252054	0.508204	unchange
5RL0S0	5RL0S0.1	Protein kinase superfamily protein; IPR011009 (Protein kinase-like domain), IPR013320 (Concanavalin A-like lectin/glucanase, subgroup); GO:0004672 (protein kinase activity), GO:0004674 (protein serine/threonine kinase activity), GO:0005524 (ATP binding), GO:0006468 (protein phosphorylation)	0.916	0.3943	-0.12658	0.404173	unchange	1.72455e-07	-0.760653	6.76332	unchange
5RM0K9	5RM0K9.1	BSD domain-containing protein; IPR005607 (BSD)	NA	NA	NA	NA	unchange	0.810901	0.0848881	0.0910323	unchange
5S024H	5S024H.1	beta-hexosaminidase 2; IPR017853 (Glycoside hydrolase, superfamily), IPR025705 (Beta-hexosaminidase subunit alpha/beta); GO:0004563 (beta-N-acetylhexosaminidase activity), GO:0005975 (carbohydrate metabolic process)	1.334	0.0052992	0.415759	2.27579	unchange	2.08634e-05	1.16181	4.68061	unchange
5S3M3D	5S3M3D.2	trans-2-enoyl-CoA reductase; IPR001104 (3-oxo-5-alpha-steroid 4-dehydrogenase, C-terminal); GO:0005737 (cytoplasm), GO:0006629 (lipid metabolic process), GO:0016021 (integral component of membrane)	NA	NA	NA	NA	unchange	0.051634	-0.455528	1.28706	unchange
5S4EZI	5S4EZI.1	UDP-glucosyltransferase family protein; IPR002213 (UDP-glucuronosyl/UDP-glucosyltransferase); GO:0008152 (metabolic process)	9.257	NA	3.21054	NA	unchange	0.0540128	1.23946	1.2675	unchange
5TF5AY	5TF5AY.1	Protein phosphatase 2C family protein; IPR001932 (Protein phosphatase 2C (PP2C)-like domain); GO:0003824 (catalytic activity)	1.616	NA	0.692427	NA	unchange	0.144163	-0.241395	0.841147	unchange
5TSI9H	5TSI9H.1	chaperonin 20; IPR020818 (Chaperonin Cpn10); GO:0005524 (ATP binding), GO:0005737 (cytoplasm), GO:0006457 (protein folding)	0.953	0.24448	-0.0694519	0.611757	unchange	1.18316e-05	-0.772757	4.92696	unchange
5U4ZXD	5U4ZXD.1	Adenine nucleotide alpha hydrolases-like superfamily protein; IPR006015 (Universal stress protein A); GO:0006950 (response to stress)	0.874	NA	-0.194295	NA	unchange	0.0224961	0.422273	1.64789	unchange
5U7DNF	5U7DNF.1	Peptidase M, neutral zinc metallopeptidase, zinc-binding site n=3 Tax=Nitrosococcus RepID=Q3JBI4_NITOC; IPR001930 (Peptidase M1, alanine aminopeptidase/leukotriene A4 hydrolase), IPR024601 (Peptidase M1, alanyl aminopeptidase, C-terminal); GO:0006508 (proteolysis), GO:0008237 (metallopeptidase activity), GO:0008270 (zinc ion binding)	1.317	0.00065987	0.397255	3.18054	unchange	0.00303696	0.44656	2.51756	unchange
5UEM0D	5UEM0D.4	tRNA nucleotidyltransferase; IPR002646 (Poly A polymerase, head domain), IPR026973 (tRNA nucleotidyltransferase); GO:0003723 (RNA binding), GO:0006396 (RNA processing), GO:0009022 (tRNA nucleotidyltransferase activity), GO:0016779 (nucleotidyltransferase activity), GO:0042780 (tRNA 3'-end processing)	NA	NA	NA	NA	unchange	0.833075	-0.0580528	0.0793159	unchange
5UJ4FC	5UJ4FC.1	sucrose transporter 4; IPR005989 (Sucrose/H+ symporter, plant); GO:0005887 (integral component of plasma membrane), GO:0008515 (sucrose transmembrane transporter activity), GO:0015770 (sucrose transport)	NA	NA	NA	NA	unchange	0.0954937	-0.272962	1.02003	unchange
5UT5JQ	5UT5JQ.1	defective in exine formation protein (DEX1); IPR013517 (FG-GAP repeat)	NA	NA	NA	NA	unchange	0.862311	-0.043383	0.064336	unchange
5V04YF	5V04YF.1	60S acidic ribosomal protein family; IPR001813 (Ribosomal protein L10/L12); GO:0003735 (structural constituent of ribosome), GO:0005622 (intracellular), GO:0005840 (ribosome), GO:0006414 (translational elongation)	NA	NA	NA	NA	unchange	0.617308	0.0976412	0.209498	unchange
5V3X3X	5V3X3X.2	topless-related protein 4-like isoform X2 [Glycine max]; IPR006594 (LisH dimerisation motif), IPR006595 (CTLH, C-terminal LisH motif), IPR015943 (WD40/YVTN repeat-like-containing domain), IPR027728 (Topless family); GO:0005515 (protein binding)	1.238	NA	0.308011	NA	unchange	0.0396927	-0.32508	1.40129	unchange
5V604V	5V604V.1	unknown protein; FUNCTIONS IN: molecular_function unknown; INVOLVED IN: biological_process unknown; LOCATED IN: cellular_component unknown; EXPRESSED IN: 24 plant structures; EXPRESSED DURING: 13 growth stages	0.912	0.130081	-0.132894	0.885786	unchange	0.968036	0.0113064	0.0141084	unchange
5W0L45	5W0L45.2	tether containing UBX domain for GLUT4-like protein; IPR001012 (UBX); GO:0005515 (protein binding)	NA	NA	NA	NA	unchange	0.790053	-0.0760376	0.102344	unchange
5W32PJ	5W32PJ.1	starch synthase 2; IPR011835 (Glycogen/starch synthase, ADP-glucose type); GO:0009011 (starch synthase activity), GO:0009058 (biosynthetic process), GO:0009250 (glucan biosynthetic process)	NA	NA	NA	NA	unchange	0.497609	-0.156939	0.303112	unchange
5W5TAL	5W5TAL.1	alpha carbonic anhydrase 7; IPR001148 (Alpha carbonic anhydrase), IPR023561 (Carbonic anhydrase, alpha-class)	NA	NA	NA	NA	unchange	2.2344e-61	7.0437	60.6508	up	unchange-up
5X7XAP	5X7XAP.2	acyl-CoA synthetase 5; IPR000873 (AMP-dependent synthetase/ligase), IPR025110 (AMP-binding enzyme C-terminal domain); GO:0003824 (catalytic activity), GO:0008152 (metabolic process)	2.04	0.0032969	1.02857	2.48189	up	0.00052393	0.646247	3.28073	unchange	up-unchange
5XAX9E	5XAX9E.1	Peroxidase superfamily protein; IPR010255 (Haem peroxidase); GO:0004601 (peroxidase activity), GO:0006979 (response to oxidative stress), GO:0020037 (heme binding), GO:0055114 (oxidation-reduction process)	0.928	0.178859	-0.107803	0.747489	unchange	0.172939	-0.236782	0.762107	unchange
5XEL3K	5XEL3K.1	isochorismatase hydrolase family protein; IPR000868 (Isochorismatase-like); GO:0003824 (catalytic activity), GO:0008152 (metabolic process)	0.723	NA	-0.467932	NA	unchange	0.000304731	-0.772419	3.51608	unchange
5XP26J	5XP26J.1	transmembrane protein, putative	0.709	0.0033961	-0.496142	2.46902	unchange	0.000126261	-0.585672	3.89873	unchange
5Y0QX9	5Y0QX9.2	Pentatricopeptide repeat (PPR) superfamily protein; IPR002885 (Pentatricopeptide repeat), IPR011527 (ABC transporter type 1, transmembrane domain), IPR011990 (Tetratricopeptide-like helical), IPR027417 (P-loop containing nucleoside triphosphate hydrolase); GO:0005515 (protein binding), GO:0005524 (ATP binding), GO:0006810 (transport), GO:0016021 (integral component of membrane), GO:0016887 (ATPas…	NA	NA	NA	NA	unchange	0.0632745	-0.431057	1.19877	unchange
5Y48JI	5Y48JI.1	Adenine nucleotide alpha hydrolases-like superfamily protein; IPR006015 (Universal stress protein A); GO:0006950 (response to stress)	0.533	0.00135906	-0.907793	2.86676	unchange	0.0668346	-0.382994	1.175	unchange
5Y5RJ5	5Y5RJ5.1	Serine carboxypeptidase S28 family protein; IPR008758 (Peptidase S28); GO:0006508 (proteolysis), GO:0008236 (serine-type peptidase activity)	0.877	0.063745	-0.189351	1.19555	unchange	0.0601688	0.359594	1.22063	unchange
5YH4B6	5YH4B6.1	chalcone synthase [Glycine max]; IPR011141 (Polyketide synthase, type III), IPR016039 (Thiolase-like); GO:0003824 (catalytic activity), GO:0008152 (metabolic process), GO:0009058 (biosynthetic process)	NA	NA	NA	NA	unchange	0.00280934	4.78983	2.5514	unchange
5YJ9DX	5YJ9DX.1	serine carboxypeptidase-like 29; IPR001563 (Peptidase S10, serine carboxypeptidase); GO:0004185 (serine-type carboxypeptidase activity), GO:0006508 (proteolysis)	0.875	0.0038012	-0.192645	2.42008	unchange	2.56885e-05	0.764681	4.59026	unchange
5YY8MK	5YY8MK.1	nascent polypeptide-associated complex subunit alpha-like protein 2; IPR016641 (Nascent polypeptide-associated complex subunit alpha); GO:0005515 (protein binding)	1.191	0.26634	0.252173	0.574564	unchange	0.578484	0.106763	0.237709	unchange
5Z6Y8Z	5Z6Y8Z.1	peroxisomal (S)-2-hydroxy-acid oxidase GLO1; IPR012133 (Alpha-hydroxy acid dehydrogenase, FMN-dependent), IPR013785 (Aldolase-type TIM barrel); GO:0003824 (catalytic activity), GO:0010181 (FMN binding), GO:0016491 (oxidoreductase activity), GO:0055114 (oxidation-reduction process)	0.224	1.0575e-06	-2.15843	5.97572	down	1.34601e-39	-1.85814	38.871	unchange	down-unchange
5ZFR0R	5ZFR0R.1	acyl-activating enzyme 17; IPR000873 (AMP-dependent synthetase/ligase), IPR025110 (AMP-binding enzyme C-terminal domain); GO:0003824 (catalytic activity), GO:0008152 (metabolic process)	1.048	NA	0.0676387	NA	unchange	0.980412	0.0062916	0.00859129	unchange
5ZVC70	5ZVC70.6	putative nuclease HARBI1-like [Glycine max]; IPR024752 (Myb/SANT-like domain), IPR026103 (Harbinger transposase-derived nuclease), IPR027806 (Harbinger transposase-derived nuclease domain)	1.778	NA	0.830255	NA	unchange	0.0678353	0.297585	1.16854	unchange
5ZY46S	5ZY46S.1	annexin 5; IPR001464 (Annexin); GO:0005509 (calcium ion binding), GO:0005544 (calcium-dependent phospholipid binding)	0.711	0.0173353	-0.492079	1.76107	unchange	0.737013	-0.110116	0.132525	unchange
5ZZ2UC	5ZZ2UC.1	Ribosome recycling factor; IPR002661 (Ribosome recycling factor), IPR023584 (Ribosome recycling factor domain), IPR024946 (Arginine repressor C-terminal-like domain); GO:0006412 (translation)	0.775	0.027575	-0.367732	1.55948	unchange	0.0471946	-0.530359	1.32611	unchange
60363P	60363P.2	lysosomal pro-X carboxypeptidase-like protein; IPR008758 (Peptidase S28); GO:0006508 (proteolysis), GO:0008236 (serine-type peptidase activity)	0.936	0.39198	-0.0954196	0.406736	unchange	0.28579	0.241402	0.543953	unchange
607K5B	607K5B.1	chalcone synthase [Glycine max]; IPR011141 (Polyketide synthase, type III), IPR016039 (Thiolase-like); GO:0003824 (catalytic activity), GO:0008152 (metabolic process), GO:0009058 (biosynthetic process)	NA	NA	NA	NA	unchange	3.2089e-144	5.63801	143.494	up	unchange-up
60DDY8	60DDY8.1	Argonaute family protein; IPR003100 (Argonaute/Dicer protein, PAZ domain), IPR012337 (Ribonuclease H-like domain), IPR014811 (Domain of unknown function DUF1785); GO:0003676 (nucleic acid binding), GO:0005515 (protein binding)	NA	NA	NA	NA	unchange	0.0336653	-0.335765	1.47282	unchange
60IM8Z	60IM8Z.2	amidase 1-like isoform X1 [Glycine max]; IPR000120 (Amidase), IPR011990 (Tetratricopeptide-like helical), IPR023631 (Amidase signature domain); GO:0005515 (protein binding)	1.071	NA	0.0989585	NA	unchange	0.00843056	-0.644055	2.07414	unchange
6154V7	6154V7.1	ASF1 like histone chaperone; IPR006818 (Histone chaperone, ASF1-like); GO:0005634 (nucleus), GO:0006333 (chromatin assembly or disassembly)	NA	NA	NA	NA	unchange	0.0363705	-0.392982	1.43925	unchange
61AUMZ	61AUMZ.1	Ribosomal protein S3, component of cytosolic 80S ribosome and 40S small subunit n=1 Tax=Ostreococcus lucimarinus (strain CCE9901) RepID=A4RVP7_OSTLU; IPR005703 (Ribosomal protein S3, eukaryotic/archaeal); GO:0003723 (RNA binding), GO:0003735 (structural constituent of ribosome), GO:0005622 (intracellular), GO:0005840 (ribosome), GO:0006412 (translation), GO:0015935 (small ribosomal subunit)	0.927	NA	-0.109359	NA	unchange	0.444057	0.376311	0.352561	unchange
61CDGC	61CDGC.1	leaf ferredoxin-NADP reductase; IPR001433 (Oxidoreductase FAD/NAD(P)-binding), IPR015701 (Ferredoxin--NADP reductase), IPR017938 (Riboflavin synthase-like beta-barrel); GO:0016491 (oxidoreductase activity), GO:0055114 (oxidation-reduction process)	0.25	4.2502e-07	-2	6.37159	down	0.719993	0.447214	0.142672	unchange	down-unchange
61KG5W	61KG5W.1	fumarylacetoacetase, putative; IPR005959 (Fumarylacetoacetase), IPR011234 (Fumarylacetoacetase, C-terminal-related); GO:0003824 (catalytic activity), GO:0004334 (fumarylacetoacetase activity), GO:0008152 (metabolic process), GO:0009072 (aromatic amino acid family metabolic process)	1.436	0.167163	0.522056	0.77686	unchange	1.54418e-21	1.36886	20.8113	unchange
61L3M3	61L3M3.1	rac-like GTP-binding protein 7-like [Glycine max]; IPR001806 (Small GTPase superfamily), IPR005225 (Small GTP-binding protein domain), IPR027417 (P-loop containing nucleoside triphosphate hydrolase); GO:0005525 (GTP binding), GO:0005622 (intracellular), GO:0006184 (GTP catabolic process), GO:0007165 (signal transduction), GO:0007264 (small GTPase mediated signal transduction), GO:0015031 (protein…	NA	NA	NA	NA	unchange	3.08486e-05	-0.814429	4.51076	unchange
61N80Q	61N80Q.1	U4/U6.U5 tri-snRNP-associated protein 1-like isoform X3 [Glycine max]; IPR005011 (SART-1 protein)	0.996	NA	-0.00578235	NA	unchange	0.0440312	-0.341946	1.35624	unchange
61QI09	61QI09.1	probable ADP-ribosylation factor GTPase-activating protein AGD14-like isoform X1 [Glycine max]; IPR001164 (Arf GTPase activating protein); GO:0008060 (ARF GTPase activator activity), GO:0008270 (zinc ion binding), GO:0032312 (regulation of ARF GTPase activity)	NA	NA	NA	NA	unchange	0.00107081	-0.554331	2.97029	unchange
624Z3W	624Z3W.1	Peroxidase family protein; IPR010255 (Haem peroxidase); GO:0004601 (peroxidase activity), GO:0006979 (response to oxidative stress), GO:0020037 (heme binding), GO:0055114 (oxidation-reduction process)	NA	NA	NA	NA	unchange	0.745526	0.0690257	0.127537	unchange
62BQT7	62BQT7.1	heme oxygenase 3; IPR016053 (Haem oxygenase-like), IPR016084 (Haem oxygenase-like, multi-helical); GO:0004392 (heme oxygenase (decyclizing) activity), GO:0006788 (heme oxidation), GO:0055114 (oxidation-reduction process)	NA	NA	NA	NA	unchange	0.0430692	0.346649	1.36583	unchange
62L32R	62L32R.1	PAB1-binding protein 1-like isoform X4 [Glycine max]; IPR009604 (LsmAD domain), IPR025852 (Ataxin 2, SM domain)	1.828	NA	0.870266	NA	unchange	0.944983	-0.0189649	0.0245761	unchange
62QAW3	62QAW3.1	2-aminoethanethiol dioxygenase-like [Glycine max]; IPR012864 (Cysteamine dioxygenase), IPR014710 (RmlC-like jelly roll fold); GO:0047800 (cysteamine dioxygenase activity), GO:0055114 (oxidation-reduction process)	1.269	NA	0.343692	NA	unchange	0.0396927	0.541542	1.40129	unchange
63AZS3	63AZS3.1	Transcription factor and DNA repair complex, core TFIIH, putative n=1 Tax=Aspergillus clavatus (strain ATCC 1007 / CBS 513.65 / DSM 816 / NCTC 3887 / NRRL 1) RepID=A1C4Q2_ASPCL; IPR012170 (TFIIH subunit Ssl1/p44); GO:0000439 (core TFIIH complex), GO:0006281 (DNA repair), GO:0006289 (nucleotide-excision repair), GO:0008270 (zinc ion binding), GO:0046872 (metal ion binding)	NA	NA	NA	NA	unchange	0.24145	0.321604	0.617174	unchange
63GP52	63GP52.1	light-harvesting chlorophyll B-binding protein 3; IPR022796 (Chlorophyll A-B binding protein), IPR023329 (Chlorophyll a/b binding protein domain); GO:0016020 (membrane)	NA	NA	NA	NA	unchange	0.08491	-0.739039	1.07104	unchange
63K8WX	63K8WX.1	ATP binding / kinase/ protein kinase/ protein serine/threonine kinase/ protein-tyrosine kinase n=4 Tax=rosids RepID=C5DB54_VITVI; IPR011009 (Protein kinase-like domain); GO:0004672 (protein kinase activity), GO:0004674 (protein serine/threonine kinase activity), GO:0005524 (ATP binding), GO:0006468 (protein phosphorylation)	0.527	NA	-0.924125	NA	unchange	0.00412755	-0.628296	2.38431	unchange
SCN40X	SCN40X.2	Eukaryotic aspartyl protease family protein; IPR001461 (Aspartic peptidase), IPR021109 (Aspartic peptidase domain); GO:0004190 (aspartic-type endopeptidase activity), GO:0006508 (proteolysis)	8.117	3.5231e-06	3.02095	5.45308	up	5.4429e-101	3.74183	100.264	up	up-up
63P8XR	63P8XR.1	RAN binding protein 1; IPR011993 (Pleckstrin homology-like domain), IPR015007 (Nuclear pore complex, NUP2/50/61); GO:0005643 (nuclear pore), GO:0046907 (intracellular transport)	0.715	0.0024224	-0.483985	2.61575	unchange	0.384008	0.160482	0.415659	unchange
63TST2	63TST2.1	RNA-binding protein 24-A-like [Glycine max]; IPR012677 (Nucleotide-binding, alpha-beta plait); GO:0000166 (nucleotide binding), GO:0003676 (nucleic acid binding)	NA	NA	NA	NA	unchange	0.613401	-0.116384	0.212255	unchange
63VFJN	63VFJN.1	transmembrane emp24 domain-containing protein p24beta2-like [Glycine max]; IPR009038 (GOLD); GO:0006810 (transport), GO:0016021 (integral component of membrane)	1.121	0.045922	0.164786	1.33798	unchange	1.16997e-05	0.83931	4.93183	unchange
63W3DY	63W3DY.2	FKBP-like peptidyl-prolyl cis-trans isomerase family protein; IPR001179 (Peptidyl-prolyl cis-trans isomerase, FKBP-type, domain), IPR023566 (Peptidyl-prolyl cis-trans isomerase, FKBP-type); GO:0006457 (protein folding)	NA	NA	NA	NA	unchange	0.000445381	-1.37567	3.35127	unchange
63XCF8	63XCF8.1	RNA-binding protein 1-like [Glycine max]; IPR012677 (Nucleotide-binding, alpha-beta plait); GO:0000166 (nucleotide binding), GO:0003676 (nucleic acid binding)	1.088	0.45468	0.121679	0.342294	unchange	0.742342	0.0709228	0.129396	unchange
63YJK9	63YJK9.2	monosaccharide transporter [Glycine max]; IPR005828 (General substrate transporter), IPR016196 (Major facilitator superfamily domain, general substrate transporter); GO:0005215 (transporter activity), GO:0006810 (transport), GO:0016020 (membrane), GO:0016021 (integral component of membrane), GO:0022857 (transmembrane transporter activity), GO:0022891 (substrate-specific transmembrane transporter …	NA	NA	NA	NA	unchange	0.00787992	-0.405882	2.10348	unchange
640VZ5	640VZ5.2	Copper amine oxidase family protein; IPR000269 (Copper amine oxidase); GO:0005507 (copper ion binding), GO:0008131 (primary amine oxidase activity), GO:0009308 (amine metabolic process), GO:0048038 (quinone binding), GO:0055114 (oxidation-reduction process)	0.583	0.00022151	-0.778432	3.65461	unchange	0.0471946	0.344299	1.32611	unchange
6441EL	6441EL.1	Unknown protein; IPR015157 (Translation machinery associated TMA7)	NA	NA	NA	NA	unchange	0.836754	0.0434569	0.0774022	unchange
644STB	644STB.1	Protein phosphatase 2C family protein; IPR001932 (Protein phosphatase 2C (PP2C)-like domain), IPR015655 (Protein phosphatase 2C); GO:0003824 (catalytic activity)	0.941	0.22748	-0.0877334	0.643057	unchange	1.02291e-14	1.12116	13.9902	unchange
649GVM	649GVM.1	HMG-Y-related protein A-like [Glycine max]; IPR011991 (Winged helix-turn-helix DNA-binding domain), IPR020478 (AT hook-like); GO:0000785 (chromatin), GO:0000786 (nucleosome), GO:0003677 (DNA binding), GO:0005634 (nucleus), GO:0006334 (nucleosome assembly)	NA	NA	NA	NA	unchange	0.45661	-0.267134	0.340455	unchange
649J27	649J27.1	Calcium-binding EF hand family protein; IPR000261 (EPS15 homology (EH)), IPR011992 (EF-hand domain pair); GO:0005509 (calcium ion binding), GO:0005515 (protein binding)	0.481	NA	-1.05589	NA	unchange	0.156422	0.246043	0.805703	unchange
64GN3C	64GN3C.1	beta-fructofuranosidase; cell wall invertase I; fructosidase; IPR001362 (Glycoside hydrolase, family 32), IPR008985 (Concanavalin A-like lectin/glucanases superfamily), IPR023296 (Glycosyl hydrolase, five-bladed beta-propellor domain); GO:0005975 (carbohydrate metabolic process)	NA	NA	NA	NA	unchange	4.24189e-21	3.33026	20.3724	up	unchange-up
64XA74	64XA74.2	Transducin/WD40 repeat-like superfamily protein; IPR013934 (Small-subunit processome, Utp13), IPR015943 (WD40/YVTN repeat-like-containing domain), IPR020472 (G-protein beta WD-40 repeat); GO:0005515 (protein binding), GO:0006364 (rRNA processing), GO:0032040 (small-subunit processome)	NA	NA	NA	NA	unchange	0.384047	-0.18644	0.415616	unchange
64XDM2	64XDM2.1	nucleoporin NUP53-like isoform X2 [Glycine max]; IPR007846 (RNA-recognition motif (RRM) Nup35-type domain), IPR017389 (Nucleoporin, NUP53); GO:0031965 (nuclear membrane), GO:0055085 (transmembrane transport)	0.969	NA	-0.0454314	NA	unchange	0.793948	0.0715819	0.100208	unchange
658XMK	658XMK.1	Myosin heavy chain-related protein	NA	NA	NA	NA	unchange	1.35642e-11	-1.04245	10.8676	unchange
65DI7F	65DI7F.1	transportin-3-like isoform X1 [Glycine max]; IPR013598 (Exportin-1/Importin-beta-like), IPR016024 (Armadillo-type fold); GO:0005488 (binding)	NA	NA	NA	NA	unchange	0.641887	-0.107878	0.192541	unchange
65IVB9	65IVB9.1	Transmembrane proteins 14C; IPR005349 (Uncharacterised protein family UPF0136, Transmembrane); GO:0016020 (membrane)	NA	NA	NA	NA	unchange	0.00473762	0.690204	2.32444	unchange
65LFFQ	65LFFQ.1	60S acidic ribosomal protein family; IPR001813 (Ribosomal protein L10/L12); GO:0003735 (structural constituent of ribosome), GO:0005622 (intracellular), GO:0005840 (ribosome), GO:0006414 (translational elongation)	1.114	0.136764	0.155749	0.864028	unchange	0.00014808	0.557426	3.8295	unchange
663RID	663RID.1	UDP-Glycosyltransferase superfamily protein; IPR002213 (UDP-glucuronosyl/UDP-glucosyltransferase); GO:0008152 (metabolic process)	NA	NA	NA	NA	unchange	0.145442	0.689577	0.837311	unchange
66AXQW	66AXQW.1	E3 SUMO-protein ligase SIZ1-like isoform X1 [Glycine max]; IPR003034 (SAP domain), IPR004181 (Zinc finger, MIZ-type), IPR013083 (Zinc finger, RING/FYVE/PHD-type); GO:0003676 (nucleic acid binding), GO:0005515 (protein binding), GO:0008270 (zinc ion binding)	NA	NA	NA	NA	unchange	0.269809	0.224019	0.568944	unchange
66CLCN	66CLCN.1	methylthioadenosine nucleosidase 1; IPR018017 (Nucleoside phosphorylase); GO:0003824 (catalytic activity), GO:0009116 (nucleoside metabolic process)	NA	NA	NA	NA	unchange	0.171135	0.235114	0.766661	unchange
66DN5N	66DN5N.1	peptidyl-prolyl cis-trans isomerase NIMA-interacting 4-like isoform X2 [Glycine max]; IPR000297 (Peptidyl-prolyl cis-trans isomerase, PpiC-type), IPR001763 (Rhodanese-like domain); GO:0016853 (isomerase activity)	1.351	0.26888	0.434028	0.570442	unchange	0.647091	-0.173229	0.189035	unchange
66GFWV	66GFWV.1	kanadaptin-like isoform X1 [Glycine max]; IPR008984 (SMAD/FHA domain); GO:0005515 (protein binding)	0.927	NA	-0.109359	NA	unchange	0.0856653	-0.362323	1.0672	unchange
66KNZL	66KNZL.1	Serine/threonine protein phosphatase family protein; IPR004843 (Phosphoesterase domain), IPR012391 (Serine/threonine protein phosphatase, BSU1); GO:0004721 (phosphoprotein phosphatase activity), GO:0005506 (iron ion binding), GO:0005515 (protein binding), GO:0016787 (hydrolase activity), GO:0030145 (manganese ion binding)	0.832	NA	-0.265345	NA	unchange	0.233099	-0.298245	0.63246	unchange
66S7FV	66S7FV.1	plasma membrane H+-ATPase; IPR001757 (Cation-transporting P-type ATPase), IPR023214 (HAD-like domain), IPR023298 (P-type ATPase, transmembrane domain); GO:0000166 (nucleotide binding), GO:0006200 (ATP catabolic process), GO:0006754 (ATP biosynthetic process), GO:0006812 (cation transport), GO:0016021 (integral component of membrane), GO:0016887 (ATPase activity), GO:0019829 (cation-transporting A…	1.113	0.0059205	0.154454	2.22764	unchange	1.07548e-14	1.10129	13.9684	unchange
66TP8S	66TP8S.2	mitochondrial substrate carrier family protein; IPR011992 (EF-hand domain pair), IPR018108 (Mitochondrial substrate/solute carrier), IPR023395 (Mitochondrial carrier domain); GO:0005509 (calcium ion binding)	1.246	NA	0.317304	NA	unchange	0.0263526	-0.397429	1.57918	unchange
66YQP5	66YQP5.1	COP9 signalosome complex subunit 2; IPR000717 (Proteasome component (PCI) domain), IPR011990 (Tetratricopeptide-like helical), IPR013143 (PCI/PINT associated module); GO:0005515 (protein binding)	1.286	0.30208	0.362891	0.519878	unchange	0.867851	-0.0468198	0.0615549	unchange
6736TM	6736TM.1	ADP-ribosylation factor 1; IPR001806 (Small GTPase superfamily), IPR006689 (Small GTPase superfamily, ARF/SAR type), IPR027417 (P-loop containing nucleoside triphosphate hydrolase); GO:0005525 (GTP binding), GO:0005622 (intracellular), GO:0007264 (small GTPase mediated signal transduction)	0.771	0.2213	-0.375197	0.655019	unchange	0.0890384	-0.366743	1.05042	unchange
673KA0	673KA0.1	NADH dehydrogenase [ubiquinone] iron-sulfur protein; IPR010226 (NADH-quinone oxidoreductase, chain I), IPR017896 (4Fe-4S ferredoxin-type, iron-sulphur binding domain); GO:0016020 (membrane), GO:0051536 (iron-sulfur cluster binding), GO:0055114 (oxidation-reduction process)	1.09	0.141198	0.124328	0.850171	unchange	0.0253874	0.435559	1.59538	unchange
677WAC	677WAC.1	MLP-like protein 43; IPR000916 (Bet v I domain), IPR023393 (START-like domain); GO:0006952 (defense response), GO:0009607 (response to biotic stimulus)	NA	NA	NA	NA	unchange	0.267465	0.246077	0.572733	unchange
679W5T	679W5T.1	HCP-like superfamily protein; IPR011990 (Tetratricopeptide-like helical); GO:0005515 (protein binding)	1.059	0.2623	0.0827026	0.581202	unchange	0.138402	0.257367	0.858857	unchange
67E0CQ	67E0CQ.1	Glutathione S-transferase family protein; IPR010987 (Glutathione S-transferase, C-terminal-like), IPR012336 (Thioredoxin-like fold); GO:0005515 (protein binding)	1.644	2.098e-07	0.71721	6.67819	unchange	0.860162	-0.0386592	0.0654196	unchange
67HGNM	67HGNM.4	uncharacterized protein LOC100777981 isoform X3 [Glycine max]	0.623	NA	-0.682696	NA	unchange	0.190418	0.402805	0.720291	unchange
67HPDN	67HPDN.1	aldo/keto reductase family oxidoreductase; IPR001395 (Aldo/keto reductase), IPR023210 (NADP-dependent oxidoreductase domain); GO:0016491 (oxidoreductase activity), GO:0055114 (oxidation-reduction process)	0.773	0.031581	-0.37146	1.50057	unchange	2.77444e-06	-0.938385	5.55682	unchange
67NMHM	67NMHM.1	imidazole glycerol phosphate synthase subunit HisF; IPR006062 (Histidine biosynthesis), IPR010139 (Imidazole glycerol phosphate synthase, subunit H), IPR014640 (Imidazole glycerol phosphate synthase HisHF), IPR017926 (Glutamine amidotransferase); GO:0000105 (histidine biosynthetic process), GO:0000107 (imidazoleglycerol-phosphate synthase activity), GO:0003824 (catalytic activity), GO:0005737 (cy…	1.163	0.0171422	0.217851	1.76593	unchange	0.399935	0.181303	0.398011	unchange
67PT2S	67PT2S.1	trihelix transcription factor GTL1-like [Glycine max]	NA	NA	NA	NA	unchange	0.818282	0.054832	0.0870969	unchange
67RSVA	67RSVA.1	uncharacterized protein At1g04910-like [Glycine max]; IPR019378 (GDP-fucose protein O-fucosyltransferase)	0.879	0.066859	-0.186065	1.17484	unchange	0.643767	-0.0940861	0.191271	unchange
67S48P	67S48P.1	NADP-dependent alkenal double bond reductase; IPR002085 (Alcohol dehydrogenase superfamily, zinc-type), IPR013149 (Alcohol dehydrogenase, C-terminal), IPR016040 (NAD(P)-binding domain); GO:0008270 (zinc ion binding), GO:0016491 (oxidoreductase activity), GO:0055114 (oxidation-reduction process)	NA	NA	NA	NA	unchange	0.345688	0.31338	0.461315	unchange
67Y9C9	67Y9C9.1	MLP-like protein 31; IPR000916 (Bet v I domain), IPR023393 (START-like domain); GO:0006952 (defense response), GO:0009607 (response to biotic stimulus)	0.467	0.00040226	-1.09851	3.39549	down	0.0160568	-0.791508	1.79434	unchange	down-unchange
681S5P	681S5P.2	Phosphoglucomutase/phosphomannomutase, alpha/beta/alpha domain II n=2 Tax=Clostridium RepID=A7VV21_9CLOT; IPR005841 (Alpha-D-phosphohexomutase superfamily); GO:0005975 (carbohydrate metabolic process)	1.321	NA	0.40163	NA	unchange	0.888685	-0.0300717	0.0512521	unchange
684P3R	684P3R.1	O-methyltransferase 1; IPR016461 (Caffeate O-methyltransferase (COMT) family); GO:0008168 (methyltransferase activity), GO:0008171 (O-methyltransferase activity), GO:0046983 (protein dimerization activity)	NA	NA	NA	NA	unchange	7.93638e-65	4.72913	64.1004	up	unchange-up
688MDI	688MDI.2	26S proteasome regulatory subunit 4 homolog A [Glycine max]; IPR005937 (26S proteasome subunit P45), IPR027417 (P-loop containing nucleoside triphosphate hydrolase); GO:0000166 (nucleotide binding), GO:0005524 (ATP binding), GO:0005737 (cytoplasm), GO:0016787 (hydrolase activity), GO:0017111 (nucleoside-triphosphatase activity), GO:0030163 (protein catabolic process)	NA	NA	NA	NA	unchange	0.0495903	0.321273	1.3046	unchange
68AXRD	68AXRD.1	Protein kinase superfamily protein; IPR011009 (Protein kinase-like domain); GO:0004672 (protein kinase activity), GO:0004707 (MAP kinase activity), GO:0005524 (ATP binding), GO:0006468 (protein phosphorylation)	1.397	NA	0.482332	NA	unchange	1.48536e-08	0.843962	7.82817	unchange
68AZQV	68AZQV.2	RNA-binding KH domain-containing protein; IPR004087 (K Homology domain); GO:0003723 (RNA binding)	1.087	0.21994	0.120352	0.657696	unchange	0.465089	0.183186	0.332464	unchange
68BB74	68BB74.2	protein FLX-like 1-like isoform X1 [Glycine max]	0.928	NA	-0.107803	NA	unchange	0.221039	-0.23367	0.655531	unchange
68E5M7	68E5M7.1	glutamine-dependent NAD(+) synthetase, putative; IPR003694 (NAD synthase); GO:0003952 (NAD+ synthase (glutamine-hydrolyzing) activity), GO:0005524 (ATP binding), GO:0006807 (nitrogen compound metabolic process), GO:0009435 (NAD biosynthetic process)	1.174	0.08328	0.231432	1.07946	unchange	0.00777069	0.480179	2.10954	unchange
68ECIB	68ECIB.1	BAX inhibitor 1; IPR006214 (Bax inhibitor 1-related)	NA	NA	NA	NA	unchange	0.324027	0.44277	0.489419	unchange
68HMAV	68HMAV.1	xyloglucan endotransglucosylase/hydrolase 32; IPR008985 (Concanavalin A-like lectin/glucanases superfamily), IPR016455 (Xyloglucan endotransglucosylase/hydrolase); GO:0005618 (cell wall), GO:0005975 (carbohydrate metabolic process), GO:0006073 (cellular glucan metabolic process), GO:0016762 (xyloglucan:xyloglucosyl transferase activity), GO:0048046 (apoplast)	NA	NA	NA	NA	unchange	2.05615e-14	-1.07486	13.6869	unchange
68LHHN	68LHHN.1	p8MTCP1; IPR009069 (Cysteine alpha-hairpin motif superfamily), IPR010625 (CHCH)	0.848	NA	-0.237864	NA	unchange	0.218865	0.215028	0.659824	unchange
68M1NE	68M1NE.1	Calcium-binding protein cnx1 n=1 Tax=Ophiostoma piceae (strain UAMH 11346) RepID=S3BU07_OPHP1; IPR001580 (Calreticulin/calnexin), IPR008985 (Concanavalin A-like lectin/glucanases superfamily); GO:0005509 (calcium ion binding), GO:0005515 (protein binding), GO:0005783 (endoplasmic reticulum), GO:0006457 (protein folding), GO:0051082 (unfolded protein binding)	0.976	0.37094	-0.0350469	0.430696	unchange	4.6866e-05	0.592061	4.32914	unchange
68QD6J	68QD6J.1	RNA ligase/cyclic nucleotide phosphodiesterase family protein; IPR009097 (RNA ligase/cyclic nucleotide phosphodiesterase); GO:0003824 (catalytic activity)	0.969	NA	-0.0454314	NA	unchange	0.904766	0.0515179	0.0434636	unchange
68RGHK	68RGHK.2	lysosomal alpha-mannosidase-like [Glycine max]; IPR011013 (Galactose mutarotase-like domain), IPR011330 (Glycoside hydrolase/deacetylase, beta/alpha-barrel), IPR013780 (Glycosyl hydrolase, family 13, all-beta), IPR015341 (Glycoside hydrolase, family 38, central domain); GO:0003824 (catalytic activity), GO:0004559 (alpha-mannosidase activity), GO:0005975 (carbohydrate metabolic process), GO:000601…	0.832	NA	-0.265345	NA	unchange	0.963175	0.0146783	0.0162948	unchange
68UH5I	68UH5I.1	ubiquitin activating enzyme 2; IPR000011 (Ubiquitin/SUMO-activating enzyme E1), IPR018075 (Ubiquitin-activating enzyme, E1), IPR018965 (Ubiquitin-activating enzyme e1, C-terminal), IPR023280 (Ubiquitin-like 1 activating enzyme, catalytic cysteine domain); GO:0003824 (catalytic activity), GO:0005524 (ATP binding), GO:0006464 (cellular protein modification process), GO:0008641 (small protein activa…	0.954	0.31502	-0.0679388	0.501662	unchange	0.42622	0.142033	0.370366	unchange
68WCMC	68WCMC.1	Calcium-dependent lipid-binding (CaLB domain) family protein; IPR000008 (C2 domain); GO:0005515 (protein binding)	0.676	0.044842	-0.564905	1.34832	unchange	0.00247336	-0.484904	2.60671	unchange
68YCJI	68YCJI.1	sieve element occlusion protein; IPR027942 (Sieve element occlusion, N-terminal), IPR027944 (Sieve element occlusion, C-terminal)	0.715	0.00035793	-0.483985	3.4462	unchange	0.000599321	-0.7572	3.22234	unchange
691U9V	691U9V.1	Clathrin, heavy chain; IPR016341 (Clathrin, heavy chain); GO:0005198 (structural molecule activity), GO:0005488 (binding), GO:0005515 (protein binding), GO:0006886 (intracellular protein transport), GO:0016192 (vesicle-mediated transport), GO:0030130 (clathrin coat of trans-Golgi network vesicle), GO:0030132 (clathrin coat of coated pit)	NA	NA	NA	NA	unchange	0.982558	0.00862032	0.00764179	unchange
69CMND	69CMND.1	Glutathione S-transferase family protein; IPR010987 (Glutathione S-transferase, C-terminal-like), IPR012336 (Thioredoxin-like fold); GO:0005515 (protein binding)	NA	NA	NA	NA	unchange	1.5258e-08	2.68008	7.8165	up	unchange-up
69E4XE	69E4XE.1	Oxidoreductase family protein; IPR004104 (Oxidoreductase, C-terminal), IPR016040 (NAD(P)-binding domain); GO:0008152 (metabolic process), GO:0016491 (oxidoreductase activity), GO:0055114 (oxidation-reduction process)	NA	NA	NA	NA	unchange	0.668375	0.138175	0.17498	unchange
69EVEX	69EVEX.1	Unknown protein	NA	NA	NA	NA	unchange	0.0291169	-0.734118	1.53585	unchange
69L8JH	69L8JH.1	Eukaryotic aspartyl protease family protein; IPR001461 (Aspartic peptidase), IPR021109 (Aspartic peptidase domain); GO:0004190 (aspartic-type endopeptidase activity), GO:0006508 (proteolysis)	0.562	NA	-0.831358	NA	unchange	0.189299	-0.512644	0.722852	unchange
69LNNJ	69LNNJ.2	phosphatidylinositol 3,4,5-trisphosphate 3-phosphatase and dual-specificity protein phosphatase PTEN-like isoform X2 [Glycine max]; IPR014019 (Phosphatase tensin type), IPR014020 (Tensin phosphatase, C2 domain); GO:0004725 (protein tyrosine phosphatase activity), GO:0005515 (protein binding), GO:0016311 (dephosphorylation), GO:0016791 (phosphatase activity)	0.911	0.6539	-0.134477	0.184489	unchange	0.000694608	0.509934	3.15826	unchange
69MPHZ	69MPHZ.3	ATP binding / kinase/ protein serine / threonine kinase n=3 Tax=Vitis vinifera RepID=C5DB47_VITVI; IPR001611 (Leucine-rich repeat), IPR011009 (Protein kinase-like domain), IPR013320 (Concanavalin A-like lectin/glucanase, subgroup); GO:0004672 (protein kinase activity), GO:0004674 (protein serine/threonine kinase activity), GO:0005515 (protein binding), GO:0005524 (ATP binding), GO:0006468 (protei…	NA	NA	NA	NA	unchange	5.1641e-108	4.03936	107.287	up	unchange-up
69P7AU	69P7AU.1	serpin-ZX-like protein; IPR000215 (Serpin family), IPR023795 (Serpin, conserved site), IPR023796 (Serpin domain); GO:0005615 (extracellular space)	0.947	0.2858	-0.0785637	0.543938	unchange	0.548431	0.128886	0.260878	unchange
69PAS2	69PAS2.1	trehalase 1; IPR001661 (Glycoside hydrolase, family 37); GO:0003824 (catalytic activity), GO:0005991 (trehalose metabolic process)	1.24	0.085005	0.31034	1.07056	unchange	0.452548	0.184083	0.344336	unchange
69RQXC	69RQXC.1	uncharacterized protein LOC100797309 [Glycine max]	NA	NA	NA	NA	unchange	2.30569e-89	3.92699	88.6372	up	unchange-up
69Z0CE	69Z0CE.1	uncharacterized protein LOC100804726 isoform X2 [Glycine max]	NA	NA	NA	NA	unchange	0.0305309	0.764304	1.51526	unchange
6A5V28	6A5V28.1	Ribosomal protein L14; IPR002784 (Ribosomal protein L14), IPR008991 (Translation protein SH3-like domain); GO:0003735 (structural constituent of ribosome), GO:0005622 (intracellular), GO:0005840 (ribosome), GO:0006412 (translation)	0.974	0.76386	-0.0380063	0.116986	unchange	0.00614858	0.503962	2.21122	unchange
6A93C1	6A93C1.2	DUF21 domain plant protein; IPR000644 (CBS domain), IPR002550 (Domain of unknown function DUF21); GO:0030554 (adenyl nucleotide binding)	1.072	0.64388	0.100305	0.191195	unchange	0.179503	0.290387	0.745929	unchange
6AFN3K	6AFN3K.3	ribonuclease 2-like [Glycine max]; IPR001568 (Ribonuclease T2-like), IPR004877 (Cytochrome b561, eukaryote), IPR005018 (DOMON domain); GO:0003723 (RNA binding), GO:0016021 (integral component of membrane), GO:0033897 (ribonuclease T2 activity)	NA	NA	NA	NA	unchange	0.329619	-0.216294	0.481988	unchange
6AH4H4	6AH4H4.1	serine carboxypeptidase-like 45; IPR001563 (Peptidase S10, serine carboxypeptidase); GO:0004185 (serine-type carboxypeptidase activity), GO:0006508 (proteolysis)	NA	NA	NA	NA	unchange	0.0754904	-0.322058	1.12211	unchange
6AS4TW	6AS4TW.1	alpha/beta-Hydrolases superfamily protein	0.635	0.0022982	-0.655172	2.63861	unchange	0.145045	-0.378089	0.838498	unchange
6B1TLK	6B1TLK.1	dihydroflavonol 4-reductase; IPR001509 (NAD-dependent epimerase/dehydratase), IPR016040 (NAD(P)-binding domain); GO:0003824 (catalytic activity), GO:0044237 (cellular metabolic process), GO:0050662 (coenzyme binding)	NA	NA	NA	NA	unchange	7.96766e-50	3.00381	49.0987	up	unchange-up
6B6D15	6B6D15.2	GDSL-like lipase/acylhydrolase; IPR001087 (Lipase, GDSL); GO:0006629 (lipid metabolic process), GO:0016787 (hydrolase activity)	NA	NA	NA	NA	unchange	0.00647875	-0.818977	2.18851	unchange
6B6FP8	6B6FP8.4	Pentatricopeptide repeat (PPR) superfamily protein; IPR002885 (Pentatricopeptide repeat), IPR011990 (Tetratricopeptide-like helical); GO:0005515 (protein binding)	0.907	NA	-0.140826	NA	unchange	0.0421565	-0.396463	1.37514	unchange
6B6FP8	6B6FP8.2	Pentatricopeptide repeat (PPR) superfamily protein; IPR002885 (Pentatricopeptide repeat), IPR011990 (Tetratricopeptide-like helical); GO:0005515 (protein binding)	NA	NA	NA	NA	unchange	0.0421565	-0.396463	1.37514	unchange
6BEU00	6BEU00.1	Cytochrome P450 superfamily protein; IPR001128 (Cytochrome P450); GO:0005506 (iron ion binding), GO:0020037 (heme binding), GO:0055114 (oxidation-reduction process)	NA	NA	NA	NA	unchange	0.686335	0.12673	0.163464	unchange
6BI416	6BI416.1	acyl-CoA-binding domain-containing protein 4-like [Glycine max]; IPR014352 (FERM/acyl-CoA-binding protein, 3-helical bundle), IPR015915 (Kelch-type beta propeller); GO:0000062 (fatty-acyl-CoA binding), GO:0005515 (protein binding)	NA	NA	NA	NA	unchange	0.182399	0.245446	0.738978	unchange
6BML15	6BML15.1	protein PAT1 homolog 1-like isoform X1 [Glycine max]	NA	NA	NA	NA	unchange	0.573165	-0.108647	0.24172	unchange
6BY8XD	6BY8XD.2	GTP-binding nuclear protein Ran-3-like [Glycine max]; IPR001806 (Small GTPase superfamily), IPR002041 (Ran GTPase), IPR005225 (Small GTP-binding protein domain), IPR024156 (Small GTPase superfamily, ARF type), IPR027417 (P-loop containing nucleoside triphosphate hydrolase); GO:0003924 (GTPase activity), GO:0005525 (GTP binding), GO:0005622 (intracellular), GO:0006184 (GTP catabolic process), GO:0…	NA	NA	NA	NA	unchange	0.0408198	-0.79752	1.38913	unchange
6C98HC	6C98HC.1	Lung seven transmembrane receptor family protein; IPR009637 (Transmembrane receptor, eukaryota); GO:0016021 (integral component of membrane)	NA	NA	NA	NA	unchange	0.107909	-2.82897	0.966941	unchange
6CR394	6CR394.1	Structural constituent of ribosome, putative n=2 Tax=Ricinus communis RepID=B9SS74_RICCO; IPR001648 (Ribosomal protein S18); GO:0003735 (structural constituent of ribosome), GO:0005622 (intracellular), GO:0005840 (ribosome), GO:0006412 (translation)	NA	NA	NA	NA	unchange	0.507056	-0.152156	0.294944	unchange
6D1JC0	6D1JC0.1	Ran binding protein 7 n=1 Tax=Thalassiosira pseudonana RepID=B8C038_THAPS; IPR016024 (Armadillo-type fold); GO:0005488 (binding), GO:0006886 (intracellular protein transport), GO:0008536 (Ran GTPase binding)	1.21	NA	0.275007	NA	unchange	0.0188468	0.363612	1.72476	unchange
6D5HXJ	6D5HXJ.1	protein ROOT HAIR DEFECTIVE 3 homolog 1-like [Glycine max]; IPR008803 (RHD3/Sey1), IPR027417 (P-loop containing nucleoside triphosphate hydrolase)	1.112	NA	0.153157	NA	unchange	0.575082	0.105432	0.24027	unchange
6D6Z2R	6D6Z2R.1	aspartate aminotransferase 5; IPR000796 (Aspartate/other aminotransferase), IPR015424 (Pyridoxal phosphate-dependent transferase); GO:0003824 (catalytic activity), GO:0006520 (cellular amino acid metabolic process), GO:0008483 (transaminase activity), GO:0009058 (biosynthetic process), GO:0030170 (pyridoxal phosphate binding)	NA	NA	NA	NA	unchange	0.0704504	-0.530446	1.15212	unchange
6D88CF	6D88CF.1	aspartate aminotransferase 5; IPR000796 (Aspartate/other aminotransferase), IPR015424 (Pyridoxal phosphate-dependent transferase); GO:0003824 (catalytic activity), GO:0006520 (cellular amino acid metabolic process), GO:0008483 (transaminase activity), GO:0009058 (biosynthetic process), GO:0030170 (pyridoxal phosphate binding)	0.55	0.00023951	-0.862496	3.62068	unchange	0.594272	-0.180786	0.226015	unchange
6D9H3Z	6D9H3Z.2	pyrrolidone-carboxylate peptidase; IPR016125 (Peptidase C15, pyroglutamyl peptidase I-like); GO:0006508 (proteolysis)	1.228	0.00060404	0.296311	3.21893	unchange	0.835382	0.0444067	0.0781149	unchange
6DFT40	6DFT40.1	AMP deaminase-like [Glycine max]; IPR006329 (AMP deaminase); GO:0003876 (AMP deaminase activity), GO:0006188 (IMP biosynthetic process), GO:0009168 (purine ribonucleoside monophosphate biosynthetic process), GO:0019239 (deaminase activity)	0.943	NA	-0.0846703	NA	unchange	0.680923	0.0832825	0.166902	unchange
6DQP4I	6DQP4I.1	Pentatricopeptide repeat (PPR) superfamily protein; IPR002885 (Pentatricopeptide repeat), IPR011990 (Tetratricopeptide-like helical); GO:0005515 (protein binding)	NA	NA	NA	NA	unchange	0.923707	0.0586913	0.0344655	unchange
6E61XV	6E61XV.1	GAMMA-TUBULIN COMPLEX PROTEIN 4; IPR007259 (Gamma-tubulin complex component protein); GO:0000226 (microtubule cytoskeleton organization), GO:0000922 (spindle pole), GO:0005815 (microtubule organizing center), GO:0005856 (cytoskeleton), GO:0007020 (microtubule nucleation)	NA	NA	NA	NA	unchange	0.165449	-0.526428	0.781336	unchange
6E6Z42	6E6Z42.1	vam6/Vps39-like protein; IPR000547 (Clathrin, heavy chain/VPS, 7-fold repeat), IPR001180 (Citron-like), IPR011990 (Tetratricopeptide-like helical), IPR017986 (WD40-repeat-containing domain), IPR019452 (Vacuolar sorting protein 39/Transforming growth factor beta receptor-associated domain 1), IPR019453 (Vacuolar sorting protein 39/Transforming growth factor beta receptor-associated domain 2); GO:0…	1.117	NA	0.159629	NA	unchange	0.373492	-0.15883	0.427719	unchange
6E7PQ4	6E7PQ4.1	Ubiquitin-like superfamily protein; IPR000626 (Ubiquitin domain); GO:0005515 (protein binding)	1.27	NA	0.344828	NA	unchange	0.458532	0.172818	0.33863	unchange
6EL8BV	6EL8BV.2	DYNAMIN-like 1E; IPR000375 (Dynamin central domain), IPR001401 (Dynamin, GTPase domain), IPR020850 (GTPase effector domain, GED), IPR022812 (Dynamin superfamily), IPR027417 (P-loop containing nucleoside triphosphate hydrolase); GO:0003924 (GTPase activity), GO:0005525 (GTP binding)	0.741	0.005743	-0.432455	2.24086	unchange	0.00120196	0.481356	2.92011	unchange
6EL8BV	6EL8BV.4	DYNAMIN-like 1E; IPR000375 (Dynamin central domain), IPR001401 (Dynamin, GTPase domain), IPR020850 (GTPase effector domain, GED), IPR022812 (Dynamin superfamily), IPR027417 (P-loop containing nucleoside triphosphate hydrolase); GO:0003924 (GTPase activity), GO:0005525 (GTP binding)	1.148	NA	0.199123	NA	unchange	0.00120196	0.481356	2.92011	unchange
6EYS0J	6EYS0J.1	catalytic LigB subunit of aromatic ring-opening dioxygenase family; IPR004183 (Extradiol ring-cleavage dioxygenase, class III enzyme, subunit B), IPR014436 (Extradiol aromatic ring-opening dioxygenase, DODA type); GO:0006725 (cellular aromatic compound metabolic process), GO:0008198 (ferrous iron binding), GO:0008270 (zinc ion binding), GO:0016491 (oxidoreductase activity), GO:0055114 (oxidation-…	NA	NA	NA	NA	unchange	1.29726e-19	1.71863	18.887	unchange
6F524X	6F524X.1	EXPRESSED IN: 23 plant structures; EXPRESSED DURING: 14 growth stages ; IPR009038 (GOLD); GO:0006810 (transport), GO:0016021 (integral component of membrane)	0.96	0.48972	-0.0588937	0.310052	unchange	0.0482198	0.375537	1.31677	unchange
6FB6MR	6FB6MR.2	choline-phosphate cytidylyltransferase 1-like [Glycine max]; IPR014729 (Rossmann-like alpha/beta/alpha sandwich fold); GO:0003824 (catalytic activity), GO:0009058 (biosynthetic process)	1.4	NA	0.485427	NA	unchange	0.398842	0.171846	0.399199	unchange
6GC407	6GC407.1	uncharacterized protein LOC100795409 isoform 1 [Glycine max]; IPR019308 (Protein of unknown function DUF2359, TMEM214)	1.647	0.0023233	0.719841	2.63389	unchange	3.14121e-14	1.10653	13.5029	unchange
6GN5UX	6GN5UX.4	peptidyl-prolyl cis-trans isomerases; hydrolases; nucleoside-triphosphatases; ATP binding; nucleotide binding; ATPases; IPR027417 (P-loop containing nucleoside triphosphate hydrolase); GO:0000166 (nucleotide binding), GO:0005524 (ATP binding), GO:0017111 (nucleoside-triphosphatase activity)	1.482	0.039657	0.567545	1.40168	unchange	0.804885	-0.0513338	0.0942664	unchange
6H0VZY	6H0VZY.2	ubiquitin-like modifier-activating enzyme ATG7; IPR006285 (Ubiquitin-like modifier-activating enzyme Atg7), IPR016040 (NAD(P)-binding domain); GO:0003824 (catalytic activity), GO:0005737 (cytoplasm), GO:0006914 (autophagy)	NA	NA	NA	NA	unchange	0.311254	0.283129	0.506886	unchange
6H1017	6H1017.2	enhancer of rudimentary protein, putative; IPR000781 (Enhancer of rudimentary); GO:0007049 (cell cycle)	NA	NA	NA	NA	unchange	0.0588326	0.516453	1.23038	unchange
6H6MU0	6H6MU0.1	alpha/beta hydrolase domain-containing protein 13-like [Glycine max]	0.558	NA	-0.841663	NA	unchange	0.0029231	0.628314	2.53416	unchange
6HD85A	6HD85A.1	uncharacterized protein LOC100785008 [Glycine max]	NA	NA	NA	NA	unchange	0.0939852	-0.440156	1.02694	unchange
6I0SN9	6I0SN9.1	D-3-phosphoglycerate dehydrogenase; IPR006236 (D-3-phosphoglycerate dehydrogenase), IPR016040 (NAD(P)-binding domain); GO:0004617 (phosphoglycerate dehydrogenase activity), GO:0006564 (L-serine biosynthetic process), GO:0008152 (metabolic process), GO:0016597 (amino acid binding), GO:0048037 (cofactor binding), GO:0051287 (NAD binding), GO:0055114 (oxidation-reduction process)	NA	NA	NA	NA	unchange	1.35697e-59	2.42806	58.8674	up	unchange-up
6I23D0	6I23D0.1	Inositol monophosphatase family protein; IPR000760 (Inositol monophosphatase); GO:0046854 (phosphatidylinositol phosphorylation)	NA	NA	NA	NA	unchange	0.492265	0.177917	0.307801	unchange
6I306W	6I306W.1	SNF1-related kinase regulatory subunit beta-2; IPR006828 (5-AMP-activated protein kinase, beta subunit, interaction domain), IPR014756 (Immunoglobulin E-set); GO:0005515 (protein binding)	NA	NA	NA	NA	unchange	0.120778	-0.400208	0.918012	unchange
6IB1GK	6IB1GK.1	Protein kinase superfamily protein; IPR000742 (Epidermal growth factor-like domain), IPR011009 (Protein kinase-like domain), IPR013320 (Concanavalin A-like lectin/glucanase, subgroup), IPR023413 (Green fluorescent protein-like); GO:0004672 (protein kinase activity), GO:0004674 (protein serine/threonine kinase activity), GO:0005515 (protein binding), GO:0005524 (ATP binding), GO:0006468 (protein p…	1.362	NA	0.445727	NA	unchange	6.84245e-07	0.729319	6.16479	unchange
6IM7DK	6IM7DK.1	actin-11; IPR004000 (Actin-related protein)	0.523	1.71022e-05	-0.935117	4.76695	unchange	0.239519	0.24719	0.62066	unchange
6IT3ID	6IT3ID.1	3'(2'),5'-bisphosphate nucleotidase; IPR000760 (Inositol monophosphatase); GO:0006790 (sulfur compound metabolic process), GO:0046854 (phosphatidylinositol phosphorylation)	NA	NA	NA	NA	unchange	0.357826	0.228429	0.446328	unchange
6J1J15	6J1J15.1	Phosphoglycerate mutase family protein; IPR013078 (Histidine phosphatase superfamily, clade-1)	1.332	0.042923	0.413594	1.36731	unchange	0.927629	0.0374094	0.0326255	unchange
6J1K9T	6J1K9T.1	beta glucosidase 46; IPR001360 (Glycoside hydrolase, family 1), IPR017853 (Glycoside hydrolase, superfamily); GO:0005975 (carbohydrate metabolic process)	NA	NA	NA	NA	unchange	0.0455994	1.48963	1.34104	unchange
6J517B	6J517B.1	cellulose synthase like G2; IPR005150 (Cellulose synthase); GO:0016020 (membrane), GO:0016760 (cellulose synthase (UDP-forming) activity), GO:0030244 (cellulose biosynthetic process)	NA	NA	NA	NA	unchange	0.00015467	0.840896	3.81059	unchange
6JB3CU	6JB3CU.1	Likely PAP/25A associated domain containing protein/Poly(A) RNA polymerase cid11 n=1 Tax=Blumeria graminis f. sp. hordei (strain DH14) RepID=N1JI17_BLUG1; IPR002058 (PAP/25A-associated)	NA	NA	NA	NA	unchange	3.91567e-07	-0.784522	6.40719	unchange
6JMM3R	6JMM3R.1	Lecithin:cholesterol acyltransferase family protein; IPR003386 (Lecithin:cholesterol/phospholipid:diacylglycerol acyltransferase); GO:0006629 (lipid metabolic process), GO:0008374 (O-acyltransferase activity)	0.533	NA	-0.907793	NA	unchange	1.15239e-10	-1.33026	9.9384	unchange
6JN252	6JN252.1	microtubule-associated protein 65-7; IPR007145 (Microtubule-associated protein, MAP65/Ase1/PRC1); GO:0000226 (microtubule cytoskeleton organization), GO:0000910 (cytokinesis), GO:0008017 (microtubule binding)	NA	NA	NA	NA	unchange	3.40166e-05	-1.26335	4.46831	unchange
6JR7QB	6JR7QB.1	probable calcium-binding protein CML20 [Glycine max]; IPR011992 (EF-hand domain pair); GO:0005509 (calcium ion binding)	NA	NA	NA	NA	unchange	0.0942661	0.372634	1.02564	unchange
6K2AQG	6K2AQG.1	ATP-binding ABC transporter; IPR011527 (ABC transporter type 1, transmembrane domain), IPR027417 (P-loop containing nucleoside triphosphate hydrolase); GO:0000166 (nucleotide binding), GO:0005524 (ATP binding), GO:0006810 (transport), GO:0016021 (integral component of membrane), GO:0016887 (ATPase activity), GO:0017111 (nucleoside-triphosphatase activity), GO:0055085 (transmembrane transport)	1.359	NA	0.442545	NA	unchange	4.88454e-08	0.829355	7.31118	unchange
6K3EFY	6K3EFY.1	short-chain dehydrogenase TIC 32, chloroplastic-like [Glycine max]; IPR002347 (Glucose/ribitol dehydrogenase); GO:0008152 (metabolic process), GO:0016491 (oxidoreductase activity)	NA	NA	NA	NA	unchange	0.922971	-0.0243771	0.034812	unchange
6K40U8	6K40U8.1	dolichyl-diphosphooligosaccharide--protein glycosyltransferase subunit 1A-like [Glycine max]; IPR007676 (Ribophorin I); GO:0004579 (dolichyl-diphosphooligosaccharide-protein glycotransferase activity), GO:0005783 (endoplasmic reticulum), GO:0006486 (protein glycosylation), GO:0016021 (integral component of membrane)	NA	NA	NA	NA	unchange	0.00025928	0.627525	3.58623	unchange
6KAU0S	6KAU0S.1	dual specificity protein phosphatase 1; IPR000340 (Dual specificity phosphatase, catalytic domain), IPR024950 (Dual specificity phosphatase); GO:0004725 (protein tyrosine phosphatase activity), GO:0006470 (protein dephosphorylation), GO:0008138 (protein tyrosine/serine/threonine phosphatase activity), GO:0016311 (dephosphorylation), GO:0016791 (phosphatase activity)	1.706	NA	0.770618	NA	unchange	0.548531	0.148317	0.260799	unchange
6KB6B4	6KB6B4.1	ER membrane protein complex subunit-like protein; IPR011047 (Quinonprotein alcohol dehydrogenase-like superfamily), IPR011678 (Domain of unknown function DUF1620), IPR026895 (ER membrane protein complex subunit 1); GO:0072546 (ER membrane protein complex)	1.076	0.36396	0.105678	0.438946	unchange	0.887477	0.0323887	0.051843	unchange
6KP4CV	6KP4CV.1	calcium-dependent protein kinase 33; IPR011009 (Protein kinase-like domain), IPR011992 (EF-hand domain pair); GO:0004672 (protein kinase activity), GO:0004674 (protein serine/threonine kinase activity), GO:0005509 (calcium ion binding), GO:0005524 (ATP binding), GO:0006468 (protein phosphorylation)	1.582	0.124543	0.66175	0.904681	unchange	4.07035e-10	0.918464	9.39037	unchange
6L045R	6L045R.1	Non-lysosomal glucosylceramidase; IPR014551 (Beta-glucosidase, GBA2 type), IPR024462 (Beta-glucosidase, GBA2 type, N-terminal); GO:0003824 (catalytic activity), GO:0004348 (glucosylceramidase activity), GO:0006665 (sphingolipid metabolic process), GO:0006680 (glucosylceramide catabolic process), GO:0016020 (membrane), GO:0016021 (integral component of membrane)	NA	NA	NA	NA	unchange	2.13637e-47	2.30077	46.6703	up	unchange-up
6L7Z57	6L7Z57.1	UDP-Glycosyltransferase superfamily protein; IPR002213 (UDP-glucuronosyl/UDP-glucosyltransferase); GO:0008152 (metabolic process)	0.756	0.0029791	-0.403542	2.52591	unchange	0.00228345	-0.592364	2.64141	unchange
6LA5S9	6LA5S9.1	type I inositol 1,4,5-trisphosphate 5-phosphatase CVP2-like isoform X3 [Glycine max]; IPR005135 (Endonuclease/exonuclease/phosphatase), IPR009091 (Regulator of chromosome condensation 1/beta-lactamase-inhibitor protein II)	NA	NA	NA	NA	unchange	1.01826e-46	-11.1567	45.9921	down	unchange-down
6LDV6M	6LDV6M.1	UDP-glucose:glycoprotein glucosyltransferase; IPR002495 (Glycosyl transferase, family 8), IPR009448 (UDP-glucose:Glycoprotein Glucosyltransferase); GO:0003980 (UDP-glucose:glycoprotein glucosyltransferase activity), GO:0006486 (protein glycosylation)	0.836	0.0033164	-0.258425	2.47933	unchange	0.0246132	0.366178	1.60883	unchange
6LE7D6	6LE7D6.1	Hyaluronan / mRNA binding family; IPR006861 (Hyaluronan/mRNA-binding protein), IPR019084 (Stm1, N-terminal)	NA	NA	NA	NA	unchange	0.24808	-0.19608	0.605409	unchange
6LQ9DQ	6LQ9DQ.2	dihydroflavonol 4-reductase; IPR001509 (NAD-dependent epimerase/dehydratase), IPR016040 (NAD(P)-binding domain); GO:0003824 (catalytic activity), GO:0044237 (cellular metabolic process), GO:0050662 (coenzyme binding)	NA	NA	NA	NA	unchange	3.38436e-81	3.58394	80.4705	up	unchange-up
6LU9QT	6LU9QT.2	amidase 1; IPR000120 (Amidase), IPR023631 (Amidase signature domain)	1.033	NA	0.0468403	NA	unchange	0.00791642	-0.610191	2.10147	unchange
6LW9UW	6LW9UW.1	ribosomal protein 1; IPR000597 (Ribosomal protein L3), IPR009000 (Translation protein, beta-barrel domain); GO:0003735 (structural constituent of ribosome), GO:0005622 (intracellular), GO:0005840 (ribosome), GO:0006412 (translation)	1.276	0.033819	0.351628	1.47084	unchange	0.490687	0.143562	0.309196	unchange
6M4P9K	6M4P9K.1	Bowman birk trypsin inhibitor; IPR000877 (Proteinase inhibitor I12, Bowman-Birk); GO:0004867 (serine-type endopeptidase inhibitor activity), GO:0005576 (extracellular region)	NA	NA	NA	NA	unchange	0.901167	-0.047168	0.0451949	unchange
6M8RVH	6M8RVH.1	alpha-galactosidase 2; IPR000111 (Glycoside hydrolase, clan GH-D), IPR000772 (Ricin B lectin domain), IPR013780 (Glycosyl hydrolase, family 13, all-beta); GO:0003824 (catalytic activity), GO:0005975 (carbohydrate metabolic process)	1.194	0.0172616	0.255803	1.76292	unchange	0.186429	0.241301	0.729487	unchange
6MCD86	6MCD86.1	F-box family protein; IPR001810 (F-box domain); GO:0005515 (protein binding)	NA	NA	NA	NA	unchange	0.209544	-0.275738	0.678725	unchange
6MS3W4	6MS3W4.1	Phosphoglycerate mutase, 2,3-bisphosphoglycerate-independent; IPR005995 (Phosphoglycerate mutase, 2,3-bisphosphoglycerate-independent); GO:0003824 (catalytic activity), GO:0004619 (phosphoglycerate mutase activity), GO:0005737 (cytoplasm), GO:0006007 (glucose catabolic process), GO:0008152 (metabolic process), GO:0030145 (manganese ion binding), GO:0046872 (metal ion binding)	NA	NA	NA	NA	unchange	0.00168859	0.471214	2.77247	unchange
6NTG45	6NTG45.1	Sucrase/ferredoxin-like family protein; IPR009737 (Sucraseferredoxin-like)	NA	NA	NA	NA	unchange	3.88133e-45	1.98744	44.411	unchange
6P83Q0	6P83Q0.1	Thioredoxin superfamily protein; IPR005746 (Thioredoxin), IPR012336 (Thioredoxin-like fold); GO:0006662 (glycerol ether metabolic process), GO:0015035 (protein disulfide oxidoreductase activity), GO:0045454 (cell redox homeostasis)	1.261	NA	0.334568	NA	unchange	0.0707448	0.527257	1.15031	unchange
6PAV3F	6PAV3F.1	60S ribosomal protein L37a-2; IPR002674 (Ribosomal protein L37ae), IPR011332 (Zinc-binding ribosomal protein); GO:0003735 (structural constituent of ribosome), GO:0005622 (intracellular), GO:0005840 (ribosome), GO:0006412 (translation)	0.887	0.140844	-0.172994	0.851262	unchange	0.181959	0.383539	0.740026	unchange
6PB5HV	6PB5HV.1	Auxin-responsive family protein; IPR004877 (Cytochrome b561, eukaryote), IPR005018 (DOMON domain), IPR017214 (Uncharacterised conserved protein UCP037471); GO:0016021 (integral component of membrane)	2.186	0.06108	1.12829	1.2141	unchange	1.1858e-109	3.27929	108.926	up	unchange-up
6PF3XA	6PF3XA.1	Pyridoxal-5''''-phosphate-dependent enzyme family protein n=1 Tax=Theobroma cacao RepID=UPI00042B379E; IPR001926 (Tryptophan synthase beta subunit-like PLP-dependent enzymes superfamily), IPR004450 (Threonine synthase-like); GO:0006520 (cellular amino acid metabolic process), GO:0030170 (pyridoxal phosphate binding)	NA	NA	NA	NA	unchange	2.57878e-27	2.1953	26.5886	up	unchange-up
6PPK8V	6PPK8V.1	nitrogen regulatory protein P-II; IPR002187 (Nitrogen regulatory protein PII), IPR011322 (Nitrogen regulatory PII-like, alpha/beta); GO:0006808 (regulation of nitrogen utilization), GO:0030234 (enzyme regulator activity)	0.837	0.0107447	-0.2567	1.96881	unchange	0.772073	0.0945233	0.112342	unchange
6Q1KS5	6Q1KS5.1	Methionine S-adenosyl transferase n=1 Tax=Detonula confervacea RepID=B9ZZX3_DETCO; IPR002133 (S-adenosylmethionine synthetase); GO:0004478 (methionine adenosyltransferase activity), GO:0005524 (ATP binding), GO:0006556 (S-adenosylmethionine biosynthetic process)	1.265	NA	0.339137	NA	unchange	0.0163649	-0.380688	1.78609	unchange
6QL4ST	6QL4ST.1	proliferating cell nuclear antigen 2; IPR000730 (Proliferating cell nuclear antigen, PCNA); GO:0003677 (DNA binding), GO:0006275 (regulation of DNA replication), GO:0030337 (DNA polymerase processivity factor activity), GO:0043626 (PCNA complex)	NA	NA	NA	NA	unchange	0.0650319	0.759019	1.18687	unchange
6RQN7L	6RQN7L.1	60S ribosomal protein L27-1; IPR001141 (Ribosomal protein L27e), IPR008991 (Translation protein SH3-like domain); GO:0003735 (structural constituent of ribosome), GO:0005622 (intracellular), GO:0005840 (ribosome), GO:0006412 (translation)	0.844	0.048918	-0.244685	1.31053	unchange	0.682234	-0.0921414	0.166066	unchange
6RSI2J	6RSI2J.1	30S ribosomal protein S15; IPR000589 (Ribosomal protein S15); GO:0003735 (structural constituent of ribosome), GO:0005622 (intracellular), GO:0005840 (ribosome), GO:0006412 (translation)	1.18	NA	0.238787	NA	unchange	0.547656	-0.125208	0.261492	unchange
6S4II0	6S4II0.1	subtilisin-like serine protease 2; IPR015500 (Peptidase S8, subtilisin-related), IPR023828 (Peptidase S8, subtilisin, Ser-active site); GO:0004252 (serine-type endopeptidase activity), GO:0006508 (proteolysis), GO:0042802 (identical protein binding), GO:0043086 (negative regulation of catalytic activity)	NA	NA	NA	NA	unchange	1.3629e-13	-1.64709	12.8655	unchange
6S6Q2U	6S6Q2U.1	cell division cycle protein 48 homolog [Glycine max]; IPR005938 (AAA ATPase, CDC48 family), IPR009010 (Aspartate decarboxylase-like domain), IPR027417 (P-loop containing nucleoside triphosphate hydrolase); GO:0000166 (nucleotide binding), GO:0005524 (ATP binding), GO:0016787 (hydrolase activity), GO:0017111 (nucleoside-triphosphatase activity)	NA	NA	NA	NA	unchange	0.0103698	0.396112	1.98423	unchange
03WWG0	03WWG0.2	12-oxophytodienoate reductase 2; IPR013785 (Aldolase-type TIM barrel); GO:0003824 (catalytic activity), GO:0010181 (FMN binding), GO:0016491 (oxidoreductase activity), GO:0055114 (oxidation-reduction process)	6.752	0.0065006	2.75531	2.18705	up	3.8451e-99	3.71282	98.4151	up	up-up
6SD2NF	6SD2NF.1	probable pectinesterase/pectinesterase inhibitor 34-like [Glycine max]; IPR006501 (Pectinesterase inhibitor domain), IPR011050 (Pectin lyase fold/virulence factor); GO:0004857 (enzyme inhibitor activity), GO:0005618 (cell wall), GO:0030599 (pectinesterase activity), GO:0042545 (cell wall modification)	0.417	3.6607e-06	-1.26188	5.43644	down	5.36596e-11	-0.930439	10.2704	unchange	down-unchange
6TET7K	6TET7K.1	Glutathione S-transferase family protein; IPR010987 (Glutathione S-transferase, C-terminal-like), IPR012336 (Thioredoxin-like fold); GO:0005515 (protein binding)	0.991	NA	-0.013043	NA	unchange	1.16597e-05	0.985159	4.93331	unchange
6TI0EB	6TI0EB.1	Rubber elongation factor protein (REF); IPR008802 (Rubber elongation factor)	0.584	0.0022833	-0.77596	2.64144	unchange	0.203074	-0.405522	0.692345	unchange
6TI6M9	6TI6M9.2	purple acid phosphatase 27; IPR004843 (Phosphoesterase domain), IPR008963 (Purple acid phosphatase-like, N-terminal), IPR025733 (Iron/zinc purple acid phosphatase-like C-terminal domain); GO:0003993 (acid phosphatase activity), GO:0016787 (hydrolase activity), GO:0046872 (metal ion binding)	NA	NA	NA	NA	unchange	3.69411e-17	1.35216	16.4325	unchange
6TJ5BP	6TJ5BP.1	linoleate 13S-lipoxygenase 2-1, related protein; IPR000907 (Lipoxygenase), IPR008976 (Lipase/lipooxygenase, PLAT/LH2), IPR027433 (Lipoxygenase, domain 3); GO:0005506 (iron ion binding), GO:0005515 (protein binding), GO:0016165 (linoleate 13S-lipoxygenase activity), GO:0046872 (metal ion binding), GO:0055114 (oxidation-reduction process)	NA	NA	NA	NA	unchange	7.7176e-159	5.23998	158.113	up	unchange-up
6TJY4I	6TJY4I.2	pumilio-family RNA-binding repeatprotein; IPR016024 (Armadillo-type fold); GO:0003723 (RNA binding), GO:0005488 (binding)	1.037	0.74814	0.0524159	0.126017	unchange	0.232154	-0.204082	0.634223	unchange
6U5Y09	6U5Y09.2	ENTH/VHS/GAT family protein; IPR004152 (GAT), IPR008942 (ENTH/VHS); GO:0005622 (intracellular), GO:0006886 (intracellular protein transport)	0.674	NA	-0.56918	NA	unchange	0.156946	-0.316053	0.80425	unchange
6U9WG4	6U9WG4.1	long chain acyl-CoA synthetase 9; IPR000873 (AMP-dependent synthetase/ligase); GO:0003824 (catalytic activity), GO:0008152 (metabolic process)	1.063	0.125021	0.0881416	0.903017	unchange	0.887809	-0.0311121	0.0516804	unchange
6UB9ZP	6UB9ZP.1	Glycosyl hydrolase family protein with chitinase insertion domain; IPR017853 (Glycoside hydrolase, superfamily); GO:0004568 (chitinase activity), GO:0005975 (carbohydrate metabolic process), GO:0006032 (chitin catabolic process)	NA	NA	NA	NA	unchange	2.59571e-87	4.10159	86.5857	up	unchange-up
6UH7HR	6UH7HR.2	eukaryotic translation initiation factor 3A; IPR000717 (Proteasome component (PCI) domain), IPR027512 (Eukaryotic translation initiation factor 3 subunit A); GO:0005515 (protein binding), GO:0005852 (eukaryotic translation initiation factor 3 complex)	1.108	0.0158171	0.147958	1.80087	unchange	0.503911	-0.122497	0.297646	unchange
6UI1YP	6UI1YP.1	SPFH/Band 7/PHB domain-containing membrane-associated protein family; IPR001107 (Band 7 protein); GO:0016020 (membrane)	1.028	0.56308	0.0398403	0.24943	unchange	0.00581717	0.427593	2.23529	unchange
6UMZ2R	6UMZ2R.1	zinc finger CCCH domain-containing protein 31-like [Glycine max]; IPR000571 (Zinc finger, CCCH-type), IPR004087 (K Homology domain); GO:0003723 (RNA binding), GO:0046872 (metal ion binding)	NA	NA	NA	NA	unchange	8.50246e-14	-1.04788	13.0705	unchange
6VL3HH	6VL3HH.1	60S ribosomal L13-like protein; IPR001380 (Ribosomal protein L13e); GO:0003735 (structural constituent of ribosome), GO:0005622 (intracellular), GO:0005840 (ribosome), GO:0006412 (translation)	1.05	0.30192	0.0703893	0.520108	unchange	0.0972581	0.269716	1.01207	unchange
6W6BYV	6W6BYV.1	U4/U6 small nuclear ribonucleoprotein PRP4-like protein-like [Glycine max]; IPR014906 (Pre-mRNA processing factor 4 (PRP4)-like), IPR015943 (WD40/YVTN repeat-like-containing domain), IPR020472 (G-protein beta WD-40 repeat), IPR027106 (U4/U6 small nuclear ribonucleoprotein Prp4); GO:0005515 (protein binding), GO:0008380 (RNA splicing)	0.977	0.888	-0.0335695	0.051587	unchange	0.648334	-0.107835	0.188201	unchange
6WJC3X	6WJC3X.2	peroxin 3; IPR006966 (Peroxin-3); GO:0005779 (integral component of peroxisomal membrane), GO:0007031 (peroxisome organization)	NA	NA	NA	NA	unchange	0.901246	0.0308958	0.0451568	unchange
6WYS8R	6WYS8R.3	DEAD-box ATP-dependent RNA helicase-like protein; IPR001650 (Helicase, C-terminal), IPR014001 (Helicase, superfamily 1/2, ATP-binding domain), IPR014014 (RNA helicase, DEAD-box type, Q motif), IPR027417 (P-loop containing nucleoside triphosphate hydrolase); GO:0003676 (nucleic acid binding), GO:0004386 (helicase activity), GO:0005524 (ATP binding), GO:0008026 (ATP-dependent helicase activity)	1.338	NA	0.420078	NA	unchange	0.23295	0.217306	0.632738	unchange
6XFQ3U	6XFQ3U.1	26S proteasome non-ATPase regulatory subunit 12 homolog A-like [Glycine max]; IPR000717 (Proteasome component (PCI) domain); GO:0005515 (protein binding)	1.185	0.104877	0.244887	0.97932	unchange	0.0292669	0.434012	1.53362	unchange
6XGZ20	6XGZ20.3	alcohol dehydrogenase 1; IPR002085 (Alcohol dehydrogenase superfamily, zinc-type), IPR011032 (GroES (chaperonin 10)-like), IPR013149 (Alcohol dehydrogenase, C-terminal), IPR016040 (NAD(P)-binding domain); GO:0008270 (zinc ion binding), GO:0016491 (oxidoreductase activity), GO:0055114 (oxidation-reduction process)	NA	NA	NA	NA	unchange	1.61518e-18	-1.42351	17.7918	unchange
6XZA8Y	6XZA8Y.1	U-box domain-containing protein 4-like [Glycine max]; IPR013083 (Zinc finger, RING/FYVE/PHD-type), IPR016024 (Armadillo-type fold); GO:0000151 (ubiquitin ligase complex), GO:0004842 (ubiquitin-protein ligase activity), GO:0005488 (binding), GO:0005515 (protein binding), GO:0016567 (protein ubiquitination)	1.001	NA	0.00144197	NA	unchange	0.0402216	-0.437944	1.39554	unchange
6Y2PGB	6Y2PGB.2	alpha-galactosidase 1; IPR000111 (Glycoside hydrolase, clan GH-D), IPR013780 (Glycosyl hydrolase, family 13, all-beta); GO:0003824 (catalytic activity), GO:0005975 (carbohydrate metabolic process)	1.066	0.62622	0.0922074	0.203273	unchange	0.2733	0.228106	0.563361	unchange
6Y4DBB	6Y4DBB.1	beta glucosidase 11; IPR001360 (Glycoside hydrolase, family 1), IPR017853 (Glycoside hydrolase, superfamily); GO:0005975 (carbohydrate metabolic process)	NA	NA	NA	NA	unchange	0.0514721	3.65564	1.28843	unchange
6Y9CP4	6Y9CP4.1	protein notum homolog isoform X1 [Glycine max]; IPR004963 (Protein notum homologue)	NA	NA	NA	NA	unchange	0.346072	0.354182	0.460833	unchange
6YA4AW	6YA4AW.2	adenosylmethionine-8-amino-7-oxononanoate transaminase; IPR005814 (Aminotransferase class-III), IPR015424 (Pyridoxal phosphate-dependent transferase), IPR027417 (P-loop containing nucleoside triphosphate hydrolase); GO:0003824 (catalytic activity), GO:0008483 (transaminase activity), GO:0030170 (pyridoxal phosphate binding)	NA	NA	NA	NA	unchange	0.271995	-0.323643	0.565439	unchange
6YF7SG	6YF7SG.1	Protein of unknown function, DUF538; IPR007493 (Protein of unknown function DUF538)	NA	NA	NA	NA	unchange	4.15474e-05	0.652931	4.38146	unchange
6YG2VI	6YG2VI.1	serine hydroxymethyltransferase 3; IPR001085 (Serine hydroxymethyltransferase), IPR015424 (Pyridoxal phosphate-dependent transferase); GO:0003824 (catalytic activity), GO:0004372 (glycine hydroxymethyltransferase activity), GO:0006544 (glycine metabolic process), GO:0006563 (L-serine metabolic process), GO:0030170 (pyridoxal phosphate binding)	1.181	0.0079583	0.240009	2.09918	unchange	0.0852209	-0.281532	1.06945	unchange
6YJ7FA	6YJ7FA.1	1-aminocyclopropane-1-carboxylate oxidase homolog 1-like [Glycine max]; IPR005123 (Oxoglutarate/iron-dependent dioxygenase), IPR026992 (Non-haem dioxygenase N-terminal domain), IPR027443 (Isopenicillin N synthase-like); GO:0016491 (oxidoreductase activity), GO:0055114 (oxidation-reduction process)	NA	NA	NA	NA	unchange	0.00229369	0.676072	2.63947	unchange
6YP1XI	6YP1XI.1	Peroxidase superfamily protein; IPR010255 (Haem peroxidase); GO:0004601 (peroxidase activity), GO:0006979 (response to oxidative stress), GO:0020037 (heme binding), GO:0055114 (oxidation-reduction process)	0.769	7.568e-05	-0.378944	4.12102	unchange	0.949236	0.0189423	0.022626	unchange
6YST69	6YST69.1	citrate synthase 3; IPR002020 (Citrate synthase-like); GO:0006099 (tricarboxylic acid cycle), GO:0044262 (cellular carbohydrate metabolic process)	1.159	0.00142429	0.212881	2.8464	unchange	0.00262992	0.477883	2.58006	unchange
6Z62DP	6Z62DP.1	Protein kinase superfamily protein; IPR011009 (Protein kinase-like domain); GO:0004672 (protein kinase activity), GO:0004674 (protein serine/threonine kinase activity), GO:0005524 (ATP binding), GO:0006468 (protein phosphorylation)	0.729	0.0049436	-0.456009	2.30596	unchange	1.45164e-05	0.672045	4.83814	unchange
6Z73IP	6Z73IP.2	porphobilinogen deaminase; IPR000860 (Tetrapyrrole biosynthesis, hydroxymethylbilane synthase); GO:0004418 (hydroxymethylbilane synthase activity), GO:0018160 (peptidyl-pyrromethane cofactor linkage), GO:0033014 (tetrapyrrole biosynthetic process)	NA	NA	NA	NA	unchange	0.000126538	-2.08009	3.89778	down	unchange-down
6Z9DWY	6Z9DWY.1	pfkB-like carbohydrate kinase family protein; IPR002139 (Ribokinase); GO:0004747 (ribokinase activity), GO:0006014 (D-ribose metabolic process)	1.22	0.0026013	0.286881	2.58481	unchange	9.56626e-11	0.914754	10.0193	unchange
6ZGG0N	6ZGG0N.1	unknown protein; FUNCTIONS IN: molecular_function unknown; INVOLVED IN: biological_process unknown; LOCATED IN: endomembrane system; EXPRESSED IN: 17 plant structures; EXPRESSED DURING: 10 growth stages	0.647	NA	-0.628162	NA	unchange	4.25058e-05	-1.58749	4.37155	unchange
6ZH3JQ	6ZH3JQ.1	RNA-binding protein 24-like [Glycine max]; IPR012677 (Nucleotide-binding, alpha-beta plait); GO:0000166 (nucleotide binding), GO:0003676 (nucleic acid binding)	NA	NA	NA	NA	unchange	0.351411	-0.183847	0.454185	unchange
6ZV37H	6ZV37H.1	ribosome biogenesis protein WDR12 homolog [Glycine max]; IPR012972 (NLE), IPR015943 (WD40/YVTN repeat-like-containing domain), IPR020472 (G-protein beta WD-40 repeat), IPR028599 (WD repeat WDR12/Ytm1); GO:0005515 (protein binding), GO:0042254 (ribosome biogenesis)	NA	NA	NA	NA	unchange	0.86451	0.0573279	0.06323	unchange
70JD05	70JD05.1	HMG-Y-related protein A-like [Glycine max]; IPR011991 (Winged helix-turn-helix DNA-binding domain), IPR020478 (AT hook-like); GO:0000785 (chromatin), GO:0000786 (nucleosome), GO:0003677 (DNA binding), GO:0005634 (nucleus), GO:0006334 (nucleosome assembly)	1.069	NA	0.0962619	NA	unchange	0.0624699	-0.405289	1.20433	unchange
70N71I	70N71I.1	protein TIC 40, chloroplastic-like [Glycine max]; IPR006636 (Heat shock chaperonin-binding)	1.005	0.90678	0.0071955	0.0424981	unchange	0.74391	0.0710978	0.128479	unchange
70REMX	70REMX.2	calmodulin-binding transcription activator; IPR000048 (IQ motif, EF-hand binding site), IPR005559 (CG-1 DNA-binding domain), IPR013783 (Immunoglobulin-like fold), IPR014756 (Immunoglobulin E-set), IPR020683 (Ankyrin repeat-containing domain), IPR027417 (P-loop containing nucleoside triphosphate hydrolase); GO:0003677 (DNA binding), GO:0005515 (protein binding), GO:0005634 (nucleus)	0.968	NA	-0.046921	NA	unchange	7.36238e-05	-0.700959	4.13298	unchange
70V125	70V125.1	acetyl-CoA carboxylase, carboxyl transferase, alpha subunit; IPR001095 (Acetyl-CoA carboxylase, alpha subunit), IPR011763 (Acetyl-coenzyme A carboxyltransferase, C-terminal); GO:0003989 (acetyl-CoA carboxylase activity), GO:0006633 (fatty acid biosynthetic process), GO:0009317 (acetyl-CoA carboxylase complex), GO:0016874 (ligase activity)	NA	NA	NA	NA	unchange	0.382075	-0.178618	0.417852	unchange
7111XT	7111XT.1	Glutathione S-transferase family protein; IPR010987 (Glutathione S-transferase, C-terminal-like), IPR012336 (Thioredoxin-like fold); GO:0005515 (protein binding)	1.375	NA	0.459432	NA	unchange	0.00119178	1.15772	2.92381	unchange
718L0E	718L0E.1	purple acid phosphatase 27; IPR004843 (Phosphoesterase domain), IPR008963 (Purple acid phosphatase-like, N-terminal), IPR025733 (Iron/zinc purple acid phosphatase-like C-terminal domain); GO:0003993 (acid phosphatase activity), GO:0016787 (hydrolase activity), GO:0046872 (metal ion binding)	2.334	1.90657e-05	1.2228	4.71975	up	9.77822e-11	1.10277	10.0097	unchange	up-unchange
718LXG	718LXG.1	receptor serine/threonine kinase, putative; IPR001480 (Bulb-type lectin domain), IPR003609 (Apple-like), IPR011009 (Protein kinase-like domain), IPR013320 (Concanavalin A-like lectin/glucanase, subgroup), IPR017986 (WD40-repeat-containing domain), IPR024171 (S-receptor-like serine/threonine-protein kinase); GO:0004672 (protein kinase activity), GO:0004674 (protein serine/threonine kinase activity…	NA	NA	NA	NA	unchange	0.027641	0.582768	1.55845	unchange
71BXTT	71BXTT.3	ARM REPEAT PROTEIN INTERACTING WITH ABF2-like isoform X2 [Glycine max]; IPR011333 (BTB/POZ fold), IPR016024 (Armadillo-type fold); GO:0005488 (binding), GO:0005515 (protein binding)	NA	NA	NA	NA	unchange	0.938414	0.0235189	0.0276054	unchange
71EHKP	71EHKP.1	B3 DNA-binding domain protein; IPR015300 (DNA-binding pseudobarrel domain); GO:0003677 (DNA binding)	NA	NA	NA	NA	unchange	0.00073246	-1.02129	3.13522	unchange
71J8LW	71J8LW.1	cation-chloride co-transporter 1; IPR004842 (Na/K/Cl co-transporter superfamily); GO:0006810 (transport), GO:0006811 (ion transport), GO:0015377 (cation:chloride symporter activity), GO:0016020 (membrane), GO:0016021 (integral component of membrane), GO:0055085 (transmembrane transport)	NA	NA	NA	NA	unchange	0.695614	0.356975	0.157632	unchange
71Q3SD	71Q3SD.1	5-methyltetrahydropteroyltriglutamate--homocysteine methyltransferase n=2 Tax=Alcaligenes RepID=M5J2G5_9BURK; IPR006276 (Cobalamin-independent methionine synthase); GO:0003871 (5-methyltetrahydropteroyltriglutamate-homocysteine S-methyltransferase activity), GO:0008270 (zinc ion binding), GO:0008652 (cellular amino acid biosynthetic process), GO:0009086 (methionine biosynthetic process)	NA	NA	NA	NA	unchange	5.25726e-05	0.619064	4.27924	unchange
71QEI5	71QEI5.1	calcium-dependent protein kinase 6; IPR011009 (Protein kinase-like domain), IPR011992 (EF-hand domain pair); GO:0004672 (protein kinase activity), GO:0004674 (protein serine/threonine kinase activity), GO:0005509 (calcium ion binding), GO:0005524 (ATP binding), GO:0006468 (protein phosphorylation)	1.047	0.3722	0.0662614	0.429224	unchange	0.00369643	0.48056	2.43222	unchange
71VUPL	71VUPL.1	putative lactoylglutathione lyase-like isoform X2 [Glycine max]; IPR004360 (Glyoxalase/fosfomycin resistance/dioxygenase domain), IPR004361 (Glyoxalase I); GO:0004462 (lactoylglutathione lyase activity), GO:0046872 (metal ion binding)	0.855	0.037436	-0.226004	1.42671	unchange	0.810784	0.0515599	0.0910948	unchange
727LKT	727LKT.1	beta galactosidase 9; IPR000922 (D-galactoside/L-rhamnose binding SUEL lectin domain), IPR001944 (Glycoside hydrolase, family 35), IPR017853 (Glycoside hydrolase, superfamily); GO:0005975 (carbohydrate metabolic process), GO:0030246 (carbohydrate binding)	0.997	0.9723	-0.00433459	0.0121997	unchange	0.529971	0.120939	0.275748	unchange
72B7PK	72B7PK.1	L-type lectin-domain containing receptor kinase IX.1-like [Glycine max]; IPR008985 (Concanavalin A-like lectin/glucanases superfamily), IPR013320 (Concanavalin A-like lectin/glucanase, subgroup), IPR016363 (Lectin); GO:0030246 (carbohydrate binding)	0.36	2.2205e-05	-1.47393	4.65355	down	0.0237483	-0.663744	1.62437	unchange	down-unchange
72M3AR	72M3AR.2	aluminum-activated malate transporter 9; IPR020966 (Aluminum-activated malate transporter); GO:0015743 (malate transport)	0.959	NA	-0.0603973	NA	unchange	2.968e-05	-0.630303	4.52754	unchange
72UXVZ	72UXVZ.3	nodal modulator 1-like [Glycine max]; IPR008969 (Carboxypeptidase-like, regulatory domain), IPR008970 (Collagen-binding surface protein Cna, B-type domain), IPR013783 (Immunoglobulin-like fold), IPR013784 (Carbohydrate-binding-like fold), IPR014766 (Carboxypeptidase, regulatory domain); GO:0030246 (carbohydrate binding)	1.309	NA	0.388465	NA	unchange	0.476579	-0.138027	0.321865	unchange
72XCHD	72XCHD.1	Reticulon family protein; IPR003388 (Reticulon)	0.769	0.00182161	-0.378944	2.73954	unchange	0.2165	0.223254	0.664543	unchange
72XQC0	72XQC0.2	ubiquinone/menaquinone biosynthesis methyltransferase; IPR004033 (UbiE/COQ5 methyltransferase), IPR023576 (UbiE/COQ5 methyltransferase, conserved site); GO:0008168 (methyltransferase activity)	1.36	NA	0.443607	NA	unchange	0.811848	0.0660283	0.0905253	unchange
72Y1Y4	72Y1Y4.1	hemoglobin 3; IPR001486 (Globin, truncated bacterial-like), IPR009050 (Globin-like); GO:0005506 (iron ion binding), GO:0015671 (oxygen transport), GO:0019825 (oxygen binding), GO:0020037 (heme binding)	NA	NA	NA	NA	unchange	0.517671	-0.217055	0.285946	unchange
733TCI	733TCI.3	starch synthase 2; IPR011835 (Glycogen/starch synthase, ADP-glucose type); GO:0009011 (starch synthase activity), GO:0009058 (biosynthetic process), GO:0009250 (glucan biosynthetic process)	0.526	0.0025839	-0.926865	2.58772	unchange	0.00221609	-0.680018	2.65441	unchange
738LAH	738LAH.1	uncharacterized protein LOC100793138 isoform X1 [Glycine max]; IPR013905 (Lethal giant larvae (Lgl)-like, C-terminal domain), IPR015943 (WD40/YVTN repeat-like-containing domain); GO:0005515 (protein binding)	NA	NA	NA	NA	unchange	0.102341	-0.323119	0.98995	unchange
73B1UV	73B1UV.1	Transducin/WD40 repeat-like superfamily protein; IPR015943 (WD40/YVTN repeat-like-containing domain), IPR020472 (G-protein beta WD-40 repeat); GO:0005515 (protein binding)	0.989	0.95248	-0.0159576	0.0211441	unchange	0.197961	0.254437	0.703421	unchange
73F3S2	73F3S2.1	1-acyl-sn-glycerol-3-phosphate acyltransferase; IPR002123 (Phospholipid/glycerol acyltransferase); GO:0008152 (metabolic process)	NA	NA	NA	NA	unchange	0.965206	-0.0141253	0.0153798	unchange
73LV1S	73LV1S.3	probable ADP-ribosylation factor GTPase-activating protein AGD14-like isoform X3 [Glycine max]; IPR001164 (Arf GTPase activating protein); GO:0008060 (ARF GTPase activator activity), GO:0008270 (zinc ion binding), GO:0032312 (regulation of ARF GTPase activity)	1.082	NA	0.1137	NA	unchange	0.1761	-0.233358	0.754241	unchange
742XN0	742XN0.1	plasma membrane intrinsic protein 1; 4; IPR000425 (Major intrinsic protein), IPR023271 (Aquaporin-like); GO:0005215 (transporter activity), GO:0006810 (transport), GO:0016020 (membrane)	0.312	0.000136865	-1.68038	3.86371	down	0.163908	-0.23132	0.785401	unchange	down-unchange
74EXT1	74EXT1.2	peroxisomal 3-ketoacyl-CoA thiolase 3; IPR002155 (Thiolase), IPR016039 (Thiolase-like); GO:0003824 (catalytic activity), GO:0008152 (metabolic process)	1.361	0.0079221	0.444667	2.10116	unchange	0.162888	0.232108	0.788112	unchange
74J18E	74J18E.1	Bifunctional inhibitor/lipid-transfer protein/seed storage 2S albumin superfamily protein; IPR016140 (Bifunctional inhibitor/plant lipid transfer protein/seed storage helical domain)	0.854	0.83292	-0.227692	0.0793967	unchange	2.31493e-25	-1.45667	24.6355	unchange
74SC4C	74SC4C.1	Glutathione S-transferase family protein; IPR010987 (Glutathione S-transferase, C-terminal-like), IPR012336 (Thioredoxin-like fold); GO:0005515 (protein binding)	NA	NA	NA	NA	unchange	4.88417e-26	3.35524	25.3112	up	unchange-up
750QUI	750QUI.1	Peroxidase superfamily protein; IPR010255 (Haem peroxidase); GO:0004601 (peroxidase activity), GO:0006979 (response to oxidative stress), GO:0020037 (heme binding), GO:0055114 (oxidation-reduction process)	NA	NA	NA	NA	unchange	4.8914e-145	3.89898	144.311	up	unchange-up
75KEF6	75KEF6.1	NEDD8-activating enzyme E1 catalytic subunit; IPR016040 (NAD(P)-binding domain), IPR023318 (Ubiquitin activating enzyme, alpha domain); GO:0003824 (catalytic activity), GO:0005524 (ATP binding), GO:0006464 (cellular protein modification process), GO:0008641 (small protein activating enzyme activity), GO:0016881 (acid-amino acid ligase activity), GO:0045116 (protein neddylation)	NA	NA	NA	NA	unchange	0.498854	0.12527	0.302026	unchange
75PF94	75PF94.2	RNA-binding KH domain-containing protein; IPR004087 (K Homology domain); GO:0003723 (RNA binding)	NA	NA	NA	NA	unchange	0.29927	0.309683	0.523937	unchange
75PVJ4	75PVJ4.1	uncharacterized protein LOC100779456 [Glycine max]	NA	NA	NA	NA	unchange	0.0604567	0.460827	1.21856	unchange
75Q964	75Q964.1	DNA repair helicase XPB1; IPR001161 (Helicase Ercc3), IPR001650 (Helicase, C-terminal), IPR014001 (Helicase, superfamily 1/2, ATP-binding domain), IPR027417 (P-loop containing nucleoside triphosphate hydrolase); GO:0003676 (nucleic acid binding), GO:0003677 (DNA binding), GO:0004003 (ATP-dependent DNA helicase activity), GO:0004386 (helicase activity), GO:0005524 (ATP binding), GO:0006289 (nucleo…	NA	NA	NA	NA	unchange	0.981576	0.0070596	0.00807607	unchange
75V7EI	75V7EI.1	protein SEC13 homolog [Glycine max]; IPR015943 (WD40/YVTN repeat-like-containing domain), IPR020472 (G-protein beta WD-40 repeat); GO:0005515 (protein binding)	1	0.96448	0	0.0157068	unchange	0.271513	0.248963	0.566209	unchange
7609CJ	7609CJ.1	spermidine synthase 1; IPR001045 (Spermidine/spermine synthases family); GO:0003824 (catalytic activity)	0.982	NA	-0.0262051	NA	unchange	0.00087649	-0.726942	3.05725	unchange
761KJ5	761KJ5.2	vacuolar protein sorting-associated protein 4-like [Glycine max]; IPR007330 (MIT), IPR015415 (Vps4 oligomerisation, C-terminal), IPR027417 (P-loop containing nucleoside triphosphate hydrolase); GO:0000166 (nucleotide binding), GO:0005524 (ATP binding), GO:0017111 (nucleoside-triphosphatase activity)	NA	NA	NA	NA	unchange	0.255312	0.197179	0.592929	unchange
7661JY	7661JY.1	acetylornithine aminotransferase; IPR005814 (Aminotransferase class-III), IPR015424 (Pyridoxal phosphate-dependent transferase); GO:0003824 (catalytic activity), GO:0006525 (arginine metabolic process), GO:0008483 (transaminase activity), GO:0030170 (pyridoxal phosphate binding)	1.126	0.097237	0.171207	1.01217	unchange	0.022581	0.436834	1.64626	unchange
766E3J	766E3J.1	Sec23/Sec24 protein transport family protein; IPR002035 (von Willebrand factor, type A), IPR006895 (Zinc finger, Sec23/Sec24-type), IPR006896 (Sec23/Sec24, trunk domain), IPR006900 (Sec23/Sec24, helical domain), IPR007123 (Gelsolin domain), IPR012990 (Sec23/Sec24 beta-sandwich); GO:0006886 (intracellular protein transport), GO:0006888 (ER to Golgi vesicle-mediated transport), GO:0008270 (zinc ion…	0.957	0.4438	-0.0634092	0.352813	unchange	0.72961	0.0699954	0.136909	unchange
76HSK6	76HSK6.1	benzyl alcohol O-benzoyltransferase [Glycine max]; IPR003480 (Transferase), IPR023213 (Chloramphenicol acetyltransferase-like domain)	NA	NA	NA	NA	unchange	2.70843e-59	2.30852	58.5673	up	unchange-up
76IQRR	76IQRR.1	malate dehydrogenase; IPR001557 (L-lactate/malate dehydrogenase); GO:0003824 (catalytic activity), GO:0005975 (carbohydrate metabolic process), GO:0006108 (malate metabolic process), GO:0016491 (oxidoreductase activity), GO:0016615 (malate dehydrogenase activity), GO:0030060 (L-malate dehydrogenase activity), GO:0044262 (cellular carbohydrate metabolic process), GO:0055114 (oxidation-reduction pr…	1.19	0.0022443	0.250962	2.64892	unchange	0.00627835	0.529097	2.20215	unchange
76SLUU	76SLUU.2	mannan endo-1,4-beta-mannosidase 4-like [Glycine max]; IPR017853 (Glycoside hydrolase, superfamily); GO:0005975 (carbohydrate metabolic process)	0.448	0.000162981	-1.15843	3.78786	down	5.06907e-06	-0.65976	5.29507	unchange	down-unchange
76V308	76V308.1	eukaryotic translation initiation factor 2 gamma subunit; IPR000795 (Elongation factor, GTP-binding domain), IPR009000 (Translation protein, beta-barrel domain), IPR009001 (Translation elongation factor EF1A/initiation factor IF2gamma, C-terminal), IPR027417 (P-loop containing nucleoside triphosphate hydrolase); GO:0003924 (GTPase activity), GO:0005525 (GTP binding)	0.962	0.194456	-0.0558912	0.711179	unchange	0.00979065	0.427957	2.00919	unchange
76V370	76V370.1	vacuolar sorting receptor 4; IPR001881 (EGF-like calcium-binding domain), IPR003137 (Protease-associated domain, PA), IPR012336 (Thioredoxin-like fold), IPR026823 (Complement Clr-like EGF domain); GO:0005509 (calcium ion binding)	0.949	0.2785	-0.07552	0.555175	unchange	0.045707	0.316023	1.34002	unchange
779HWZ	779HWZ.1	UDP-Glycosyltransferase superfamily protein; IPR002213 (UDP-glucuronosyl/UDP-glucosyltransferase); GO:0008152 (metabolic process)	2.106	NA	1.07451	NA	unchange	5.00558e-34	1.93213	33.3005	unchange
779YCA	779YCA.2	Pyridoxamine 5'-phosphate oxidase-related, FMN-binding protein n=8 Tax=Pseudomonas RepID=A4XYL7_PSEMY; IPR012349 (FMN-binding split barrel), IPR019595 (Domain of unknown function DUF2470); GO:0010181 (FMN binding), GO:0016491 (oxidoreductase activity), GO:0055114 (oxidation-reduction process)	2.149	0.00041516	1.10367	3.38178	up	0.0438475	0.396505	1.35806	unchange	up-unchange
77GZB8	77GZB8.1	branched-chain amino acid transaminase 2; IPR001544 (Aminotransferase, class IV); GO:0003824 (catalytic activity), GO:0004084 (branched-chain-amino-acid transaminase activity), GO:0008152 (metabolic process), GO:0009081 (branched-chain amino acid metabolic process)	NA	NA	NA	NA	unchange	4.70122e-54	7.68383	53.3278	up	unchange-up
77KTPK	77KTPK.1	Cytochrome P450 superfamily protein; IPR001128 (Cytochrome P450), IPR011009 (Protein kinase-like domain); GO:0004672 (protein kinase activity), GO:0004674 (protein serine/threonine kinase activity), GO:0005506 (iron ion binding), GO:0005524 (ATP binding), GO:0006468 (protein phosphorylation), GO:0020037 (heme binding), GO:0055114 (oxidation-reduction process)	NA	NA	NA	NA	unchange	2.74073e-29	2.34483	28.5621	up	unchange-up
77NVK8	77NVK8.1	U2 small nuclear ribonucleoprotein B; IPR012677 (Nucleotide-binding, alpha-beta plait), IPR024888 (U1 small nuclear ribonucleoprotein A/U2 small nuclear ribonucleoprotein B''); GO:0000166 (nucleotide binding), GO:0003676 (nucleic acid binding), GO:0017069 (snRNA binding)	1.681	NA	0.74932	NA	unchange	0.677091	-0.108834	0.169353	unchange
77R5KL	77R5KL.1	isoflavone reductase-like protein-like [Glycine max]; IPR008030 (NmrA-like), IPR016040 (NAD(P)-binding domain)	NA	NA	NA	NA	unchange	6.10869e-05	1.42438	4.21405	unchange
77WG3J	77WG3J.1	Threonyl-tRNA synthetase; IPR002320 (Threonine-tRNA ligase, class IIa), IPR012675 (Beta-grasp domain); GO:0000166 (nucleotide binding), GO:0004812 (aminoacyl-tRNA ligase activity), GO:0004829 (threonine-tRNA ligase activity), GO:0005524 (ATP binding), GO:0005737 (cytoplasm), GO:0006418 (tRNA aminoacylation for protein translation), GO:0006435 (threonyl-tRNA aminoacylation), GO:0043039 (tRNA amino…	1.033	NA	0.0468403	NA	unchange	0.59992	0.255998	0.221907	unchange
77WSFP	77WSFP.1	Cytochrome C1 family; IPR002326 (Cytochrome c1); GO:0005506 (iron ion binding), GO:0009055 (electron carrier activity), GO:0020037 (heme binding)	NA	NA	NA	NA	unchange	0.535562	0.206278	0.27119	unchange
77YH77	77YH77.1	aldehyde dehydrogenase 12A1; IPR016161 (Aldehyde/histidinol dehydrogenase); GO:0008152 (metabolic process), GO:0016491 (oxidoreductase activity), GO:0055114 (oxidation-reduction process)	1.067	0.100697	0.0935602	0.996983	unchange	1.09727e-09	0.933184	8.95969	unchange
7804KT	7804KT.2	beta-galactosidase 3; IPR001944 (Glycoside hydrolase, family 35), IPR017853 (Glycoside hydrolase, superfamily); GO:0005975 (carbohydrate metabolic process)	NA	NA	NA	NA	unchange	3.33494e-12	-2.95179	11.4769	down	unchange-down
783Z8G	783Z8G.1	Unknown protein	NA	NA	NA	NA	unchange	1.711e-33	3.67777	32.7667	up	unchange-up
786IJB	786IJB.1	unknown protein; FUNCTIONS IN: molecular_function unknown; INVOLVED IN: biological_process unknown; LOCATED IN: cellular_component unknown; EXPRESSED IN: 24 plant structures; EXPRESSED DURING: 15 growth stages; Has 30201 Blast hits to 17322 proteins in 780 species: Archae - 12; Bacteria - 1396; Metazoa - 17338; Fungi - 3422; Plants - 5037; Viruses - 0; Other Eukaryotes - 2996 (source: NCBI BLink).	NA	NA	NA	NA	unchange	0.672717	0.123826	0.172167	unchange
78NDKC	78NDKC.1	ATP-binding/protein serine/threonine kinase [Glycine max]; IPR002902 (Gnk2-homologous domain), IPR011009 (Protein kinase-like domain), IPR013320 (Concanavalin A-like lectin/glucanase, subgroup); GO:0004672 (protein kinase activity), GO:0004674 (protein serine/threonine kinase activity), GO:0005524 (ATP binding), GO:0006468 (protein phosphorylation)	1.303	0.120943	0.381837	0.917419	unchange	2.22371e-16	1.29427	15.6529	unchange
78PKWC	78PKWC.2	probable methyltransferase PMT2-like [Glycine max]; IPR004159 (Putative S-adenosyl-L-methionine-dependent methyltransferase); GO:0008168 (methyltransferase activity)	0.799	0.00040281	-0.323733	3.3949	unchange	9.22669e-14	1.07361	13.035	unchange
78R55B	78R55B.1	Translin family protein; IPR002848 (Translin); GO:0043565 (sequence-specific DNA binding)	NA	NA	NA	NA	unchange	0.48288	-0.250139	0.316161	unchange
78U3A7	78U3A7.1	WW domain-binding protein; IPR019007 (WW domain binding protein 11); GO:0006396 (RNA processing)	NA	NA	NA	NA	unchange	0.763612	0.0717249	0.117127	unchange
78VWZK	78VWZK.1	probable carboxylesterase 12-like [Glycine max]; IPR013094 (Alpha/beta hydrolase fold-3); GO:0008152 (metabolic process), GO:0016787 (hydrolase activity)	0.752	4.4716e-05	-0.411195	4.34954	unchange	0.93982	0.0234014	0.0269555	unchange
78WJBV	78WJBV.1	mitochondrial import receptor subunit TOM40-1-like [Glycine max]; IPR023614 (Porin domain), IPR027246 (Eukaryotic porin/Tom40); GO:0005741 (mitochondrial outer membrane), GO:0055085 (transmembrane transport)	1.096	0.2387	0.132248	0.622148	unchange	0.786209	0.0853012	0.104462	unchange
790TYF	790TYF.1	ATP binding / kinase/ protein serine / threonine kinase n=3 Tax=Vitis vinifera RepID=C5DB47_VITVI; IPR001611 (Leucine-rich repeat), IPR011009 (Protein kinase-like domain), IPR013210 (Leucine-rich repeat-containing N-terminal, type 2), IPR013320 (Concanavalin A-like lectin/glucanase, subgroup); GO:0004672 (protein kinase activity), GO:0004674 (protein serine/threonine kinase activity), GO:0005515 …	NA	NA	NA	NA	unchange	4.81613e-09	0.982809	8.3173	unchange
7921HN	7921HN.2	emp24/gp25L/p24 family/GOLD family protein; IPR009038 (GOLD); GO:0006810 (transport), GO:0016021 (integral component of membrane)	3.141	NA	1.65122	NA	unchange	0.344533	0.28609	0.46277	unchange
79AEK5	79AEK5.1	TCP-1/cpn60 chaperonin family protein; IPR002423 (Chaperonin Cpn60/TCP-1), IPR027409 (GroEL-like apical domain), IPR027413 (GroEL-like equatorial domain); GO:0005524 (ATP binding), GO:0005737 (cytoplasm), GO:0006457 (protein folding), GO:0042026 (protein refolding), GO:0044267 (cellular protein metabolic process)	1.039	0.84256	0.0551957	0.0743992	unchange	1.73732e-11	-1.06809	10.7601	unchange
79BS07	79BS07.1	phospholipase D P2; IPR015679 (Phospholipase D family), IPR024632 (Phospholipase D, C-terminal); GO:0003824 (catalytic activity), GO:0004630 (phospholipase D activity), GO:0005509 (calcium ion binding), GO:0008152 (metabolic process), GO:0016020 (membrane), GO:0046470 (phosphatidylcholine metabolic process)	NA	NA	NA	NA	unchange	1.86819e-05	0.840836	4.72858	unchange
79CRDV	79CRDV.3	tRNA (guanine(37)-N1)-methyltransferase; IPR003402 (tRNA transferase Trm5/Tyw2); GO:0009019 (tRNA (guanine-N1-)-methyltransferase activity), GO:0016740 (transferase activity), GO:0030488 (tRNA methylation)	NA	NA	NA	NA	unchange	0.298683	0.327659	0.524789	unchange
79RC6W	79RC6W.2	Nck-associated-like protein; IPR019137 (Nck-associated protein 1)	NA	NA	NA	NA	unchange	0.000433447	-0.57035	3.36306	unchange
7A33FI	7A33FI.1	Adenine nucleotide alpha hydrolases-like superfamily protein; IPR014729 (Rossmann-like alpha/beta/alpha sandwich fold); GO:0006950 (response to stress)	0.551	NA	-0.859876	NA	unchange	1.36518e-06	-0.845666	5.86481	unchange
7AF3EL	7AF3EL.1	60S ribosomal L21-like protein; IPR001147 (Ribosomal protein L21e); GO:0003735 (structural constituent of ribosome), GO:0005622 (intracellular), GO:0005840 (ribosome), GO:0006412 (translation)	0.927	0.47512	-0.109359	0.323197	unchange	0.00520544	0.427816	2.28354	unchange
7APH84	7APH84.1	epoxide hydrolase; IPR000639 (Epoxide hydrolase-like); GO:0003824 (catalytic activity)	1.177	0.0092228	0.235114	2.03514	unchange	0.901828	0.0263102	0.0448764	unchange
7AR2IQ	7AR2IQ.1	Glutathione S-transferase family protein; IPR010987 (Glutathione S-transferase, C-terminal-like), IPR012336 (Thioredoxin-like fold); GO:0005515 (protein binding)	2.186	0.00022416	1.12829	3.64944	up	4.54109e-16	1.344	15.3428	unchange	up-unchange
7AZW9Z	7AZW9Z.2	Plastid ribosomal protein L1 large ribosomal subunit n=1 Tax=Ostreococcus lucimarinus (strain CCE9901) RepID=A4S1C5_OSTLU; IPR016095 (Ribosomal protein L1, 3-layer alpha/beta-sandwich), IPR023673 (Ribosomal protein L1, conserved site), IPR023674 (Ribosomal protein L1-like), IPR028364 (Ribosomal protein L1/ribosomal biogenesis protein); GO:0003723 (RNA binding), GO:0003735 (structural constituent …	0.634	NA	-0.657445	NA	unchange	0.000490889	-0.621722	3.30902	unchange
7B17UH	7B17UH.2	probable 2-oxoglutarate/Fe(II)-dependent dioxygenase-like [Glycine max]; IPR005123 (Oxoglutarate/iron-dependent dioxygenase), IPR026992 (Non-haem dioxygenase N-terminal domain), IPR027443 (Isopenicillin N synthase-like); GO:0016491 (oxidoreductase activity), GO:0055114 (oxidation-reduction process)	31.598	0.0024991	4.98176	2.60222	up	7.8343e-42	1.93684	41.106	unchange	up-unchange
[truncated: 5,670 more rows]

## Sheet: Sheet1
Transcription.ID	Protein.accession	Protein.description	Ratio	P.value	log2FC.x	log10p.x	Regulation.x	FDR	log2FC.y	log10p.y	Regulation.y	type
[truncated: 32 more rows]
